# Supplementary material for: Switching on and off the spin polarization of the conduction band in antiferromagnetic bilayer transistors
Source: Nat Nanotechnol. 2025 Mar 11;20(5):609–16. doi: 10.1038/s41565-025-01872-w (PMC12095049; doi:10.1038/s41565-025-01872-w)
Supplement: Supplementary file 2 — Source data Fig. 1. [file 41565_2025_1872_MOESM2_ESM.xlsx]

## Sheet: Fig.1c
VBG(V)	I(nA)
80	7618.14
78	7238.66
76	6866.76
74	6510.79
72	6170.73
70	5846.27
68	5534.44
66	5232.02
64	4932.76
62	4634.93
60	4337.49
58	4041.96
56	3746.04
54	3452.9
52	3162.79
50	2876.99
48	2598
46	2329.47
44	2072.64
42	1827.58
40	1594.39
38	1373.96
36	1163.1
34	963.075
32	780.844
30	618.64
28	475.722
26	355.387
24	258.495
22	179.741
20	118.871
18	74.0625
16	43.0937
14	22.8383
12	11.5408
10	5.72552
8	3.03936
6	2.29578
4	2.07592
2	2.02988
0	2.02472
-2	2.03442
-4	2.05114
-6	2.12856
-8	2.17954
-10	2.24352
-12	2.29762
-14	2.31288
-16	2.35372
-18	2.4041
-20	2.39254
-22	2.37972
-24	2.3624
-26	2.28398
-28	2.23506
-30	2.16716
-32	2.09658
-34	2.05878
-36	2.03978
-38	2.07114
-40	2.17042
-42	2.27054
-44	2.32752
-46	2.38884
-48	2.39918
-50	2.39548
-52	2.41324
-54	2.45697
-56	2.5454

## Sheet:  Fig.1d
VTG(V)	I(nA)
	0
15	6899.42
14	5864.39
13	4873.68
12	3970.93
11	3142.38
10	2410.2
9	1802.23
8	1274.8
7	808.891
6	452.134
5	213.048
4	80.9686
3	22.4989
2	4.29962
1	1.05234
0	2.02988
-1	0.88084
-2	0.64176
-3	0.33108
-4	2.13512
-5	0.58562
-6	2.14624
-7	0.0703
-8	1.11182
-9	1.3325
-10	0.76442

## Sheet: Fig.1e
VBG(V)	I(nA)/Vtg fixed	I(nA)/Vtg fixed	I(nA)/Vtg fixed	I(nA)/Vtg fixed	I(nA)/Vtg fixed	I(nA)/Vtg fixed	I(nA)/Vtg fixed	I(nA)/Vtg fixed	I(nA)/Vtg fixed	I(nA)/Vtg fixed	I(nA)/Vtg fixed	I(nA)/Vtg fixed	I(nA)/Vtg fixed	I(nA)/Vtg fixed	I(nA)/Vtg fixed	I(nA)/Vtg fixed	I(nA)/Vtg fixed	I(nA)/Vtg fixed	I(nA)/Vtg fixed	I(nA)/Vtg fixed	I(nA)/Vtg fixed	I(nA)/Vtg fixed	I(nA)/Vtg fixed	I(nA)/Vtg fixed	I(nA)/Vtg fixed	I(nA)/Vtg fixed
	Vtg=15	14	13	12	11	10	9	8	7	6	5	4	3	2	1	0	-1	-2	-3	-4	-5	-6	-7	-8	-9	-10
80	25839.9	24671.8	23372.7	22052.4	20746.7	19455.9	18152.5	16903	15699.5	14488.5	13302.1	12144.5	10967.4	9805.86	8688.87	7618.14	6606.14	5659.93	4767.75	3979.22	3282.09	2673.12	2150.12	1756.21	1445.31	1101.82
78	25285.2	24099.2	22787.2	21462.6	20152.6	18860.2	17569.5	16333.2	15132.3	13940.9	12789.5	11648.8	10501.5	9376.2	8286.52	7238.66	6255.02	5335.49	4479.94	3716.09	3042.53	2459.62	1955.66	1568.4	1275.05	952.053
76	24734.7	23530.8	22206.5	20876.1	19563.1	18270.1	16992.3	15763.2	14571.8	13399.6	12275.2	11159.6	10040	8951.66	7889.78	6866.76	5910.33	5018.29	4195.17	3458.45	2808.32	2246.07	1756.42	1382.75	1107.95	807.39
74	24195.2	22974.8	21640.1	20304.3	18983.6	17693.1	16425.1	15202.8	14023	12872.7	11771.4	10677.7	9592.74	8539.97	7504.86	6510.79	5581.16	4717.18	3925.63	3211.79	2584.1	2040.69	1564.3	1203.77	950.668	677.953
72	23670.2	22435	21087.7	19747.4	18417	17130.3	15868.6	14654.4	13487.9	12358.6	11277.8	10209.1	9163.31	8143.11	7137.11	6170.73	5270.33	4430.57	3666.25	2976.14	2366.59	1836.68	1374.94	1038.47	805.019	565.472
70	23158	21907.6	20545.8	19197.4	17860.6	16577.6	15319.4	14112.6	12964.8	11854.9	10792.5	9754.22	8748.59	7760.55	6785.2	5846.27	4973.41	4157.81	3414.35	2749.35	2156.42	1637.42	1188.99	881.463	671.722	462.95
68	22654.8	21386.6	20012.6	18651.1	17310.3	16029.3	14775	13576.9	12447.8	11356.5	10313.6	9313.24	8345.36	7387.9	6445.6	5534.44	4686.72	3895.39	3171.78	2525.92	1947.84	1443.72	1015.83	735.105	553.604	373.994
66	22156.8	20867	19480.3	18107.1	16763.4	15480.5	14228.1	13044.6	11932.3	10859.3	9842.67	8879.9	7949.78	7024.79	6113.76	5232.02	4406.09	3637.31	2936.78	2306.06	1740.37	1255.63	855.255	602.918	445.789	293.96
64	21656.1	20347.2	18945.7	17561.3	16215.4	14928	13680.4	12510.1	11412.9	10359.5	9374	8450.38	7556.91	6666.63	5786.65	4932.76	4131.69	3381.97	2701.66	2087.17	1539.6	1077.35	705.524	485.309	351.566	223.557
62	21147.8	19820.1	18406.3	17011.9	15662	14370.8	13128.6	11970.7	10887.8	9856.16	8904.82	8020.5	7160.98	6308.1	5459.11	4634.93	3856.81	3129.51	2467.73	1870.83	1344.9	911.63	571.816	376.018	270.066	159.515
60	20629.8	19285.9	17863.4	16461.3	15104.7	13809.9	12574.7	11428	10357.5	9352.01	8435.03	7588.66	6764.62	5949.16	5131.89	4337.49	3581.72	2878.58	2237.27	1657.39	1158.31	756.449	454.075	282.157	199.656	108.05
58	20102.5	18747.8	17317	15910.2	14545.8	13248	12020.2	10882.2	9825.68	8848.83	7965.66	7153.43	6368.41	5590.02	4804.95	4041.96	3311.03	2627.88	2007.45	1451.63	984.766	614.516	347.588	205.558	138.839	68.7405
56	19565.7	18205.3	16767.9	15354.8	13984.5	12686.2	11464.8	10334.3	9294.38	8345.33	7494.58	6716.82	5972.18	5229.32	4480.26	3746.04	3041.97	2380.37	1780.19	1253.72	824.476	487.577	257.799	142.197	92.7723	40.7271
54	19021.7	17655.4	16212.8	14794.9	13419.2	12122.5	10905.6	9783.51	8763.41	7843.57	7020.79	6279.84	5575.4	4869.38	4157.38	3452.9	2772.88	2135.95	1560.53	1069.16	675.617	375.377	184.01	92.7192	58.3983	21.8903
52	18467.2	17095.1	15649.8	14228.8	12852.4	11557.2	10345.2	9231.97	8235.42	7341.82	6546.08	5842.5	5176.78	4511.43	3836.71	3162.79	2506.55	1896.52	1350.76	897.028	540.026	279.082	124.725	57.9296	34.1009	10.7733
50	17903	16526.6	15078.6	13659.9	12285.1	10992.2	9785.08	8684.52	7712.1	6841.13	6074.27	5407.71	4780.53	4157.47	3520.02	2876.99	2248.3	1664.54	1152.45	737.803	418.689	200.131	79.6187	34.4214	18.3683	4.9536
48	17330.7	15951.6	14503	13090.7	11720.3	10431.1	9230.05	8147.23	7195.5	6345.26	5610.45	4976.97	4391.14	3810.99	3211.7	2598	1997.82	1445.29	970.983	593.546	313.993	138.008	48.4018	18.706	9.92442	2.27572
46	16753.6	15372.4	13928.7	12526.4	11160.7	9879.26	8687.69	7623.95	6691.65	5862.74	5159.53	4556.04	4011.21	3475.15	2913.06	2329.47	1757.81	1237.66	803.62	463.262	225.555	90.0462	27.5553	9.78278	5.43834	1.1079
44	16175.8	14796.9	13362.6	11971	10614.7	9342.69	8165.36	7119.71	6203.77	5397.06	4724.89	4149.44	3643.96	3150.18	2623.86	2072.64	1532.06	1045.63	652.101	351.087	154.293	56.0719	14.966	4.59976	3.13182	0.64402
42	15603.5	14233.6	12810.2	11429.1	10083.8	8825.31	7665.62	6637.64	5737.28	4954.44	4305.97	3759.45	3293.52	2838.13	2346.45	1827.58	1319.76	869.759	514.457	255.311	100.77	33.081	7.32578	2.14088	2.18736	0.50446
40	15043.4	13685.2	12276.3	10904.4	9573.96	8332.22	7191.62	6179.38	5296.19	4537.39	3905.39	3384.74	2956.98	2537.31	2080.69	1594.39	1117.48	708.435	395.214	178.584	62.6343	18.717	3.37604	1.11842	1.92498	0.48322
38	14500.9	13156	11762.5	10403	9087.41	7864.81	6743.11	5745.36	4882.71	4140.37	3523.92	3031.65	2634.2	2245.94	1826.23	1373.96	929.342	562.077	292.078	118.221	36.0917	9.44136	1.4417	0.81248	1.86636	0.44914
36	13980.9	12650.4	11270.6	9922.97	8627.08	7422.56	6320.35	5337.42	4495.79	3762.7	3161.01	2697.68	2326.67	1966.34	1583.88	1163.1	757.904	434.074	205.899	74.7171	19.1437	5.00814	0.52884	0.75694	1.87918	0.418
34	13484.4	12166.6	10797.3	9466.64	8189.69	7005.46	5920.75	4956.71	4132.17	3406.62	2819.32	2382	2033.15	1700.03	1353.66	963.075	602.44	325.228	136.927	43.5263	9.71096	2.72784	0.17046	0.74004	1.84634	0.34226
32	13009.6	11701.7	10342.1	9033.21	7774.52	6612.22	5544.4	4602.13	3789.36	3072.01	2503.89	2087.62	1755.04	1450.94	1135.08	780.844	465.375	232.581	87.1159	24.1599	4.478	1.8445	0.053	0.72168	1.83394	0.28322
30	12553.7	11253.3	9905.35	8619.6	7379.99	6239.47	5190.72	4271.88	3467.47	2758.87	2214.86	1817.95	1497.7	1218.46	931.269	618.64	350.828	159.301	51.0778	12.6907	2.0402	1.5334	0.0208	0.7	1.84302	0.26648
28	12113.1	10817.7	9483.34	8220.49	7004.05	5886.08	4861.15	3963.49	3165.61	2473.65	1952.33	1568.86	1262.02	1004.2	744.949	475.722	254.805	103.093	26.852	6.38032	1.1358	1.46528	0.05694	0.68368	1.84588	0.25864
26	11681.1	10392.4	9074.53	7837.58	6645.54	5550.39	4553.3	3674.96	2884.31	2218.63	1717.62	1343.56	1050.04	811.31	579.654	355.387	176.077	62.8948	13.4441	3.4355	0.91056	1.46074	0.08234	0.66594	1.78704	0.30218
24	11254.5	9975.04	8679.06	7468.3	6301.65	5231.93	4263.79	3402.41	2627.41	1989.02	1509.92	1140.48	861.339	640.472	438.352	258.495	115.793	34.4043	6.38052	2.24208	0.84594	1.50388	0.122	0.6752	1.69952	0.38576
22	10831.9	9566.45	8295.69	7111.09	5970.57	4929.35	3989.51	3144.23	2395.15	1786.43	1323.49	961.044	696.533	491.846	321.503	179.741	71.3571	17.6715	2.42272	1.94152	0.8195	1.51648	0.17916	0.6843	1.61882	0.4768
20	10414	9165.56	7922.37	6764.46	5650.04	4640.55	3728.27	2902.06	2186	1608.57	1156.6	802.698	554.542	369.9	229.523	118.871	40.0512	8.2663	0.88518	1.9019	0.83768	1.6201	0.2002	0.71112	1.51292	0.56246
18	9999.82	8772.77	7559.73	6424.1	5340.39	4363.15	3475.23	2674.52	1996.77	1450.2	1005.16	665.375	433.439	271.906	158.147	74.0625	20.5474	3.57462	0.38068	1.89404	0.81102	1.71176	0.1748	0.74414	1.42912	0.6339
16	9590.56	8387.52	7203.54	6088.68	5039.08	4093.18	3230.45	2463.02	1825.72	1303.45	868.886	545.575	333.152	193.979	102.902	43.0937	10.1494	1.40622	0.25104	1.86224	0.83272	1.80444	0.14178	0.75096	1.39836	0.6079
14	9186.54	8009.77	6854.02	5759.82	4745.96	3830.72	2995.16	2264.73	1668.23	1164.94	744.027	442.76	252.405	134.944	63.5656	22.8383	4.26658	0.80756	0.1955	1.8736	0.8808	1.86038	0.10026	0.76976	1.41138	0.62526
12	8789.9	7637.85	6507.94	5439.8	4460.91	3574.31	2768.67	2081.28	1518.71	1031.23	631.302	353.497	186.959	90.1339	37.307	11.5408	1.91508	0.59616	0.2312	1.90354	0.85108	1.89958	0.06436	0.8389	1.41924	0.6488
10	8399.08	7271.89	6164.85	5127.69	4183.29	3324	2553.57	1909.69	1372.25	901.712	528.701	278.82	134.783	56.2839	19.3804	5.72552	1.05444	0.58314	0.2574	1.95988	0.77798	1.91422	0.05754	0.8996	1.40354	0.62674
8	8013.07	6910.77	5826.6	4825.71	3911.23	3078.97	2348.76	1746.41	1227.87	777.152	435.292	215.248	94.5891	33.5197	9.07136	3.03936	0.77514	0.59014	0.27392	2.01336	0.75262	1.94166	0.05258	0.96052	1.4244	0.61806
6	7631.73	6552.29	5498.77	4532.04	3646.58	2844.92	2156.88	1587.23	1084.24	659.754	351.697	161.022	62.3098	18.4164	4.23416	2.29578	0.76832	0.617	0.3026	2.0819	0.70122	1.9846	0.05936	1.03792	1.3858	0.70084
4	7260.73	6201.94	5180.54	4246.67	3389.58	2621.01	1974.93	1431.44	942.941	551.295	277.847	116.695	38.4251	9.02474	1.85352	2.07592	0.80506	0.6104	0.31312	2.1335	0.598	2.06468	0.0798	1.08002	1.35544	0.74172
2	6899.42	5864.39	4873.68	3970.93	3142.38	2410.2	1802.23	1274.8	808.891	452.134	213.048	80.9686	22.4989	4.29962	1.05234	2.02988	0.88084	0.64176	0.33108	2.13512	0.58562	2.14624	0.0703	1.11182	1.3325	0.76442
0	6546.7	5539.81	4578.36	3705.6	2907.27	2213.64	1632.56	1119.53	682.979	363.716	158.023	51.8765	11.9399	2.05728	0.8587	2.02472	0.94544	0.65272	0.33976	2.0998	0.59678	2.1638	0.05812	1.09074	1.33788	0.78052
-2	6203.89	5224.81	4293.99	3448.8	2681.92	2027.57	1465.71	971.084	566.73	285.253	113.933	31.0584	5.88444	1.214	0.82384	2.03442	1.03772	0.65974	0.35586	2.07194	0.5852	2.17454	0.07732	1.08082	1.3323	0.82594
-4	5875.01	4920.51	4019.2	3202.76	2468.89	1847.44	1299.06	829.953	462.94	216.235	77.2335	17.2384	2.8975	0.95266	0.87088	2.05114	1.05258	0.6168	0.35772	2.0352	0.59346	2.18094	0.12976	1.06326	1.37232	0.81272
-6	5552.35	4624.25	3750.95	2966.66	2264.87	1669.04	1136.24	698.397	371.867	159.732	49.3945	8.50204	1.53584	0.8554	0.93406	2.12856	1.08914	0.58852	0.35564	1.9803	0.62114	2.16176	0.15062	1.07214	1.32194	0.83478
-8	5232.67	4332.57	3490.3	2735.98	2068.27	1489.61	981.48	577.634	288.354	112.425	29.6635	3.65986	1.09222	0.79884	0.9834	2.17954	1.11348	0.53384	0.31808	1.94604	0.65624	2.1535	0.1473	1.06244	1.2557	0.86348
-10	4919.51	4046.03	3238.15	2514.71	1875.25	1311.56	835.107	470.177	216.858	74.158	16.151	1.37666	1.00198	0.71462	0.99374	2.24352	1.13662	0.52226	0.25038	1.8703	0.66326	2.16446	0.18014	1.11634	1.17952	0.87048
-12	4613.53	3768.68	2992.42	2300.65	1685.77	1140.74	699.065	372.212	158.282	46.1423	8.02892	0.4355	1.00838	0.6399	0.98732	2.29762	1.0621	0.56148	0.17686	1.82012	0.71012	2.18488	0.1655	1.1572	1.0792	0.9072
-14	4315.32	3500.53	2755.31	2095.22	1496.65	979.641	575.507	284.855	108.903	27.2991	3.9646	0.17088	0.99206	0.5769	0.95266	2.31288	1.01546	0.63702	0.12752	1.73444	0.7578	2.17104	0.11802	1.18654	0.99892	0.92848
-16	4024.75	3242.19	2529.25	1894.24	1313.3	829.428	466.152	210.566	69.7048	14.4252	1.94194	0.11864	0.98174	0.54658	0.88496	2.35372	0.95332	0.71112	0.0908	1.64898	0.80156	2.19786	0.10502	1.1849	1.00182	0.90372
-18	3746.25	2993.28	2310.77	1697.59	1139.16	692.058	364.171	150.338	42.8282	7.69904	1.14094	0.10274	0.97802	0.5598	0.80282	2.4041	0.91328	0.76848	0.05506	1.54514	0.85066	2.17514	0.09658	1.2146	1.06434	0.84736
-20	3479.31	2756.1	2098.73	1503.66	973.48	568.554	275.933	99.9199	25.0052	4.31224	0.94854	0.09076	0.9667	0.54452	0.68204	2.39254	0.83832	0.792	0.08292	1.44544	0.89752	2.14786	0.07944	1.21668	1.1139	0.82652
-22	3223.69	2528.46	1894.32	1316.64	819.958	457.016	203.13	62.8428	13.8399	2.7136	0.918	0.08064	0.93802	0.53502	0.59576	2.37972	0.8346	0.76682	0.13848	1.30074	0.91466	2.09236	0.13146	1.20928	1.16362	0.76252
-24	2976.36	2311.07	1692.59	1137.77	680.916	355.704	141.602	37.1701	7.94818	2.2454	0.9502	0.07486	0.95972	0.52556	0.4601	2.3624	0.8189	0.73154	0.1715	1.13928	0.89692	2.04612	0.17336	1.19812	1.15826	0.68366
-26	2744.04	2100.52	1494.56	969.865	556.74	269.204	91.3113	20.4378	4.81942	2.15332	0.9727	0.09924	0.96508	0.4632	0.3583	2.28398	0.81436	0.6851	0.20598	0.98114	0.8804	1.9522	0.2103	1.24352	1.11966	0.63164
-28	2522.45	1894.36	1306.45	814.067	442.842	195.833	56.2352	10.7006	3.62478	2.18492	1.03196	0.13848	0.96776	0.44068	0.28872	2.23506	0.8121	0.65022	0.27702	0.8738	0.81974	1.90082	0.26168	1.25778	1.04516	0.59714
-30	2309.25	1691.36	1127.92	673.068	343.222	133.674	32.1131	5.61424	3.32772	2.24664	1.0889	0.15686	0.95722	0.46176	0.28934	2.16716	0.84698	0.62794	0.36124	0.82446	0.8408	1.84408	0.28086	1.29638	1.01604	0.58022
-32	2102.22	1494.26	958.66	547.727	257.841	85.8122	16.2709	2.90104	3.24512	2.2997	1.11986	0.1709	0.95722	0.47164	0.2691	2.09658	0.87628	0.60894	0.42378	0.8329	0.9046	1.7776	0.30254	1.35728	0.9977	0.53668
-34	1898.33	1305.91	802.457	434.041	184.78	52.1362	7.8912	2.02474	3.23562	2.31992	1.12316	0.16098	0.91718	0.53106	0.23322	2.05878	0.90332	0.56208	0.49336	0.85976	0.95268	1.74354	0.30978	1.41076	1.04332	0.52284
-36	1694.55	1126.64	663.357	333.958	124.052	29.2085	3.19704	1.78896	3.21004	2.35336	1.13204	0.16074	0.90026	0.59134	0.19008	2.03978	0.91344	0.53646	0.5561	0.91692	0.98694	1.75986	0.28128	1.43018	1.09824	0.44834
-38	1496.83	959.183	535.774	248.6	78.8058	15.5254	1.156	1.73074	3.17308	2.4058	1.1403	0.1657	0.90748	0.58724	0.14384	2.07114	0.90248	0.52616	0.59324	0.92932	1.0309	1.79392	0.26044	1.4306	1.16162	0.38024
-40	1307.43	806.44	422.085	174.98	46.9202	8.33438	0.40168	1.72434	3.1444	2.42642	1.17872	0.20658	0.91244	0.59034	0.0854	2.17042	0.8864	0.49972	0.61906	0.9161	1.04244	1.83376	0.24416	1.4308	1.2033	0.28754
-42	1129.57	669.019	323.202	115.208	25.7833	4.30434	0.1645	1.71938	3.1244	2.45758	1.23838	0.26894	0.92236	0.5984	0.0499	2.27054	0.87442	0.5049	0.63476	0.89754	0.99682	1.86288	0.1748	1.44564	1.2289	0.21364
-44	964.134	541.827	238.574	71.4508	13.6139	2.7538	0.13106	1.7619	3.0536	2.47658	1.3096	0.30526	0.92978	0.59244	0.10788	2.32752	0.90106	0.53606	0.67398	0.9215	0.99454	1.88476	0.15496	1.47886	1.23796	0.15688
-46	815.393	427.757	165.826	41.1525	7.20816	2.16258	0.16262	1.8162	2.99084	2.45532	1.34054	0.33998	0.90828	0.59616	0.1463	2.38884	0.94172	0.54928	0.70266	0.91902	0.98878	1.84058	0.16118	1.50778	1.26602	0.14014
-48	677.981	328.509	109.47	21.7049	3.95926	1.98962	0.17046	1.87606	2.87214	2.3779	1.38368	0.36928	0.91156	0.6362	0.15228	2.39918	0.99746	0.57032	0.72848	0.9217	1.06618	1.80322	0.15706	1.52718	1.2792	0.1232
-50	551.945	241.767	67.7802	10.8482	2.6114	2.00098	0.17378	1.89008	2.71484	2.27988	1.3486	0.38724	0.90434	0.64032	0.19398	2.39548	1.0468	0.58788	0.72414	0.91756	1.12792	1.7836	0.16738	1.52798	1.29862	0.10978
-52	436.911	168.557	39.3831	5.32416	2.19584	2.02862	0.18184	1.93922	2.59842	2.15602	1.3067	0.4019	0.91236	0.70412	0.19976	2.41324	1.12134	0.62088	0.70286	0.91652	1.2107	1.7836	0.18224	1.4927	1.34032	0.08626
-54	325.773	102.491	16.7471	1.80903	2.0626	2.04163	0.17067	1.92087	2.47207	2.0217	1.27783	0.4266	0.95743	0.73867	0.15887	2.45697	1.1653	0.6426	0.6623	0.86663	1.35797	1.8053	0.15963	1.44947	1.35967	0.05467
-56	229.635	58.5578	6.9238	1.06	2.1201	2.1128	0.1817	1.9467	2.5557	1.9446	1.2562	0.4779	1.0207	0.899	0.1145	2.5454	1.219	0.7616	0.579	0.9031	1.4079	1.763	0.1548	1.4265	1.4492	0.031
