# Supplementary material for: Switching on and off the spin polarization of the conduction band in antiferromagnetic bilayer transistors
Source: Nat Nanotechnol. 2025 Mar 11;20(5):609–16. doi: 10.1038/s41565-025-01872-w (PMC12095049; doi:10.1038/s41565-025-01872-w)
Supplement: Supplementary file 3 — Source data Fig. 2. [file 41565_2025_1872_MOESM3_ESM.xlsx]

## Sheet: Fig.2a
𝜇0 H⊥ (T)	MG(%)-1	MG(%)-2	MG(%)-3	MG(%)-4	MG(%)-5	MG(%)-6
-6	6.9389	3.90511	2.85043	2.10297	1.85657	1.54863
-5.995	6.93694	3.90421	2.84984	2.10225	1.85615	1.54834
-5.99	6.93473	3.90314	2.84921	2.10165	1.85574	1.548
-5.985	6.93255	3.90205	2.84858	2.10105	1.85534	1.54765
-5.98	6.93025	3.90084	2.84792	2.10052	1.85495	1.54729
-5.975	6.92789	3.89957	2.84726	2.10001	1.85456	1.54693
-5.97	6.92546	3.89824	2.8466	2.09952	1.85417	1.54657
-5.965	6.92293	3.89688	2.84594	2.09904	1.85378	1.54622
-5.96	6.92028	3.8955	2.84529	2.09856	1.85337	1.54589
-5.955	6.91758	3.89411	2.84467	2.09808	1.85293	1.54557
-5.95	6.91492	3.89273	2.84405	2.09761	1.85247	1.54527
-5.945	6.91235	3.89135	2.84345	2.09714	1.852	1.54497
-5.94	6.90991	3.88997	2.84286	2.09667	1.85151	1.54469
-5.935	6.90764	3.88861	2.84225	2.09619	1.85103	1.54439
-5.93	6.90549	3.88727	2.84163	2.09571	1.85056	1.54409
-5.925	6.90339	3.88597	2.84099	2.0952	1.8501	1.54377
-5.92	6.90134	3.88474	2.84031	2.09468	1.84966	1.54342
-5.915	6.89933	3.88359	2.83959	2.09413	1.84924	1.54305
-5.91	6.89733	3.88253	2.83884	2.09356	1.84881	1.54265
-5.905	6.89533	3.88154	2.83805	2.09299	1.8484	1.54225
-5.9	6.89331	3.88061	2.83724	2.09242	1.84798	1.54183
-5.895	6.89124	3.87973	2.83641	2.09185	1.84758	1.54143
-5.89	6.88907	3.87886	2.8356	2.09131	1.84718	1.54103
-5.885	6.88678	3.87799	2.83481	2.09079	1.84678	1.54064
-5.88	6.8844	3.87714	2.83406	2.0903	1.84637	1.54026
-5.875	6.88193	3.87628	2.83335	2.08983	1.84596	1.53988
-5.87	6.8794	3.87545	2.83268	2.08937	1.84552	1.53952
-5.865	6.87687	3.87465	2.83206	2.08892	1.84507	1.53916
-5.86	6.87432	3.87386	2.83148	2.08847	1.84459	1.5388
-5.855	6.87168	3.8731	2.83093	2.08801	1.84409	1.53845
-5.85	6.86891	3.87234	2.83043	2.08751	1.84359	1.53811
-5.845	6.86596	3.87159	2.82994	2.08699	1.84308	1.53778
-5.84	6.86275	3.8708	2.82946	2.08644	1.84257	1.53744
-5.835	6.85938	3.86999	2.82897	2.08588	1.84207	1.53711
-5.83	6.85596	3.86913	2.82846	2.08532	1.8416	1.53677
-5.825	6.85262	3.8682	2.8279	2.08478	1.84114	1.53643
-5.82	6.84948	3.86721	2.8273	2.08427	1.8407	1.53608
-5.815	6.84664	3.86618	2.82665	2.0838	1.84028	1.53573
-5.81	6.84411	3.86512	2.82598	2.08337	1.83987	1.53537
-5.805	6.84185	3.86405	2.82528	2.08295	1.83946	1.53501
-5.8	6.83977	3.86299	2.82459	2.08254	1.83903	1.53465
-5.795	6.83779	3.86196	2.8239	2.08211	1.83858	1.5343
-5.79	6.83583	3.86095	2.82323	2.08166	1.83809	1.53396
-5.785	6.83379	3.85997	2.82258	2.08117	1.83759	1.53361
-5.78	6.83167	3.85899	2.82193	2.08066	1.83707	1.53327
-5.775	6.82949	3.858	2.82129	2.08013	1.83655	1.53292
-5.77	6.82726	3.857	2.82063	2.07959	1.83605	1.53255
-5.765	6.82505	3.85597	2.81995	2.07903	1.83557	1.53218
-5.76	6.8229	3.85494	2.81924	2.07848	1.83512	1.53179
-5.755	6.82072	3.85391	2.81851	2.07792	1.83467	1.53139
-5.75	6.81844	3.8529	2.81777	2.07737	1.83423	1.53099
-5.745	6.81599	3.85193	2.81701	2.07682	1.83379	1.53058
-5.74	6.8133	3.85102	2.81623	2.07629	1.83334	1.53016
-5.735	6.81032	3.85015	2.81544	2.07577	1.83289	1.52974
-5.73	6.80716	3.84931	2.81464	2.07526	1.83244	1.52932
-5.725	6.80391	3.84846	2.81382	2.07476	1.83199	1.5289
-5.72	6.8006	3.84756	2.81302	2.07427	1.83156	1.52848
-5.715	6.79727	3.84661	2.81224	2.07378	1.83114	1.52808
-5.71	6.79398	3.84559	2.8115	2.07328	1.83074	1.52768
-5.705	6.79076	3.84453	2.81079	2.07278	1.83033	1.52729
-5.7	6.78764	3.84349	2.81012	2.07225	1.82992	1.5269
-5.695	6.78472	3.84249	2.80945	2.0717	1.8295	1.52651
-5.69	6.78207	3.84156	2.80879	2.07112	1.82905	1.5261
-5.685	6.77967	3.84066	2.80811	2.07052	1.82858	1.52569
-5.68	6.77742	3.83977	2.80742	2.06991	1.82809	1.52527
-5.675	6.77527	3.83884	2.80671	2.0693	1.82758	1.52485
-5.67	6.77306	3.83781	2.80599	2.06871	1.82707	1.52443
-5.665	6.77067	3.83669	2.80528	2.06814	1.82655	1.52403
-5.66	6.7681	3.83549	2.80459	2.0676	1.82603	1.52363
-5.655	6.76541	3.83421	2.80393	2.06709	1.82552	1.52325
-5.65	6.76265	3.83289	2.80331	2.06659	1.82503	1.52287
-5.645	6.75995	3.83159	2.80273	2.06609	1.82455	1.52248
-5.64	6.75749	3.83032	2.80217	2.06558	1.82408	1.52208
-5.635	6.75533	3.8291	2.80163	2.06506	1.82362	1.52168
-5.63	6.75343	3.82792	2.80107	2.06452	1.82315	1.52127
-5.625	6.75174	3.82679	2.80049	2.06396	1.82266	1.52087
-5.62	6.75013	3.82567	2.79987	2.0634	1.82216	1.52047
-5.615	6.74843	3.82454	2.7992	2.06285	1.82164	1.52008
-5.61	6.74647	3.82337	2.79849	2.06231	1.82111	1.51969
-5.605	6.74421	3.82215	2.79774	2.06179	1.82058	1.5193
-5.6	6.74168	3.82089	2.79696	2.06128	1.82005	1.51892
-5.595	6.73891	3.81958	2.79614	2.06079	1.81954	1.51855
-5.59	6.73599	3.81825	2.7953	2.0603	1.81904	1.51818
-5.585	6.73307	3.81693	2.79446	2.05979	1.81855	1.51782
-5.58	6.73024	3.81563	2.79364	2.05926	1.81807	1.51747
-5.575	6.72753	3.81438	2.79285	2.05871	1.81759	1.51713
-5.57	6.72502	3.81318	2.7921	2.05812	1.81708	1.51678
-5.565	6.72274	3.81203	2.7914	2.0575	1.81656	1.51642
-5.56	6.72059	3.8109	2.79073	2.05686	1.81602	1.51606
-5.555	6.7185	3.8098	2.79008	2.05622	1.81547	1.5157
-5.55	6.71638	3.80869	2.78942	2.05558	1.81491	1.51533
-5.545	6.71409	3.80754	2.78874	2.05495	1.81435	1.51496
-5.54	6.71149	3.80634	2.78801	2.05433	1.81379	1.51458
-5.535	6.70857	3.80505	2.78727	2.05374	1.81323	1.51419
-5.53	6.7054	3.80366	2.7865	2.05316	1.81268	1.51379
-5.525	6.70202	3.80217	2.78574	2.0526	1.81212	1.51337
-5.52	6.69856	3.8006	2.785	2.05206	1.81156	1.51293
-5.515	6.69519	3.79899	2.78427	2.05154	1.81099	1.51248
-5.51	6.69198	3.79739	2.78355	2.05102	1.81043	1.51201
-5.505	6.68894	3.79583	2.78282	2.05051	1.80987	1.51155
-5.5	6.68612	3.79434	2.78208	2.05	1.80933	1.5111
-5.495	6.68347	3.79292	2.78131	2.04947	1.8088	1.51065
-5.49	6.68086	3.79157	2.78052	2.04893	1.80829	1.51021
-5.485	6.67828	3.79027	2.77972	2.04838	1.80778	1.5098
-5.48	6.67572	3.78899	2.77893	2.04781	1.80726	1.50939
-5.475	6.67315	3.78774	2.77816	2.04723	1.80674	1.509
-5.47	6.6706	3.7865	2.7774	2.04665	1.8062	1.50861
-5.465	6.66813	3.78526	2.77666	2.04607	1.80566	1.50822
-5.46	6.66571	3.78402	2.77592	2.04548	1.80511	1.50782
-5.455	6.66331	3.7828	2.77519	2.04487	1.80454	1.50741
-5.45	6.66095	3.78156	2.77446	2.04425	1.80398	1.50699
-5.445	6.65859	3.78032	2.77373	2.04361	1.80341	1.50656
-5.44	6.65618	3.77908	2.77298	2.04294	1.80284	1.50612
-5.435	6.65377	3.77784	2.77222	2.04226	1.80227	1.50567
-5.43	6.65137	3.77658	2.77143	2.04156	1.80171	1.50523
-5.425	6.64895	3.77531	2.77062	2.04086	1.80116	1.50479
-5.42	6.64651	3.77403	2.76979	2.04018	1.80062	1.50436
-5.415	6.64409	3.77274	2.76895	2.03951	1.80009	1.50395
-5.41	6.6416	3.77143	2.76811	2.03886	1.79956	1.50356
-5.405	6.63902	3.7701	2.76727	2.03823	1.79903	1.50317
-5.4	6.63638	3.76879	2.76644	2.0376	1.79851	1.50277
-5.395	6.63364	3.7675	2.76561	2.03697	1.79798	1.50236
-5.39	6.63078	3.76626	2.76475	2.03634	1.79744	1.50194
-5.385	6.62785	3.7651	2.76386	2.0357	1.7969	1.50151
-5.38	6.62492	3.76403	2.76294	2.03506	1.79636	1.50107
-5.375	6.622	3.76303	2.76197	2.03443	1.79582	1.50063
-5.37	6.61918	3.76208	2.76097	2.03379	1.79528	1.50019
-5.365	6.6165	3.76113	2.75996	2.03317	1.79475	1.49975
-5.36	6.61395	3.76015	2.75895	2.03254	1.79425	1.49932
-5.355	6.61149	3.7591	2.75793	2.03189	1.79376	1.49887
-5.35	6.60908	3.75796	2.75692	2.03124	1.79327	1.49841
-5.345	6.60666	3.75674	2.75593	2.03059	1.79279	1.49794
-5.34	6.60416	3.75543	2.75496	2.02993	1.7923	1.49745
-5.335	6.6016	3.75403	2.75404	2.02928	1.7918	1.49694
-5.33	6.59898	3.75258	2.75317	2.02863	1.79128	1.49643
-5.325	6.5964	3.75109	2.75235	2.02801	1.79074	1.49591
-5.32	6.59391	3.74961	2.75157	2.02739	1.79018	1.49539
-5.315	6.59161	3.7482	2.7508	2.02679	1.78962	1.49488
-5.31	6.58947	3.74688	2.75	2.0262	1.78905	1.49438
-5.305	6.58755	3.74567	2.74914	2.02563	1.78848	1.4939
-5.3	6.58577	3.74455	2.74823	2.02506	1.78791	1.49343
-5.295	6.58406	3.74348	2.74726	2.02449	1.78734	1.49298
-5.29	6.5823	3.74238	2.74628	2.02392	1.78677	1.49253
-5.285	6.58047	3.74122	2.74528	2.02335	1.78619	1.49209
-5.28	6.57843	3.73997	2.74431	2.02275	1.7856	1.49165
-5.275	6.5761	3.73863	2.74335	2.02212	1.785	1.49119
-5.27	6.57346	3.73724	2.7424	2.02147	1.78438	1.49073
-5.265	6.57051	3.73583	2.74145	2.02079	1.78374	1.49027
-5.26	6.56728	3.73441	2.74051	2.02009	1.7831	1.48981
-5.255	6.5639	3.73298	2.73957	2.01938	1.78247	1.48937
-5.25	6.56051	3.73152	2.73864	2.01867	1.78185	1.48894
-5.245	6.55718	3.73001	2.73775	2.01796	1.78125	1.48852
-5.24	6.554	3.72842	2.73691	2.01728	1.78067	1.4881
-5.235	6.551	3.7268	2.73611	2.0166	1.78011	1.48767
-5.23	6.54814	3.72515	2.73536	2.01593	1.77956	1.48723
-5.225	6.54537	3.72353	2.73465	2.01526	1.77901	1.48678
-5.22	6.54269	3.72197	2.73395	2.01459	1.77846	1.48631
-5.215	6.54003	3.72049	2.73326	2.01392	1.77789	1.48584
-5.21	6.5374	3.71908	2.73254	2.01323	1.7773	1.48537
-5.205	6.53479	3.71773	2.73178	2.01252	1.7767	1.4849
-5.2	6.53219	3.71642	2.73097	2.01181	1.77608	1.48443
-5.195	6.52953	3.71511	2.7301	2.0111	1.77546	1.48396
-5.19	6.52682	3.71379	2.72917	2.01039	1.77484	1.48348
-5.185	6.52404	3.71243	2.7282	2.0097	1.77423	1.48301
-5.18	6.52122	3.71101	2.7272	2.00904	1.77364	1.48255
-5.175	6.51835	3.70955	2.72618	2.0084	1.77307	1.4821
-5.17	6.51546	3.70806	2.72514	2.00779	1.77253	1.48168
-5.165	6.51255	3.70656	2.72411	2.00719	1.77201	1.48128
-5.16	6.50963	3.70508	2.72309	2.0066	1.77149	1.48088
-5.155	6.50664	3.70363	2.72208	2.00599	1.77096	1.48048
-5.15	6.50364	3.70223	2.7211	2.00537	1.77043	1.48006
-5.145	6.50072	3.70088	2.72015	2.00473	1.76988	1.47962
-5.14	6.49793	3.69957	2.71923	2.00408	1.76932	1.47915
-5.135	6.49532	3.69829	2.71835	2.00343	1.76875	1.47865
-5.13	6.49296	3.69703	2.71751	2.00277	1.76816	1.47814
-5.125	6.4908	3.69575	2.71669	2.0021	1.76756	1.47762
-5.12	6.48873	3.69444	2.71589	2.00143	1.76695	1.4771
-5.115	6.4867	3.69306	2.71512	2.00074	1.76635	1.47659
-5.11	6.48467	3.69161	2.71434	2.00005	1.76576	1.4761
-5.105	6.48256	3.69008	2.71354	1.99935	1.76517	1.47562
-5.1	6.48042	3.68851	2.71273	1.99866	1.76459	1.47514
-5.095	6.4782	3.68693	2.71188	1.99799	1.764	1.47466
-5.09	6.47584	3.68538	2.71099	1.99734	1.7634	1.47417
-5.085	6.4733	3.68387	2.71008	1.99672	1.76279	1.47367
-5.08	6.47054	3.68244	2.70915	1.99613	1.76216	1.47315
-5.075	6.46752	3.68106	2.70822	1.99556	1.76152	1.47264
-5.07	6.46425	3.67974	2.70732	1.99501	1.76088	1.47211
-5.065	6.46076	3.67843	2.70643	1.99446	1.76024	1.47159
-5.06	6.45708	3.67713	2.70557	1.9939	1.75961	1.47107
-5.055	6.45326	3.67583	2.70472	1.99331	1.75898	1.47056
-5.05	6.44932	3.67453	2.70388	1.9927	1.75836	1.47007
-5.045	6.44536	3.67323	2.70302	1.99205	1.75774	1.46959
-5.04	6.44147	3.67192	2.70213	1.99138	1.75713	1.46911
-5.035	6.43774	3.67059	2.70122	1.99068	1.75652	1.46865
-5.03	6.43425	3.66922	2.70029	1.98997	1.75593	1.46818
-5.025	6.43106	3.66779	2.69935	1.98926	1.75535	1.4677
-5.02	6.4281	3.66631	2.69841	1.98855	1.75479	1.46721
-5.015	6.42528	3.6648	2.69748	1.98785	1.75424	1.46671
-5.01	6.4225	3.6633	2.69654	1.98715	1.7537	1.46618
-5.005	6.41964	3.66184	2.6956	1.98646	1.75315	1.46564
-5	6.41665	3.66045	2.69462	1.98577	1.75258	1.4651
-4.995	6.41355	3.65914	2.69361	1.98509	1.752	1.46456
-4.99	6.41038	3.65788	2.69254	1.98442	1.75139	1.46402
-4.985	6.40723	3.65664	2.69144	1.98374	1.75076	1.46349
-4.98	6.40422	3.65538	2.69031	1.98305	1.7501	1.46296
-4.975	6.40142	3.65405	2.68918	1.98235	1.74943	1.46244
-4.97	6.39888	3.65262	2.68808	1.98165	1.74876	1.46192
-4.965	6.39661	3.6511	2.68701	1.98094	1.7481	1.46141
-4.96	6.39456	3.64951	2.68598	1.98025	1.74746	1.4609
-4.955	6.39262	3.6479	2.68497	1.97957	1.74686	1.46039
-4.95	6.39069	3.64632	2.68397	1.9789	1.74628	1.45988
-4.945	6.38865	3.64478	2.68298	1.97825	1.74573	1.45937
-4.94	6.38637	3.64331	2.68198	1.97762	1.7452	1.45887
-4.935	6.3838	3.64188	2.68099	1.97699	1.74466	1.45837
-4.93	6.38092	3.64045	2.68002	1.97636	1.74411	1.45787
-4.925	6.37774	3.63899	2.67907	1.97573	1.74353	1.45738
-4.92	6.37436	3.63745	2.67813	1.97509	1.74294	1.45689
-4.915	6.37089	3.63582	2.67718	1.97443	1.74232	1.45641
-4.91	6.36741	3.6341	2.67623	1.97375	1.7417	1.45593
-4.905	6.36401	3.63229	2.67524	1.97307	1.74107	1.45546
-4.9	6.36077	3.63042	2.6742	1.97238	1.74044	1.45499
-4.895	6.35764	3.62852	2.67314	1.97169	1.73981	1.45452
-4.89	6.35456	3.62662	2.67206	1.971	1.73918	1.45404
-4.885	6.35147	3.62472	2.67097	1.9703	1.73855	1.45354
-4.88	6.34826	3.62286	2.66991	1.9696	1.73793	1.45302
-4.875	6.34483	3.62103	2.66887	1.9689	1.7373	1.45248
-4.87	6.34119	3.61922	2.66787	1.96818	1.73666	1.45192
-4.865	6.33739	3.61744	2.66692	1.96745	1.73603	1.45134
-4.86	6.33348	3.61569	2.666	1.96671	1.73538	1.45075
-4.855	6.32957	3.61398	2.6651	1.96596	1.73474	1.45018
-4.85	6.32573	3.61232	2.66423	1.9652	1.73407	1.4496
-4.845	6.32201	3.61074	2.66336	1.96444	1.73339	1.44904
-4.84	6.3184	3.60925	2.6625	1.9637	1.7327	1.44849
-4.835	6.31489	3.60783	2.66163	1.96298	1.73199	1.44794
-4.83	6.31153	3.60648	2.66074	1.96228	1.73128	1.44739
-4.825	6.30834	3.60515	2.65982	1.96162	1.73058	1.44685
-4.82	6.30534	3.60379	2.65887	1.96099	1.72991	1.4463
-4.815	6.30257	3.60237	2.65788	1.96037	1.72925	1.44575
-4.81	6.30002	3.60089	2.65684	1.95976	1.72862	1.4452
-4.805	6.29757	3.59933	2.65578	1.95914	1.72801	1.44465
-4.8	6.29515	3.59772	2.65471	1.95849	1.7274	1.44409
-4.795	6.29267	3.5961	2.65366	1.95779	1.7268	1.44353
-4.79	6.29003	3.5945	2.65264	1.95706	1.72619	1.44297
-4.785	6.2872	3.59291	2.65165	1.95628	1.72559	1.44241
-4.78	6.28424	3.59135	2.65071	1.95547	1.72499	1.44184
-4.775	6.28115	3.58981	2.6498	1.95465	1.72438	1.44127
-4.77	6.27792	3.58829	2.64894	1.95384	1.72376	1.4407
-4.765	6.27457	3.58678	2.6481	1.95304	1.72311	1.44014
-4.76	6.2711	3.58529	2.64728	1.95225	1.72244	1.4396
-4.755	6.26747	3.58382	2.64646	1.95148	1.72175	1.43906
-4.75	6.26371	3.58235	2.64563	1.95071	1.72104	1.43853
-4.745	6.25995	3.58084	2.64478	1.94993	1.72032	1.43801
-4.74	6.25623	3.57928	2.6439	1.94915	1.71961	1.43749
-4.735	6.25258	3.57765	2.64299	1.94837	1.7189	1.43695
-4.73	6.24907	3.57594	2.64205	1.94757	1.71821	1.43641
-4.725	6.24568	3.57418	2.64109	1.94677	1.71752	1.43585
-4.72	6.24234	3.5724	2.64011	1.94596	1.71683	1.43529
-4.715	6.23906	3.57064	2.63912	1.94514	1.71614	1.43473
-4.71	6.23583	3.56893	2.63811	1.94431	1.71543	1.43418
-4.705	6.23262	3.56728	2.63707	1.94349	1.71472	1.43364
-4.7	6.22946	3.56571	2.63601	1.94269	1.714	1.43312
-4.695	6.22639	3.5642	2.63491	1.9419	1.71327	1.43261
-4.69	6.22338	3.56276	2.63378	1.94113	1.71255	1.43211
-4.685	6.22047	3.56138	2.63262	1.94037	1.71184	1.4316
-4.68	6.21767	3.56005	2.63144	1.9396	1.71114	1.43109
-4.675	6.21498	3.55874	2.63026	1.93882	1.71046	1.43058
-4.67	6.21233	3.55743	2.62911	1.93802	1.70979	1.43004
-4.665	6.20965	3.55609	2.628	1.93719	1.70912	1.4295
-4.66	6.2068	3.55471	2.62697	1.93633	1.70846	1.42893
-4.655	6.20369	3.5533	2.62601	1.93544	1.70779	1.42835
-4.65	6.20022	3.55185	2.62512	1.93454	1.70709	1.42776
-4.645	6.19634	3.5504	2.62428	1.93364	1.70638	1.42716
-4.64	6.19217	3.54894	2.62347	1.93275	1.70565	1.42656
-4.635	6.18785	3.54744	2.62264	1.93189	1.70492	1.42596
-4.63	6.18352	3.54589	2.62179	1.93107	1.70418	1.42539
-4.625	6.17935	3.54427	2.6209	1.93028	1.70345	1.42483
-4.62	6.17549	3.54255	2.61996	1.9295	1.70272	1.4243
-4.615	6.17194	3.54074	2.61896	1.92872	1.70198	1.42377
-4.61	6.16865	3.53886	2.61792	1.92793	1.70124	1.42325
-4.605	6.16558	3.53696	2.61685	1.92712	1.70047	1.42272
-4.6	6.16267	3.53505	2.61577	1.92631	1.6997	1.42218
-4.595	6.1598	3.53318	2.61471	1.9255	1.69892	1.42163
-4.59	6.15692	3.53136	2.61368	1.92469	1.69814	1.42105
-4.585	6.154	3.52958	2.6127	1.92389	1.69737	1.42046
-4.58	6.15097	3.52785	2.61176	1.92308	1.69662	1.41986
-4.575	6.14781	3.52615	2.61083	1.92226	1.69588	1.41925
-4.57	6.1445	3.52447	2.60989	1.92141	1.69515	1.41865
-4.565	6.14104	3.52277	2.6089	1.92054	1.69443	1.41805
-4.56	6.13745	3.52103	2.60786	1.91966	1.69372	1.41745
-4.555	6.13379	3.51925	2.60678	1.91877	1.693	1.41685
-4.55	6.13008	3.51741	2.60566	1.91788	1.69228	1.41627
-4.545	6.12634	3.51551	2.60453	1.91702	1.69156	1.4157
-4.54	6.12263	3.51357	2.60342	1.91618	1.69084	1.41514
-4.535	6.11894	3.51161	2.60233	1.91537	1.69014	1.41459
-4.53	6.11529	3.50965	2.60126	1.91457	1.68946	1.41405
-4.525	6.11171	3.50771	2.60021	1.91379	1.68878	1.4135
-4.52	6.10829	3.50583	2.59917	1.91302	1.68812	1.41293
-4.515	6.105	3.504	2.59812	1.91225	1.68744	1.41234
-4.51	6.10184	3.50225	2.59708	1.91147	1.68676	1.41172
-4.505	6.09879	3.50055	2.59604	1.91069	1.68604	1.41108
-4.5	6.0958	3.49891	2.59499	1.9099	1.6853	1.41042
-4.495	6.09273	3.4973	2.59393	1.9091	1.68452	1.40975
-4.49	6.08956	3.49568	2.59285	1.90827	1.68372	1.40909
-4.485	6.08629	3.49403	2.59175	1.90741	1.68291	1.40844
-4.48	6.08292	3.49232	2.59062	1.90652	1.68211	1.4078
-4.475	6.07945	3.49052	2.58946	1.90561	1.68132	1.40718
-4.47	6.07598	3.48864	2.58829	1.90468	1.68056	1.40656
-4.465	6.07248	3.48668	2.58712	1.90375	1.67983	1.40594
-4.46	6.06894	3.4847	2.58598	1.90282	1.67912	1.40531
-4.455	6.06537	3.48274	2.58487	1.90189	1.67843	1.40467
-4.45	6.06179	3.48086	2.5838	1.90097	1.67776	1.404
-4.445	6.05821	3.4791	2.58276	1.90007	1.67709	1.40333
-4.44	6.0547	3.47748	2.58174	1.89918	1.67642	1.40265
-4.435	6.05133	3.47597	2.58072	1.89831	1.67574	1.40197
-4.43	6.04808	3.47456	2.57969	1.89745	1.67506	1.40131
-4.425	6.04495	3.47319	2.57864	1.89661	1.67436	1.40065
-4.42	6.04191	3.47186	2.57757	1.89579	1.67364	1.4
-4.415	6.03893	3.47051	2.57648	1.89499	1.67291	1.39935
-4.41	6.03595	3.46916	2.57536	1.8942	1.67215	1.39872
-4.405	6.033	3.46777	2.57422	1.89342	1.67137	1.3981
-4.4	6.03002	3.46632	2.57307	1.89266	1.67057	1.39748
-4.395	6.02699	3.46479	2.5719	1.89189	1.66977	1.39688
-4.39	6.02384	3.46317	2.57072	1.89113	1.66896	1.39629
-4.385	6.0205	3.46145	2.56952	1.89037	1.66817	1.3957
-4.38	6.01691	3.45962	2.56829	1.88959	1.66738	1.39511
-4.375	6.01307	3.45773	2.56703	1.88881	1.66661	1.39452
-4.37	6.009	3.4558	2.56575	1.888	1.66585	1.39393
-4.365	6.00482	3.45385	2.56445	1.88718	1.6651	1.39332
-4.36	6.0007	3.45193	2.56313	1.88632	1.66436	1.39271
-4.355	5.99676	3.45004	2.56182	1.88543	1.66362	1.39209
-4.35	5.99317	3.44813	2.56053	1.8845	1.66287	1.39147
-4.345	5.99001	3.44616	2.55928	1.88355	1.66213	1.39085
-4.34	5.98724	3.4441	2.55808	1.88257	1.66137	1.39023
-4.335	5.98469	3.44194	2.55693	1.88157	1.6606	1.3896
-4.33	5.98215	3.43971	2.55583	1.88059	1.65981	1.38897
-4.325	5.97928	3.43749	2.55477	1.87962	1.65901	1.38833
-4.32	5.97585	3.43536	2.55372	1.87867	1.6582	1.3877
-4.315	5.97176	3.43339	2.55266	1.87775	1.65737	1.38706
-4.31	5.96709	3.43164	2.55157	1.87687	1.65654	1.38642
-4.305	5.96206	3.43009	2.55044	1.876	1.6557	1.38578
-4.3	5.95702	3.42872	2.54928	1.87516	1.65486	1.38514
-4.295	5.95224	3.42747	2.54807	1.87434	1.65403	1.3845
-4.29	5.94789	3.42628	2.54684	1.87352	1.65322	1.38386
-4.285	5.94396	3.4251	2.54559	1.87269	1.65242	1.38322
-4.28	5.94034	3.42387	2.54432	1.87185	1.65164	1.38257
-4.275	5.93684	3.42258	2.54306	1.871	1.65087	1.3819
-4.27	5.93332	3.42118	2.5418	1.87012	1.65011	1.38123
-4.265	5.92968	3.41966	2.54055	1.86923	1.64933	1.38054
-4.26	5.92595	3.41804	2.53932	1.86831	1.64854	1.37985
-4.255	5.92212	3.41631	2.53809	1.86738	1.64773	1.37917
-4.25	5.91823	3.41451	2.53686	1.86642	1.6469	1.37849
-4.245	5.91433	3.41267	2.53563	1.86545	1.64605	1.37783
-4.24	5.91043	3.4108	2.53439	1.86448	1.64519	1.37716
-4.235	5.90653	3.40891	2.53314	1.8635	1.64433	1.3765
-4.23	5.90265	3.40699	2.5319	1.86254	1.64348	1.37583
-4.225	5.8988	3.40501	2.53065	1.86159	1.64263	1.37517
-4.22	5.895	3.40297	2.52939	1.86067	1.64179	1.3745
-4.215	5.89123	3.40085	2.52813	1.85978	1.64095	1.37383
-4.21	5.88746	3.39867	2.52686	1.85891	1.64011	1.37317
-4.205	5.88365	3.39644	2.52557	1.85807	1.63927	1.37252
-4.2	5.87974	3.39421	2.52427	1.85725	1.63843	1.37187
-4.195	5.87571	3.39201	2.52294	1.85645	1.63759	1.37122
-4.19	5.87158	3.38985	2.5216	1.85566	1.63676	1.37056
-4.185	5.86744	3.38776	2.52024	1.85489	1.63594	1.3699
-4.18	5.86336	3.38573	2.51887	1.85412	1.63513	1.36923
-4.175	5.85945	3.38377	2.51751	1.85334	1.63434	1.36856
-4.17	5.8557	3.38186	2.51616	1.85255	1.63357	1.36789
-4.165	5.8521	3.38001	2.51482	1.85174	1.63282	1.36723
-4.16	5.84854	3.37821	2.51351	1.85089	1.63207	1.36657
-4.155	5.84489	3.37643	2.51223	1.85	1.63132	1.3659
-4.15	5.84104	3.37467	2.51097	1.84906	1.63057	1.36523
-4.145	5.837	3.37292	2.50971	1.84807	1.62981	1.36454
-4.14	5.8328	3.37114	2.50846	1.84705	1.62904	1.36384
-4.135	5.82852	3.36931	2.5072	1.846	1.62825	1.36312
-4.13	5.82429	3.36741	2.50593	1.84494	1.62745	1.36239
-4.125	5.82018	3.3654	2.50466	1.84388	1.62663	1.36165
-4.12	5.81619	3.36328	2.50338	1.84284	1.62579	1.36091
-4.115	5.8123	3.36104	2.50212	1.84181	1.62494	1.36017
-4.11	5.80847	3.35871	2.50088	1.8408	1.62408	1.35944
-4.105	5.80458	3.35632	2.49967	1.83979	1.62322	1.35873
-4.1	5.80062	3.35392	2.49847	1.83877	1.62236	1.35804
-4.095	5.79655	3.35155	2.49729	1.83774	1.62149	1.35736
-4.09	5.7923	3.34926	2.4961	1.83669	1.62063	1.35669
-4.085	5.78784	3.34707	2.49488	1.83563	1.61977	1.35602
-4.08	5.7832	3.34499	2.49362	1.83455	1.61891	1.35535
-4.075	5.77836	3.34303	2.49234	1.83349	1.61807	1.35467
-4.07	5.77336	3.34118	2.49103	1.83243	1.61723	1.35398
-4.065	5.76828	3.33941	2.48969	1.83139	1.61641	1.3533
-4.06	5.76323	3.3377	2.48834	1.83037	1.61559	1.3526
-4.055	5.75819	3.33601	2.48699	1.82936	1.61476	1.35191
-4.05	5.75323	3.3343	2.48564	1.82837	1.61391	1.35121
-4.045	5.74835	3.33252	2.48428	1.82738	1.61305	1.35051
-4.04	5.74351	3.33067	2.48292	1.8264	1.61218	1.3498
-4.035	5.73873	3.32874	2.48157	1.82543	1.61131	1.34909
-4.03	5.73404	3.32675	2.48022	1.82447	1.61044	1.34838
-4.025	5.72946	3.32471	2.47888	1.82352	1.60957	1.34768
-4.02	5.72499	3.32265	2.47755	1.82256	1.60871	1.34697
-4.015	5.72061	3.3206	2.47624	1.82158	1.60785	1.34627
-4.01	5.71626	3.31855	2.47495	1.8206	1.60699	1.34557
-4.005	5.71188	3.3165	2.47369	1.8196	1.60612	1.34486
-4	5.70744	3.31443	2.47244	1.81858	1.60524	1.34414
-3.995	5.70296	3.31234	2.47121	1.81754	1.60435	1.34341
-3.99	5.69852	3.31021	2.46999	1.81648	1.60345	1.34266
-3.985	5.69422	3.30805	2.46876	1.8154	1.60255	1.3419
-3.98	5.69014	3.30587	2.46752	1.81431	1.60165	1.34114
-3.975	5.68631	3.3037	2.46625	1.81321	1.60076	1.34038
-3.97	5.6827	3.30154	2.46495	1.81213	1.59988	1.33961
-3.965	5.67915	3.29942	2.46361	1.81105	1.59901	1.33886
-3.96	5.67548	3.29735	2.46225	1.80999	1.59816	1.3381
-3.955	5.67153	3.29531	2.46088	1.80894	1.59732	1.33735
-3.95	5.6672	3.29328	2.45952	1.80791	1.59649	1.3366
-3.945	5.66241	3.29124	2.45817	1.80688	1.59565	1.33585
-3.94	5.65728	3.28917	2.45685	1.80587	1.59481	1.3351
-3.935	5.65194	3.28707	2.45555	1.80486	1.59396	1.33435
-3.93	5.64656	3.28494	2.45426	1.80386	1.59311	1.33359
-3.925	5.6413	3.28281	2.45298	1.80287	1.59227	1.33283
-3.92	5.63627	3.28068	2.45168	1.80189	1.59142	1.33208
-3.915	5.63147	3.27854	2.45036	1.80092	1.59058	1.33132
-3.91	5.62687	3.27639	2.44901	1.79995	1.58973	1.33057
-3.905	5.62245	3.27421	2.44763	1.79899	1.58888	1.32983
-3.9	5.61818	3.27198	2.44623	1.79803	1.58801	1.32909
-3.895	5.61404	3.26971	2.4448	1.79707	1.58712	1.32835
-3.89	5.61003	3.26743	2.44336	1.7961	1.58621	1.3276
-3.885	5.60613	3.26514	2.44191	1.79513	1.5853	1.32684
-3.88	5.60228	3.26285	2.44044	1.79416	1.58438	1.32606
-3.875	5.59833	3.26059	2.43898	1.79317	1.58346	1.32527
-3.87	5.59417	3.25831	2.43751	1.79216	1.58255	1.32448
-3.865	5.58972	3.25602	2.43604	1.79114	1.58164	1.3237
-3.86	5.58493	3.25371	2.4346	1.79012	1.58073	1.32295
-3.855	5.57978	3.25139	2.43319	1.78909	1.57982	1.32222
-3.85	5.57431	3.24909	2.4318	1.78808	1.57891	1.3215
-3.845	5.56857	3.24682	2.43046	1.78708	1.57799	1.32079
-3.84	5.56262	3.24461	2.42916	1.78609	1.57706	1.32007
-3.835	5.55653	3.24245	2.42787	1.78512	1.57612	1.31932
-3.83	5.55045	3.24034	2.42659	1.78414	1.57518	1.31854
-3.825	5.54451	3.23825	2.42531	1.78316	1.57424	1.31775
-3.82	5.53881	3.23615	2.42399	1.78219	1.5733	1.31696
-3.815	5.53344	3.23403	2.42263	1.78121	1.57237	1.31617
-3.81	5.52844	3.23188	2.42125	1.78024	1.57144	1.31539
-3.805	5.5237	3.22971	2.41985	1.77927	1.57051	1.31464
-3.8	5.51909	3.22754	2.41843	1.7783	1.56959	1.31391
-3.795	5.51454	3.22538	2.41703	1.77731	1.56868	1.31318
-3.79	5.50994	3.22323	2.41564	1.7763	1.56778	1.31247
-3.785	5.50525	3.22109	2.41427	1.77526	1.56689	1.31175
-3.78	5.50049	3.21895	2.41292	1.77419	1.56599	1.31103
-3.775	5.49567	3.21677	2.41158	1.77308	1.56509	1.31029
-3.77	5.49073	3.21454	2.41024	1.77195	1.56418	1.30955
-3.765	5.48561	3.21224	2.40888	1.77081	1.56327	1.30879
-3.76	5.48026	3.20987	2.40752	1.76967	1.56235	1.30802
-3.755	5.47459	3.20744	2.40615	1.76853	1.56144	1.30724
-3.75	5.46862	3.20501	2.40478	1.7674	1.56051	1.30644
-3.745	5.46243	3.20259	2.40343	1.76627	1.55958	1.30564
-3.74	5.45622	3.2002	2.40209	1.76515	1.55864	1.30484
-3.735	5.45011	3.19783	2.40076	1.76403	1.55768	1.30404
-3.73	5.44429	3.1955	2.39943	1.76291	1.55672	1.30323
-3.725	5.43884	3.19319	2.39809	1.76178	1.55574	1.30242
-3.72	5.43378	3.19089	2.39674	1.76066	1.55477	1.30159
-3.715	5.42894	3.18864	2.39534	1.75955	1.55381	1.30075
-3.71	5.42424	3.18641	2.39391	1.75846	1.55285	1.29989
-3.705	5.41949	3.18422	2.39245	1.75738	1.5519	1.29903
-3.7	5.4145	3.18205	2.39097	1.75633	1.55095	1.29816
-3.695	5.40918	3.17987	2.38948	1.75529	1.54999	1.2973
-3.69	5.40352	3.17765	2.388	1.75426	1.54901	1.29645
-3.685	5.39753	3.17537	2.38654	1.75323	1.548	1.2956
-3.68	5.39129	3.17302	2.38511	1.75219	1.54697	1.29477
-3.675	5.3849	3.17059	2.3837	1.75113	1.54593	1.29394
-3.67	5.37843	3.16811	2.38232	1.75007	1.54489	1.29312
-3.665	5.37196	3.1656	2.38094	1.749	1.54386	1.2923
-3.66	5.36556	3.16307	2.37955	1.74792	1.54284	1.29149
-3.655	5.35921	3.16055	2.37814	1.74682	1.54184	1.29068
-3.65	5.35293	3.15802	2.37669	1.74573	1.54085	1.28988
-3.645	5.34671	3.15551	2.3752	1.74462	1.53986	1.28908
-3.64	5.34053	3.15298	2.37367	1.7435	1.53888	1.2883
-3.635	5.33432	3.15043	2.37211	1.74238	1.53789	1.28753
-3.63	5.32806	3.14787	2.37051	1.74126	1.53689	1.28676
-3.625	5.32171	3.14529	2.3689	1.74014	1.53587	1.286
-3.62	5.31527	3.14271	2.36728	1.73902	1.53485	1.28524
-3.615	5.30878	3.14016	2.36565	1.7379	1.53383	1.28446
-3.61	5.30225	3.13767	2.36403	1.73678	1.53282	1.28368
-3.605	5.29572	3.13526	2.36244	1.73565	1.53182	1.28288
-3.6	5.2892	3.13292	2.36089	1.73451	1.53083	1.28208
-3.595	5.28262	3.13065	2.35938	1.73336	1.52984	1.28126
-3.59	5.27596	3.1284	2.35791	1.7322	1.52886	1.28045
-3.585	5.26918	3.12612	2.35648	1.73104	1.52787	1.27964
-3.58	5.26227	3.12377	2.35508	1.72989	1.52687	1.27882
-3.575	5.25524	3.12133	2.35367	1.72874	1.52587	1.278
-3.57	5.24819	3.11877	2.35224	1.7276	1.52486	1.27717
-3.565	5.24114	3.1161	2.35079	1.72647	1.52385	1.27633
-3.56	5.23412	3.11335	2.34932	1.72537	1.52282	1.27549
-3.555	5.22713	3.11054	2.34783	1.72428	1.5218	1.27464
-3.55	5.22016	3.1077	2.34635	1.7232	1.52077	1.27379
-3.545	5.21315	3.10486	2.34489	1.72213	1.51973	1.27295
-3.54	5.20614	3.10207	2.34346	1.72106	1.5187	1.27211
-3.535	5.19906	3.09934	2.34203	1.71997	1.51767	1.27127
-3.53	5.19191	3.09668	2.3406	1.71886	1.51664	1.27044
-3.525	5.18463	3.09408	2.33913	1.71773	1.5156	1.26961
-3.52	5.17717	3.09151	2.33762	1.71657	1.51457	1.26877
-3.515	5.1695	3.08895	2.33608	1.71539	1.51352	1.26792
-3.51	5.16171	3.08638	2.33449	1.71421	1.51248	1.26707
-3.505	5.15393	3.08378	2.33289	1.71303	1.51143	1.26621
-3.5	5.14633	3.08114	2.33128	1.71185	1.51038	1.26535
-3.495	5.13904	3.07849	2.32968	1.71068	1.50934	1.26449
-3.49	5.13212	3.07586	2.32806	1.70951	1.5083	1.26364
-3.485	5.12544	3.07325	2.32643	1.70834	1.50726	1.26277
-3.48	5.1188	3.07069	2.32479	1.70717	1.50621	1.2619
-3.475	5.112	3.06818	2.32313	1.706	1.50515	1.26101
-3.47	5.10479	3.06569	2.32145	1.70484	1.50408	1.2601
-3.465	5.09701	3.06322	2.31976	1.70368	1.503	1.25918
-3.46	5.08867	3.06073	2.31805	1.70252	1.50191	1.25825
-3.455	5.07978	3.05821	2.31632	1.70136	1.50082	1.25732
-3.45	5.07039	3.05566	2.31458	1.7002	1.49974	1.2564
-3.445	5.06075	3.05306	2.31284	1.69904	1.49866	1.25549
-3.44	5.05104	3.05043	2.31111	1.69787	1.49761	1.25461
-3.435	5.04139	3.04776	2.30937	1.69671	1.49656	1.25375
-3.43	5.03201	3.04509	2.30765	1.69553	1.49554	1.25291
-3.425	5.02304	3.04241	2.30594	1.69434	1.49452	1.25208
-3.42	5.01438	3.03975	2.30423	1.69313	1.4935	1.25126
-3.415	5.00596	3.03711	2.30254	1.6919	1.49247	1.25044
-3.41	4.99766	3.03451	2.30087	1.69066	1.49142	1.24962
-3.405	4.98931	3.0319	2.29922	1.68942	1.49036	1.24879
-3.4	4.98079	3.02928	2.29759	1.68819	1.48927	1.24795
-3.395	4.97212	3.02662	2.29599	1.68697	1.48817	1.2471
-3.39	4.96328	3.0239	2.2944	1.68576	1.48706	1.24625
-3.385	4.95429	3.02113	2.29281	1.68457	1.48594	1.24539
-3.38	4.94519	3.01832	2.29123	1.68339	1.48482	1.24453
-3.375	4.93598	3.0155	2.28963	1.68219	1.4837	1.24366
-3.37	4.92662	3.0127	2.28803	1.68099	1.48259	1.24277
-3.365	4.91716	3.00993	2.28642	1.67976	1.48149	1.24189
-3.36	4.90763	3.00719	2.2848	1.6785	1.48039	1.241
-3.355	4.89805	3.00446	2.28318	1.67723	1.47929	1.24012
-3.35	4.88847	3.0017	2.28155	1.67593	1.47819	1.23924
-3.345	4.87889	2.99888	2.2799	1.6746	1.47707	1.23837
-3.34	4.8693	2.99597	2.27823	1.67326	1.47594	1.23749
-3.335	4.85967	2.99297	2.27653	1.67189	1.47481	1.23662
-3.33	4.84998	2.9899	2.27479	1.67052	1.47366	1.23574
-3.325	4.84017	2.98677	2.27303	1.66915	1.47252	1.23485
-3.32	4.83023	2.98363	2.27127	1.66778	1.47138	1.23397
-3.315	4.82014	2.98049	2.26951	1.66641	1.47024	1.23309
-3.31	4.80987	2.97737	2.26778	1.66506	1.46911	1.23221
-3.305	4.79941	2.97427	2.26608	1.66372	1.46798	1.23132
-3.3	4.78881	2.97118	2.26443	1.66239	1.46686	1.23042
-3.295	4.77812	2.9681	2.26282	1.66107	1.46574	1.2295
-3.29	4.76738	2.96502	2.26122	1.65977	1.46461	1.22856
-3.285	4.75662	2.96194	2.25963	1.65848	1.46349	1.22763
-3.28	4.74586	2.95884	2.258	1.65721	1.46238	1.22669
-3.275	4.73507	2.95573	2.25633	1.65595	1.46127	1.22577
-3.27	4.72419	2.95258	2.25459	1.6547	1.46016	1.22486
-3.265	4.71322	2.94937	2.25277	1.65344	1.45906	1.22396
-3.26	4.70217	2.94612	2.25088	1.65217	1.45795	1.22306
-3.255	4.69105	2.94281	2.24892	1.65088	1.45684	1.22213
-3.25	4.67988	2.93947	2.24692	1.64957	1.45573	1.22119
-3.245	4.66867	2.93612	2.24489	1.64824	1.45462	1.22022
-3.24	4.65738	2.93281	2.24288	1.6469	1.4535	1.21922
-3.235	4.64594	2.92953	2.24091	1.64554	1.45239	1.2182
-3.23	4.63431	2.92633	2.239	1.64416	1.45128	1.21719
-3.225	4.62245	2.92321	2.23715	1.64277	1.45018	1.21619
-3.22	4.61034	2.92018	2.23535	1.64135	1.44906	1.21521
-3.215	4.59804	2.91719	2.23359	1.63992	1.44794	1.21425
-3.21	4.58558	2.91423	2.23183	1.63848	1.4468	1.2133
-3.205	4.573	2.91127	2.23004	1.63704	1.44564	1.21236
-3.2	4.56029	2.90825	2.22821	1.6356	1.44447	1.21141
-3.195	4.54744	2.90515	2.22634	1.63419	1.44328	1.21046
-3.19	4.53436	2.90194	2.22445	1.63279	1.44208	1.2095
-3.185	4.52099	2.89863	2.22255	1.63143	1.44088	1.20853
-3.18	4.50726	2.89521	2.22067	1.63009	1.43967	1.20756
-3.175	4.49324	2.89169	2.21882	1.62879	1.43848	1.2066
-3.17	4.47903	2.88809	2.21701	1.6275	1.43728	1.20564
-3.165	4.46478	2.88444	2.21522	1.62621	1.43609	1.20469
-3.16	4.45064	2.8808	2.21344	1.62491	1.43489	1.20373
-3.155	4.43672	2.87718	2.21166	1.62359	1.43369	1.20277
-3.15	4.42298	2.87363	2.20986	1.62223	1.43248	1.2018
-3.145	4.40932	2.87014	2.20806	1.62083	1.43125	1.20082
-3.14	4.39557	2.86672	2.20623	1.61939	1.43002	1.19983
-3.135	4.38166	2.86332	2.20438	1.61793	1.42878	1.19881
-3.13	4.36752	2.85993	2.20249	1.61645	1.42755	1.19777
-3.125	4.35318	2.85649	2.20058	1.61497	1.42632	1.19673
-3.12	4.33878	2.85298	2.19862	1.61351	1.42511	1.19567
-3.115	4.32447	2.84939	2.19662	1.61206	1.42392	1.19462
-3.11	4.3103	2.84572	2.19456	1.61064	1.42275	1.19357
-3.105	4.2963	2.84196	2.19247	1.60924	1.42159	1.19253
-3.1	4.28247	2.83815	2.19034	1.60785	1.42044	1.19149
-3.095	4.26874	2.83431	2.18818	1.60646	1.41928	1.19046
-3.09	4.25499	2.83045	2.186	1.60506	1.41812	1.18943
-3.085	4.24115	2.82661	2.18383	1.60363	1.41694	1.1884
-3.08	4.22718	2.82281	2.18165	1.60217	1.41574	1.18738
-3.075	4.21307	2.81905	2.17947	1.60069	1.41454	1.18636
-3.07	4.1988	2.81535	2.1773	1.5992	1.41332	1.18535
-3.065	4.18439	2.81169	2.17513	1.59771	1.41208	1.18433
-3.06	4.1699	2.80804	2.17296	1.59623	1.41082	1.18331
-3.055	4.1553	2.80438	2.17079	1.59476	1.40954	1.18227
-3.05	4.14057	2.8007	2.16862	1.5933	1.40824	1.18123
-3.045	4.12574	2.79697	2.16643	1.59185	1.40693	1.18019
-3.04	4.1108	2.79319	2.16424	1.59039	1.40562	1.17915
-3.035	4.09578	2.78936	2.16205	1.58893	1.40431	1.17812
-3.03	4.08075	2.78549	2.15987	1.58746	1.40301	1.1771
-3.025	4.06579	2.78159	2.15772	1.58599	1.40173	1.1761
-3.02	4.05098	2.77765	2.15559	1.5845	1.40046	1.17509
-3.015	4.03643	2.77368	2.15346	1.583	1.3992	1.17409
-3.01	4.02217	2.76968	2.15133	1.5815	1.39795	1.17308
-3.005	4.00815	2.76563	2.14918	1.58	1.39671	1.17207
-3	3.99432	2.76155	2.14697	1.57849	1.39546	1.17103
-2.995	3.98051	2.75745	2.14472	1.57697	1.39421	1.16998
-2.99	3.96649	2.75335	2.14242	1.57544	1.39295	1.1689
-2.985	3.95217	2.74925	2.14009	1.5739	1.39167	1.1678
-2.98	3.93749	2.74516	2.13775	1.57234	1.39038	1.16666
-2.975	3.92245	2.7411	2.1354	1.57078	1.38907	1.16551
-2.97	3.9072	2.73704	2.13307	1.56921	1.38776	1.16435
-2.965	3.89191	2.73297	2.13077	1.56764	1.38644	1.16319
-2.96	3.87665	2.72889	2.12849	1.56608	1.38512	1.16204
-2.955	3.86144	2.72479	2.12624	1.56452	1.3838	1.16091
-2.95	3.84618	2.72066	2.124	1.56297	1.38249	1.1598
-2.945	3.83073	2.71653	2.12175	1.56141	1.38118	1.15872
-2.94	3.81495	2.71242	2.1195	1.55985	1.37988	1.15766
-2.935	3.79876	2.70832	2.11722	1.55828	1.37857	1.15662
-2.93	3.7822	2.70426	2.11493	1.5567	1.37726	1.15559
-2.925	3.7654	2.70026	2.11264	1.55511	1.37593	1.15455
-2.92	3.74855	2.69631	2.11035	1.55351	1.3746	1.1535
-2.915	3.73179	2.6924	2.10805	1.55191	1.37326	1.15243
-2.91	3.71522	2.68849	2.10576	1.55031	1.37191	1.15133
-2.905	3.69887	2.68455	2.10346	1.54872	1.37056	1.15021
-2.9	3.68271	2.68054	2.10112	1.54713	1.3692	1.14909
-2.895	3.66657	2.6764	2.09875	1.54555	1.36785	1.14797
-2.89	3.65032	2.67213	2.09636	1.54396	1.36649	1.14686
-2.885	3.63389	2.66776	2.09393	1.54237	1.36514	1.14576
-2.88	3.61717	2.66328	2.09149	1.54078	1.36379	1.14466
-2.875	3.60012	2.65873	2.08904	1.53918	1.36244	1.14356
-2.87	3.58284	2.65415	2.08658	1.53758	1.3611	1.14245
-2.865	3.56542	2.64955	2.0841	1.53596	1.35978	1.14134
-2.86	3.54789	2.64494	2.08161	1.53433	1.35847	1.14022
-2.855	3.5304	2.64031	2.0791	1.53269	1.35715	1.1391
-2.85	3.51301	2.63566	2.07656	1.53105	1.35584	1.13796
-2.845	3.49572	2.63099	2.074	1.52942	1.35452	1.13682
-2.84	3.4786	2.62628	2.07141	1.52781	1.35318	1.13567
-2.835	3.46169	2.62156	2.06879	1.52622	1.35182	1.13451
-2.83	3.44496	2.61684	2.06615	1.52464	1.35044	1.13336
-2.825	3.42848	2.61212	2.06348	1.52306	1.34905	1.1322
-2.82	3.41224	2.60743	2.06081	1.52148	1.34765	1.13105
-2.815	3.39622	2.60277	2.05814	1.51986	1.34625	1.1299
-2.81	3.38044	2.59813	2.0555	1.51819	1.34484	1.12876
-2.805	3.36488	2.5935	2.05289	1.51649	1.34345	1.12764
-2.8	3.34944	2.58886	2.05032	1.51474	1.34206	1.12653
-2.795	3.33413	2.58418	2.04776	1.51297	1.34067	1.12543
-2.79	3.31892	2.57945	2.04522	1.51118	1.33927	1.12434
-2.785	3.30378	2.57466	2.04266	1.5094	1.33786	1.12325
-2.78	3.2887	2.56981	2.04009	1.50763	1.33642	1.12216
-2.775	3.27377	2.56489	2.03748	1.50586	1.33495	1.12105
-2.77	3.25898	2.5599	2.03484	1.50411	1.33348	1.11992
-2.765	3.24434	2.55485	2.03215	1.50237	1.332	1.11878
-2.76	3.22986	2.54974	2.02944	1.50064	1.33052	1.11762
-2.755	3.21556	2.54458	2.02669	1.49892	1.32907	1.11645
-2.75	3.20139	2.53937	2.02393	1.4972	1.32762	1.11528
-2.745	3.18732	2.53413	2.02118	1.49547	1.32619	1.11411
-2.74	3.17335	2.52887	2.01846	1.49373	1.32475	1.11295
-2.735	3.15943	2.5236	2.01577	1.49198	1.32331	1.11179
-2.73	3.1455	2.51832	2.01311	1.49021	1.32187	1.11063
-2.725	3.13155	2.51302	2.01048	1.48843	1.32042	1.10946
-2.72	3.1176	2.50773	2.00789	1.48663	1.31896	1.1083
-2.715	3.10362	2.50241	2.00531	1.48481	1.31751	1.10712
-2.71	3.08966	2.49709	2.00275	1.48299	1.31605	1.10594
-2.705	3.07577	2.49176	2.00019	1.48116	1.31457	1.10474
-2.7	3.06202	2.48643	1.99762	1.47933	1.31309	1.10353
-2.695	3.04841	2.48112	1.99502	1.47749	1.3116	1.1023
-2.69	3.03501	2.47582	1.99236	1.47565	1.31011	1.10105
-2.685	3.02181	2.47055	1.98965	1.4738	1.30861	1.09979
-2.68	3.00877	2.46529	1.98685	1.47193	1.30713	1.09852
-2.675	2.99583	2.46003	1.98399	1.47006	1.30565	1.09726
-2.67	2.98292	2.45472	1.98108	1.46817	1.30416	1.096
-2.665	2.96999	2.44933	1.97812	1.46626	1.30267	1.09476
-2.66	2.95699	2.44383	1.97513	1.46434	1.30118	1.09354
-2.655	2.94394	2.43821	1.97214	1.46241	1.29968	1.09231
-2.65	2.93089	2.43246	1.96914	1.46046	1.29818	1.09108
-2.645	2.91785	2.42663	1.96616	1.4585	1.29667	1.08983
-2.64	2.90488	2.42075	1.96319	1.45654	1.29518	1.08857
-2.635	2.89205	2.41489	1.96025	1.45459	1.29368	1.08729
-2.63	2.87935	2.4091	1.95733	1.45264	1.29219	1.08598
-2.625	2.86683	2.40341	1.95444	1.45072	1.29069	1.08468
-2.62	2.8545	2.39778	1.95158	1.44883	1.28919	1.08336
-2.615	2.84235	2.39221	1.94875	1.44697	1.28768	1.08205
-2.61	2.83036	2.38664	1.94591	1.44514	1.28616	1.08076
-2.605	2.81847	2.38101	1.94306	1.44331	1.28464	1.07947
-2.6	2.80663	2.37532	1.94018	1.44148	1.28311	1.0782
-2.595	2.79482	2.36956	1.93725	1.43963	1.28158	1.07694
-2.59	2.783	2.36373	1.93426	1.43775	1.28003	1.0757
-2.585	2.77119	2.35787	1.93123	1.43585	1.27847	1.07447
-2.58	2.75945	2.35202	1.92817	1.43392	1.2769	1.07325
-2.575	2.74776	2.34617	1.92508	1.43197	1.27531	1.07203
-2.57	2.73609	2.34033	1.92199	1.43002	1.2737	1.07079
-2.565	2.72443	2.3345	1.9189	1.42807	1.27208	1.06954
-2.56	2.71273	2.32864	1.91579	1.42611	1.27045	1.06827
-2.555	2.70093	2.32272	1.91266	1.42414	1.2688	1.06698
-2.55	2.68906	2.31672	1.9095	1.42217	1.26715	1.06568
-2.545	2.67715	2.31062	1.9063	1.42018	1.2655	1.06437
-2.54	2.66522	2.3044	1.90306	1.41818	1.26385	1.06306
-2.535	2.6533	2.29807	1.8998	1.41618	1.2622	1.06176
-2.53	2.64144	2.29164	1.8965	1.41418	1.26056	1.06046
-2.525	2.62968	2.28512	1.8932	1.41217	1.25891	1.05915
-2.52	2.61803	2.27853	1.8899	1.41015	1.25727	1.05785
-2.515	2.60647	2.27192	1.88661	1.40814	1.25563	1.05655
-2.51	2.59499	2.26531	1.88334	1.40611	1.25397	1.05525
-2.505	2.58359	2.25876	1.88009	1.40406	1.25231	1.05396
-2.5	2.57217	2.25228	1.87686	1.402	1.25063	1.05268
-2.495	2.56074	2.24591	1.87361	1.39993	1.24895	1.05141
-2.49	2.54938	2.23963	1.87034	1.39784	1.24725	1.05012
-2.485	2.5381	2.23344	1.86702	1.39574	1.24557	1.04883
-2.48	2.52697	2.22732	1.86364	1.39364	1.24389	1.04751
-2.475	2.51605	2.22125	1.86021	1.39153	1.24221	1.04617
-2.47	2.50531	2.21521	1.85673	1.38942	1.24054	1.04481
-2.465	2.49464	2.20919	1.85323	1.3873	1.23887	1.04343
-2.46	2.48395	2.20318	1.84973	1.38518	1.23719	1.04204
-2.455	2.47318	2.19716	1.84624	1.38305	1.2355	1.04065
-2.45	2.46225	2.19111	1.84277	1.38093	1.23381	1.03926
-2.445	2.4512	2.18504	1.8393	1.37881	1.23211	1.03789
-2.44	2.44011	2.17891	1.83584	1.3767	1.23042	1.03651
-2.435	2.42903	2.17274	1.83237	1.3746	1.22872	1.03514
-2.43	2.41805	2.16654	1.82888	1.3725	1.22702	1.03376
-2.425	2.40724	2.16034	1.82536	1.3704	1.22531	1.03238
-2.42	2.39664	2.15415	1.8218	1.3683	1.2236	1.03098
-2.415	2.38628	2.14801	1.81822	1.36617	1.22188	1.02958
-2.41	2.37619	2.14193	1.81462	1.36403	1.22016	1.02817
-2.405	2.36635	2.1359	1.81102	1.36188	1.21843	1.02676
-2.4	2.35668	2.12991	1.80742	1.35971	1.21669	1.02535
-2.395	2.34707	2.12394	1.80384	1.35754	1.21494	1.02394
-2.39	2.33736	2.11796	1.80028	1.35537	1.2132	1.02252
-2.385	2.32745	2.11194	1.79674	1.3532	1.21144	1.02108
-2.38	2.31731	2.10587	1.7932	1.35102	1.20969	1.01962
-2.375	2.30692	2.09977	1.78965	1.34884	1.20792	1.01814
-2.37	2.29638	2.09363	1.78608	1.34665	1.20613	1.01665
-2.365	2.2858	2.08747	1.78249	1.34443	1.20433	1.01515
-2.36	2.27528	2.08131	1.77889	1.34219	1.2025	1.01367
-2.355	2.26489	2.07515	1.7753	1.33992	1.20066	1.01221
-2.35	2.2547	2.069	1.7717	1.33763	1.19881	1.01076
-2.345	2.24473	2.06284	1.76812	1.33531	1.19696	1.00932
-2.34	2.23496	2.05667	1.76452	1.33299	1.1951	1.00788
-2.335	2.2254	2.05049	1.76091	1.33067	1.19324	1.00643
-2.33	2.21604	2.04428	1.75728	1.32836	1.19137	1.00495
-2.325	2.20679	2.03806	1.75363	1.32604	1.1895	1.00346
-2.32	2.19766	2.03184	1.74997	1.32372	1.18761	1.00196
-2.315	2.18863	2.02564	1.74631	1.32139	1.18572	1.00046
-2.31	2.17963	2.01947	1.74267	1.31904	1.18383	0.99896
-2.305	2.17063	2.01332	1.73903	1.31668	1.18193	0.99749
-2.3	2.16165	2.0072	1.73539	1.31431	1.18002	0.99605
-2.295	2.15261	2.00107	1.73173	1.31193	1.1781	0.99461
-2.29	2.14347	1.9949	1.72805	1.30956	1.17617	0.99319
-2.285	2.13428	1.98869	1.72434	1.30718	1.17421	0.99175
-2.28	2.12506	1.98243	1.7206	1.30481	1.17223	0.9903
-2.275	2.11585	1.97611	1.71685	1.30244	1.17023	0.98883
-2.27	2.1067	1.96978	1.71311	1.30006	1.16823	0.98734
-2.265	2.09764	1.96345	1.70937	1.29767	1.16623	0.98582
-2.26	2.08863	1.95714	1.70565	1.29527	1.16424	0.98429
-2.255	2.0796	1.95086	1.70196	1.29287	1.16226	0.98276
-2.25	2.07053	1.94459	1.69832	1.29044	1.16029	0.98121
-2.245	2.06141	1.93831	1.6947	1.28801	1.15834	0.97966
-2.24	2.05227	1.93198	1.6911	1.28556	1.1564	0.97809
-2.235	2.04316	1.92559	1.68748	1.2831	1.15447	0.97653
-2.23	2.03413	1.91915	1.68381	1.28065	1.15255	0.97496
-2.225	2.02521	1.91269	1.68006	1.27821	1.15062	0.97339
-2.22	2.01634	1.90627	1.67619	1.27578	1.14869	0.97183
-2.215	2.00746	1.89994	1.6722	1.27335	1.14673	0.97028
-2.21	1.99853	1.89375	1.66809	1.27093	1.14475	0.96874
-2.205	1.98952	1.88771	1.66391	1.26851	1.14274	0.96719
-2.2	1.98044	1.88182	1.65967	1.26606	1.14071	0.96563
-2.195	1.97133	1.87602	1.65542	1.2636	1.13867	0.96406
-2.19	1.96228	1.87027	1.65119	1.26112	1.13664	0.96246
-2.185	1.95334	1.86449	1.64699	1.25862	1.13463	0.96083
-2.18	1.94455	1.85863	1.64283	1.25611	1.13263	0.9592
-2.175	1.93592	1.85266	1.63872	1.25359	1.13065	0.95755
-2.17	1.92746	1.84657	1.63462	1.25104	1.12867	0.95591
-2.165	1.91916	1.84039	1.63054	1.24848	1.12668	0.95428
-2.16	1.91099	1.83418	1.62646	1.2459	1.12468	0.95265
-2.155	1.90294	1.82798	1.62238	1.2433	1.12265	0.95104
-2.15	1.89499	1.82183	1.6183	1.24069	1.12061	0.94942
-2.145	1.88708	1.81573	1.61421	1.23808	1.11854	0.9478
-2.14	1.87916	1.80967	1.61013	1.23547	1.11646	0.94616
-2.135	1.87118	1.80365	1.60604	1.23288	1.11437	0.94451
-2.13	1.86312	1.79764	1.60193	1.23029	1.11228	0.94285
-2.125	1.85497	1.79167	1.59781	1.2277	1.1102	0.94119
-2.12	1.84678	1.78577	1.59366	1.2251	1.10812	0.93952
-2.115	1.83862	1.77994	1.58949	1.22249	1.10605	0.93787
-2.11	1.83052	1.77418	1.58533	1.21985	1.10397	0.93624
-2.105	1.8225	1.76846	1.58118	1.21717	1.10187	0.93462
-2.1	1.81458	1.76275	1.57705	1.21446	1.09976	0.93301
-2.095	1.80669	1.757	1.57295	1.21172	1.09762	0.9314
-2.09	1.79879	1.75119	1.56887	1.20896	1.09547	0.92979
-2.085	1.79087	1.74533	1.56479	1.2062	1.09332	0.92816
-2.08	1.78293	1.73943	1.56071	1.20343	1.09116	0.92651
-2.075	1.775	1.73353	1.55662	1.20068	1.08901	0.92483
-2.07	1.76715	1.72766	1.5525	1.19794	1.08685	0.92311
-2.065	1.75944	1.72185	1.54835	1.1952	1.0847	0.92137
-2.06	1.75182	1.71611	1.54416	1.19246	1.08256	0.91959
-2.055	1.74423	1.71047	1.53995	1.18972	1.08042	0.91781
-2.05	1.73663	1.70492	1.53571	1.18698	1.07829	0.91602
-2.045	1.72895	1.69948	1.53147	1.18424	1.07615	0.91425
-2.04	1.72115	1.69411	1.52726	1.18149	1.074	0.9125
-2.035	1.71333	1.68878	1.52308	1.17871	1.07183	0.91077
-2.03	1.70553	1.68343	1.51895	1.17591	1.06963	0.90905
-2.025	1.69779	1.67801	1.51486	1.17308	1.0674	0.90734
-2.02	1.6901	1.67244	1.51079	1.17021	1.06513	0.90561
-2.015	1.68246	1.66671	1.50672	1.16731	1.06285	0.90387
-2.01	1.6748	1.66085	1.50264	1.16438	1.06055	0.90211
-2.005	1.66708	1.65488	1.49857	1.16143	1.05826	0.90032
-2	1.65932	1.64886	1.4945	1.15848	1.05598	0.89851
-1.995	1.65156	1.64287	1.49046	1.15553	1.05375	0.89667
-1.99	1.64383	1.63697	1.48644	1.15259	1.05155	0.89482
-1.985	1.63617	1.63117	1.48245	1.14966	1.04939	0.89296
-1.98	1.62859	1.62552	1.47846	1.14677	1.04726	0.89108
-1.975	1.62106	1.62001	1.47446	1.1439	1.04512	0.88918
-1.97	1.61355	1.61462	1.47041	1.14106	1.04295	0.88728
-1.965	1.60608	1.60931	1.46632	1.13824	1.04073	0.88539
-1.96	1.59866	1.60406	1.46217	1.13542	1.03846	0.88349
-1.955	1.59134	1.59883	1.45797	1.13259	1.03613	0.8816
-1.95	1.58414	1.59362	1.45374	1.12973	1.03376	0.8797
-1.945	1.57708	1.58844	1.44949	1.12684	1.03136	0.8778
-1.94	1.57013	1.58331	1.44524	1.12392	1.02896	0.87589
-1.935	1.56323	1.57822	1.441	1.12097	1.02657	0.87397
-1.93	1.55635	1.57319	1.43678	1.118	1.02417	0.87203
-1.925	1.54943	1.5682	1.43256	1.11502	1.02178	0.87009
-1.92	1.54243	1.56321	1.42836	1.11204	1.01939	0.86814
-1.915	1.53538	1.5582	1.42414	1.10905	1.01699	0.86621
-1.91	1.5283	1.55318	1.41992	1.10606	1.01458	0.86427
-1.905	1.52121	1.54814	1.4157	1.10306	1.01216	0.86235
-1.9	1.51412	1.54305	1.41146	1.10005	1.00972	0.86043
-1.895	1.50704	1.53791	1.40718	1.09703	1.00727	0.85851
-1.89	1.49992	1.53271	1.40288	1.094	1.0048	0.85658
-1.885	1.49276	1.52741	1.39855	1.09096	1.00232	0.85463
-1.88	1.4856	1.52203	1.39419	1.08793	0.99985	0.85265
-1.875	1.47846	1.51659	1.38981	1.08492	0.99737	0.85066
-1.87	1.47145	1.51111	1.38544	1.08191	0.99489	0.84867
-1.865	1.46467	1.50563	1.38108	1.07891	0.9924	0.84667
-1.86	1.45818	1.50018	1.37676	1.07591	0.98991	0.84467
-1.855	1.45195	1.49477	1.37249	1.07289	0.98741	0.84268
-1.85	1.44592	1.48941	1.36826	1.06985	0.98491	0.84069
-1.845	1.43993	1.4841	1.36407	1.06678	0.98241	0.83869
-1.84	1.43386	1.47887	1.35991	1.06371	0.97992	0.83668
-1.835	1.4276	1.47373	1.35577	1.06063	0.97744	0.83464
-1.83	1.42112	1.46867	1.35163	1.05755	0.97497	0.83257
-1.825	1.4144	1.46369	1.34748	1.05448	0.97249	0.83049
-1.82	1.4075	1.45876	1.34331	1.05141	0.97001	0.82838
-1.815	1.40046	1.45386	1.33912	1.04834	0.96752	0.82626
-1.81	1.39333	1.44894	1.33491	1.04527	0.96502	0.82414
-1.805	1.38615	1.44399	1.33071	1.0422	0.96249	0.82202
-1.8	1.379	1.43899	1.32653	1.03912	0.95993	0.8199
-1.795	1.37194	1.43394	1.32236	1.03605	0.95735	0.81778
-1.79	1.36499	1.42883	1.31822	1.03297	0.95473	0.81566
-1.785	1.35819	1.42367	1.31409	1.02987	0.95209	0.81353
-1.78	1.35155	1.41845	1.30996	1.02676	0.94941	0.81139
-1.775	1.34504	1.41316	1.30581	1.02364	0.94673	0.80923
-1.77	1.3386	1.40782	1.30164	1.0205	0.94403	0.80705
-1.765	1.33223	1.40246	1.29744	1.01736	0.94135	0.80486
-1.76	1.32591	1.39711	1.29322	1.01423	0.93868	0.80264
-1.755	1.31961	1.39182	1.28899	1.01111	0.93602	0.80042
-1.75	1.31335	1.38662	1.28476	1.00801	0.93336	0.79819
-1.745	1.30714	1.38154	1.28054	1.00492	0.93069	0.79595
-1.74	1.30095	1.37656	1.27634	1.00185	0.92801	0.79371
-1.735	1.29478	1.37165	1.27215	0.99881	0.9253	0.79148
-1.73	1.2886	1.36677	1.26798	0.99578	0.92257	0.78925
-1.725	1.28239	1.3619	1.26382	0.99277	0.9198	0.78703
-1.72	1.27615	1.357	1.25967	0.98977	0.91702	0.78481
-1.715	1.26993	1.35207	1.25553	0.98677	0.91422	0.7826
-1.71	1.2638	1.34712	1.2514	0.98375	0.91142	0.78038
-1.705	1.25779	1.34214	1.24727	0.98072	0.90862	0.77814
-1.7	1.25193	1.33714	1.24315	0.97767	0.90583	0.77589
-1.695	1.24625	1.33213	1.23905	0.97459	0.90305	0.77361
-1.69	1.24068	1.32707	1.23497	0.9715	0.90028	0.77131
-1.685	1.23513	1.32199	1.2309	0.9684	0.89751	0.76899
-1.68	1.22956	1.31686	1.22684	0.96528	0.89473	0.76665
-1.675	1.22393	1.3117	1.2228	0.96215	0.89195	0.76429
-1.67	1.21819	1.30653	1.21875	0.959	0.88915	0.76193
-1.665	1.21237	1.30137	1.21469	0.95582	0.88635	0.75956
-1.66	1.20652	1.29623	1.21062	0.95264	0.88354	0.75718
-1.655	1.20066	1.29114	1.20652	0.94944	0.88072	0.7548
-1.65	1.19483	1.28611	1.2024	0.94623	0.8779	0.75241
-1.645	1.18905	1.28112	1.19825	0.94302	0.87507	0.75001
-1.64	1.1833	1.27617	1.19406	0.9398	0.87223	0.74761
-1.635	1.17755	1.27126	1.18984	0.93659	0.86939	0.74522
-1.63	1.17176	1.26638	1.18561	0.93339	0.86653	0.74283
-1.625	1.16589	1.26151	1.18139	0.93021	0.86366	0.74045
-1.62	1.15993	1.25668	1.1772	0.92706	0.86078	0.73806
-1.615	1.15387	1.25187	1.17307	0.92392	0.85786	0.73566
-1.61	1.14776	1.24708	1.16901	0.9208	0.85491	0.73325
-1.605	1.14167	1.24231	1.165	0.91767	0.85193	0.73081
-1.6	1.13566	1.23757	1.16103	0.91455	0.84893	0.72836
-1.595	1.12981	1.23285	1.15708	0.91141	0.84592	0.72588
-1.59	1.12419	1.22813	1.15311	0.90825	0.8429	0.72338
-1.585	1.11879	1.22342	1.14909	0.90509	0.83987	0.72085
-1.58	1.1136	1.21869	1.14507	0.9019	0.83683	0.71828
-1.575	1.10852	1.21392	1.14103	0.8987	0.83379	0.71568
-1.57	1.10348	1.20909	1.13698	0.89546	0.83076	0.71305
-1.565	1.09835	1.20418	1.13295	0.8922	0.82773	0.7104
-1.56	1.09308	1.19919	1.12892	0.88891	0.82471	0.70775
-1.555	1.0876	1.19415	1.12488	0.8856	0.8217	0.7051
-1.55	1.08195	1.18908	1.12079	0.88227	0.81869	0.70246
-1.545	1.07617	1.18401	1.11667	0.87895	0.81567	0.69982
-1.54	1.07032	1.17899	1.11251	0.87564	0.81264	0.69718
-1.535	1.06448	1.17403	1.10834	0.87235	0.80957	0.69454
-1.53	1.05871	1.16915	1.10418	0.86909	0.80648	0.69188
-1.525	1.05301	1.16433	1.10006	0.86584	0.80337	0.68922
-1.52	1.04739	1.15955	1.096	0.86263	0.80026	0.68657
-1.515	1.04184	1.15477	1.092	0.85943	0.79714	0.68391
-1.51	1.03634	1.14997	1.08804	0.85624	0.79403	0.68126
-1.505	1.03085	1.14513	1.08409	0.85305	0.79093	0.67859
-1.5	1.02539	1.14025	1.08013	0.84985	0.78783	0.67591
-1.495	1.01993	1.13536	1.07616	0.84663	0.78472	0.6732
-1.49	1.01447	1.13048	1.07215	0.8434	0.7816	0.67045
-1.485	1.00898	1.12564	1.06813	0.84014	0.77846	0.66769
-1.48	1.00345	1.12088	1.06409	0.83687	0.77531	0.66491
-1.475	0.99786	1.1162	1.06006	0.83359	0.77214	0.66211
-1.47	0.99222	1.11157	1.05603	0.8303	0.76897	0.65931
-1.465	0.98654	1.10696	1.052	0.827	0.7658	0.65651
-1.46	0.98092	1.10233	1.04798	0.8237	0.76263	0.65371
-1.455	0.97545	1.09764	1.04396	0.82038	0.75947	0.6509
-1.45	0.97017	1.09288	1.03995	0.81706	0.7563	0.64808
-1.445	0.96516	1.08806	1.03595	0.81374	0.75313	0.64524
-1.44	0.96042	1.08321	1.03195	0.81042	0.74996	0.64238
-1.435	0.95588	1.07834	1.02794	0.80708	0.74677	0.63948
-1.43	0.95145	1.07349	1.02391	0.80373	0.74359	0.63655
-1.425	0.94705	1.06866	1.01984	0.80037	0.74041	0.6336
-1.42	0.94263	1.06384	1.01573	0.797	0.73723	0.63062
-1.415	0.93815	1.05902	1.0116	0.79362	0.73406	0.62765
-1.41	0.93361	1.05419	1.00745	0.79025	0.73089	0.62467
-1.405	0.92903	1.04932	1.00331	0.78691	0.7277	0.6217
-1.4	0.9244	1.04442	0.99918	0.78359	0.7245	0.61873
-1.395	0.91969	1.03951	0.99507	0.7803	0.72128	0.61576
-1.39	0.91488	1.03461	0.99096	0.77703	0.71804	0.61277
-1.385	0.90996	1.02974	0.98683	0.77378	0.71478	0.60976
-1.38	0.90493	1.02492	0.98268	0.77052	0.71152	0.60673
-1.375	0.89986	1.02016	0.9785	0.76724	0.70825	0.60368
-1.37	0.89481	1.01544	0.9743	0.76394	0.70498	0.60062
-1.365	0.88984	1.01076	0.97009	0.76062	0.7017	0.59755
-1.36	0.88501	1.00607	0.96589	0.75729	0.69843	0.59448
-1.355	0.88034	1.00133	0.9617	0.75396	0.69516	0.59139
-1.35	0.87579	0.99653	0.95753	0.75066	0.69189	0.58829
-1.345	0.87135	0.99166	0.95335	0.74739	0.68861	0.58517
-1.34	0.86697	0.98673	0.94915	0.74417	0.68534	0.58203
-1.335	0.86258	0.98177	0.94494	0.74099	0.68204	0.57887
-1.33	0.85815	0.97682	0.94071	0.73783	0.67873	0.57569
-1.325	0.85363	0.97193	0.93649	0.73467	0.67539	0.57249
-1.32	0.84903	0.96712	0.93231	0.73149	0.67204	0.56928
-1.315	0.84432	0.96242	0.92818	0.72827	0.6687	0.56608
-1.31	0.83953	0.95782	0.92412	0.72502	0.66537	0.56288
-1.305	0.83467	0.9533	0.92014	0.72173	0.66206	0.55971
-1.3	0.82981	0.94885	0.91622	0.71843	0.65876	0.55657
-1.295	0.82499	0.94442	0.91234	0.71512	0.65548	0.55345
-1.29	0.82026	0.94002	0.90846	0.71183	0.65218	0.55035
-1.285	0.81565	0.93562	0.90455	0.70855	0.64886	0.54725
-1.28	0.81115	0.93121	0.90059	0.70529	0.64553	0.54415
-1.275	0.8067	0.92682	0.89657	0.70205	0.64216	0.54102
-1.27	0.80225	0.92242	0.89249	0.69883	0.63877	0.53787
-1.265	0.79775	0.918	0.88838	0.6956	0.63538	0.53468
-1.26	0.79312	0.91357	0.88427	0.69237	0.63197	0.53145
-1.255	0.78836	0.9091	0.88017	0.68913	0.62857	0.52819
-1.25	0.78351	0.90457	0.87609	0.68587	0.62517	0.5249
-1.245	0.77861	0.89999	0.87202	0.68259	0.62177	0.52159
-1.24	0.77371	0.89535	0.86794	0.6793	0.61837	0.51828
-1.235	0.76888	0.89069	0.86385	0.67601	0.61498	0.51495
-1.23	0.76417	0.88603	0.85973	0.67271	0.61159	0.51164
-1.225	0.7596	0.88142	0.85557	0.66941	0.6082	0.50833
-1.22	0.7552	0.87689	0.85139	0.66611	0.60482	0.50503
-1.215	0.75095	0.87246	0.8472	0.6628	0.60143	0.50173
-1.21	0.74682	0.86812	0.843	0.65946	0.59805	0.49844
-1.205	0.74273	0.86383	0.8388	0.6561	0.59469	0.49517
-1.2	0.73861	0.85955	0.83462	0.65273	0.59132	0.49191
-1.195	0.73439	0.85524	0.83043	0.64935	0.58796	0.48866
-1.19	0.73001	0.85088	0.82624	0.64598	0.5846	0.48542
-1.185	0.72547	0.84647	0.82206	0.64261	0.58124	0.48218
-1.18	0.72083	0.84201	0.81789	0.63925	0.57787	0.47892
-1.175	0.71617	0.83752	0.81372	0.63588	0.57448	0.47566
-1.17	0.71156	0.83298	0.80956	0.6325	0.57109	0.47241
-1.165	0.70707	0.82838	0.8054	0.6291	0.56769	0.46916
-1.16	0.7027	0.8237	0.80126	0.62567	0.56428	0.46593
-1.155	0.69841	0.81894	0.79711	0.62224	0.56086	0.4627
-1.15	0.69415	0.8141	0.79294	0.6188	0.55743	0.45948
-1.145	0.68984	0.80918	0.78875	0.61537	0.55399	0.45625
-1.14	0.68545	0.80424	0.78451	0.61197	0.55056	0.45301
-1.135	0.68097	0.7993	0.78022	0.60859	0.54714	0.44975
-1.13	0.67643	0.79441	0.7759	0.60525	0.54374	0.44648
-1.125	0.67188	0.78961	0.77155	0.60191	0.54037	0.44319
-1.12	0.66737	0.7849	0.76719	0.59856	0.53702	0.43989
-1.115	0.66292	0.78027	0.76283	0.59518	0.53368	0.43659
-1.11	0.65854	0.77569	0.75848	0.59175	0.53034	0.43328
-1.105	0.65422	0.77115	0.75414	0.58826	0.527	0.42999
-1.1	0.64994	0.7666	0.7498	0.58472	0.52364	0.42671
-1.095	0.64567	0.762	0.74546	0.58116	0.52026	0.42346
-1.09	0.64142	0.75737	0.74114	0.57759	0.51687	0.42022
-1.085	0.63723	0.75272	0.73683	0.57403	0.51345	0.41698
-1.08	0.63313	0.74805	0.73254	0.57049	0.51002	0.41374
-1.075	0.62913	0.74339	0.72826	0.56698	0.50659	0.41047
-1.07	0.62524	0.73875	0.72399	0.5635	0.50315	0.40718
-1.065	0.62143	0.73414	0.71973	0.56004	0.49973	0.40389
-1.06	0.61766	0.72954	0.71547	0.55661	0.49631	0.4006
-1.055	0.61386	0.72494	0.71123	0.5532	0.4929	0.39734
-1.05	0.60999	0.72036	0.707	0.5498	0.48949	0.39411
-1.045	0.60604	0.71578	0.70278	0.5464	0.48608	0.39091
-1.04	0.602	0.71119	0.69858	0.54299	0.48267	0.38773
-1.035	0.59788	0.70658	0.69438	0.53956	0.47927	0.38455
-1.03	0.59374	0.70194	0.69019	0.53609	0.47587	0.38138
-1.025	0.58959	0.69727	0.68599	0.53262	0.47248	0.37819
-1.02	0.58547	0.69256	0.68178	0.52913	0.4691	0.375
-1.015	0.58139	0.68784	0.67756	0.52563	0.46572	0.37178
-1.01	0.57737	0.68313	0.67331	0.52213	0.46232	0.36854
-1.005	0.57342	0.67845	0.66903	0.51863	0.4589	0.36528
-1	0.56954	0.67382	0.66472	0.51512	0.45548	0.362
-0.995	0.56571	0.66925	0.66038	0.51161	0.45202	0.35873
-0.99	0.56193	0.66477	0.656	0.50809	0.44855	0.35548
-0.985	0.55817	0.66035	0.65158	0.50456	0.44507	0.35226
-0.98	0.55437	0.656	0.64714	0.50104	0.44157	0.34908
-0.975	0.55048	0.65174	0.64269	0.49751	0.43807	0.34593
-0.97	0.54647	0.64757	0.63824	0.49398	0.43457	0.3428
-0.965	0.54234	0.64347	0.63381	0.49045	0.43109	0.33969
-0.96	0.53809	0.63945	0.62939	0.48691	0.42763	0.33657
-0.955	0.53379	0.63547	0.62499	0.48337	0.42419	0.33345
-0.95	0.52954	0.63149	0.6206	0.47984	0.42077	0.33032
-0.945	0.52538	0.62748	0.61622	0.4763	0.41737	0.32718
-0.94	0.52134	0.62341	0.61184	0.47278	0.41397	0.32402
-0.935	0.51745	0.61927	0.60744	0.46926	0.41057	0.32084
-0.93	0.51369	0.61506	0.60302	0.46575	0.40716	0.31764
-0.925	0.51005	0.61078	0.59858	0.46224	0.40374	0.31445
-0.92	0.50651	0.60645	0.59411	0.45873	0.40032	0.31127
-0.915	0.50306	0.60206	0.58965	0.45522	0.39689	0.30813
-0.91	0.49968	0.59762	0.58519	0.4517	0.39345	0.30503
-0.905	0.4963	0.59313	0.58075	0.44817	0.39002	0.30198
-0.9	0.49289	0.58859	0.57634	0.44463	0.38657	0.29897
-0.895	0.48938	0.584	0.57197	0.44107	0.38312	0.29599
-0.89	0.48569	0.57938	0.56761	0.43749	0.37967	0.29302
-0.885	0.48179	0.57473	0.56326	0.43391	0.37621	0.29007
-0.88	0.4777	0.57005	0.5589	0.43032	0.37277	0.28712
-0.875	0.47341	0.56535	0.55453	0.42673	0.36934	0.28416
-0.87	0.46897	0.56063	0.55014	0.42315	0.36591	0.2812
-0.865	0.46447	0.55591	0.54575	0.41956	0.36248	0.27823
-0.86	0.45994	0.55119	0.54135	0.41597	0.35906	0.27524
-0.855	0.45547	0.54648	0.53697	0.41236	0.35564	0.27225
-0.85	0.45114	0.5418	0.53258	0.40874	0.35221	0.26926
-0.845	0.44698	0.53715	0.5282	0.40509	0.34878	0.26628
-0.84	0.44301	0.53252	0.52381	0.40144	0.34536	0.26332
-0.835	0.43927	0.52791	0.51943	0.39777	0.34193	0.26038
-0.83	0.4357	0.52331	0.51503	0.39411	0.33852	0.25746
-0.825	0.43226	0.5187	0.51064	0.39047	0.33511	0.25456
-0.82	0.4289	0.5141	0.50626	0.38684	0.33169	0.25167
-0.815	0.42557	0.50952	0.50188	0.38323	0.32828	0.24879
-0.81	0.4222	0.50497	0.49751	0.37965	0.32487	0.24592
-0.805	0.41877	0.50044	0.49314	0.37608	0.32146	0.24305
-0.8	0.41526	0.49596	0.48878	0.3725	0.31806	0.24018
-0.795	0.41167	0.4915	0.48441	0.36892	0.31467	0.23731
-0.79	0.40801	0.48705	0.48003	0.36532	0.31128	0.23446
-0.785	0.40429	0.48261	0.47562	0.3617	0.30791	0.23161
-0.78	0.40051	0.47817	0.47119	0.35808	0.30455	0.22877
-0.775	0.39666	0.47372	0.46674	0.35446	0.30119	0.22594
-0.77	0.39273	0.46927	0.46229	0.35084	0.29784	0.22313
-0.765	0.38875	0.46483	0.45784	0.34721	0.2945	0.22033
-0.76	0.38472	0.46042	0.45339	0.34359	0.29117	0.21753
-0.755	0.38069	0.45605	0.44895	0.33995	0.28786	0.21473
-0.75	0.37671	0.45174	0.44451	0.3363	0.28457	0.21195
-0.745	0.37282	0.44751	0.44007	0.33264	0.28131	0.20916
-0.74	0.36905	0.44335	0.43561	0.32899	0.27808	0.20639
-0.735	0.36537	0.43923	0.43114	0.32534	0.27485	0.20363
-0.73	0.36175	0.43509	0.42667	0.32171	0.27162	0.20088
-0.725	0.35814	0.43092	0.42218	0.3181	0.26838	0.19815
-0.72	0.35451	0.42666	0.41771	0.31449	0.26513	0.19544
-0.715	0.35082	0.42233	0.41325	0.31088	0.26185	0.19275
-0.71	0.34709	0.41794	0.4088	0.30728	0.25854	0.19008
-0.705	0.34334	0.41352	0.40439	0.30369	0.25522	0.18744
-0.7	0.33958	0.40912	0.4	0.30011	0.2519	0.18482
-0.695	0.33586	0.40477	0.39562	0.29653	0.24857	0.18223
-0.69	0.33218	0.40048	0.39126	0.29297	0.24526	0.17965
-0.685	0.32854	0.39627	0.38691	0.28942	0.24197	0.17708
-0.68	0.32493	0.39213	0.38254	0.28589	0.23872	0.17451
-0.675	0.32132	0.38805	0.37815	0.28237	0.23551	0.17195
-0.67	0.31769	0.38399	0.37375	0.27888	0.23234	0.16938
-0.665	0.31401	0.37996	0.36932	0.27542	0.2292	0.16682
-0.66	0.31027	0.37591	0.36488	0.27198	0.22609	0.16428
-0.655	0.30647	0.3718	0.36043	0.26855	0.22299	0.16176
-0.65	0.30266	0.36761	0.35597	0.26513	0.2199	0.15926
-0.645	0.29887	0.3633	0.35149	0.26168	0.21682	0.15677
-0.64	0.29514	0.35886	0.347	0.25822	0.21374	0.1543
-0.635	0.29149	0.35428	0.3425	0.25473	0.21065	0.15182
-0.63	0.28792	0.3496	0.33801	0.25123	0.20757	0.14934
-0.625	0.28438	0.34484	0.33353	0.24773	0.2045	0.14688
-0.62	0.28081	0.34005	0.32907	0.24424	0.20142	0.14444
-0.615	0.27715	0.33526	0.32463	0.24076	0.19835	0.14203
-0.61	0.2734	0.33053	0.32023	0.23731	0.19528	0.13965
-0.605	0.26952	0.32587	0.31584	0.23388	0.19222	0.1373
-0.6	0.26555	0.32133	0.31147	0.23046	0.18917	0.13497
-0.595	0.26152	0.31692	0.30712	0.22706	0.18614	0.13266
-0.59	0.25746	0.31265	0.30278	0.22367	0.18311	0.13035
-0.585	0.25337	0.30851	0.29847	0.2203	0.18011	0.12805
-0.58	0.24925	0.30449	0.29418	0.21692	0.17712	0.12576
-0.575	0.24509	0.30055	0.28991	0.21355	0.17416	0.12348
-0.57	0.2409	0.29665	0.28565	0.21016	0.17122	0.12122
-0.565	0.2367	0.29276	0.2814	0.20677	0.1683	0.11898
-0.56	0.23253	0.28883	0.27714	0.20339	0.16542	0.11677
-0.555	0.22842	0.28485	0.27287	0.20001	0.16256	0.11459
-0.55	0.22437	0.2808	0.26859	0.19664	0.15973	0.11242
-0.545	0.22036	0.27667	0.2643	0.19328	0.15691	0.11027
-0.54	0.21631	0.27248	0.26002	0.18991	0.15411	0.10813
-0.535	0.21211	0.26826	0.25575	0.18655	0.15132	0.106
-0.53	0.20769	0.26403	0.2515	0.1832	0.14854	0.10389
-0.525	0.20299	0.25982	0.24726	0.17986	0.14575	0.1018
-0.52	0.19797	0.25565	0.24304	0.17655	0.14298	0.09972
-0.515	0.1926	0.25152	0.23883	0.17328	0.1402	0.09766
-0.51	0.18691	0.2474	0.23462	0.17005	0.13745	0.09562
-0.505	0.18088	0.24327	0.23042	0.16686	0.1347	0.09359
-0.5	0.17451	0.23909	0.2262	0.16369	0.13199	0.09157
-0.495	0.16783	0.23486	0.22199	0.16055	0.1293	0.08957
-0.49	0.16086	0.23057	0.21778	0.15742	0.12663	0.08758
-0.485	0.15362	0.22623	0.2136	0.1543	0.12399	0.08562
-0.48	0.1462	0.22186	0.20944	0.15118	0.12137	0.08368
-0.475	0.13868	0.21748	0.20532	0.14808	0.11877	0.08176
-0.47	0.13114	0.21308	0.20123	0.14499	0.11619	0.07988
-0.465	0.12368	0.20866	0.19716	0.14193	0.11365	0.07803
-0.46	0.1164	0.2042	0.19312	0.13891	0.11113	0.07623
-0.455	0.10941	0.19969	0.1891	0.13593	0.10864	0.07448
-0.45	0.10279	0.19508	0.18512	0.13298	0.1062	0.07276
-0.445	0.09662	0.19035	0.18116	0.13007	0.10378	0.07107
-0.44	0.09094	0.18547	0.17721	0.12718	0.10139	0.0694
-0.435	0.08578	0.18039	0.17327	0.12428	0.09903	0.06773
-0.43	0.08113	0.17509	0.16929	0.12138	0.09668	0.06605
-0.425	0.07695	0.16957	0.16525	0.11846	0.09435	0.06437
-0.42	0.07319	0.16384	0.16115	0.11552	0.09202	0.06268
-0.415	0.06979	0.15795	0.15699	0.11259	0.08969	0.061
-0.41	0.06671	0.15197	0.15279	0.10966	0.08737	0.05933
-0.405	0.06389	0.14598	0.14859	0.10675	0.08506	0.05768
-0.4	0.06128	0.14005	0.1444	0.10388	0.08276	0.05604
-0.395	0.05881	0.13422	0.14024	0.10105	0.08048	0.05441
-0.39	0.05645	0.12855	0.13608	0.09825	0.07823	0.0528
-0.385	0.05413	0.12306	0.13191	0.09549	0.076	0.05121
-0.38	0.05184	0.11776	0.12771	0.09277	0.07378	0.04964
-0.375	0.04959	0.11269	0.12343	0.09006	0.07159	0.0481
-0.37	0.04742	0.10788	0.11908	0.08735	0.06943	0.0466
-0.365	0.04535	0.10335	0.11467	0.08464	0.0673	0.04515
-0.36	0.04341	0.09912	0.11018	0.08192	0.0652	0.04375
-0.355	0.04162	0.09521	0.10566	0.07917	0.06313	0.04238
-0.35	0.03994	0.09157	0.10114	0.07642	0.06109	0.04104
-0.345	0.03834	0.08818	0.09665	0.07365	0.05906	0.03973
-0.34	0.03679	0.08497	0.09224	0.07089	0.05705	0.03844
-0.335	0.03529	0.08191	0.08795	0.06816	0.05506	0.03716
-0.33	0.03385	0.07896	0.08382	0.06547	0.05311	0.03591
-0.325	0.03247	0.0761	0.07985	0.06282	0.05121	0.03466
-0.32	0.0312	0.07334	0.07607	0.06023	0.04936	0.03344
-0.315	0.03003	0.07068	0.07246	0.0577	0.04756	0.03224
-0.31	0.02893	0.06812	0.06902	0.05522	0.04581	0.03107
-0.305	0.02788	0.06566	0.06576	0.05281	0.04411	0.02992
-0.3	0.02689	0.0633	0.06267	0.05047	0.04245	0.0288
-0.295	0.02592	0.06102	0.05974	0.0482	0.04082	0.0277
-0.29	0.02498	0.0588	0.05696	0.04603	0.03923	0.02663
-0.285	0.02409	0.05661	0.05434	0.04395	0.03768	0.02559
-0.28	0.02325	0.05445	0.05185	0.04196	0.03617	0.02458
-0.275	0.02247	0.05231	0.04951	0.04006	0.0347	0.0236
-0.27	0.02174	0.05021	0.04731	0.03825	0.03328	0.02265
-0.265	0.02105	0.04819	0.04524	0.03653	0.03189	0.02172
-0.26	0.0204	0.04628	0.04331	0.03488	0.03055	0.02081
-0.255	0.01976	0.04449	0.0415	0.03331	0.02925	0.01992
-0.25	0.01911	0.04284	0.03979	0.03182	0.02798	0.01904
-0.245	0.01842	0.04129	0.03815	0.03038	0.02676	0.01819
-0.24	0.01767	0.03981	0.03657	0.02901	0.0256	0.01735
-0.235	0.01682	0.03838	0.03503	0.02769	0.02447	0.01655
-0.23	0.01586	0.037	0.03351	0.02641	0.02339	0.01578
-0.225	0.01478	0.03567	0.03201	0.02516	0.02236	0.01505
-0.22	0.01361	0.03441	0.03054	0.02395	0.02135	0.01435
-0.215	0.01239	0.03325	0.02911	0.02276	0.02036	0.01368
-0.21	0.0112	0.03218	0.02773	0.0216	0.01939	0.01303
-0.205	0.01009	0.03118	0.02642	0.02047	0.01844	0.0124
-0.2	0.00909	0.03022	0.02517	0.01938	0.0175	0.01178
-0.195	0.00824	0.02925	0.02398	0.01833	0.01658	0.01117
-0.19	0.00752	0.02821	0.02284	0.01732	0.01569	0.01058
-0.185	0.00689	0.02708	0.02173	0.01634	0.01483	0.01
-0.18	0.00636	0.02586	0.02064	0.01539	0.01401	0.00944
-0.175	0.00591	0.02456	0.01957	0.01447	0.01322	0.0089
-0.17	0.00554	0.02321	0.01852	0.01357	0.01248	0.00838
-0.165	0.00528	0.02187	0.01752	0.0127	0.01175	0.00787
-0.16	0.00514	0.02058	0.01656	0.01186	0.01105	0.00739
-0.155	0.0051	0.01935	0.01566	0.01107	0.01036	0.00692
-0.15	0.0051	0.01824	0.0148	0.01031	0.00966	0.00648
-0.145	0.00512	0.01725	0.01397	0.00959	0.00896	0.00606
-0.14	0.0051	0.01637	0.01315	0.00891	0.00826	0.00567
-0.135	0.00501	0.01558	0.01235	0.00827	0.00757	0.00531
-0.13	0.00485	0.01486	0.01157	0.00767	0.00689	0.00498
-0.125	0.00465	0.01414	0.01081	0.00712	0.00626	0.00466
-0.12	0.00445	0.0134	0.01009	0.0066	0.00567	0.00436
-0.115	0.00428	0.01263	0.00941	0.00613	0.00514	0.00407
-0.11	0.00414	0.01183	0.00878	0.00569	0.00466	0.00378
-0.105	0.00404	0.01102	0.0082	0.00528	0.00423	0.00349
-0.1	0.00395	0.01023	0.00765	0.0049	0.00383	0.00319
-0.095	0.00384	0.00951	0.00714	0.00454	0.00346	0.0029
-0.09	0.0037	0.00886	0.00666	0.00419	0.0031	0.00261
-0.085	0.00352	0.00829	0.0062	0.00384	0.00277	0.00234
-0.08	0.00329	0.00778	0.00576	0.0035	0.00246	0.00208
-0.075	0.003	0.00732	0.00532	0.00316	0.00217	0.00184
-0.07	0.00267	0.00688	0.0049	0.00283	0.00192	0.00162
-0.065	0.00232	0.00645	0.00449	0.00251	0.00169	0.00142
-0.06	0.00195	0.00603	0.00409	0.0022	0.00148	0.00123
-0.055	0.00162	0.00559	0.00371	0.00192	0.00128	0.00107
-0.05	0.00136	0.00514	0.00334	0.00166	0.00109	0.000913674
-0.045	0.00117	0.00466	0.00299	0.00142	0.000910867	0.000770841
-0.04	0.00105	0.00416	0.00264	0.0012	0.00073653	0.00063805
-0.035	0.000989716	0.00362	0.0023	0.000991823	0.000570364	0.000513067
-0.03	0.000938756	0.00306	0.00194	0.00080005	0.000426849	0.000396098
-0.025	0.000865032	0.00248	0.00158	0.000621215	0.000303476	0.000287681
-0.02	0.000747946	0.00191	0.0012	0.000455474	0.000198796	0.000189452
-0.015	0.000582568	0.00136	0.000833904	0.000303133	0.000113054	0.000104786
-0.01	0.000387775	0.000864004	0.000494597	0.000168043	4.98814e-05	4.04746e-05
-0.005	0.000183908	0.000410268	0.000206947	6.1769e-05	7.8108e-06	3.0769e-06
0	0	0	0	0	0	0
0.005	-0.000136973	-0.000372627	-9.3228e-05	1.88126e-06	4.11757e-05	3.70583e-05
0.01	-0.000213091	-0.000696344	-3.89655e-05	8.97834e-05	0.000145494	0.000116291
0.015	-0.000228699	-0.000933212	0.000190271	0.000284118	0.000318449	0.000235602
0.02	-0.000174241	-0.00101	0.00061578	0.000589227	0.000558198	0.000391141
0.025	-5.48061e-05	-0.000857778	0.00123	0.000998224	0.000850751	0.000575083
0.03	0.000117227	-0.000368027	0.00201	0.00149	0.00117	0.00077844
0.035	0.00033831	0.000496044	0.00288	0.00204	0.00151	0.000994899
0.04	0.000598279	0.00171	0.00379	0.00259	0.00182	0.00122
0.045	0.000877203	0.00318	0.00466	0.00314	0.00212	0.00145
0.05	0.00116	0.00476	0.00544	0.00365	0.00239	0.00168
0.055	0.00145	0.00626	0.00612	0.00411	0.00264	0.00191
0.06	0.00171	0.00756	0.00669	0.00455	0.00287	0.00214
0.065	0.00196	0.0086	0.00719	0.00496	0.00309	0.00238
0.07	0.00219	0.0094	0.00763	0.00537	0.0033	0.00262
0.075	0.0024	0.01002	0.00805	0.00577	0.00351	0.00286
0.08	0.00257	0.01057	0.00844	0.00619	0.00372	0.0031
0.085	0.00272	0.01116	0.00881	0.00661	0.00396	0.00333
0.09	0.00282	0.01184	0.00915	0.00703	0.00423	0.00357
0.095	0.00288	0.01262	0.00946	0.00744	0.00455	0.00381
0.1	0.00294	0.01352	0.00976	0.00782	0.00492	0.00406
0.105	0.00299	0.0145	0.01009	0.00816	0.00533	0.00433
0.11	0.00308	0.01553	0.01049	0.00846	0.00578	0.00462
0.115	0.00323	0.01658	0.01097	0.00872	0.00625	0.00495
0.12	0.00347	0.01763	0.01154	0.00898	0.00675	0.00532
0.125	0.00381	0.01867	0.01221	0.00926	0.00725	0.00572
0.13	0.00422	0.0197	0.01296	0.0096	0.00777	0.00614
0.135	0.00468	0.02072	0.01376	0.01002	0.00831	0.00659
0.14	0.00513	0.02176	0.01458	0.01054	0.00888	0.00704
0.145	0.00554	0.02282	0.01542	0.01115	0.0095	0.00749
0.15	0.00589	0.02393	0.01627	0.01183	0.01017	0.00796
0.155	0.0062	0.02507	0.01713	0.01258	0.0109	0.00843
0.16	0.0065	0.02625	0.01802	0.01338	0.0117	0.00892
0.165	0.00684	0.02743	0.01897	0.01422	0.01255	0.00943
0.17	0.00722	0.0286	0.01999	0.0151	0.01346	0.00997
0.175	0.00766	0.02975	0.02109	0.016	0.01438	0.01053
0.18	0.00814	0.03087	0.02227	0.01693	0.01532	0.01112
0.185	0.00864	0.03199	0.02352	0.01789	0.01625	0.01172
0.19	0.00913	0.03312	0.02481	0.01889	0.01716	0.01234
0.195	0.0096	0.03429	0.02613	0.01992	0.01807	0.01297
0.2	0.01007	0.03549	0.02749	0.021	0.01898	0.01363
0.205	0.01056	0.03675	0.02887	0.02212	0.0199	0.01431
0.21	0.01109	0.03806	0.03029	0.0233	0.02086	0.01502
0.215	0.01167	0.03942	0.03178	0.02452	0.02185	0.01575
0.22	0.01233	0.04086	0.03332	0.02578	0.02288	0.01649
0.225	0.01303	0.04238	0.03494	0.02709	0.02396	0.01726
0.23	0.01376	0.04401	0.03663	0.02845	0.02509	0.01805
0.235	0.01447	0.04573	0.03839	0.02987	0.02626	0.01886
0.24	0.01514	0.04755	0.04019	0.03135	0.02748	0.01971
0.245	0.01572	0.04944	0.04204	0.03291	0.02875	0.0206
0.25	0.01622	0.05137	0.04393	0.03455	0.03006	0.02154
0.255	0.01669	0.05331	0.04587	0.03628	0.03141	0.02251
0.26	0.01715	0.05525	0.04789	0.0381	0.03279	0.02349
0.265	0.01766	0.05718	0.05003	0.04004	0.03422	0.02448
0.27	0.01826	0.05911	0.05233	0.0421	0.03567	0.02546
0.275	0.01898	0.06105	0.05482	0.0443	0.03715	0.02642
0.28	0.01982	0.06301	0.05754	0.04663	0.03867	0.02738
0.285	0.02078	0.065	0.0605	0.04908	0.04022	0.02837
0.29	0.02186	0.06704	0.06372	0.05162	0.04182	0.02938
0.295	0.02302	0.06915	0.0672	0.05421	0.04347	0.03044
0.3	0.02424	0.07135	0.07093	0.05683	0.04518	0.03155
0.305	0.02551	0.07366	0.07491	0.05946	0.04694	0.03272
0.31	0.02681	0.07609	0.07913	0.06209	0.04876	0.03392
0.315	0.02813	0.07867	0.08355	0.06473	0.05063	0.03516
0.32	0.02948	0.0814	0.08813	0.06737	0.05254	0.03642
0.325	0.03086	0.08431	0.09283	0.07004	0.0545	0.03771
0.33	0.0323	0.08743	0.09758	0.07273	0.05648	0.03902
0.335	0.0338	0.09083	0.10236	0.07545	0.05847	0.04035
0.34	0.03537	0.09455	0.10711	0.07818	0.06045	0.04169
0.345	0.03698	0.09866	0.11183	0.08093	0.06241	0.04306
0.35	0.03863	0.10318	0.11648	0.08368	0.06433	0.04445
0.355	0.04032	0.1081	0.12108	0.08641	0.06624	0.04586
0.36	0.04204	0.11341	0.12561	0.08911	0.06817	0.04729
0.365	0.04381	0.11906	0.13008	0.09177	0.07015	0.04874
0.37	0.04566	0.12499	0.13447	0.0944	0.07222	0.0502
0.375	0.04759	0.13115	0.13881	0.09702	0.07439	0.05168
0.38	0.04963	0.13749	0.14308	0.09964	0.07663	0.05317
0.385	0.0518	0.14395	0.14729	0.10229	0.07892	0.05466
0.39	0.05415	0.15041	0.15144	0.10496	0.08123	0.05617
0.395	0.05671	0.15683	0.15553	0.10767	0.08355	0.0577
0.4	0.05953	0.16311	0.15957	0.11042	0.08586	0.05926
0.405	0.06263	0.16919	0.16359	0.11319	0.08817	0.06084
0.41	0.06604	0.17508	0.16759	0.11593	0.09051	0.06246
0.415	0.06977	0.18077	0.17164	0.11864	0.09287	0.06411
0.42	0.07382	0.18631	0.17575	0.12132	0.09525	0.0658
0.425	0.0782	0.1917	0.17994	0.12396	0.09766	0.06751
0.43	0.08296	0.19698	0.18419	0.12659	0.1001	0.06924
0.435	0.08816	0.20213	0.1885	0.12928	0.10255	0.071
0.44	0.09383	0.20715	0.19283	0.13207	0.10501	0.07278
0.445	0.09998	0.21203	0.19715	0.13498	0.10749	0.07458
0.45	0.10663	0.21678	0.20146	0.13801	0.10997	0.07641
0.455	0.11372	0.22143	0.20576	0.14115	0.11244	0.07826
0.46	0.12121	0.22599	0.21003	0.14434	0.1149	0.08012
0.465	0.12905	0.23047	0.21431	0.14754	0.11734	0.08198
0.47	0.13719	0.2349	0.21859	0.15073	0.11978	0.08383
0.475	0.14556	0.23926	0.22289	0.15391	0.12222	0.08565
0.48	0.15408	0.24355	0.22723	0.15707	0.12468	0.08744
0.485	0.16265	0.24776	0.23161	0.16023	0.12718	0.08923
0.49	0.17116	0.25192	0.23601	0.16341	0.12974	0.09103
0.495	0.17947	0.25605	0.24041	0.16662	0.13237	0.09287
0.5	0.18745	0.2602	0.24476	0.16983	0.13505	0.09476
0.505	0.19501	0.26439	0.249	0.17306	0.13779	0.09671
0.51	0.20211	0.26868	0.25311	0.17629	0.14057	0.09872
0.515	0.20872	0.27308	0.25715	0.17951	0.14338	0.10079
0.52	0.21487	0.27757	0.26115	0.18273	0.1462	0.1029
0.525	0.22061	0.28213	0.26518	0.18595	0.14902	0.10505
0.53	0.22598	0.28673	0.26936	0.18916	0.15184	0.10722
0.535	0.23104	0.29133	0.27368	0.19238	0.15466	0.10941
0.54	0.23586	0.2959	0.2781	0.19561	0.15749	0.11161
0.545	0.2405	0.30047	0.28259	0.19886	0.16032	0.11382
0.55	0.24501	0.30502	0.2871	0.20213	0.16316	0.11603
0.555	0.24942	0.30957	0.29157	0.20542	0.166	0.11825
0.56	0.25377	0.31412	0.296	0.20873	0.16883	0.12047
0.565	0.25808	0.31866	0.30042	0.21204	0.17163	0.12269
0.57	0.26237	0.32318	0.30484	0.21536	0.17442	0.12492
0.575	0.26661	0.32768	0.30927	0.21866	0.17721	0.12715
0.58	0.27081	0.33215	0.31372	0.22196	0.18003	0.12939
0.585	0.27494	0.3366	0.31818	0.22526	0.18288	0.13166
0.59	0.279	0.34104	0.32264	0.22856	0.18581	0.13398
0.595	0.28298	0.34548	0.32707	0.23189	0.1888	0.13632
0.6	0.28689	0.34993	0.33149	0.23524	0.19185	0.1387
0.605	0.29076	0.35438	0.3359	0.23863	0.19494	0.14111
0.61	0.29462	0.35881	0.3403	0.24205	0.19805	0.14353
0.615	0.2985	0.36322	0.3447	0.2455	0.20117	0.14595
0.62	0.3024	0.36761	0.34912	0.24899	0.20429	0.14838
0.625	0.3063	0.37198	0.35353	0.25251	0.2074	0.15082
0.63	0.31018	0.37634	0.35794	0.25604	0.2105	0.15326
0.635	0.314	0.3807	0.36236	0.25957	0.2136	0.15572
0.64	0.31774	0.38508	0.36678	0.26309	0.2167	0.15818
0.645	0.32141	0.38946	0.37121	0.26659	0.21979	0.16066
0.65	0.32503	0.39388	0.37564	0.27006	0.22289	0.16314
0.655	0.32865	0.39831	0.38008	0.2735	0.226	0.16565
0.66	0.33232	0.40277	0.38453	0.27691	0.22912	0.16817
0.665	0.33606	0.40726	0.38898	0.28033	0.23225	0.17072
0.67	0.33989	0.41177	0.39345	0.28374	0.2354	0.1733
0.675	0.34379	0.41626	0.39793	0.28717	0.23856	0.17589
0.68	0.34773	0.42072	0.4024	0.29064	0.24174	0.17849
0.685	0.35167	0.42515	0.40687	0.29415	0.24493	0.18107
0.69	0.35558	0.42952	0.41133	0.29769	0.24814	0.18363
0.695	0.35945	0.43387	0.41577	0.30127	0.25135	0.18616
0.7	0.3633	0.43822	0.42018	0.30489	0.25456	0.18867
0.705	0.36716	0.44259	0.42459	0.30853	0.25778	0.19117
0.71	0.37105	0.44699	0.42899	0.3122	0.261	0.19368
0.715	0.37501	0.45142	0.4334	0.3159	0.26421	0.19623
0.72	0.37901	0.45587	0.43784	0.31966	0.2674	0.19885
0.725	0.38305	0.46032	0.44232	0.32348	0.27058	0.20152
0.73	0.38709	0.46478	0.44682	0.32734	0.27371	0.20425
0.735	0.39111	0.4692	0.45135	0.33125	0.2768	0.207
0.74	0.39508	0.47358	0.45588	0.33515	0.27987	0.20975
0.745	0.39904	0.47791	0.46041	0.33903	0.28294	0.21246
0.75	0.40299	0.48217	0.46489	0.34284	0.28603	0.21511
0.755	0.40697	0.48637	0.4693	0.34658	0.28919	0.21771
0.76	0.41099	0.49055	0.47363	0.35024	0.29243	0.2203
0.765	0.41505	0.4947	0.47789	0.35384	0.29575	0.2229
0.77	0.41912	0.49884	0.48211	0.3574	0.2991	0.22554
0.775	0.42317	0.50301	0.48634	0.36092	0.30246	0.22826
0.78	0.42715	0.5072	0.49062	0.36441	0.30579	0.23108
0.785	0.43105	0.51143	0.49502	0.36787	0.30907	0.23396
0.79	0.43486	0.51573	0.49952	0.37128	0.31232	0.23692
0.795	0.4386	0.52011	0.50412	0.37466	0.31555	0.23992
0.8	0.44234	0.52458	0.50875	0.378	0.31878	0.24294
0.805	0.44612	0.52913	0.5134	0.38131	0.32205	0.24595
0.81	0.44997	0.53375	0.518	0.38462	0.32537	0.24896
0.815	0.45391	0.53839	0.52253	0.38796	0.32873	0.25195
0.82	0.45792	0.54303	0.52698	0.39132	0.33212	0.25491
0.825	0.46198	0.54764	0.53137	0.39477	0.33553	0.25787
0.83	0.46605	0.55219	0.53571	0.39831	0.33896	0.2608
0.835	0.47009	0.5567	0.54003	0.40192	0.34239	0.26373
0.84	0.47408	0.56116	0.54435	0.4056	0.34583	0.26665
0.845	0.478	0.56559	0.54869	0.40933	0.34926	0.26956
0.85	0.48187	0.57	0.55306	0.41305	0.35269	0.27249
0.855	0.48567	0.57441	0.55747	0.41674	0.35612	0.27543
0.86	0.4894	0.57883	0.56191	0.42041	0.35956	0.27839
0.865	0.4931	0.58326	0.56637	0.42403	0.363	0.28137
0.87	0.49676	0.58772	0.57081	0.42763	0.36645	0.28438
0.875	0.50042	0.59224	0.57523	0.43122	0.36992	0.28741
0.88	0.50411	0.5968	0.57963	0.4348	0.37338	0.29047
0.885	0.50785	0.60139	0.58399	0.43839	0.37686	0.29354
0.89	0.51168	0.606	0.58834	0.44198	0.38033	0.29665
0.895	0.51559	0.6106	0.59268	0.44556	0.38381	0.29977
0.9	0.51961	0.61518	0.59702	0.44914	0.38728	0.30292
0.905	0.52371	0.61972	0.60136	0.4527	0.39077	0.30609
0.91	0.52788	0.62423	0.60571	0.45624	0.39425	0.30926
0.915	0.53211	0.62873	0.61003	0.45977	0.39773	0.31243
0.92	0.53636	0.63323	0.61434	0.46328	0.4012	0.31558
0.925	0.54061	0.63771	0.61862	0.46678	0.40463	0.3187
0.93	0.54483	0.64218	0.62288	0.47028	0.40803	0.3218
0.935	0.54899	0.64663	0.62714	0.47377	0.4114	0.32487
0.94	0.55308	0.65105	0.63144	0.47727	0.41472	0.32794
0.945	0.55711	0.65544	0.63578	0.48076	0.41801	0.331
0.95	0.5611	0.6598	0.64017	0.48425	0.4213	0.33407
0.955	0.56507	0.66415	0.64459	0.48772	0.42459	0.33713
0.96	0.56907	0.66847	0.64902	0.49119	0.4279	0.34018
0.965	0.57311	0.67277	0.65343	0.49463	0.43125	0.34323
0.97	0.57719	0.67705	0.65778	0.49807	0.43464	0.34628
0.975	0.58129	0.6813	0.66209	0.50149	0.43806	0.34934
0.98	0.58541	0.68554	0.66634	0.50491	0.4415	0.35243
0.985	0.5895	0.6898	0.67054	0.50832	0.44495	0.35553
0.99	0.59358	0.6941	0.67472	0.51173	0.44839	0.35865
0.995	0.59766	0.69847	0.67886	0.51513	0.45182	0.36179
1	0.60175	0.70293	0.68296	0.51853	0.45524	0.36494
1.005	0.60586	0.70747	0.68703	0.52193	0.45864	0.3681
1.01	0.60998	0.71208	0.69106	0.52532	0.46203	0.37127
1.015	0.61413	0.71672	0.6951	0.52871	0.46541	0.37444
1.02	0.61823	0.72137	0.69915	0.53209	0.46877	0.37761
1.025	0.62227	0.72598	0.70327	0.53547	0.47211	0.38076
1.03	0.62623	0.73054	0.70747	0.53883	0.47545	0.3839
1.035	0.6301	0.735	0.71174	0.54219	0.47877	0.38703
1.04	0.63388	0.73937	0.71608	0.54556	0.4821	0.39015
1.045	0.63762	0.74365	0.72045	0.54894	0.48545	0.39328
1.05	0.64137	0.74785	0.72482	0.55235	0.4888	0.39643
1.055	0.6452	0.75201	0.72915	0.55578	0.49218	0.3996
1.06	0.64914	0.75617	0.73343	0.55924	0.49557	0.40277
1.065	0.65326	0.76034	0.73765	0.56271	0.49898	0.40596
1.07	0.65756	0.76456	0.74181	0.56619	0.5024	0.40915
1.075	0.66203	0.76886	0.74594	0.56967	0.50581	0.41233
1.08	0.66661	0.77322	0.75004	0.57314	0.50922	0.41552
1.085	0.67123	0.77762	0.75414	0.57658	0.5126	0.41871
1.09	0.67582	0.78205	0.75824	0.58	0.51597	0.4219
1.095	0.68032	0.78647	0.76235	0.5834	0.51933	0.4251
1.1	0.68469	0.79083	0.76649	0.58676	0.52267	0.42831
1.105	0.68894	0.79515	0.77063	0.59011	0.52602	0.43151
1.11	0.69309	0.79942	0.77475	0.59343	0.52937	0.43471
1.115	0.69716	0.80366	0.77887	0.59673	0.53272	0.4379
1.12	0.70118	0.80792	0.78295	0.60002	0.53608	0.44108
1.125	0.70517	0.81222	0.78701	0.60331	0.53943	0.44426
1.13	0.70912	0.81655	0.79106	0.60659	0.54276	0.44745
1.135	0.71304	0.82091	0.79511	0.60988	0.54606	0.45066
1.14	0.71696	0.82529	0.79916	0.61318	0.54934	0.45388
1.145	0.72089	0.82967	0.80322	0.6165	0.5526	0.45714
1.15	0.72487	0.83404	0.80731	0.61981	0.55583	0.4604
1.155	0.72895	0.83841	0.81142	0.62313	0.55905	0.46368
1.16	0.73315	0.84279	0.81554	0.62643	0.56228	0.46695
1.165	0.73751	0.8472	0.8197	0.62971	0.56551	0.4702
1.17	0.74205	0.85163	0.8239	0.63297	0.56877	0.47345
1.175	0.74674	0.85609	0.82812	0.63622	0.57206	0.47668
1.18	0.75156	0.86058	0.83238	0.63945	0.57538	0.4799
1.185	0.75648	0.86509	0.83666	0.64269	0.57872	0.48311
1.19	0.76147	0.86962	0.84095	0.64594	0.58208	0.48632
1.195	0.76647	0.87419	0.84524	0.6492	0.58542	0.48952
1.2	0.77151	0.8788	0.8495	0.65248	0.58875	0.49273
1.205	0.77658	0.88344	0.85373	0.65577	0.59205	0.49595
1.21	0.78165	0.88813	0.85789	0.65908	0.59533	0.49917
1.215	0.78671	0.89283	0.86199	0.66239	0.5986	0.50239
1.22	0.79172	0.89755	0.86605	0.66571	0.60187	0.50562
1.225	0.7966	0.90226	0.87009	0.66903	0.60515	0.50885
1.23	0.80131	0.90696	0.87412	0.67233	0.60845	0.51207
1.235	0.80584	0.91164	0.87816	0.67561	0.61175	0.51526
1.24	0.81021	0.91627	0.88223	0.67886	0.61506	0.51845
1.245	0.81447	0.92086	0.8863	0.68208	0.61836	0.52161
1.25	0.8187	0.92541	0.89036	0.68527	0.62165	0.52477
1.255	0.82294	0.92992	0.8944	0.68846	0.62492	0.52791
1.26	0.8272	0.93441	0.89842	0.69164	0.62817	0.53105
1.265	0.8315	0.9389	0.9024	0.69483	0.6314	0.53417
1.27	0.83581	0.94342	0.90636	0.69803	0.63462	0.53727
1.275	0.84014	0.94797	0.91032	0.70123	0.63783	0.54036
1.28	0.84448	0.95256	0.91428	0.70445	0.64104	0.54345
1.285	0.84887	0.95722	0.91825	0.70768	0.64425	0.54653
1.29	0.85332	0.96192	0.92222	0.7109	0.64748	0.54963
1.295	0.85781	0.96667	0.92621	0.71413	0.65072	0.55275
1.3	0.86237	0.97144	0.9302	0.71736	0.65397	0.55588
1.305	0.86697	0.97622	0.9342	0.72059	0.65724	0.55898
1.31	0.87163	0.98097	0.93821	0.7238	0.66051	0.56207
1.315	0.87634	0.98569	0.94224	0.72701	0.66379	0.56512
1.32	0.88113	0.99034	0.94626	0.7302	0.66707	0.56812
1.325	0.88597	0.99493	0.95027	0.73337	0.67036	0.57109
1.33	0.89085	0.99947	0.95427	0.73652	0.67368	0.57405
1.335	0.89574	1.00398	0.95824	0.73966	0.67703	0.577
1.34	0.90061	1.0085	0.96219	0.74278	0.68041	0.57996
1.345	0.90545	1.01305	0.96614	0.74589	0.68382	0.58293
1.35	0.91031	1.01767	0.97008	0.749	0.68723	0.58593
1.355	0.91523	1.02236	0.97403	0.75211	0.69063	0.58893
1.36	0.92026	1.02713	0.97798	0.75522	0.69399	0.59195
1.365	0.92547	1.03196	0.98192	0.75834	0.69731	0.59497
1.37	0.93084	1.03683	0.98585	0.76147	0.70058	0.59797
1.375	0.93632	1.0417	0.98978	0.76459	0.70379	0.60097
1.38	0.94183	1.04656	0.99372	0.76772	0.70695	0.60395
1.385	0.94731	1.05138	0.99767	0.77085	0.71008	0.60692
1.39	0.95265	1.05616	1.00164	0.77398	0.7132	0.60987
1.395	0.95782	1.06091	1.00564	0.7771	0.7163	0.61281
1.4	0.96283	1.06563	1.00964	0.78023	0.7194	0.61575
1.405	0.96771	1.07033	1.01363	0.78336	0.72251	0.61867
1.41	0.97252	1.07499	1.01758	0.78649	0.7256	0.62159
1.415	0.97735	1.07961	1.0215	0.78961	0.72869	0.6245
1.42	0.98225	1.08418	1.02537	0.79272	0.73176	0.62739
1.425	0.98726	1.0887	1.02921	0.79582	0.73482	0.63026
1.43	0.99239	1.09321	1.03302	0.79889	0.73788	0.63312
1.435	0.99763	1.09772	1.03684	0.80195	0.74094	0.63597
1.44	1.00292	1.10227	1.04069	0.80499	0.74402	0.63881
1.445	1.00825	1.10689	1.04456	0.80804	0.74711	0.64163
1.45	1.01357	1.11157	1.04848	0.81109	0.75021	0.64445
1.455	1.01886	1.1163	1.05243	0.81415	0.75331	0.64725
1.46	1.02413	1.12105	1.05638	0.81724	0.7564	0.65004
1.465	1.02938	1.1258	1.06033	0.82034	0.75949	0.65282
1.47	1.03464	1.13053	1.06427	0.82347	0.76256	0.6556
1.475	1.03993	1.13523	1.06819	0.82661	0.76561	0.65837
1.48	1.04526	1.13993	1.07211	0.82976	0.76865	0.66114
1.485	1.05063	1.14463	1.07602	0.83291	0.77167	0.66391
1.49	1.05604	1.14936	1.07994	0.83605	0.77469	0.66666
1.495	1.06148	1.15415	1.08386	0.83918	0.7777	0.66939
1.5	1.06693	1.15899	1.08776	0.84229	0.7807	0.67209
1.505	1.07237	1.16385	1.09164	0.84539	0.7837	0.67475
1.51	1.07782	1.16874	1.09549	0.84849	0.7867	0.67737
1.515	1.08329	1.17362	1.09932	0.85162	0.78968	0.67996
1.52	1.08879	1.17847	1.10316	0.85478	0.79264	0.68253
1.525	1.09434	1.18328	1.107	0.85798	0.7956	0.6851
1.53	1.09994	1.18806	1.11087	0.86123	0.79854	0.68768
1.535	1.10558	1.19281	1.11475	0.86454	0.8015	0.69029
1.54	1.11122	1.19755	1.11866	0.8679	0.80445	0.69292
1.545	1.11679	1.2023	1.12257	0.87127	0.80741	0.69559
1.55	1.12228	1.20708	1.12646	0.87465	0.81036	0.69827
1.555	1.12765	1.21185	1.13034	0.87799	0.81329	0.70095
1.56	1.13291	1.21663	1.1342	0.88129	0.81621	0.70361
1.565	1.13815	1.22141	1.13803	0.88452	0.81912	0.70623
1.57	1.14346	1.22618	1.14184	0.88771	0.82203	0.70881
1.575	1.1489	1.23095	1.14565	0.89084	0.82495	0.71134
1.58	1.15457	1.23573	1.14945	0.89395	0.82788	0.71383
1.585	1.16045	1.24052	1.15327	0.89705	0.83082	0.7163
1.59	1.16653	1.2453	1.1571	0.90012	0.83376	0.71875
1.595	1.17275	1.25009	1.16095	0.90319	0.83669	0.7212
1.6	1.17901	1.25489	1.16481	0.90623	0.83961	0.72364
1.605	1.18526	1.2597	1.16869	0.90925	0.84249	0.72608
1.61	1.19147	1.26453	1.17257	0.91225	0.84536	0.72852
1.615	1.19762	1.2694	1.17648	0.91524	0.84819	0.73095
1.62	1.20369	1.27431	1.18039	0.91823	0.85101	0.73339
1.625	1.20969	1.27926	1.18433	0.92124	0.85383	0.73584
1.63	1.21561	1.28424	1.18829	0.92428	0.85665	0.73831
1.635	1.22138	1.28922	1.19227	0.92735	0.85949	0.74079
1.64	1.22701	1.29419	1.19625	0.93044	0.86234	0.74326
1.645	1.23251	1.29912	1.20024	0.93354	0.8652	0.74571
1.65	1.23792	1.30404	1.20422	0.93664	0.86808	0.74814
1.655	1.24331	1.30895	1.20818	0.93972	0.87096	0.75052
1.66	1.24879	1.31385	1.21212	0.94278	0.87384	0.75286
1.665	1.25443	1.31877	1.21605	0.94581	0.87671	0.75516
1.67	1.26024	1.32372	1.21993	0.94881	0.87957	0.75746
1.675	1.26619	1.3287	1.22378	0.95178	0.88241	0.75976
1.68	1.27226	1.33373	1.2276	0.95473	0.88523	0.76206
1.685	1.27837	1.33878	1.2314	0.95769	0.88803	0.76437
1.69	1.28449	1.34385	1.23519	0.96065	0.8908	0.76667
1.695	1.29062	1.34893	1.23902	0.96363	0.89355	0.76897
1.7	1.29679	1.35398	1.24289	0.96664	0.89626	0.77124
1.705	1.30303	1.35899	1.2468	0.96968	0.89895	0.7735
1.71	1.30936	1.36394	1.25076	0.97275	0.90164	0.77574
1.715	1.31579	1.36882	1.25474	0.97585	0.90432	0.77796
1.72	1.32229	1.37362	1.25872	0.97896	0.90701	0.78016
1.725	1.32883	1.37835	1.26269	0.98206	0.90972	0.78236
1.73	1.33533	1.38304	1.26666	0.98514	0.91243	0.78455
1.735	1.34181	1.38769	1.27063	0.98819	0.91514	0.78674
1.74	1.34827	1.39232	1.27458	0.99121	0.91783	0.78893
1.745	1.35474	1.39696	1.27854	0.99418	0.92051	0.79111
1.75	1.36131	1.4016	1.28248	0.99711	0.92317	0.79329
1.755	1.36802	1.40626	1.28643	1.00002	0.92581	0.79547
1.76	1.37489	1.41096	1.29036	1.00292	0.92846	0.79764
1.765	1.38189	1.41572	1.29428	1.00583	0.9311	0.7998
1.77	1.38895	1.42052	1.2982	1.00874	0.93375	0.80196
1.775	1.39598	1.42538	1.30213	1.01166	0.93641	0.80411
1.78	1.40289	1.4303	1.30606	1.01459	0.93905	0.80626
1.785	1.40962	1.43525	1.31	1.01752	0.94169	0.80841
1.79	1.41618	1.44022	1.31396	1.02046	0.9443	0.81055
1.795	1.42258	1.44522	1.31791	1.02341	0.94688	0.81269
1.8	1.4289	1.45023	1.32186	1.02637	0.94943	0.81484
1.805	1.43519	1.45527	1.32581	1.02933	0.95195	0.81697
1.81	1.4415	1.46036	1.32973	1.03232	0.95445	0.81909
1.815	1.44788	1.46552	1.33363	1.03532	0.95693	0.8212
1.82	1.45433	1.47076	1.33752	1.03834	0.95941	0.82328
1.825	1.46084	1.47609	1.34142	1.04136	0.9619	0.82534
1.83	1.46739	1.48146	1.34533	1.04437	0.96439	0.82738
1.835	1.47395	1.48686	1.34929	1.04736	0.96689	0.82939
1.84	1.48045	1.49223	1.35328	1.05032	0.96939	0.8314
1.845	1.4869	1.49756	1.3573	1.05323	0.9719	0.8334
1.85	1.49329	1.50284	1.36135	1.0561	0.9744	0.8354
1.855	1.49965	1.50811	1.36539	1.05895	0.97689	0.83741
1.86	1.50602	1.51339	1.36943	1.06177	0.97937	0.83942
1.865	1.51248	1.51872	1.37345	1.06458	0.98182	0.84144
1.87	1.51905	1.52409	1.37745	1.0674	0.98426	0.84345
1.875	1.52577	1.5295	1.38144	1.07024	0.98668	0.84545
1.88	1.53264	1.53491	1.38542	1.07309	0.98909	0.84742
1.885	1.53969	1.54029	1.38938	1.07595	0.99149	0.84936
1.89	1.5469	1.54563	1.39334	1.07882	0.99391	0.85128
1.895	1.55421	1.55095	1.39729	1.0817	0.99632	0.85318
1.9	1.5616	1.55625	1.40123	1.08459	0.99874	0.85506
1.905	1.569	1.56156	1.40517	1.08747	1.00116	0.85693
1.91	1.57635	1.56689	1.40913	1.09034	1.00358	0.8588
1.915	1.58357	1.57223	1.41311	1.09319	1.006	0.86066
1.92	1.59064	1.57756	1.41712	1.09602	1.00841	0.86251
1.925	1.59755	1.58286	1.42116	1.09883	1.01082	0.86437
1.93	1.60429	1.58815	1.42521	1.10162	1.01322	0.86624
1.935	1.61095	1.59342	1.42926	1.10441	1.01559	0.86811
1.94	1.6176	1.59867	1.43329	1.10721	1.01795	0.86999
1.945	1.62432	1.60392	1.43728	1.11002	1.02028	0.87187
1.95	1.63122	1.60916	1.44123	1.11284	1.02259	0.87373
1.955	1.63836	1.61437	1.44517	1.11567	1.02488	0.87559
1.96	1.64579	1.61954	1.44909	1.1185	1.02716	0.87743
1.965	1.65347	1.62468	1.45303	1.12133	1.02943	0.87926
1.97	1.66138	1.62979	1.457	1.12415	1.0317	0.88107
1.975	1.66945	1.63489	1.46102	1.12695	1.03397	0.88288
1.98	1.67759	1.64001	1.46508	1.12975	1.03623	0.88468
1.985	1.68572	1.64517	1.46917	1.13255	1.03847	0.88647
1.99	1.69379	1.65038	1.47327	1.13536	1.04071	0.88825
1.995	1.70178	1.65564	1.47737	1.13818	1.04294	0.89001
2	1.70967	1.66096	1.48144	1.14102	1.04517	0.89176
2.005	1.71748	1.66633	1.4855	1.14387	1.04741	0.89348
2.01	1.72522	1.67172	1.48955	1.14671	1.04965	0.8952
2.015	1.73289	1.67714	1.4936	1.14954	1.05188	0.89691
2.02	1.74048	1.68256	1.49765	1.15233	1.0541	0.89862
2.025	1.74801	1.68798	1.50171	1.15507	1.0563	0.90034
2.03	1.75548	1.6934	1.50574	1.15778	1.05848	0.90208
2.035	1.76292	1.69881	1.50973	1.16047	1.06063	0.90383
2.04	1.77036	1.70423	1.51366	1.16314	1.06275	0.9056
2.045	1.77783	1.70966	1.51753	1.16581	1.06486	0.90738
2.05	1.78532	1.71514	1.52133	1.16848	1.06695	0.90917
2.055	1.79284	1.72065	1.5251	1.17115	1.06905	0.91095
2.06	1.8004	1.72623	1.52884	1.17381	1.07115	0.9127
2.065	1.80804	1.73188	1.53259	1.17645	1.07326	0.91444
2.07	1.81581	1.7376	1.53638	1.17906	1.07539	0.91615
2.075	1.82377	1.74336	1.5402	1.18165	1.07752	0.91785
2.08	1.83198	1.74913	1.54407	1.18423	1.07967	0.91955
2.085	1.84042	1.75488	1.54798	1.1868	1.08181	0.92125
2.09	1.84905	1.76057	1.55193	1.1894	1.08395	0.92295
2.095	1.85778	1.76619	1.55589	1.192	1.08608	0.92467
2.1	1.86653	1.77177	1.55985	1.19463	1.0882	0.92638
2.105	1.87517	1.77734	1.5638	1.19727	1.09031	0.92809
2.11	1.88368	1.78294	1.56771	1.19992	1.0924	0.92978
2.115	1.89203	1.78861	1.5716	1.20257	1.09449	0.93145
2.12	1.90027	1.79433	1.57546	1.20522	1.09656	0.93311
2.125	1.90851	1.80007	1.57932	1.20787	1.09862	0.93475
2.13	1.91684	1.80577	1.58318	1.21052	1.10068	0.93639
2.135	1.92532	1.81139	1.58705	1.21317	1.10272	0.93803
2.14	1.93399	1.8169	1.59092	1.21581	1.10476	0.93967
2.145	1.9428	1.82232	1.5948	1.21843	1.10679	0.94131
2.15	1.95162	1.8277	1.59868	1.22103	1.10881	0.94294
2.155	1.96032	1.8331	1.60255	1.2236	1.11082	0.94456
2.16	1.96883	1.83856	1.60642	1.22612	1.1128	0.94617
2.165	1.97707	1.84411	1.61029	1.2286	1.11478	0.94777
2.17	1.9851	1.84974	1.61417	1.23104	1.11675	0.94937
2.175	1.99301	1.85544	1.61807	1.23343	1.11872	0.95096
2.18	2.00093	1.8612	1.62198	1.23581	1.12069	0.95257
2.185	2.00896	1.86701	1.6259	1.23818	1.12267	0.95418
2.19	2.01719	1.87283	1.62983	1.24055	1.12465	0.9558
2.195	2.02566	1.87866	1.63377	1.24293	1.12663	0.95743
2.2	2.03439	1.88448	1.63771	1.24535	1.1286	0.95905
2.205	2.04334	1.89026	1.64163	1.24778	1.13058	0.96066
2.21	2.05251	1.89601	1.64551	1.25025	1.13255	0.96226
2.215	2.06186	1.90173	1.64937	1.25273	1.1345	0.96385
2.22	2.0713	1.90743	1.65318	1.25521	1.13645	0.96543
2.225	2.08078	1.91317	1.65697	1.25768	1.13839	0.96699
2.23	2.09025	1.91895	1.66075	1.26013	1.14031	0.96855
2.235	2.09963	1.92481	1.66453	1.26254	1.14223	0.97009
2.24	2.10888	1.93076	1.66832	1.26492	1.14414	0.97161
2.245	2.11801	1.93682	1.67211	1.26727	1.14606	0.97313
2.25	2.12704	1.94294	1.6759	1.26961	1.14799	0.97464
2.255	2.13606	1.94913	1.67969	1.27194	1.14993	0.97614
2.26	2.14518	1.95536	1.68347	1.2743	1.15186	0.97763
2.265	2.15445	1.96161	1.68726	1.27669	1.1538	0.97911
2.27	2.16389	1.96788	1.69103	1.2791	1.15573	0.98059
2.275	2.17346	1.97417	1.6948	1.28153	1.15764	0.98205
2.28	2.18304	1.98044	1.69856	1.28397	1.15953	0.98349
2.285	2.1925	1.98667	1.70231	1.28639	1.16142	0.98492
2.29	2.20182	1.99284	1.70605	1.28878	1.16329	0.98635
2.295	2.21101	1.9989	1.7098	1.29115	1.16514	0.98778
2.3	2.22013	2.00484	1.71357	1.29349	1.16698	0.98922
2.305	2.22934	2.01067	1.71736	1.2958	1.16881	0.99069
2.31	2.23873	2.01644	1.72116	1.29811	1.17063	0.99217
2.315	2.24832	2.02219	1.72496	1.30042	1.17244	0.99368
2.32	2.25808	2.02797	1.72875	1.30273	1.17426	0.9952
2.325	2.26794	2.03385	1.73251	1.30507	1.17608	0.99673
2.33	2.2778	2.03981	1.73624	1.30741	1.1779	0.99827
2.335	2.28761	2.04584	1.73996	1.30976	1.17973	0.99981
2.34	2.29737	2.0519	1.74365	1.31211	1.18157	1.00133
2.345	2.30711	2.05797	1.74732	1.31444	1.18341	1.00283
2.35	2.31686	2.06401	1.75097	1.31675	1.18524	1.0043
2.355	2.32664	2.07001	1.7546	1.31902	1.18707	1.00575
2.36	2.33643	2.07596	1.7582	1.32126	1.1889	1.00719
2.365	2.34618	2.08188	1.76177	1.32346	1.19073	1.00861
2.37	2.35586	2.08775	1.76534	1.32561	1.19255	1.01002
2.375	2.36547	2.09357	1.7689	1.32773	1.19436	1.01143
2.38	2.37505	2.09934	1.77244	1.32984	1.19616	1.01285
2.385	2.38469	2.10508	1.77598	1.33195	1.19796	1.01427
2.39	2.39445	2.1108	1.77952	1.33407	1.19974	1.01568
2.395	2.40438	2.11655	1.78307	1.33621	1.20151	1.01708
2.4	2.4145	2.12235	1.78664	1.33837	1.20327	1.01848
2.405	2.42478	2.12822	1.79023	1.34053	1.20503	1.01987
2.41	2.43515	2.13416	1.79385	1.34268	1.20677	1.02125
2.415	2.44556	2.14017	1.79747	1.34481	1.2085	1.02262
2.42	2.45601	2.14622	1.80109	1.34691	1.21022	1.024
2.425	2.46649	2.15231	1.80468	1.349	1.21193	1.02537
2.43	2.47701	2.15841	1.80822	1.35108	1.21363	1.02673
2.435	2.48758	2.16454	1.81173	1.35317	1.21533	1.0281
2.44	2.49824	2.17067	1.8152	1.35529	1.21702	1.02947
2.445	2.50896	2.1768	1.81864	1.35742	1.21873	1.03083
2.45	2.51974	2.18291	1.82204	1.35958	1.22043	1.03219
2.455	2.53057	2.189	1.8254	1.36174	1.22213	1.03355
2.46	2.54148	2.19509	1.82873	1.36389	1.22383	1.03491
2.465	2.55248	2.20119	1.83202	1.36602	1.22552	1.03626
2.47	2.56358	2.20734	1.8353	1.36814	1.22721	1.03762
2.475	2.5748	2.21352	1.8386	1.37023	1.2289	1.03898
2.48	2.58616	2.21974	1.84193	1.3723	1.23058	1.04035
2.485	2.59766	2.22597	1.84531	1.37436	1.23226	1.04171
2.49	2.60926	2.23217	1.84872	1.37641	1.23392	1.04307
2.495	2.62093	2.23831	1.85217	1.37847	1.23558	1.04441
2.5	2.63268	2.24437	1.85564	1.38054	1.23723	1.04574
2.505	2.64443	2.25036	1.85911	1.38262	1.23887	1.04704
2.51	2.65615	2.25629	1.86258	1.38471	1.2405	1.04833
2.515	2.66787	2.26217	1.86603	1.38679	1.24212	1.04961
2.52	2.67962	2.26801	1.86947	1.38885	1.24374	1.05089
2.525	2.69137	2.27385	1.87288	1.39089	1.24535	1.05217
2.53	2.70315	2.27968	1.87628	1.3929	1.24696	1.05346
2.535	2.71496	2.28551	1.87965	1.39488	1.24857	1.05475
2.54	2.72671	2.29135	1.88299	1.39685	1.25017	1.05606
2.545	2.73832	2.2972	1.88633	1.3988	1.25176	1.05738
2.55	2.74975	2.30305	1.88968	1.40076	1.25334	1.05871
2.555	2.76102	2.30891	1.89303	1.40272	1.25491	1.06004
2.56	2.77214	2.31478	1.89639	1.40467	1.25648	1.06136
2.565	2.78316	2.32068	1.89977	1.40661	1.25805	1.06268
2.57	2.79413	2.32657	1.90315	1.40854	1.25961	1.06398
2.575	2.80512	2.33246	1.90652	1.41044	1.26117	1.06527
2.58	2.81614	2.33835	1.90987	1.41231	1.26273	1.06655
2.585	2.82723	2.34419	1.91317	1.41415	1.26429	1.06782
2.59	2.83847	2.34997	1.91641	1.41597	1.26586	1.06908
2.595	2.84996	2.3557	1.91959	1.41778	1.26744	1.07032
2.6	2.86177	2.36137	1.92271	1.4196	1.26903	1.07156
2.605	2.87396	2.36698	1.92579	1.42144	1.27063	1.07278
2.61	2.88655	2.37256	1.92886	1.4233	1.27223	1.07399
2.615	2.89948	2.3781	1.93193	1.42518	1.27383	1.0752
2.62	2.91261	2.38359	1.93502	1.42708	1.27541	1.07641
2.625	2.92579	2.38904	1.93816	1.429	1.27696	1.07762
2.63	2.93886	2.39446	1.94135	1.43091	1.27849	1.07884
2.635	2.95172	2.39985	1.94458	1.43282	1.28	1.08007
2.64	2.96435	2.40522	1.94784	1.43472	1.2815	1.08131
2.645	2.9768	2.4106	1.95113	1.43661	1.283	1.08254
2.65	2.98917	2.41599	1.95442	1.4385	1.28449	1.08376
2.655	3.00164	2.42139	1.95769	1.44039	1.286	1.08497
2.66	3.01437	2.42682	1.96092	1.44227	1.2875	1.08618
2.665	3.02744	2.43229	1.96409	1.44415	1.289	1.08738
2.67	3.0409	2.43779	1.96719	1.44601	1.2905	1.08857
2.675	3.05475	2.44331	1.97023	1.44787	1.29199	1.08976
2.68	3.06892	2.44885	1.97322	1.44973	1.29347	1.09096
2.685	3.08324	2.45437	1.9762	1.45158	1.29493	1.09215
2.69	3.09762	2.45986	1.97916	1.45344	1.29638	1.09335
2.695	3.1119	2.46529	1.98214	1.45528	1.29781	1.09454
2.7	3.12598	2.47066	1.98513	1.45711	1.29923	1.09574
2.705	3.13982	2.47596	1.98811	1.45891	1.30064	1.09694
2.71	3.15346	2.48121	1.99109	1.46067	1.30206	1.09815
2.715	3.16701	2.48643	1.99406	1.46239	1.30347	1.09936
2.72	3.18057	2.49165	1.99701	1.46407	1.3049	1.10057
2.725	3.19424	2.49689	1.99996	1.46571	1.30633	1.10178
2.73	3.20811	2.50217	2.00291	1.46733	1.30776	1.10298
2.735	3.22217	2.50752	2.00586	1.46895	1.3092	1.10417
2.74	3.23635	2.51293	2.0088	1.47057	1.31064	1.10533
2.745	3.25059	2.51838	2.01172	1.47222	1.31207	1.10647
2.75	3.26485	2.52385	2.01462	1.47391	1.31348	1.10759
2.755	3.27905	2.52932	2.01748	1.47562	1.31487	1.1087
2.76	3.2932	2.53473	2.02033	1.47737	1.31624	1.1098
2.765	3.30734	2.54008	2.02318	1.47913	1.3176	1.1109
2.77	3.32155	2.54538	2.02603	1.48092	1.31896	1.112
2.775	3.3359	2.55062	2.02888	1.4827	1.32032	1.1131
2.78	3.35051	2.55582	2.03174	1.48446	1.32168	1.11422
2.785	3.36547	2.56096	2.0346	1.48622	1.32305	1.11536
2.79	3.38082	2.56604	2.03744	1.48794	1.32442	1.11652
2.795	3.39654	2.57105	2.04026	1.48963	1.32579	1.1177
2.8	3.41256	2.57598	2.04305	1.4913	1.32715	1.1189
2.805	3.42874	2.58083	2.04581	1.49296	1.32851	1.12011
2.81	3.44493	2.58566	2.04854	1.49461	1.32986	1.1213
2.815	3.46101	2.59049	2.05124	1.49625	1.33122	1.12247
2.82	3.47694	2.59537	2.05394	1.49789	1.33258	1.12361
2.825	3.49269	2.60035	2.05664	1.49953	1.33393	1.12471
2.83	3.50834	2.60541	2.05935	1.50115	1.33529	1.12578
2.835	3.52399	2.61053	2.06207	1.50277	1.33665	1.12684
2.84	3.53972	2.61565	2.0648	1.50437	1.33802	1.1279
2.845	3.55563	2.62074	2.06751	1.50597	1.33938	1.12897
2.85	3.57182	2.62572	2.07021	1.50758	1.34074	1.13006
2.855	3.58827	2.63058	2.07287	1.50919	1.34211	1.13115
2.86	3.60495	2.63532	2.0755	1.5108	1.34347	1.13226
2.865	3.62178	2.63993	2.0781	1.5124	1.34484	1.13336
2.87	3.63863	2.64442	2.08067	1.51399	1.34621	1.13446
2.875	3.65537	2.64882	2.08323	1.51556	1.34759	1.13554
2.88	3.67193	2.65313	2.08579	1.51711	1.34898	1.13663
2.885	3.68825	2.65736	2.08831	1.51867	1.35037	1.13771
2.89	3.70432	2.66151	2.0908	1.52024	1.35178	1.1388
2.895	3.72017	2.6656	2.09326	1.52182	1.35318	1.13989
2.9	3.73587	2.66963	2.09567	1.52343	1.35457	1.14097
2.905	3.75146	2.67359	2.09806	1.52505	1.35594	1.14205
2.91	3.76701	2.6775	2.10044	1.52669	1.35729	1.14311
2.915	3.78254	2.68136	2.10282	1.52832	1.35861	1.14417
2.92	3.79807	2.68518	2.10523	1.52994	1.3599	1.14522
2.925	3.81357	2.68897	2.10766	1.53154	1.36118	1.14627
2.93	3.82903	2.69277	2.11011	1.53313	1.36244	1.14733
2.935	3.84437	2.6966	2.11257	1.5347	1.3637	1.1484
2.94	3.8596	2.70048	2.11504	1.53624	1.36497	1.14947
2.945	3.87473	2.70445	2.11751	1.53778	1.36625	1.15055
2.95	3.88982	2.70852	2.11996	1.5393	1.36755	1.15162
2.955	3.90493	2.71268	2.12239	1.54082	1.36886	1.15269
2.96	3.92013	2.71693	2.12479	1.54234	1.37017	1.15375
2.965	3.93539	2.72122	2.12715	1.54386	1.3715	1.15482
2.97	3.95066	2.72551	2.12948	1.54539	1.37282	1.15588
2.975	3.96585	2.72975	2.13179	1.54691	1.37414	1.15694
2.98	3.98083	2.73389	2.1341	1.54843	1.37545	1.15798
2.985	3.99559	2.73792	2.13642	1.54995	1.37677	1.159
2.99	4.01018	2.74185	2.13875	1.55147	1.37808	1.16
2.995	4.02467	2.74567	2.14108	1.55299	1.3794	1.161
3	4.03916	2.74943	2.14341	1.55452	1.38072	1.162
3.005	4.05376	2.75316	2.1457	1.55605	1.38203	1.16302
3.01	4.06846	2.75687	2.14796	1.55756	1.38334	1.16407
3.015	4.08321	2.76058	2.15015	1.55905	1.38465	1.16516
3.02	4.09801	2.76434	2.1523	1.56053	1.38595	1.16627
3.025	4.11283	2.76814	2.1544	1.562	1.38725	1.16739
3.03	4.12766	2.77198	2.15647	1.56347	1.38854	1.1685
3.035	4.14253	2.77588	2.15853	1.56494	1.38981	1.16959
3.04	4.15748	2.77982	2.16059	1.56641	1.39106	1.17066
3.045	4.17246	2.78376	2.16267	1.56789	1.39229	1.1717
3.05	4.18739	2.78769	2.16478	1.56936	1.39349	1.17273
3.055	4.20223	2.79158	2.16691	1.57082	1.39468	1.17374
3.06	4.21689	2.79542	2.16908	1.57226	1.39586	1.17476
3.065	4.23133	2.79921	2.17128	1.5737	1.39705	1.17579
3.07	4.24557	2.80296	2.17352	1.57512	1.39825	1.17683
3.075	4.25967	2.80671	2.17579	1.57653	1.39948	1.17787
3.08	4.2737	2.81047	2.17805	1.57794	1.40072	1.1789
3.085	4.28774	2.81425	2.1803	1.57933	1.40199	1.17991
3.09	4.30181	2.81805	2.18251	1.58071	1.40325	1.1809
3.095	4.3159	2.82188	2.18464	1.58209	1.40451	1.18187
3.1	4.33	2.82574	2.1867	1.58345	1.40576	1.18284
3.105	4.34403	2.82963	2.1887	1.58483	1.40698	1.1838
3.11	4.35794	2.83356	2.19066	1.58621	1.40819	1.18477
3.115	4.37168	2.8375	2.1926	1.58762	1.40937	1.18575
3.12	4.38523	2.84142	2.19457	1.58903	1.41055	1.18676
3.125	4.39856	2.8453	2.19657	1.59045	1.41172	1.18778
3.13	4.41169	2.84911	2.19861	1.59187	1.4129	1.18882
3.135	4.4246	2.85281	2.20069	1.59326	1.41408	1.18987
3.14	4.43727	2.85641	2.2028	1.59462	1.41526	1.19093
3.145	4.44968	2.85993	2.20493	1.59595	1.41644	1.19199
3.15	4.46185	2.86337	2.20707	1.59726	1.41761	1.19305
3.155	4.47379	2.86675	2.20921	1.59855	1.41878	1.19409
3.16	4.48557	2.87009	2.21134	1.59985	1.41996	1.19511
3.165	4.4973	2.87341	2.21345	1.60116	1.42115	1.19611
3.17	4.50905	2.87672	2.21554	1.60248	1.42234	1.19709
3.175	4.52093	2.88004	2.21761	1.60382	1.42354	1.19806
3.18	4.53299	2.8834	2.21969	1.60517	1.42472	1.19901
3.185	4.54522	2.88679	2.22178	1.60652	1.4259	1.19996
3.19	4.55759	2.89019	2.2239	1.60786	1.42706	1.2009
3.195	4.57011	2.89357	2.22606	1.60919	1.42821	1.20184
3.2	4.5827	2.8969	2.22825	1.61053	1.42935	1.20279
3.205	4.59532	2.90014	2.23046	1.61187	1.43049	1.20374
3.21	4.60797	2.90328	2.23265	1.61321	1.43162	1.20468
3.215	4.62064	2.90633	2.2348	1.61455	1.43275	1.20563
3.22	4.63326	2.90932	2.23688	1.61588	1.43387	1.20656
3.225	4.64587	2.91228	2.23889	1.6172	1.43498	1.20748
3.23	4.65845	2.91525	2.24085	1.61851	1.4361	1.20839
3.235	4.67091	2.91826	2.24276	1.61981	1.43721	1.20931
3.24	4.68315	2.92131	2.24465	1.62109	1.43834	1.21023
3.245	4.69514	2.92442	2.24654	1.62237	1.43948	1.21116
3.25	4.70678	2.92758	2.24845	1.62364	1.44063	1.21209
3.255	4.71803	2.93081	2.25038	1.62491	1.44178	1.21301
3.26	4.72898	2.93411	2.25234	1.62617	1.44293	1.21393
3.265	4.73972	2.93752	2.2543	1.62743	1.44408	1.21486
3.27	4.7503	2.94103	2.25624	1.6287	1.44522	1.21579
3.275	4.76079	2.94464	2.25815	1.62998	1.44634	1.21673
3.28	4.77123	2.94832	2.26001	1.63128	1.44746	1.21769
3.285	4.78158	2.95201	2.26181	1.63261	1.44857	1.21868
3.29	4.7918	2.95566	2.26357	1.63394	1.44967	1.21967
3.295	4.8019	2.95923	2.26531	1.63528	1.45077	1.22066
3.3	4.81194	2.96268	2.26706	1.6366	1.45188	1.22165
3.305	4.82195	2.966	2.26885	1.63791	1.453	1.22261
3.31	4.83202	2.96919	2.27071	1.63918	1.45412	1.22356
3.315	4.84222	2.97226	2.27262	1.64044	1.45526	1.22448
3.32	4.85251	2.97525	2.2746	1.64168	1.4564	1.22539
3.325	4.86284	2.97819	2.27663	1.64293	1.45753	1.22628
3.33	4.87317	2.98107	2.27869	1.64418	1.45864	1.22717
3.335	4.88338	2.98392	2.28075	1.64545	1.45974	1.22806
3.34	4.89338	2.98673	2.28279	1.64672	1.46082	1.22896
3.345	4.90318	2.98953	2.28481	1.64799	1.46189	1.22986
3.35	4.91276	2.9923	2.28679	1.64926	1.46296	1.23077
3.355	4.92214	2.99506	2.28872	1.65052	1.46402	1.23168
3.36	4.93138	2.99781	2.29062	1.65176	1.46507	1.2326
3.365	4.94056	3.00058	2.29247	1.65299	1.46613	1.23352
3.37	4.94967	3.00336	2.29428	1.65421	1.46719	1.23443
3.375	4.95875	3.0062	2.29605	1.65542	1.46824	1.23535
3.38	4.9678	3.00907	2.29778	1.65661	1.4693	1.23627
3.385	4.97683	3.01199	2.29947	1.6578	1.47036	1.23719
3.39	4.98583	3.01494	2.30115	1.65898	1.47142	1.23812
3.395	4.99485	3.01791	2.3028	1.66015	1.47248	1.23906
3.4	5.0039	3.02087	2.30444	1.66132	1.47354	1.23998
3.405	5.01297	3.02382	2.30608	1.6625	1.4746	1.24089
3.41	5.02203	3.02675	2.3077	1.66369	1.47566	1.24178
3.415	5.03105	3.02962	2.30934	1.66487	1.47672	1.24264
3.42	5.03994	3.03245	2.311	1.66606	1.47778	1.24348
3.425	5.04866	3.03524	2.3127	1.66724	1.47883	1.24431
3.43	5.05724	3.03797	2.31443	1.66839	1.47987	1.24514
3.435	5.06573	3.04066	2.31621	1.66953	1.4809	1.24599
3.44	5.07421	3.04332	2.318	1.67064	1.48192	1.24686
3.445	5.08283	3.04598	2.3198	1.67174	1.48294	1.24775
3.45	5.09166	3.04865	2.32159	1.67283	1.48396	1.24865
3.455	5.10069	3.05134	2.32333	1.67392	1.48499	1.24956
3.46	5.10987	3.05406	2.32504	1.675	1.48602	1.25047
3.465	5.11909	3.0568	2.3267	1.67609	1.48706	1.25137
3.47	5.12816	3.05954	2.32833	1.67718	1.48811	1.25227
3.475	5.13694	3.06228	2.32993	1.67827	1.48915	1.25318
3.48	5.1454	3.06498	2.33154	1.67936	1.49018	1.25408
3.485	5.1535	3.06764	2.33316	1.68045	1.49119	1.25498
3.49	5.16129	3.07025	2.33481	1.68157	1.49219	1.25586
3.495	5.16885	3.0728	2.33648	1.68273	1.49316	1.25674
3.5	5.17624	3.07531	2.33819	1.68393	1.49413	1.2576
3.505	5.18347	3.0778	2.33992	1.68518	1.49511	1.25845
3.51	5.19052	3.08029	2.34167	1.68646	1.4961	1.2593
3.515	5.19741	3.08277	2.34342	1.68776	1.49711	1.26015
3.52	5.20412	3.08526	2.34518	1.68906	1.49815	1.261
3.525	5.2107	3.08775	2.34694	1.69033	1.49921	1.26187
3.53	5.21722	3.09027	2.3487	1.69157	1.50028	1.26274
3.535	5.2238	3.0928	2.35049	1.69277	1.50135	1.26362
3.54	5.23045	3.09538	2.35229	1.69393	1.5024	1.2645
3.545	5.23718	3.09802	2.3541	1.69507	1.50344	1.26538
3.55	5.24395	3.1007	2.35589	1.69619	1.50447	1.26625
3.555	5.25068	3.10342	2.35765	1.6973	1.50549	1.26711
3.56	5.2572	3.10614	2.35937	1.69842	1.50651	1.26796
3.565	5.26347	3.10883	2.36105	1.69954	1.50753	1.2688
3.57	5.2695	3.11145	2.36269	1.70067	1.50855	1.26964
3.575	5.2753	3.11398	2.36433	1.70179	1.50956	1.27047
3.58	5.28097	3.11643	2.36596	1.7029	1.51056	1.2713
3.585	5.28669	3.11883	2.3676	1.704	1.51154	1.27212
3.59	5.29256	3.12123	2.36925	1.70509	1.51252	1.27293
3.595	5.29867	3.12366	2.37088	1.70616	1.5135	1.27373
3.6	5.30506	3.12617	2.3725	1.70724	1.51448	1.27453
3.605	5.31171	3.12874	2.37409	1.7083	1.51548	1.27533
3.61	5.31848	3.13136	2.37568	1.70937	1.51648	1.27613
3.615	5.32525	3.13401	2.37727	1.71044	1.51749	1.27693
3.62	5.3319	3.13665	2.37887	1.71152	1.51852	1.27772
3.625	5.33834	3.13928	2.38051	1.71261	1.51956	1.27851
3.63	5.34455	3.14192	2.38219	1.71372	1.52061	1.2793
3.635	5.3506	3.14458	2.38389	1.71484	1.52168	1.28009
3.64	5.35659	3.14727	2.3856	1.71599	1.52275	1.28088
3.645	5.36262	3.14999	2.3873	1.71715	1.52382	1.28167
3.65	5.36872	3.15268	2.38897	1.71831	1.52488	1.28247
3.655	5.37489	3.15533	2.3906	1.71948	1.52593	1.28327
3.66	5.38108	3.15789	2.39221	1.72064	1.52697	1.28407
3.665	5.3872	3.16036	2.3938	1.7218	1.52799	1.28488
3.67	5.39317	3.16277	2.39542	1.72296	1.52899	1.28569
3.675	5.39892	3.16518	2.39708	1.72412	1.52998	1.2865
3.68	5.40444	3.16763	2.3988	1.72528	1.53096	1.28732
3.685	5.40969	3.17018	2.40055	1.72644	1.53193	1.28814
3.69	5.41471	3.17282	2.40231	1.72761	1.5329	1.28897
3.695	5.41959	3.17554	2.40405	1.72876	1.53385	1.28979
3.7	5.42441	3.17828	2.40575	1.72992	1.53481	1.29062
3.705	5.42927	3.18099	2.40737	1.73107	1.53576	1.29143
3.71	5.43426	3.18364	2.40894	1.73222	1.53671	1.29223
3.715	5.43941	3.18619	2.41047	1.73339	1.53766	1.29303
3.72	5.44469	3.18866	2.41196	1.73456	1.5386	1.29382
3.725	5.45004	3.19106	2.41343	1.73575	1.53954	1.2946
3.73	5.45544	3.19341	2.41489	1.73693	1.54047	1.29538
3.735	5.46085	3.1957	2.41635	1.73809	1.54138	1.29616
3.74	5.46626	3.19797	2.4178	1.73923	1.54229	1.29695
3.745	5.4717	3.2002	2.41924	1.74034	1.54319	1.29774
3.75	5.47721	3.2024	2.42068	1.74142	1.54408	1.29854
3.755	5.48281	3.20458	2.42209	1.7425	1.54497	1.29933
3.76	5.48846	3.20677	2.4235	1.74358	1.54585	1.30013
3.765	5.49417	3.20895	2.42492	1.74466	1.54674	1.30092
3.77	5.49986	3.21115	2.42635	1.74576	1.54764	1.3017
3.775	5.50546	3.21336	2.4278	1.74685	1.54855	1.30248
3.78	5.5109	3.21558	2.42929	1.74795	1.54946	1.30327
3.785	5.51615	3.21782	2.43082	1.74905	1.55039	1.30406
3.79	5.5212	3.22006	2.43236	1.75013	1.55134	1.30486
3.795	5.52607	3.22228	2.43391	1.75121	1.55229	1.30567
3.8	5.53082	3.22449	2.43545	1.75228	1.55327	1.30647
3.805	5.53551	3.22669	2.43697	1.75334	1.55426	1.30727
3.81	5.54028	3.2289	2.43847	1.75439	1.55525	1.30806
3.815	5.5452	3.23114	2.43997	1.75543	1.55625	1.30884
3.82	5.55039	3.23342	2.44148	1.75645	1.55724	1.30961
3.825	5.5559	3.23574	2.44299	1.75747	1.55821	1.31036
3.83	5.56171	3.23808	2.44451	1.75849	1.55916	1.31112
3.835	5.56772	3.24042	2.44603	1.75952	1.56009	1.31187
3.84	5.5738	3.24272	2.44753	1.76056	1.561	1.31262
3.845	5.57977	3.24497	2.44899	1.76162	1.56188	1.31338
3.85	5.58551	3.24716	2.45043	1.76269	1.56275	1.31413
3.855	5.59096	3.2493	2.45184	1.76378	1.56361	1.31488
3.86	5.5961	3.25139	2.45324	1.76488	1.56446	1.31563
3.865	5.60099	3.25348	2.45464	1.76597	1.56532	1.31637
3.87	5.60574	3.25557	2.45607	1.76704	1.56617	1.31711
3.875	5.61044	3.25767	2.45751	1.7681	1.56703	1.31785
3.88	5.61515	3.25979	2.45894	1.76914	1.56789	1.3186
3.885	5.61995	3.26194	2.46036	1.77016	1.56874	1.31935
3.89	5.62485	3.26408	2.46174	1.77118	1.5696	1.32012
3.895	5.62985	3.26618	2.46309	1.77219	1.57044	1.32089
3.9	5.63487	3.26822	2.4644	1.77319	1.57128	1.32168
3.905	5.6399	3.27018	2.46568	1.77418	1.57212	1.32246
3.91	5.64486	3.27204	2.46693	1.77518	1.57296	1.32325
3.915	5.6497	3.27384	2.46817	1.77618	1.57379	1.32403
3.92	5.65435	3.27561	2.4694	1.77719	1.57463	1.32481
3.925	5.65884	3.27738	2.47062	1.77823	1.57547	1.32559
3.93	5.66317	3.27917	2.47186	1.77928	1.5763	1.32636
3.935	5.6674	3.28101	2.47312	1.78035	1.57714	1.32713
3.94	5.67163	3.28286	2.4744	1.78142	1.57798	1.3279
3.945	5.67593	3.28473	2.47573	1.78248	1.57884	1.32866
3.95	5.68033	3.2866	2.47709	1.78352	1.57972	1.32943
3.955	5.68487	3.28845	2.4785	1.78452	1.58062	1.33018
3.96	5.68951	3.29029	2.47992	1.7855	1.58154	1.33093
3.965	5.69417	3.29213	2.48136	1.78644	1.58247	1.33167
3.97	5.6988	3.29397	2.48279	1.78737	1.58341	1.3324
3.975	5.70336	3.29583	2.48422	1.78829	1.58435	1.33314
3.98	5.70781	3.29771	2.48565	1.78921	1.58528	1.33387
3.985	5.71217	3.2996	2.4871	1.79013	1.58622	1.3346
3.99	5.71648	3.30149	2.48859	1.79106	1.58715	1.33532
[truncated: 402 more rows]

## Sheet: Fig.2b
𝜇0 H⊥ (T)	MG(%)-1	MG(%)-2	MG(%)-3	MG(%)-4	MG(%)-5	MG(%)-6
-6	6.9389	3.90511	2.85043	2.10297	1.85657	1.54863
-5.995	6.93694	3.90421	2.84984	2.10225	1.85615	1.54834
-5.99	6.93473	3.90314	2.84921	2.10165	1.85574	1.548
-5.985	6.93255	3.90205	2.84858	2.10105	1.85534	1.54765
-5.98	6.93025	3.90084	2.84792	2.10052	1.85495	1.54729
-5.975	6.92789	3.89957	2.84726	2.10001	1.85456	1.54693
-5.97	6.92546	3.89824	2.8466	2.09952	1.85417	1.54657
-5.965	6.92293	3.89688	2.84594	2.09904	1.85378	1.54622
-5.96	6.92028	3.8955	2.84529	2.09856	1.85337	1.54589
-5.955	6.91758	3.89411	2.84467	2.09808	1.85293	1.54557
-5.95	6.91492	3.89273	2.84405	2.09761	1.85247	1.54527
-5.945	6.91235	3.89135	2.84345	2.09714	1.852	1.54497
-5.94	6.90991	3.88997	2.84286	2.09667	1.85151	1.54469
-5.935	6.90764	3.88861	2.84225	2.09619	1.85103	1.54439
-5.93	6.90549	3.88727	2.84163	2.09571	1.85056	1.54409
-5.925	6.90339	3.88597	2.84099	2.0952	1.8501	1.54377
-5.92	6.90134	3.88474	2.84031	2.09468	1.84966	1.54342
-5.915	6.89933	3.88359	2.83959	2.09413	1.84924	1.54305
-5.91	6.89733	3.88253	2.83884	2.09356	1.84881	1.54265
-5.905	6.89533	3.88154	2.83805	2.09299	1.8484	1.54225
-5.9	6.89331	3.88061	2.83724	2.09242	1.84798	1.54183
-5.895	6.89124	3.87973	2.83641	2.09185	1.84758	1.54143
-5.89	6.88907	3.87886	2.8356	2.09131	1.84718	1.54103
-5.885	6.88678	3.87799	2.83481	2.09079	1.84678	1.54064
-5.88	6.8844	3.87714	2.83406	2.0903	1.84637	1.54026
-5.875	6.88193	3.87628	2.83335	2.08983	1.84596	1.53988
-5.87	6.8794	3.87545	2.83268	2.08937	1.84552	1.53952
-5.865	6.87687	3.87465	2.83206	2.08892	1.84507	1.53916
-5.86	6.87432	3.87386	2.83148	2.08847	1.84459	1.5388
-5.855	6.87168	3.8731	2.83093	2.08801	1.84409	1.53845
-5.85	6.86891	3.87234	2.83043	2.08751	1.84359	1.53811
-5.845	6.86596	3.87159	2.82994	2.08699	1.84308	1.53778
-5.84	6.86275	3.8708	2.82946	2.08644	1.84257	1.53744
-5.835	6.85938	3.86999	2.82897	2.08588	1.84207	1.53711
-5.83	6.85596	3.86913	2.82846	2.08532	1.8416	1.53677
-5.825	6.85262	3.8682	2.8279	2.08478	1.84114	1.53643
-5.82	6.84948	3.86721	2.8273	2.08427	1.8407	1.53608
-5.815	6.84664	3.86618	2.82665	2.0838	1.84028	1.53573
-5.81	6.84411	3.86512	2.82598	2.08337	1.83987	1.53537
-5.805	6.84185	3.86405	2.82528	2.08295	1.83946	1.53501
-5.8	6.83977	3.86299	2.82459	2.08254	1.83903	1.53465
-5.795	6.83779	3.86196	2.8239	2.08211	1.83858	1.5343
-5.79	6.83583	3.86095	2.82323	2.08166	1.83809	1.53396
-5.785	6.83379	3.85997	2.82258	2.08117	1.83759	1.53361
-5.78	6.83167	3.85899	2.82193	2.08066	1.83707	1.53327
-5.775	6.82949	3.858	2.82129	2.08013	1.83655	1.53292
-5.77	6.82726	3.857	2.82063	2.07959	1.83605	1.53255
-5.765	6.82505	3.85597	2.81995	2.07903	1.83557	1.53218
-5.76	6.8229	3.85494	2.81924	2.07848	1.83512	1.53179
-5.755	6.82072	3.85391	2.81851	2.07792	1.83467	1.53139
-5.75	6.81844	3.8529	2.81777	2.07737	1.83423	1.53099
-5.745	6.81599	3.85193	2.81701	2.07682	1.83379	1.53058
-5.74	6.8133	3.85102	2.81623	2.07629	1.83334	1.53016
-5.735	6.81032	3.85015	2.81544	2.07577	1.83289	1.52974
-5.73	6.80716	3.84931	2.81464	2.07526	1.83244	1.52932
-5.725	6.80391	3.84846	2.81382	2.07476	1.83199	1.5289
-5.72	6.8006	3.84756	2.81302	2.07427	1.83156	1.52848
-5.715	6.79727	3.84661	2.81224	2.07378	1.83114	1.52808
-5.71	6.79398	3.84559	2.8115	2.07328	1.83074	1.52768
-5.705	6.79076	3.84453	2.81079	2.07278	1.83033	1.52729
-5.7	6.78764	3.84349	2.81012	2.07225	1.82992	1.5269
-5.695	6.78472	3.84249	2.80945	2.0717	1.8295	1.52651
-5.69	6.78207	3.84156	2.80879	2.07112	1.82905	1.5261
-5.685	6.77967	3.84066	2.80811	2.07052	1.82858	1.52569
-5.68	6.77742	3.83977	2.80742	2.06991	1.82809	1.52527
-5.675	6.77527	3.83884	2.80671	2.0693	1.82758	1.52485
-5.67	6.77306	3.83781	2.80599	2.06871	1.82707	1.52443
-5.665	6.77067	3.83669	2.80528	2.06814	1.82655	1.52403
-5.66	6.7681	3.83549	2.80459	2.0676	1.82603	1.52363
-5.655	6.76541	3.83421	2.80393	2.06709	1.82552	1.52325
-5.65	6.76265	3.83289	2.80331	2.06659	1.82503	1.52287
-5.645	6.75995	3.83159	2.80273	2.06609	1.82455	1.52248
-5.64	6.75749	3.83032	2.80217	2.06558	1.82408	1.52208
-5.635	6.75533	3.8291	2.80163	2.06506	1.82362	1.52168
-5.63	6.75343	3.82792	2.80107	2.06452	1.82315	1.52127
-5.625	6.75174	3.82679	2.80049	2.06396	1.82266	1.52087
-5.62	6.75013	3.82567	2.79987	2.0634	1.82216	1.52047
-5.615	6.74843	3.82454	2.7992	2.06285	1.82164	1.52008
-5.61	6.74647	3.82337	2.79849	2.06231	1.82111	1.51969
-5.605	6.74421	3.82215	2.79774	2.06179	1.82058	1.5193
-5.6	6.74168	3.82089	2.79696	2.06128	1.82005	1.51892
-5.595	6.73891	3.81958	2.79614	2.06079	1.81954	1.51855
-5.59	6.73599	3.81825	2.7953	2.0603	1.81904	1.51818
-5.585	6.73307	3.81693	2.79446	2.05979	1.81855	1.51782
-5.58	6.73024	3.81563	2.79364	2.05926	1.81807	1.51747
-5.575	6.72753	3.81438	2.79285	2.05871	1.81759	1.51713
-5.57	6.72502	3.81318	2.7921	2.05812	1.81708	1.51678
-5.565	6.72274	3.81203	2.7914	2.0575	1.81656	1.51642
-5.56	6.72059	3.8109	2.79073	2.05686	1.81602	1.51606
-5.555	6.7185	3.8098	2.79008	2.05622	1.81547	1.5157
-5.55	6.71638	3.80869	2.78942	2.05558	1.81491	1.51533
-5.545	6.71409	3.80754	2.78874	2.05495	1.81435	1.51496
-5.54	6.71149	3.80634	2.78801	2.05433	1.81379	1.51458
-5.535	6.70857	3.80505	2.78727	2.05374	1.81323	1.51419
-5.53	6.7054	3.80366	2.7865	2.05316	1.81268	1.51379
-5.525	6.70202	3.80217	2.78574	2.0526	1.81212	1.51337
-5.52	6.69856	3.8006	2.785	2.05206	1.81156	1.51293
-5.515	6.69519	3.79899	2.78427	2.05154	1.81099	1.51248
-5.51	6.69198	3.79739	2.78355	2.05102	1.81043	1.51201
-5.505	6.68894	3.79583	2.78282	2.05051	1.80987	1.51155
-5.5	6.68612	3.79434	2.78208	2.05	1.80933	1.5111
-5.495	6.68347	3.79292	2.78131	2.04947	1.8088	1.51065
-5.49	6.68086	3.79157	2.78052	2.04893	1.80829	1.51021
-5.485	6.67828	3.79027	2.77972	2.04838	1.80778	1.5098
-5.48	6.67572	3.78899	2.77893	2.04781	1.80726	1.50939
-5.475	6.67315	3.78774	2.77816	2.04723	1.80674	1.509
-5.47	6.6706	3.7865	2.7774	2.04665	1.8062	1.50861
-5.465	6.66813	3.78526	2.77666	2.04607	1.80566	1.50822
-5.46	6.66571	3.78402	2.77592	2.04548	1.80511	1.50782
-5.455	6.66331	3.7828	2.77519	2.04487	1.80454	1.50741
-5.45	6.66095	3.78156	2.77446	2.04425	1.80398	1.50699
-5.445	6.65859	3.78032	2.77373	2.04361	1.80341	1.50656
-5.44	6.65618	3.77908	2.77298	2.04294	1.80284	1.50612
-5.435	6.65377	3.77784	2.77222	2.04226	1.80227	1.50567
-5.43	6.65137	3.77658	2.77143	2.04156	1.80171	1.50523
-5.425	6.64895	3.77531	2.77062	2.04086	1.80116	1.50479
-5.42	6.64651	3.77403	2.76979	2.04018	1.80062	1.50436
-5.415	6.64409	3.77274	2.76895	2.03951	1.80009	1.50395
-5.41	6.6416	3.77143	2.76811	2.03886	1.79956	1.50356
-5.405	6.63902	3.7701	2.76727	2.03823	1.79903	1.50317
-5.4	6.63638	3.76879	2.76644	2.0376	1.79851	1.50277
-5.395	6.63364	3.7675	2.76561	2.03697	1.79798	1.50236
-5.39	6.63078	3.76626	2.76475	2.03634	1.79744	1.50194
-5.385	6.62785	3.7651	2.76386	2.0357	1.7969	1.50151
-5.38	6.62492	3.76403	2.76294	2.03506	1.79636	1.50107
-5.375	6.622	3.76303	2.76197	2.03443	1.79582	1.50063
-5.37	6.61918	3.76208	2.76097	2.03379	1.79528	1.50019
-5.365	6.6165	3.76113	2.75996	2.03317	1.79475	1.49975
-5.36	6.61395	3.76015	2.75895	2.03254	1.79425	1.49932
-5.355	6.61149	3.7591	2.75793	2.03189	1.79376	1.49887
-5.35	6.60908	3.75796	2.75692	2.03124	1.79327	1.49841
-5.345	6.60666	3.75674	2.75593	2.03059	1.79279	1.49794
-5.34	6.60416	3.75543	2.75496	2.02993	1.7923	1.49745
-5.335	6.6016	3.75403	2.75404	2.02928	1.7918	1.49694
-5.33	6.59898	3.75258	2.75317	2.02863	1.79128	1.49643
-5.325	6.5964	3.75109	2.75235	2.02801	1.79074	1.49591
-5.32	6.59391	3.74961	2.75157	2.02739	1.79018	1.49539
-5.315	6.59161	3.7482	2.7508	2.02679	1.78962	1.49488
-5.31	6.58947	3.74688	2.75	2.0262	1.78905	1.49438
-5.305	6.58755	3.74567	2.74914	2.02563	1.78848	1.4939
-5.3	6.58577	3.74455	2.74823	2.02506	1.78791	1.49343
-5.295	6.58406	3.74348	2.74726	2.02449	1.78734	1.49298
-5.29	6.5823	3.74238	2.74628	2.02392	1.78677	1.49253
-5.285	6.58047	3.74122	2.74528	2.02335	1.78619	1.49209
-5.28	6.57843	3.73997	2.74431	2.02275	1.7856	1.49165
-5.275	6.5761	3.73863	2.74335	2.02212	1.785	1.49119
-5.27	6.57346	3.73724	2.7424	2.02147	1.78438	1.49073
-5.265	6.57051	3.73583	2.74145	2.02079	1.78374	1.49027
-5.26	6.56728	3.73441	2.74051	2.02009	1.7831	1.48981
-5.255	6.5639	3.73298	2.73957	2.01938	1.78247	1.48937
-5.25	6.56051	3.73152	2.73864	2.01867	1.78185	1.48894
-5.245	6.55718	3.73001	2.73775	2.01796	1.78125	1.48852
-5.24	6.554	3.72842	2.73691	2.01728	1.78067	1.4881
-5.235	6.551	3.7268	2.73611	2.0166	1.78011	1.48767
-5.23	6.54814	3.72515	2.73536	2.01593	1.77956	1.48723
-5.225	6.54537	3.72353	2.73465	2.01526	1.77901	1.48678
-5.22	6.54269	3.72197	2.73395	2.01459	1.77846	1.48631
-5.215	6.54003	3.72049	2.73326	2.01392	1.77789	1.48584
-5.21	6.5374	3.71908	2.73254	2.01323	1.7773	1.48537
-5.205	6.53479	3.71773	2.73178	2.01252	1.7767	1.4849
-5.2	6.53219	3.71642	2.73097	2.01181	1.77608	1.48443
-5.195	6.52953	3.71511	2.7301	2.0111	1.77546	1.48396
-5.19	6.52682	3.71379	2.72917	2.01039	1.77484	1.48348
-5.185	6.52404	3.71243	2.7282	2.0097	1.77423	1.48301
-5.18	6.52122	3.71101	2.7272	2.00904	1.77364	1.48255
-5.175	6.51835	3.70955	2.72618	2.0084	1.77307	1.4821
-5.17	6.51546	3.70806	2.72514	2.00779	1.77253	1.48168
-5.165	6.51255	3.70656	2.72411	2.00719	1.77201	1.48128
-5.16	6.50963	3.70508	2.72309	2.0066	1.77149	1.48088
-5.155	6.50664	3.70363	2.72208	2.00599	1.77096	1.48048
-5.15	6.50364	3.70223	2.7211	2.00537	1.77043	1.48006
-5.145	6.50072	3.70088	2.72015	2.00473	1.76988	1.47962
-5.14	6.49793	3.69957	2.71923	2.00408	1.76932	1.47915
-5.135	6.49532	3.69829	2.71835	2.00343	1.76875	1.47865
-5.13	6.49296	3.69703	2.71751	2.00277	1.76816	1.47814
-5.125	6.4908	3.69575	2.71669	2.0021	1.76756	1.47762
-5.12	6.48873	3.69444	2.71589	2.00143	1.76695	1.4771
-5.115	6.4867	3.69306	2.71512	2.00074	1.76635	1.47659
-5.11	6.48467	3.69161	2.71434	2.00005	1.76576	1.4761
-5.105	6.48256	3.69008	2.71354	1.99935	1.76517	1.47562
-5.1	6.48042	3.68851	2.71273	1.99866	1.76459	1.47514
-5.095	6.4782	3.68693	2.71188	1.99799	1.764	1.47466
-5.09	6.47584	3.68538	2.71099	1.99734	1.7634	1.47417
-5.085	6.4733	3.68387	2.71008	1.99672	1.76279	1.47367
-5.08	6.47054	3.68244	2.70915	1.99613	1.76216	1.47315
-5.075	6.46752	3.68106	2.70822	1.99556	1.76152	1.47264
-5.07	6.46425	3.67974	2.70732	1.99501	1.76088	1.47211
-5.065	6.46076	3.67843	2.70643	1.99446	1.76024	1.47159
-5.06	6.45708	3.67713	2.70557	1.9939	1.75961	1.47107
-5.055	6.45326	3.67583	2.70472	1.99331	1.75898	1.47056
-5.05	6.44932	3.67453	2.70388	1.9927	1.75836	1.47007
-5.045	6.44536	3.67323	2.70302	1.99205	1.75774	1.46959
-5.04	6.44147	3.67192	2.70213	1.99138	1.75713	1.46911
-5.035	6.43774	3.67059	2.70122	1.99068	1.75652	1.46865
-5.03	6.43425	3.66922	2.70029	1.98997	1.75593	1.46818
-5.025	6.43106	3.66779	2.69935	1.98926	1.75535	1.4677
-5.02	6.4281	3.66631	2.69841	1.98855	1.75479	1.46721
-5.015	6.42528	3.6648	2.69748	1.98785	1.75424	1.46671
-5.01	6.4225	3.6633	2.69654	1.98715	1.7537	1.46618
-5.005	6.41964	3.66184	2.6956	1.98646	1.75315	1.46564
-5	6.41665	3.66045	2.69462	1.98577	1.75258	1.4651
-4.995	6.41355	3.65914	2.69361	1.98509	1.752	1.46456
-4.99	6.41038	3.65788	2.69254	1.98442	1.75139	1.46402
-4.985	6.40723	3.65664	2.69144	1.98374	1.75076	1.46349
-4.98	6.40422	3.65538	2.69031	1.98305	1.7501	1.46296
-4.975	6.40142	3.65405	2.68918	1.98235	1.74943	1.46244
-4.97	6.39888	3.65262	2.68808	1.98165	1.74876	1.46192
-4.965	6.39661	3.6511	2.68701	1.98094	1.7481	1.46141
-4.96	6.39456	3.64951	2.68598	1.98025	1.74746	1.4609
-4.955	6.39262	3.6479	2.68497	1.97957	1.74686	1.46039
-4.95	6.39069	3.64632	2.68397	1.9789	1.74628	1.45988
-4.945	6.38865	3.64478	2.68298	1.97825	1.74573	1.45937
-4.94	6.38637	3.64331	2.68198	1.97762	1.7452	1.45887
-4.935	6.3838	3.64188	2.68099	1.97699	1.74466	1.45837
-4.93	6.38092	3.64045	2.68002	1.97636	1.74411	1.45787
-4.925	6.37774	3.63899	2.67907	1.97573	1.74353	1.45738
-4.92	6.37436	3.63745	2.67813	1.97509	1.74294	1.45689
-4.915	6.37089	3.63582	2.67718	1.97443	1.74232	1.45641
-4.91	6.36741	3.6341	2.67623	1.97375	1.7417	1.45593
-4.905	6.36401	3.63229	2.67524	1.97307	1.74107	1.45546
-4.9	6.36077	3.63042	2.6742	1.97238	1.74044	1.45499
-4.895	6.35764	3.62852	2.67314	1.97169	1.73981	1.45452
-4.89	6.35456	3.62662	2.67206	1.971	1.73918	1.45404
-4.885	6.35147	3.62472	2.67097	1.9703	1.73855	1.45354
-4.88	6.34826	3.62286	2.66991	1.9696	1.73793	1.45302
-4.875	6.34483	3.62103	2.66887	1.9689	1.7373	1.45248
-4.87	6.34119	3.61922	2.66787	1.96818	1.73666	1.45192
-4.865	6.33739	3.61744	2.66692	1.96745	1.73603	1.45134
-4.86	6.33348	3.61569	2.666	1.96671	1.73538	1.45075
-4.855	6.32957	3.61398	2.6651	1.96596	1.73474	1.45018
-4.85	6.32573	3.61232	2.66423	1.9652	1.73407	1.4496
-4.845	6.32201	3.61074	2.66336	1.96444	1.73339	1.44904
-4.84	6.3184	3.60925	2.6625	1.9637	1.7327	1.44849
-4.835	6.31489	3.60783	2.66163	1.96298	1.73199	1.44794
-4.83	6.31153	3.60648	2.66074	1.96228	1.73128	1.44739
-4.825	6.30834	3.60515	2.65982	1.96162	1.73058	1.44685
-4.82	6.30534	3.60379	2.65887	1.96099	1.72991	1.4463
-4.815	6.30257	3.60237	2.65788	1.96037	1.72925	1.44575
-4.81	6.30002	3.60089	2.65684	1.95976	1.72862	1.4452
-4.805	6.29757	3.59933	2.65578	1.95914	1.72801	1.44465
-4.8	6.29515	3.59772	2.65471	1.95849	1.7274	1.44409
-4.795	6.29267	3.5961	2.65366	1.95779	1.7268	1.44353
-4.79	6.29003	3.5945	2.65264	1.95706	1.72619	1.44297
-4.785	6.2872	3.59291	2.65165	1.95628	1.72559	1.44241
-4.78	6.28424	3.59135	2.65071	1.95547	1.72499	1.44184
-4.775	6.28115	3.58981	2.6498	1.95465	1.72438	1.44127
-4.77	6.27792	3.58829	2.64894	1.95384	1.72376	1.4407
-4.765	6.27457	3.58678	2.6481	1.95304	1.72311	1.44014
-4.76	6.2711	3.58529	2.64728	1.95225	1.72244	1.4396
-4.755	6.26747	3.58382	2.64646	1.95148	1.72175	1.43906
-4.75	6.26371	3.58235	2.64563	1.95071	1.72104	1.43853
-4.745	6.25995	3.58084	2.64478	1.94993	1.72032	1.43801
-4.74	6.25623	3.57928	2.6439	1.94915	1.71961	1.43749
-4.735	6.25258	3.57765	2.64299	1.94837	1.7189	1.43695
-4.73	6.24907	3.57594	2.64205	1.94757	1.71821	1.43641
-4.725	6.24568	3.57418	2.64109	1.94677	1.71752	1.43585
-4.72	6.24234	3.5724	2.64011	1.94596	1.71683	1.43529
-4.715	6.23906	3.57064	2.63912	1.94514	1.71614	1.43473
-4.71	6.23583	3.56893	2.63811	1.94431	1.71543	1.43418
-4.705	6.23262	3.56728	2.63707	1.94349	1.71472	1.43364
-4.7	6.22946	3.56571	2.63601	1.94269	1.714	1.43312
-4.695	6.22639	3.5642	2.63491	1.9419	1.71327	1.43261
-4.69	6.22338	3.56276	2.63378	1.94113	1.71255	1.43211
-4.685	6.22047	3.56138	2.63262	1.94037	1.71184	1.4316
-4.68	6.21767	3.56005	2.63144	1.9396	1.71114	1.43109
-4.675	6.21498	3.55874	2.63026	1.93882	1.71046	1.43058
-4.67	6.21233	3.55743	2.62911	1.93802	1.70979	1.43004
-4.665	6.20965	3.55609	2.628	1.93719	1.70912	1.4295
-4.66	6.2068	3.55471	2.62697	1.93633	1.70846	1.42893
-4.655	6.20369	3.5533	2.62601	1.93544	1.70779	1.42835
-4.65	6.20022	3.55185	2.62512	1.93454	1.70709	1.42776
-4.645	6.19634	3.5504	2.62428	1.93364	1.70638	1.42716
-4.64	6.19217	3.54894	2.62347	1.93275	1.70565	1.42656
-4.635	6.18785	3.54744	2.62264	1.93189	1.70492	1.42596
-4.63	6.18352	3.54589	2.62179	1.93107	1.70418	1.42539
-4.625	6.17935	3.54427	2.6209	1.93028	1.70345	1.42483
-4.62	6.17549	3.54255	2.61996	1.9295	1.70272	1.4243
-4.615	6.17194	3.54074	2.61896	1.92872	1.70198	1.42377
-4.61	6.16865	3.53886	2.61792	1.92793	1.70124	1.42325
-4.605	6.16558	3.53696	2.61685	1.92712	1.70047	1.42272
-4.6	6.16267	3.53505	2.61577	1.92631	1.6997	1.42218
-4.595	6.1598	3.53318	2.61471	1.9255	1.69892	1.42163
-4.59	6.15692	3.53136	2.61368	1.92469	1.69814	1.42105
-4.585	6.154	3.52958	2.6127	1.92389	1.69737	1.42046
-4.58	6.15097	3.52785	2.61176	1.92308	1.69662	1.41986
-4.575	6.14781	3.52615	2.61083	1.92226	1.69588	1.41925
-4.57	6.1445	3.52447	2.60989	1.92141	1.69515	1.41865
-4.565	6.14104	3.52277	2.6089	1.92054	1.69443	1.41805
-4.56	6.13745	3.52103	2.60786	1.91966	1.69372	1.41745
-4.555	6.13379	3.51925	2.60678	1.91877	1.693	1.41685
-4.55	6.13008	3.51741	2.60566	1.91788	1.69228	1.41627
-4.545	6.12634	3.51551	2.60453	1.91702	1.69156	1.4157
-4.54	6.12263	3.51357	2.60342	1.91618	1.69084	1.41514
-4.535	6.11894	3.51161	2.60233	1.91537	1.69014	1.41459
-4.53	6.11529	3.50965	2.60126	1.91457	1.68946	1.41405
-4.525	6.11171	3.50771	2.60021	1.91379	1.68878	1.4135
-4.52	6.10829	3.50583	2.59917	1.91302	1.68812	1.41293
-4.515	6.105	3.504	2.59812	1.91225	1.68744	1.41234
-4.51	6.10184	3.50225	2.59708	1.91147	1.68676	1.41172
-4.505	6.09879	3.50055	2.59604	1.91069	1.68604	1.41108
-4.5	6.0958	3.49891	2.59499	1.9099	1.6853	1.41042
-4.495	6.09273	3.4973	2.59393	1.9091	1.68452	1.40975
-4.49	6.08956	3.49568	2.59285	1.90827	1.68372	1.40909
-4.485	6.08629	3.49403	2.59175	1.90741	1.68291	1.40844
-4.48	6.08292	3.49232	2.59062	1.90652	1.68211	1.4078
-4.475	6.07945	3.49052	2.58946	1.90561	1.68132	1.40718
-4.47	6.07598	3.48864	2.58829	1.90468	1.68056	1.40656
-4.465	6.07248	3.48668	2.58712	1.90375	1.67983	1.40594
-4.46	6.06894	3.4847	2.58598	1.90282	1.67912	1.40531
-4.455	6.06537	3.48274	2.58487	1.90189	1.67843	1.40467
-4.45	6.06179	3.48086	2.5838	1.90097	1.67776	1.404
-4.445	6.05821	3.4791	2.58276	1.90007	1.67709	1.40333
-4.44	6.0547	3.47748	2.58174	1.89918	1.67642	1.40265
-4.435	6.05133	3.47597	2.58072	1.89831	1.67574	1.40197
-4.43	6.04808	3.47456	2.57969	1.89745	1.67506	1.40131
-4.425	6.04495	3.47319	2.57864	1.89661	1.67436	1.40065
-4.42	6.04191	3.47186	2.57757	1.89579	1.67364	1.4
-4.415	6.03893	3.47051	2.57648	1.89499	1.67291	1.39935
-4.41	6.03595	3.46916	2.57536	1.8942	1.67215	1.39872
-4.405	6.033	3.46777	2.57422	1.89342	1.67137	1.3981
-4.4	6.03002	3.46632	2.57307	1.89266	1.67057	1.39748
-4.395	6.02699	3.46479	2.5719	1.89189	1.66977	1.39688
-4.39	6.02384	3.46317	2.57072	1.89113	1.66896	1.39629
-4.385	6.0205	3.46145	2.56952	1.89037	1.66817	1.3957
-4.38	6.01691	3.45962	2.56829	1.88959	1.66738	1.39511
-4.375	6.01307	3.45773	2.56703	1.88881	1.66661	1.39452
-4.37	6.009	3.4558	2.56575	1.888	1.66585	1.39393
-4.365	6.00482	3.45385	2.56445	1.88718	1.6651	1.39332
-4.36	6.0007	3.45193	2.56313	1.88632	1.66436	1.39271
-4.355	5.99676	3.45004	2.56182	1.88543	1.66362	1.39209
-4.35	5.99317	3.44813	2.56053	1.8845	1.66287	1.39147
-4.345	5.99001	3.44616	2.55928	1.88355	1.66213	1.39085
-4.34	5.98724	3.4441	2.55808	1.88257	1.66137	1.39023
-4.335	5.98469	3.44194	2.55693	1.88157	1.6606	1.3896
-4.33	5.98215	3.43971	2.55583	1.88059	1.65981	1.38897
-4.325	5.97928	3.43749	2.55477	1.87962	1.65901	1.38833
-4.32	5.97585	3.43536	2.55372	1.87867	1.6582	1.3877
-4.315	5.97176	3.43339	2.55266	1.87775	1.65737	1.38706
-4.31	5.96709	3.43164	2.55157	1.87687	1.65654	1.38642
-4.305	5.96206	3.43009	2.55044	1.876	1.6557	1.38578
-4.3	5.95702	3.42872	2.54928	1.87516	1.65486	1.38514
-4.295	5.95224	3.42747	2.54807	1.87434	1.65403	1.3845
-4.29	5.94789	3.42628	2.54684	1.87352	1.65322	1.38386
-4.285	5.94396	3.4251	2.54559	1.87269	1.65242	1.38322
-4.28	5.94034	3.42387	2.54432	1.87185	1.65164	1.38257
-4.275	5.93684	3.42258	2.54306	1.871	1.65087	1.3819
-4.27	5.93332	3.42118	2.5418	1.87012	1.65011	1.38123
-4.265	5.92968	3.41966	2.54055	1.86923	1.64933	1.38054
-4.26	5.92595	3.41804	2.53932	1.86831	1.64854	1.37985
-4.255	5.92212	3.41631	2.53809	1.86738	1.64773	1.37917
-4.25	5.91823	3.41451	2.53686	1.86642	1.6469	1.37849
-4.245	5.91433	3.41267	2.53563	1.86545	1.64605	1.37783
-4.24	5.91043	3.4108	2.53439	1.86448	1.64519	1.37716
-4.235	5.90653	3.40891	2.53314	1.8635	1.64433	1.3765
-4.23	5.90265	3.40699	2.5319	1.86254	1.64348	1.37583
-4.225	5.8988	3.40501	2.53065	1.86159	1.64263	1.37517
-4.22	5.895	3.40297	2.52939	1.86067	1.64179	1.3745
-4.215	5.89123	3.40085	2.52813	1.85978	1.64095	1.37383
-4.21	5.88746	3.39867	2.52686	1.85891	1.64011	1.37317
-4.205	5.88365	3.39644	2.52557	1.85807	1.63927	1.37252
-4.2	5.87974	3.39421	2.52427	1.85725	1.63843	1.37187
-4.195	5.87571	3.39201	2.52294	1.85645	1.63759	1.37122
-4.19	5.87158	3.38985	2.5216	1.85566	1.63676	1.37056
-4.185	5.86744	3.38776	2.52024	1.85489	1.63594	1.3699
-4.18	5.86336	3.38573	2.51887	1.85412	1.63513	1.36923
-4.175	5.85945	3.38377	2.51751	1.85334	1.63434	1.36856
-4.17	5.8557	3.38186	2.51616	1.85255	1.63357	1.36789
-4.165	5.8521	3.38001	2.51482	1.85174	1.63282	1.36723
-4.16	5.84854	3.37821	2.51351	1.85089	1.63207	1.36657
-4.155	5.84489	3.37643	2.51223	1.85	1.63132	1.3659
-4.15	5.84104	3.37467	2.51097	1.84906	1.63057	1.36523
-4.145	5.837	3.37292	2.50971	1.84807	1.62981	1.36454
-4.14	5.8328	3.37114	2.50846	1.84705	1.62904	1.36384
-4.135	5.82852	3.36931	2.5072	1.846	1.62825	1.36312
-4.13	5.82429	3.36741	2.50593	1.84494	1.62745	1.36239
-4.125	5.82018	3.3654	2.50466	1.84388	1.62663	1.36165
-4.12	5.81619	3.36328	2.50338	1.84284	1.62579	1.36091
-4.115	5.8123	3.36104	2.50212	1.84181	1.62494	1.36017
-4.11	5.80847	3.35871	2.50088	1.8408	1.62408	1.35944
-4.105	5.80458	3.35632	2.49967	1.83979	1.62322	1.35873
-4.1	5.80062	3.35392	2.49847	1.83877	1.62236	1.35804
-4.095	5.79655	3.35155	2.49729	1.83774	1.62149	1.35736
-4.09	5.7923	3.34926	2.4961	1.83669	1.62063	1.35669
-4.085	5.78784	3.34707	2.49488	1.83563	1.61977	1.35602
-4.08	5.7832	3.34499	2.49362	1.83455	1.61891	1.35535
-4.075	5.77836	3.34303	2.49234	1.83349	1.61807	1.35467
-4.07	5.77336	3.34118	2.49103	1.83243	1.61723	1.35398
-4.065	5.76828	3.33941	2.48969	1.83139	1.61641	1.3533
-4.06	5.76323	3.3377	2.48834	1.83037	1.61559	1.3526
-4.055	5.75819	3.33601	2.48699	1.82936	1.61476	1.35191
-4.05	5.75323	3.3343	2.48564	1.82837	1.61391	1.35121
-4.045	5.74835	3.33252	2.48428	1.82738	1.61305	1.35051
-4.04	5.74351	3.33067	2.48292	1.8264	1.61218	1.3498
-4.035	5.73873	3.32874	2.48157	1.82543	1.61131	1.34909
-4.03	5.73404	3.32675	2.48022	1.82447	1.61044	1.34838
-4.025	5.72946	3.32471	2.47888	1.82352	1.60957	1.34768
-4.02	5.72499	3.32265	2.47755	1.82256	1.60871	1.34697
-4.015	5.72061	3.3206	2.47624	1.82158	1.60785	1.34627
-4.01	5.71626	3.31855	2.47495	1.8206	1.60699	1.34557
-4.005	5.71188	3.3165	2.47369	1.8196	1.60612	1.34486
-4	5.70744	3.31443	2.47244	1.81858	1.60524	1.34414
-3.995	5.70296	3.31234	2.47121	1.81754	1.60435	1.34341
-3.99	5.69852	3.31021	2.46999	1.81648	1.60345	1.34266
-3.985	5.69422	3.30805	2.46876	1.8154	1.60255	1.3419
-3.98	5.69014	3.30587	2.46752	1.81431	1.60165	1.34114
-3.975	5.68631	3.3037	2.46625	1.81321	1.60076	1.34038
-3.97	5.6827	3.30154	2.46495	1.81213	1.59988	1.33961
-3.965	5.67915	3.29942	2.46361	1.81105	1.59901	1.33886
-3.96	5.67548	3.29735	2.46225	1.80999	1.59816	1.3381
-3.955	5.67153	3.29531	2.46088	1.80894	1.59732	1.33735
-3.95	5.6672	3.29328	2.45952	1.80791	1.59649	1.3366
-3.945	5.66241	3.29124	2.45817	1.80688	1.59565	1.33585
-3.94	5.65728	3.28917	2.45685	1.80587	1.59481	1.3351
-3.935	5.65194	3.28707	2.45555	1.80486	1.59396	1.33435
-3.93	5.64656	3.28494	2.45426	1.80386	1.59311	1.33359
-3.925	5.6413	3.28281	2.45298	1.80287	1.59227	1.33283
-3.92	5.63627	3.28068	2.45168	1.80189	1.59142	1.33208
-3.915	5.63147	3.27854	2.45036	1.80092	1.59058	1.33132
-3.91	5.62687	3.27639	2.44901	1.79995	1.58973	1.33057
-3.905	5.62245	3.27421	2.44763	1.79899	1.58888	1.32983
-3.9	5.61818	3.27198	2.44623	1.79803	1.58801	1.32909
-3.895	5.61404	3.26971	2.4448	1.79707	1.58712	1.32835
-3.89	5.61003	3.26743	2.44336	1.7961	1.58621	1.3276
-3.885	5.60613	3.26514	2.44191	1.79513	1.5853	1.32684
-3.88	5.60228	3.26285	2.44044	1.79416	1.58438	1.32606
-3.875	5.59833	3.26059	2.43898	1.79317	1.58346	1.32527
-3.87	5.59417	3.25831	2.43751	1.79216	1.58255	1.32448
-3.865	5.58972	3.25602	2.43604	1.79114	1.58164	1.3237
-3.86	5.58493	3.25371	2.4346	1.79012	1.58073	1.32295
-3.855	5.57978	3.25139	2.43319	1.78909	1.57982	1.32222
-3.85	5.57431	3.24909	2.4318	1.78808	1.57891	1.3215
-3.845	5.56857	3.24682	2.43046	1.78708	1.57799	1.32079
-3.84	5.56262	3.24461	2.42916	1.78609	1.57706	1.32007
-3.835	5.55653	3.24245	2.42787	1.78512	1.57612	1.31932
-3.83	5.55045	3.24034	2.42659	1.78414	1.57518	1.31854
-3.825	5.54451	3.23825	2.42531	1.78316	1.57424	1.31775
-3.82	5.53881	3.23615	2.42399	1.78219	1.5733	1.31696
-3.815	5.53344	3.23403	2.42263	1.78121	1.57237	1.31617
-3.81	5.52844	3.23188	2.42125	1.78024	1.57144	1.31539
-3.805	5.5237	3.22971	2.41985	1.77927	1.57051	1.31464
-3.8	5.51909	3.22754	2.41843	1.7783	1.56959	1.31391
-3.795	5.51454	3.22538	2.41703	1.77731	1.56868	1.31318
-3.79	5.50994	3.22323	2.41564	1.7763	1.56778	1.31247
-3.785	5.50525	3.22109	2.41427	1.77526	1.56689	1.31175
-3.78	5.50049	3.21895	2.41292	1.77419	1.56599	1.31103
-3.775	5.49567	3.21677	2.41158	1.77308	1.56509	1.31029
-3.77	5.49073	3.21454	2.41024	1.77195	1.56418	1.30955
-3.765	5.48561	3.21224	2.40888	1.77081	1.56327	1.30879
-3.76	5.48026	3.20987	2.40752	1.76967	1.56235	1.30802
-3.755	5.47459	3.20744	2.40615	1.76853	1.56144	1.30724
-3.75	5.46862	3.20501	2.40478	1.7674	1.56051	1.30644
-3.745	5.46243	3.20259	2.40343	1.76627	1.55958	1.30564
-3.74	5.45622	3.2002	2.40209	1.76515	1.55864	1.30484
-3.735	5.45011	3.19783	2.40076	1.76403	1.55768	1.30404
-3.73	5.44429	3.1955	2.39943	1.76291	1.55672	1.30323
-3.725	5.43884	3.19319	2.39809	1.76178	1.55574	1.30242
-3.72	5.43378	3.19089	2.39674	1.76066	1.55477	1.30159
-3.715	5.42894	3.18864	2.39534	1.75955	1.55381	1.30075
-3.71	5.42424	3.18641	2.39391	1.75846	1.55285	1.29989
-3.705	5.41949	3.18422	2.39245	1.75738	1.5519	1.29903
-3.7	5.4145	3.18205	2.39097	1.75633	1.55095	1.29816
-3.695	5.40918	3.17987	2.38948	1.75529	1.54999	1.2973
-3.69	5.40352	3.17765	2.388	1.75426	1.54901	1.29645
-3.685	5.39753	3.17537	2.38654	1.75323	1.548	1.2956
-3.68	5.39129	3.17302	2.38511	1.75219	1.54697	1.29477
-3.675	5.3849	3.17059	2.3837	1.75113	1.54593	1.29394
-3.67	5.37843	3.16811	2.38232	1.75007	1.54489	1.29312
-3.665	5.37196	3.1656	2.38094	1.749	1.54386	1.2923
-3.66	5.36556	3.16307	2.37955	1.74792	1.54284	1.29149
-3.655	5.35921	3.16055	2.37814	1.74682	1.54184	1.29068
-3.65	5.35293	3.15802	2.37669	1.74573	1.54085	1.28988
-3.645	5.34671	3.15551	2.3752	1.74462	1.53986	1.28908
-3.64	5.34053	3.15298	2.37367	1.7435	1.53888	1.2883
-3.635	5.33432	3.15043	2.37211	1.74238	1.53789	1.28753
-3.63	5.32806	3.14787	2.37051	1.74126	1.53689	1.28676
-3.625	5.32171	3.14529	2.3689	1.74014	1.53587	1.286
-3.62	5.31527	3.14271	2.36728	1.73902	1.53485	1.28524
-3.615	5.30878	3.14016	2.36565	1.7379	1.53383	1.28446
-3.61	5.30225	3.13767	2.36403	1.73678	1.53282	1.28368
-3.605	5.29572	3.13526	2.36244	1.73565	1.53182	1.28288
-3.6	5.2892	3.13292	2.36089	1.73451	1.53083	1.28208
-3.595	5.28262	3.13065	2.35938	1.73336	1.52984	1.28126
-3.59	5.27596	3.1284	2.35791	1.7322	1.52886	1.28045
-3.585	5.26918	3.12612	2.35648	1.73104	1.52787	1.27964
-3.58	5.26227	3.12377	2.35508	1.72989	1.52687	1.27882
-3.575	5.25524	3.12133	2.35367	1.72874	1.52587	1.278
-3.57	5.24819	3.11877	2.35224	1.7276	1.52486	1.27717
-3.565	5.24114	3.1161	2.35079	1.72647	1.52385	1.27633
-3.56	5.23412	3.11335	2.34932	1.72537	1.52282	1.27549
-3.555	5.22713	3.11054	2.34783	1.72428	1.5218	1.27464
-3.55	5.22016	3.1077	2.34635	1.7232	1.52077	1.27379
-3.545	5.21315	3.10486	2.34489	1.72213	1.51973	1.27295
-3.54	5.20614	3.10207	2.34346	1.72106	1.5187	1.27211
-3.535	5.19906	3.09934	2.34203	1.71997	1.51767	1.27127
-3.53	5.19191	3.09668	2.3406	1.71886	1.51664	1.27044
-3.525	5.18463	3.09408	2.33913	1.71773	1.5156	1.26961
-3.52	5.17717	3.09151	2.33762	1.71657	1.51457	1.26877
-3.515	5.1695	3.08895	2.33608	1.71539	1.51352	1.26792
-3.51	5.16171	3.08638	2.33449	1.71421	1.51248	1.26707
-3.505	5.15393	3.08378	2.33289	1.71303	1.51143	1.26621
-3.5	5.14633	3.08114	2.33128	1.71185	1.51038	1.26535
-3.495	5.13904	3.07849	2.32968	1.71068	1.50934	1.26449
-3.49	5.13212	3.07586	2.32806	1.70951	1.5083	1.26364
-3.485	5.12544	3.07325	2.32643	1.70834	1.50726	1.26277
-3.48	5.1188	3.07069	2.32479	1.70717	1.50621	1.2619
-3.475	5.112	3.06818	2.32313	1.706	1.50515	1.26101
-3.47	5.10479	3.06569	2.32145	1.70484	1.50408	1.2601
-3.465	5.09701	3.06322	2.31976	1.70368	1.503	1.25918
-3.46	5.08867	3.06073	2.31805	1.70252	1.50191	1.25825
-3.455	5.07978	3.05821	2.31632	1.70136	1.50082	1.25732
-3.45	5.07039	3.05566	2.31458	1.7002	1.49974	1.2564
-3.445	5.06075	3.05306	2.31284	1.69904	1.49866	1.25549
-3.44	5.05104	3.05043	2.31111	1.69787	1.49761	1.25461
-3.435	5.04139	3.04776	2.30937	1.69671	1.49656	1.25375
-3.43	5.03201	3.04509	2.30765	1.69553	1.49554	1.25291
-3.425	5.02304	3.04241	2.30594	1.69434	1.49452	1.25208
-3.42	5.01438	3.03975	2.30423	1.69313	1.4935	1.25126
-3.415	5.00596	3.03711	2.30254	1.6919	1.49247	1.25044
-3.41	4.99766	3.03451	2.30087	1.69066	1.49142	1.24962
-3.405	4.98931	3.0319	2.29922	1.68942	1.49036	1.24879
-3.4	4.98079	3.02928	2.29759	1.68819	1.48927	1.24795
-3.395	4.97212	3.02662	2.29599	1.68697	1.48817	1.2471
-3.39	4.96328	3.0239	2.2944	1.68576	1.48706	1.24625
-3.385	4.95429	3.02113	2.29281	1.68457	1.48594	1.24539
-3.38	4.94519	3.01832	2.29123	1.68339	1.48482	1.24453
-3.375	4.93598	3.0155	2.28963	1.68219	1.4837	1.24366
-3.37	4.92662	3.0127	2.28803	1.68099	1.48259	1.24277
-3.365	4.91716	3.00993	2.28642	1.67976	1.48149	1.24189
-3.36	4.90763	3.00719	2.2848	1.6785	1.48039	1.241
-3.355	4.89805	3.00446	2.28318	1.67723	1.47929	1.24012
-3.35	4.88847	3.0017	2.28155	1.67593	1.47819	1.23924
-3.345	4.87889	2.99888	2.2799	1.6746	1.47707	1.23837
-3.34	4.8693	2.99597	2.27823	1.67326	1.47594	1.23749
-3.335	4.85967	2.99297	2.27653	1.67189	1.47481	1.23662
-3.33	4.84998	2.9899	2.27479	1.67052	1.47366	1.23574
-3.325	4.84017	2.98677	2.27303	1.66915	1.47252	1.23485
-3.32	4.83023	2.98363	2.27127	1.66778	1.47138	1.23397
-3.315	4.82014	2.98049	2.26951	1.66641	1.47024	1.23309
-3.31	4.80987	2.97737	2.26778	1.66506	1.46911	1.23221
-3.305	4.79941	2.97427	2.26608	1.66372	1.46798	1.23132
-3.3	4.78881	2.97118	2.26443	1.66239	1.46686	1.23042
-3.295	4.77812	2.9681	2.26282	1.66107	1.46574	1.2295
-3.29	4.76738	2.96502	2.26122	1.65977	1.46461	1.22856
-3.285	4.75662	2.96194	2.25963	1.65848	1.46349	1.22763
-3.28	4.74586	2.95884	2.258	1.65721	1.46238	1.22669
-3.275	4.73507	2.95573	2.25633	1.65595	1.46127	1.22577
-3.27	4.72419	2.95258	2.25459	1.6547	1.46016	1.22486
-3.265	4.71322	2.94937	2.25277	1.65344	1.45906	1.22396
-3.26	4.70217	2.94612	2.25088	1.65217	1.45795	1.22306
-3.255	4.69105	2.94281	2.24892	1.65088	1.45684	1.22213
-3.25	4.67988	2.93947	2.24692	1.64957	1.45573	1.22119
-3.245	4.66867	2.93612	2.24489	1.64824	1.45462	1.22022
-3.24	4.65738	2.93281	2.24288	1.6469	1.4535	1.21922
-3.235	4.64594	2.92953	2.24091	1.64554	1.45239	1.2182
-3.23	4.63431	2.92633	2.239	1.64416	1.45128	1.21719
-3.225	4.62245	2.92321	2.23715	1.64277	1.45018	1.21619
-3.22	4.61034	2.92018	2.23535	1.64135	1.44906	1.21521
-3.215	4.59804	2.91719	2.23359	1.63992	1.44794	1.21425
-3.21	4.58558	2.91423	2.23183	1.63848	1.4468	1.2133
-3.205	4.573	2.91127	2.23004	1.63704	1.44564	1.21236
-3.2	4.56029	2.90825	2.22821	1.6356	1.44447	1.21141
-3.195	4.54744	2.90515	2.22634	1.63419	1.44328	1.21046
-3.19	4.53436	2.90194	2.22445	1.63279	1.44208	1.2095
-3.185	4.52099	2.89863	2.22255	1.63143	1.44088	1.20853
-3.18	4.50726	2.89521	2.22067	1.63009	1.43967	1.20756
-3.175	4.49324	2.89169	2.21882	1.62879	1.43848	1.2066
-3.17	4.47903	2.88809	2.21701	1.6275	1.43728	1.20564
-3.165	4.46478	2.88444	2.21522	1.62621	1.43609	1.20469
-3.16	4.45064	2.8808	2.21344	1.62491	1.43489	1.20373
-3.155	4.43672	2.87718	2.21166	1.62359	1.43369	1.20277
-3.15	4.42298	2.87363	2.20986	1.62223	1.43248	1.2018
-3.145	4.40932	2.87014	2.20806	1.62083	1.43125	1.20082
-3.14	4.39557	2.86672	2.20623	1.61939	1.43002	1.19983
-3.135	4.38166	2.86332	2.20438	1.61793	1.42878	1.19881
-3.13	4.36752	2.85993	2.20249	1.61645	1.42755	1.19777
-3.125	4.35318	2.85649	2.20058	1.61497	1.42632	1.19673
-3.12	4.33878	2.85298	2.19862	1.61351	1.42511	1.19567
-3.115	4.32447	2.84939	2.19662	1.61206	1.42392	1.19462
-3.11	4.3103	2.84572	2.19456	1.61064	1.42275	1.19357
-3.105	4.2963	2.84196	2.19247	1.60924	1.42159	1.19253
-3.1	4.28247	2.83815	2.19034	1.60785	1.42044	1.19149
-3.095	4.26874	2.83431	2.18818	1.60646	1.41928	1.19046
-3.09	4.25499	2.83045	2.186	1.60506	1.41812	1.18943
-3.085	4.24115	2.82661	2.18383	1.60363	1.41694	1.1884
-3.08	4.22718	2.82281	2.18165	1.60217	1.41574	1.18738
-3.075	4.21307	2.81905	2.17947	1.60069	1.41454	1.18636
-3.07	4.1988	2.81535	2.1773	1.5992	1.41332	1.18535
-3.065	4.18439	2.81169	2.17513	1.59771	1.41208	1.18433
-3.06	4.1699	2.80804	2.17296	1.59623	1.41082	1.18331
-3.055	4.1553	2.80438	2.17079	1.59476	1.40954	1.18227
-3.05	4.14057	2.8007	2.16862	1.5933	1.40824	1.18123
-3.045	4.12574	2.79697	2.16643	1.59185	1.40693	1.18019
-3.04	4.1108	2.79319	2.16424	1.59039	1.40562	1.17915
-3.035	4.09578	2.78936	2.16205	1.58893	1.40431	1.17812
-3.03	4.08075	2.78549	2.15987	1.58746	1.40301	1.1771
-3.025	4.06579	2.78159	2.15772	1.58599	1.40173	1.1761
-3.02	4.05098	2.77765	2.15559	1.5845	1.40046	1.17509
-3.015	4.03643	2.77368	2.15346	1.583	1.3992	1.17409
-3.01	4.02217	2.76968	2.15133	1.5815	1.39795	1.17308
-3.005	4.00815	2.76563	2.14918	1.58	1.39671	1.17207
-3	3.99432	2.76155	2.14697	1.57849	1.39546	1.17103
-2.995	3.98051	2.75745	2.14472	1.57697	1.39421	1.16998
-2.99	3.96649	2.75335	2.14242	1.57544	1.39295	1.1689
-2.985	3.95217	2.74925	2.14009	1.5739	1.39167	1.1678
-2.98	3.93749	2.74516	2.13775	1.57234	1.39038	1.16666
-2.975	3.92245	2.7411	2.1354	1.57078	1.38907	1.16551
-2.97	3.9072	2.73704	2.13307	1.56921	1.38776	1.16435
-2.965	3.89191	2.73297	2.13077	1.56764	1.38644	1.16319
-2.96	3.87665	2.72889	2.12849	1.56608	1.38512	1.16204
-2.955	3.86144	2.72479	2.12624	1.56452	1.3838	1.16091
-2.95	3.84618	2.72066	2.124	1.56297	1.38249	1.1598
-2.945	3.83073	2.71653	2.12175	1.56141	1.38118	1.15872
-2.94	3.81495	2.71242	2.1195	1.55985	1.37988	1.15766
-2.935	3.79876	2.70832	2.11722	1.55828	1.37857	1.15662
-2.93	3.7822	2.70426	2.11493	1.5567	1.37726	1.15559
-2.925	3.7654	2.70026	2.11264	1.55511	1.37593	1.15455
-2.92	3.74855	2.69631	2.11035	1.55351	1.3746	1.1535
-2.915	3.73179	2.6924	2.10805	1.55191	1.37326	1.15243
-2.91	3.71522	2.68849	2.10576	1.55031	1.37191	1.15133
-2.905	3.69887	2.68455	2.10346	1.54872	1.37056	1.15021
-2.9	3.68271	2.68054	2.10112	1.54713	1.3692	1.14909
-2.895	3.66657	2.6764	2.09875	1.54555	1.36785	1.14797
-2.89	3.65032	2.67213	2.09636	1.54396	1.36649	1.14686
-2.885	3.63389	2.66776	2.09393	1.54237	1.36514	1.14576
-2.88	3.61717	2.66328	2.09149	1.54078	1.36379	1.14466
-2.875	3.60012	2.65873	2.08904	1.53918	1.36244	1.14356
-2.87	3.58284	2.65415	2.08658	1.53758	1.3611	1.14245
-2.865	3.56542	2.64955	2.0841	1.53596	1.35978	1.14134
-2.86	3.54789	2.64494	2.08161	1.53433	1.35847	1.14022
-2.855	3.5304	2.64031	2.0791	1.53269	1.35715	1.1391
-2.85	3.51301	2.63566	2.07656	1.53105	1.35584	1.13796
-2.845	3.49572	2.63099	2.074	1.52942	1.35452	1.13682
-2.84	3.4786	2.62628	2.07141	1.52781	1.35318	1.13567
-2.835	3.46169	2.62156	2.06879	1.52622	1.35182	1.13451
-2.83	3.44496	2.61684	2.06615	1.52464	1.35044	1.13336
-2.825	3.42848	2.61212	2.06348	1.52306	1.34905	1.1322
-2.82	3.41224	2.60743	2.06081	1.52148	1.34765	1.13105
-2.815	3.39622	2.60277	2.05814	1.51986	1.34625	1.1299
-2.81	3.38044	2.59813	2.0555	1.51819	1.34484	1.12876
-2.805	3.36488	2.5935	2.05289	1.51649	1.34345	1.12764
-2.8	3.34944	2.58886	2.05032	1.51474	1.34206	1.12653
-2.795	3.33413	2.58418	2.04776	1.51297	1.34067	1.12543
-2.79	3.31892	2.57945	2.04522	1.51118	1.33927	1.12434
-2.785	3.30378	2.57466	2.04266	1.5094	1.33786	1.12325
-2.78	3.2887	2.56981	2.04009	1.50763	1.33642	1.12216
-2.775	3.27377	2.56489	2.03748	1.50586	1.33495	1.12105
-2.77	3.25898	2.5599	2.03484	1.50411	1.33348	1.11992
-2.765	3.24434	2.55485	2.03215	1.50237	1.332	1.11878
-2.76	3.22986	2.54974	2.02944	1.50064	1.33052	1.11762
-2.755	3.21556	2.54458	2.02669	1.49892	1.32907	1.11645
-2.75	3.20139	2.53937	2.02393	1.4972	1.32762	1.11528
-2.745	3.18732	2.53413	2.02118	1.49547	1.32619	1.11411
-2.74	3.17335	2.52887	2.01846	1.49373	1.32475	1.11295
-2.735	3.15943	2.5236	2.01577	1.49198	1.32331	1.11179
-2.73	3.1455	2.51832	2.01311	1.49021	1.32187	1.11063
-2.725	3.13155	2.51302	2.01048	1.48843	1.32042	1.10946
-2.72	3.1176	2.50773	2.00789	1.48663	1.31896	1.1083
-2.715	3.10362	2.50241	2.00531	1.48481	1.31751	1.10712
-2.71	3.08966	2.49709	2.00275	1.48299	1.31605	1.10594
-2.705	3.07577	2.49176	2.00019	1.48116	1.31457	1.10474
-2.7	3.06202	2.48643	1.99762	1.47933	1.31309	1.10353
-2.695	3.04841	2.48112	1.99502	1.47749	1.3116	1.1023
-2.69	3.03501	2.47582	1.99236	1.47565	1.31011	1.10105
-2.685	3.02181	2.47055	1.98965	1.4738	1.30861	1.09979
-2.68	3.00877	2.46529	1.98685	1.47193	1.30713	1.09852
-2.675	2.99583	2.46003	1.98399	1.47006	1.30565	1.09726
-2.67	2.98292	2.45472	1.98108	1.46817	1.30416	1.096
-2.665	2.96999	2.44933	1.97812	1.46626	1.30267	1.09476
-2.66	2.95699	2.44383	1.97513	1.46434	1.30118	1.09354
-2.655	2.94394	2.43821	1.97214	1.46241	1.29968	1.09231
-2.65	2.93089	2.43246	1.96914	1.46046	1.29818	1.09108
-2.645	2.91785	2.42663	1.96616	1.4585	1.29667	1.08983
-2.64	2.90488	2.42075	1.96319	1.45654	1.29518	1.08857
-2.635	2.89205	2.41489	1.96025	1.45459	1.29368	1.08729
-2.63	2.87935	2.4091	1.95733	1.45264	1.29219	1.08598
-2.625	2.86683	2.40341	1.95444	1.45072	1.29069	1.08468
-2.62	2.8545	2.39778	1.95158	1.44883	1.28919	1.08336
-2.615	2.84235	2.39221	1.94875	1.44697	1.28768	1.08205
-2.61	2.83036	2.38664	1.94591	1.44514	1.28616	1.08076
-2.605	2.81847	2.38101	1.94306	1.44331	1.28464	1.07947
-2.6	2.80663	2.37532	1.94018	1.44148	1.28311	1.0782
-2.595	2.79482	2.36956	1.93725	1.43963	1.28158	1.07694
-2.59	2.783	2.36373	1.93426	1.43775	1.28003	1.0757
-2.585	2.77119	2.35787	1.93123	1.43585	1.27847	1.07447
-2.58	2.75945	2.35202	1.92817	1.43392	1.2769	1.07325
-2.575	2.74776	2.34617	1.92508	1.43197	1.27531	1.07203
-2.57	2.73609	2.34033	1.92199	1.43002	1.2737	1.07079
-2.565	2.72443	2.3345	1.9189	1.42807	1.27208	1.06954
-2.56	2.71273	2.32864	1.91579	1.42611	1.27045	1.06827
-2.555	2.70093	2.32272	1.91266	1.42414	1.2688	1.06698
-2.55	2.68906	2.31672	1.9095	1.42217	1.26715	1.06568
-2.545	2.67715	2.31062	1.9063	1.42018	1.2655	1.06437
-2.54	2.66522	2.3044	1.90306	1.41818	1.26385	1.06306
-2.535	2.6533	2.29807	1.8998	1.41618	1.2622	1.06176
-2.53	2.64144	2.29164	1.8965	1.41418	1.26056	1.06046
-2.525	2.62968	2.28512	1.8932	1.41217	1.25891	1.05915
-2.52	2.61803	2.27853	1.8899	1.41015	1.25727	1.05785
-2.515	2.60647	2.27192	1.88661	1.40814	1.25563	1.05655
-2.51	2.59499	2.26531	1.88334	1.40611	1.25397	1.05525
-2.505	2.58359	2.25876	1.88009	1.40406	1.25231	1.05396
-2.5	2.57217	2.25228	1.87686	1.402	1.25063	1.05268
-2.495	2.56074	2.24591	1.87361	1.39993	1.24895	1.05141
-2.49	2.54938	2.23963	1.87034	1.39784	1.24725	1.05012
-2.485	2.5381	2.23344	1.86702	1.39574	1.24557	1.04883
-2.48	2.52697	2.22732	1.86364	1.39364	1.24389	1.04751
-2.475	2.51605	2.22125	1.86021	1.39153	1.24221	1.04617
-2.47	2.50531	2.21521	1.85673	1.38942	1.24054	1.04481
-2.465	2.49464	2.20919	1.85323	1.3873	1.23887	1.04343
-2.46	2.48395	2.20318	1.84973	1.38518	1.23719	1.04204
-2.455	2.47318	2.19716	1.84624	1.38305	1.2355	1.04065
-2.45	2.46225	2.19111	1.84277	1.38093	1.23381	1.03926
-2.445	2.4512	2.18504	1.8393	1.37881	1.23211	1.03789
-2.44	2.44011	2.17891	1.83584	1.3767	1.23042	1.03651
-2.435	2.42903	2.17274	1.83237	1.3746	1.22872	1.03514
-2.43	2.41805	2.16654	1.82888	1.3725	1.22702	1.03376
-2.425	2.40724	2.16034	1.82536	1.3704	1.22531	1.03238
-2.42	2.39664	2.15415	1.8218	1.3683	1.2236	1.03098
-2.415	2.38628	2.14801	1.81822	1.36617	1.22188	1.02958
-2.41	2.37619	2.14193	1.81462	1.36403	1.22016	1.02817
-2.405	2.36635	2.1359	1.81102	1.36188	1.21843	1.02676
-2.4	2.35668	2.12991	1.80742	1.35971	1.21669	1.02535
-2.395	2.34707	2.12394	1.80384	1.35754	1.21494	1.02394
-2.39	2.33736	2.11796	1.80028	1.35537	1.2132	1.02252
-2.385	2.32745	2.11194	1.79674	1.3532	1.21144	1.02108
-2.38	2.31731	2.10587	1.7932	1.35102	1.20969	1.01962
-2.375	2.30692	2.09977	1.78965	1.34884	1.20792	1.01814
-2.37	2.29638	2.09363	1.78608	1.34665	1.20613	1.01665
-2.365	2.2858	2.08747	1.78249	1.34443	1.20433	1.01515
-2.36	2.27528	2.08131	1.77889	1.34219	1.2025	1.01367
-2.355	2.26489	2.07515	1.7753	1.33992	1.20066	1.01221
-2.35	2.2547	2.069	1.7717	1.33763	1.19881	1.01076
-2.345	2.24473	2.06284	1.76812	1.33531	1.19696	1.00932
-2.34	2.23496	2.05667	1.76452	1.33299	1.1951	1.00788
-2.335	2.2254	2.05049	1.76091	1.33067	1.19324	1.00643
-2.33	2.21604	2.04428	1.75728	1.32836	1.19137	1.00495
-2.325	2.20679	2.03806	1.75363	1.32604	1.1895	1.00346
-2.32	2.19766	2.03184	1.74997	1.32372	1.18761	1.00196
-2.315	2.18863	2.02564	1.74631	1.32139	1.18572	1.00046
-2.31	2.17963	2.01947	1.74267	1.31904	1.18383	0.99896
-2.305	2.17063	2.01332	1.73903	1.31668	1.18193	0.99749
-2.3	2.16165	2.0072	1.73539	1.31431	1.18002	0.99605
-2.295	2.15261	2.00107	1.73173	1.31193	1.1781	0.99461
-2.29	2.14347	1.9949	1.72805	1.30956	1.17617	0.99319
-2.285	2.13428	1.98869	1.72434	1.30718	1.17421	0.99175
-2.28	2.12506	1.98243	1.7206	1.30481	1.17223	0.9903
-2.275	2.11585	1.97611	1.71685	1.30244	1.17023	0.98883
-2.27	2.1067	1.96978	1.71311	1.30006	1.16823	0.98734
-2.265	2.09764	1.96345	1.70937	1.29767	1.16623	0.98582
-2.26	2.08863	1.95714	1.70565	1.29527	1.16424	0.98429
-2.255	2.0796	1.95086	1.70196	1.29287	1.16226	0.98276
-2.25	2.07053	1.94459	1.69832	1.29044	1.16029	0.98121
-2.245	2.06141	1.93831	1.6947	1.28801	1.15834	0.97966
-2.24	2.05227	1.93198	1.6911	1.28556	1.1564	0.97809
-2.235	2.04316	1.92559	1.68748	1.2831	1.15447	0.97653
-2.23	2.03413	1.91915	1.68381	1.28065	1.15255	0.97496
-2.225	2.02521	1.91269	1.68006	1.27821	1.15062	0.97339
-2.22	2.01634	1.90627	1.67619	1.27578	1.14869	0.97183
-2.215	2.00746	1.89994	1.6722	1.27335	1.14673	0.97028
-2.21	1.99853	1.89375	1.66809	1.27093	1.14475	0.96874
-2.205	1.98952	1.88771	1.66391	1.26851	1.14274	0.96719
-2.2	1.98044	1.88182	1.65967	1.26606	1.14071	0.96563
-2.195	1.97133	1.87602	1.65542	1.2636	1.13867	0.96406
-2.19	1.96228	1.87027	1.65119	1.26112	1.13664	0.96246
-2.185	1.95334	1.86449	1.64699	1.25862	1.13463	0.96083
-2.18	1.94455	1.85863	1.64283	1.25611	1.13263	0.9592
-2.175	1.93592	1.85266	1.63872	1.25359	1.13065	0.95755
-2.17	1.92746	1.84657	1.63462	1.25104	1.12867	0.95591
-2.165	1.91916	1.84039	1.63054	1.24848	1.12668	0.95428
-2.16	1.91099	1.83418	1.62646	1.2459	1.12468	0.95265
-2.155	1.90294	1.82798	1.62238	1.2433	1.12265	0.95104
-2.15	1.89499	1.82183	1.6183	1.24069	1.12061	0.94942
-2.145	1.88708	1.81573	1.61421	1.23808	1.11854	0.9478
-2.14	1.87916	1.80967	1.61013	1.23547	1.11646	0.94616
-2.135	1.87118	1.80365	1.60604	1.23288	1.11437	0.94451
-2.13	1.86312	1.79764	1.60193	1.23029	1.11228	0.94285
-2.125	1.85497	1.79167	1.59781	1.2277	1.1102	0.94119
-2.12	1.84678	1.78577	1.59366	1.2251	1.10812	0.93952
-2.115	1.83862	1.77994	1.58949	1.22249	1.10605	0.93787
-2.11	1.83052	1.77418	1.58533	1.21985	1.10397	0.93624
-2.105	1.8225	1.76846	1.58118	1.21717	1.10187	0.93462
-2.1	1.81458	1.76275	1.57705	1.21446	1.09976	0.93301
-2.095	1.80669	1.757	1.57295	1.21172	1.09762	0.9314
-2.09	1.79879	1.75119	1.56887	1.20896	1.09547	0.92979
-2.085	1.79087	1.74533	1.56479	1.2062	1.09332	0.92816
-2.08	1.78293	1.73943	1.56071	1.20343	1.09116	0.92651
-2.075	1.775	1.73353	1.55662	1.20068	1.08901	0.92483
-2.07	1.76715	1.72766	1.5525	1.19794	1.08685	0.92311
-2.065	1.75944	1.72185	1.54835	1.1952	1.0847	0.92137
-2.06	1.75182	1.71611	1.54416	1.19246	1.08256	0.91959
-2.055	1.74423	1.71047	1.53995	1.18972	1.08042	0.91781
-2.05	1.73663	1.70492	1.53571	1.18698	1.07829	0.91602
-2.045	1.72895	1.69948	1.53147	1.18424	1.07615	0.91425
-2.04	1.72115	1.69411	1.52726	1.18149	1.074	0.9125
-2.035	1.71333	1.68878	1.52308	1.17871	1.07183	0.91077
-2.03	1.70553	1.68343	1.51895	1.17591	1.06963	0.90905
-2.025	1.69779	1.67801	1.51486	1.17308	1.0674	0.90734
-2.02	1.6901	1.67244	1.51079	1.17021	1.06513	0.90561
-2.015	1.68246	1.66671	1.50672	1.16731	1.06285	0.90387
-2.01	1.6748	1.66085	1.50264	1.16438	1.06055	0.90211
-2.005	1.66708	1.65488	1.49857	1.16143	1.05826	0.90032
-2	1.65932	1.64886	1.4945	1.15848	1.05598	0.89851
-1.995	1.65156	1.64287	1.49046	1.15553	1.05375	0.89667
-1.99	1.64383	1.63697	1.48644	1.15259	1.05155	0.89482
-1.985	1.63617	1.63117	1.48245	1.14966	1.04939	0.89296
-1.98	1.62859	1.62552	1.47846	1.14677	1.04726	0.89108
-1.975	1.62106	1.62001	1.47446	1.1439	1.04512	0.88918
-1.97	1.61355	1.61462	1.47041	1.14106	1.04295	0.88728
-1.965	1.60608	1.60931	1.46632	1.13824	1.04073	0.88539
-1.96	1.59866	1.60406	1.46217	1.13542	1.03846	0.88349
-1.955	1.59134	1.59883	1.45797	1.13259	1.03613	0.8816
-1.95	1.58414	1.59362	1.45374	1.12973	1.03376	0.8797
-1.945	1.57708	1.58844	1.44949	1.12684	1.03136	0.8778
-1.94	1.57013	1.58331	1.44524	1.12392	1.02896	0.87589
-1.935	1.56323	1.57822	1.441	1.12097	1.02657	0.87397
-1.93	1.55635	1.57319	1.43678	1.118	1.02417	0.87203
-1.925	1.54943	1.5682	1.43256	1.11502	1.02178	0.87009
-1.92	1.54243	1.56321	1.42836	1.11204	1.01939	0.86814
-1.915	1.53538	1.5582	1.42414	1.10905	1.01699	0.86621
-1.91	1.5283	1.55318	1.41992	1.10606	1.01458	0.86427
-1.905	1.52121	1.54814	1.4157	1.10306	1.01216	0.86235
-1.9	1.51412	1.54305	1.41146	1.10005	1.00972	0.86043
-1.895	1.50704	1.53791	1.40718	1.09703	1.00727	0.85851
-1.89	1.49992	1.53271	1.40288	1.094	1.0048	0.85658
-1.885	1.49276	1.52741	1.39855	1.09096	1.00232	0.85463
-1.88	1.4856	1.52203	1.39419	1.08793	0.99985	0.85265
-1.875	1.47846	1.51659	1.38981	1.08492	0.99737	0.85066
-1.87	1.47145	1.51111	1.38544	1.08191	0.99489	0.84867
-1.865	1.46467	1.50563	1.38108	1.07891	0.9924	0.84667
-1.86	1.45818	1.50018	1.37676	1.07591	0.98991	0.84467
-1.855	1.45195	1.49477	1.37249	1.07289	0.98741	0.84268
-1.85	1.44592	1.48941	1.36826	1.06985	0.98491	0.84069
-1.845	1.43993	1.4841	1.36407	1.06678	0.98241	0.83869
-1.84	1.43386	1.47887	1.35991	1.06371	0.97992	0.83668
-1.835	1.4276	1.47373	1.35577	1.06063	0.97744	0.83464
-1.83	1.42112	1.46867	1.35163	1.05755	0.97497	0.83257
-1.825	1.4144	1.46369	1.34748	1.05448	0.97249	0.83049
-1.82	1.4075	1.45876	1.34331	1.05141	0.97001	0.82838
-1.815	1.40046	1.45386	1.33912	1.04834	0.96752	0.82626
-1.81	1.39333	1.44894	1.33491	1.04527	0.96502	0.82414
-1.805	1.38615	1.44399	1.33071	1.0422	0.96249	0.82202
-1.8	1.379	1.43899	1.32653	1.03912	0.95993	0.8199
-1.795	1.37194	1.43394	1.32236	1.03605	0.95735	0.81778
-1.79	1.36499	1.42883	1.31822	1.03297	0.95473	0.81566
-1.785	1.35819	1.42367	1.31409	1.02987	0.95209	0.81353
-1.78	1.35155	1.41845	1.30996	1.02676	0.94941	0.81139
-1.775	1.34504	1.41316	1.30581	1.02364	0.94673	0.80923
-1.77	1.3386	1.40782	1.30164	1.0205	0.94403	0.80705
-1.765	1.33223	1.40246	1.29744	1.01736	0.94135	0.80486
-1.76	1.32591	1.39711	1.29322	1.01423	0.93868	0.80264
-1.755	1.31961	1.39182	1.28899	1.01111	0.93602	0.80042
-1.75	1.31335	1.38662	1.28476	1.00801	0.93336	0.79819
-1.745	1.30714	1.38154	1.28054	1.00492	0.93069	0.79595
-1.74	1.30095	1.37656	1.27634	1.00185	0.92801	0.79371
-1.735	1.29478	1.37165	1.27215	0.99881	0.9253	0.79148
-1.73	1.2886	1.36677	1.26798	0.99578	0.92257	0.78925
-1.725	1.28239	1.3619	1.26382	0.99277	0.9198	0.78703
-1.72	1.27615	1.357	1.25967	0.98977	0.91702	0.78481
-1.715	1.26993	1.35207	1.25553	0.98677	0.91422	0.7826
-1.71	1.2638	1.34712	1.2514	0.98375	0.91142	0.78038
-1.705	1.25779	1.34214	1.24727	0.98072	0.90862	0.77814
-1.7	1.25193	1.33714	1.24315	0.97767	0.90583	0.77589
-1.695	1.24625	1.33213	1.23905	0.97459	0.90305	0.77361
-1.69	1.24068	1.32707	1.23497	0.9715	0.90028	0.77131
-1.685	1.23513	1.32199	1.2309	0.9684	0.89751	0.76899
-1.68	1.22956	1.31686	1.22684	0.96528	0.89473	0.76665
-1.675	1.22393	1.3117	1.2228	0.96215	0.89195	0.76429
-1.67	1.21819	1.30653	1.21875	0.959	0.88915	0.76193
-1.665	1.21237	1.30137	1.21469	0.95582	0.88635	0.75956
-1.66	1.20652	1.29623	1.21062	0.95264	0.88354	0.75718
-1.655	1.20066	1.29114	1.20652	0.94944	0.88072	0.7548
-1.65	1.19483	1.28611	1.2024	0.94623	0.8779	0.75241
-1.645	1.18905	1.28112	1.19825	0.94302	0.87507	0.75001
-1.64	1.1833	1.27617	1.19406	0.9398	0.87223	0.74761
-1.635	1.17755	1.27126	1.18984	0.93659	0.86939	0.74522
-1.63	1.17176	1.26638	1.18561	0.93339	0.86653	0.74283
-1.625	1.16589	1.26151	1.18139	0.93021	0.86366	0.74045
-1.62	1.15993	1.25668	1.1772	0.92706	0.86078	0.73806
-1.615	1.15387	1.25187	1.17307	0.92392	0.85786	0.73566
-1.61	1.14776	1.24708	1.16901	0.9208	0.85491	0.73325
-1.605	1.14167	1.24231	1.165	0.91767	0.85193	0.73081
-1.6	1.13566	1.23757	1.16103	0.91455	0.84893	0.72836
-1.595	1.12981	1.23285	1.15708	0.91141	0.84592	0.72588
-1.59	1.12419	1.22813	1.15311	0.90825	0.8429	0.72338
-1.585	1.11879	1.22342	1.14909	0.90509	0.83987	0.72085
-1.58	1.1136	1.21869	1.14507	0.9019	0.83683	0.71828
-1.575	1.10852	1.21392	1.14103	0.8987	0.83379	0.71568
-1.57	1.10348	1.20909	1.13698	0.89546	0.83076	0.71305
-1.565	1.09835	1.20418	1.13295	0.8922	0.82773	0.7104
-1.56	1.09308	1.19919	1.12892	0.88891	0.82471	0.70775
-1.555	1.0876	1.19415	1.12488	0.8856	0.8217	0.7051
-1.55	1.08195	1.18908	1.12079	0.88227	0.81869	0.70246
-1.545	1.07617	1.18401	1.11667	0.87895	0.81567	0.69982
-1.54	1.07032	1.17899	1.11251	0.87564	0.81264	0.69718
-1.535	1.06448	1.17403	1.10834	0.87235	0.80957	0.69454
-1.53	1.05871	1.16915	1.10418	0.86909	0.80648	0.69188
-1.525	1.05301	1.16433	1.10006	0.86584	0.80337	0.68922
-1.52	1.04739	1.15955	1.096	0.86263	0.80026	0.68657
-1.515	1.04184	1.15477	1.092	0.85943	0.79714	0.68391
-1.51	1.03634	1.14997	1.08804	0.85624	0.79403	0.68126
-1.505	1.03085	1.14513	1.08409	0.85305	0.79093	0.67859
-1.5	1.02539	1.14025	1.08013	0.84985	0.78783	0.67591
-1.495	1.01993	1.13536	1.07616	0.84663	0.78472	0.6732
-1.49	1.01447	1.13048	1.07215	0.8434	0.7816	0.67045
-1.485	1.00898	1.12564	1.06813	0.84014	0.77846	0.66769
-1.48	1.00345	1.12088	1.06409	0.83687	0.77531	0.66491
-1.475	0.99786	1.1162	1.06006	0.83359	0.77214	0.66211
-1.47	0.99222	1.11157	1.05603	0.8303	0.76897	0.65931
-1.465	0.98654	1.10696	1.052	0.827	0.7658	0.65651
-1.46	0.98092	1.10233	1.04798	0.8237	0.76263	0.65371
-1.455	0.97545	1.09764	1.04396	0.82038	0.75947	0.6509
-1.45	0.97017	1.09288	1.03995	0.81706	0.7563	0.64808
-1.445	0.96516	1.08806	1.03595	0.81374	0.75313	0.64524
-1.44	0.96042	1.08321	1.03195	0.81042	0.74996	0.64238
-1.435	0.95588	1.07834	1.02794	0.80708	0.74677	0.63948
-1.43	0.95145	1.07349	1.02391	0.80373	0.74359	0.63655
-1.425	0.94705	1.06866	1.01984	0.80037	0.74041	0.6336
-1.42	0.94263	1.06384	1.01573	0.797	0.73723	0.63062
-1.415	0.93815	1.05902	1.0116	0.79362	0.73406	0.62765
-1.41	0.93361	1.05419	1.00745	0.79025	0.73089	0.62467
-1.405	0.92903	1.04932	1.00331	0.78691	0.7277	0.6217
-1.4	0.9244	1.04442	0.99918	0.78359	0.7245	0.61873
-1.395	0.91969	1.03951	0.99507	0.7803	0.72128	0.61576
-1.39	0.91488	1.03461	0.99096	0.77703	0.71804	0.61277
-1.385	0.90996	1.02974	0.98683	0.77378	0.71478	0.60976
-1.38	0.90493	1.02492	0.98268	0.77052	0.71152	0.60673
-1.375	0.89986	1.02016	0.9785	0.76724	0.70825	0.60368
-1.37	0.89481	1.01544	0.9743	0.76394	0.70498	0.60062
-1.365	0.88984	1.01076	0.97009	0.76062	0.7017	0.59755
-1.36	0.88501	1.00607	0.96589	0.75729	0.69843	0.59448
-1.355	0.88034	1.00133	0.9617	0.75396	0.69516	0.59139
-1.35	0.87579	0.99653	0.95753	0.75066	0.69189	0.58829
-1.345	0.87135	0.99166	0.95335	0.74739	0.68861	0.58517
-1.34	0.86697	0.98673	0.94915	0.74417	0.68534	0.58203
-1.335	0.86258	0.98177	0.94494	0.74099	0.68204	0.57887
-1.33	0.85815	0.97682	0.94071	0.73783	0.67873	0.57569
-1.325	0.85363	0.97193	0.93649	0.73467	0.67539	0.57249
-1.32	0.84903	0.96712	0.93231	0.73149	0.67204	0.56928
-1.315	0.84432	0.96242	0.92818	0.72827	0.6687	0.56608
-1.31	0.83953	0.95782	0.92412	0.72502	0.66537	0.56288
-1.305	0.83467	0.9533	0.92014	0.72173	0.66206	0.55971
-1.3	0.82981	0.94885	0.91622	0.71843	0.65876	0.55657
-1.295	0.82499	0.94442	0.91234	0.71512	0.65548	0.55345
-1.29	0.82026	0.94002	0.90846	0.71183	0.65218	0.55035
-1.285	0.81565	0.93562	0.90455	0.70855	0.64886	0.54725
-1.28	0.81115	0.93121	0.90059	0.70529	0.64553	0.54415
-1.275	0.8067	0.92682	0.89657	0.70205	0.64216	0.54102
-1.27	0.80225	0.92242	0.89249	0.69883	0.63877	0.53787
-1.265	0.79775	0.918	0.88838	0.6956	0.63538	0.53468
-1.26	0.79312	0.91357	0.88427	0.69237	0.63197	0.53145
-1.255	0.78836	0.9091	0.88017	0.68913	0.62857	0.52819
-1.25	0.78351	0.90457	0.87609	0.68587	0.62517	0.5249
-1.245	0.77861	0.89999	0.87202	0.68259	0.62177	0.52159
-1.24	0.77371	0.89535	0.86794	0.6793	0.61837	0.51828
-1.235	0.76888	0.89069	0.86385	0.67601	0.61498	0.51495
-1.23	0.76417	0.88603	0.85973	0.67271	0.61159	0.51164
-1.225	0.7596	0.88142	0.85557	0.66941	0.6082	0.50833
-1.22	0.7552	0.87689	0.85139	0.66611	0.60482	0.50503
-1.215	0.75095	0.87246	0.8472	0.6628	0.60143	0.50173
-1.21	0.74682	0.86812	0.843	0.65946	0.59805	0.49844
-1.205	0.74273	0.86383	0.8388	0.6561	0.59469	0.49517
-1.2	0.73861	0.85955	0.83462	0.65273	0.59132	0.49191
-1.195	0.73439	0.85524	0.83043	0.64935	0.58796	0.48866
-1.19	0.73001	0.85088	0.82624	0.64598	0.5846	0.48542
-1.185	0.72547	0.84647	0.82206	0.64261	0.58124	0.48218
-1.18	0.72083	0.84201	0.81789	0.63925	0.57787	0.47892
-1.175	0.71617	0.83752	0.81372	0.63588	0.57448	0.47566
-1.17	0.71156	0.83298	0.80956	0.6325	0.57109	0.47241
-1.165	0.70707	0.82838	0.8054	0.6291	0.56769	0.46916
-1.16	0.7027	0.8237	0.80126	0.62567	0.56428	0.46593
-1.155	0.69841	0.81894	0.79711	0.62224	0.56086	0.4627
-1.15	0.69415	0.8141	0.79294	0.6188	0.55743	0.45948
-1.145	0.68984	0.80918	0.78875	0.61537	0.55399	0.45625
-1.14	0.68545	0.80424	0.78451	0.61197	0.55056	0.45301
-1.135	0.68097	0.7993	0.78022	0.60859	0.54714	0.44975
-1.13	0.67643	0.79441	0.7759	0.60525	0.54374	0.44648
-1.125	0.67188	0.78961	0.77155	0.60191	0.54037	0.44319
-1.12	0.66737	0.7849	0.76719	0.59856	0.53702	0.43989
-1.115	0.66292	0.78027	0.76283	0.59518	0.53368	0.43659
-1.11	0.65854	0.77569	0.75848	0.59175	0.53034	0.43328
-1.105	0.65422	0.77115	0.75414	0.58826	0.527	0.42999
-1.1	0.64994	0.7666	0.7498	0.58472	0.52364	0.42671
-1.095	0.64567	0.762	0.74546	0.58116	0.52026	0.42346
-1.09	0.64142	0.75737	0.74114	0.57759	0.51687	0.42022
-1.085	0.63723	0.75272	0.73683	0.57403	0.51345	0.41698
-1.08	0.63313	0.74805	0.73254	0.57049	0.51002	0.41374
-1.075	0.62913	0.74339	0.72826	0.56698	0.50659	0.41047
-1.07	0.62524	0.73875	0.72399	0.5635	0.50315	0.40718
-1.065	0.62143	0.73414	0.71973	0.56004	0.49973	0.40389
-1.06	0.61766	0.72954	0.71547	0.55661	0.49631	0.4006
-1.055	0.61386	0.72494	0.71123	0.5532	0.4929	0.39734
-1.05	0.60999	0.72036	0.707	0.5498	0.48949	0.39411
-1.045	0.60604	0.71578	0.70278	0.5464	0.48608	0.39091
-1.04	0.602	0.71119	0.69858	0.54299	0.48267	0.38773
-1.035	0.59788	0.70658	0.69438	0.53956	0.47927	0.38455
-1.03	0.59374	0.70194	0.69019	0.53609	0.47587	0.38138
-1.025	0.58959	0.69727	0.68599	0.53262	0.47248	0.37819
-1.02	0.58547	0.69256	0.68178	0.52913	0.4691	0.375
-1.015	0.58139	0.68784	0.67756	0.52563	0.46572	0.37178
-1.01	0.57737	0.68313	0.67331	0.52213	0.46232	0.36854
-1.005	0.57342	0.67845	0.66903	0.51863	0.4589	0.36528
-1	0.56954	0.67382	0.66472	0.51512	0.45548	0.362
-0.995	0.56571	0.66925	0.66038	0.51161	0.45202	0.35873
-0.99	0.56193	0.66477	0.656	0.50809	0.44855	0.35548
-0.985	0.55817	0.66035	0.65158	0.50456	0.44507	0.35226
-0.98	0.55437	0.656	0.64714	0.50104	0.44157	0.34908
-0.975	0.55048	0.65174	0.64269	0.49751	0.43807	0.34593
-0.97	0.54647	0.64757	0.63824	0.49398	0.43457	0.3428
-0.965	0.54234	0.64347	0.63381	0.49045	0.43109	0.33969
-0.96	0.53809	0.63945	0.62939	0.48691	0.42763	0.33657
-0.955	0.53379	0.63547	0.62499	0.48337	0.42419	0.33345
-0.95	0.52954	0.63149	0.6206	0.47984	0.42077	0.33032
-0.945	0.52538	0.62748	0.61622	0.4763	0.41737	0.32718
-0.94	0.52134	0.62341	0.61184	0.47278	0.41397	0.32402
-0.935	0.51745	0.61927	0.60744	0.46926	0.41057	0.32084
-0.93	0.51369	0.61506	0.60302	0.46575	0.40716	0.31764
-0.925	0.51005	0.61078	0.59858	0.46224	0.40374	0.31445
-0.92	0.50651	0.60645	0.59411	0.45873	0.40032	0.31127
-0.915	0.50306	0.60206	0.58965	0.45522	0.39689	0.30813
-0.91	0.49968	0.59762	0.58519	0.4517	0.39345	0.30503
-0.905	0.4963	0.59313	0.58075	0.44817	0.39002	0.30198
-0.9	0.49289	0.58859	0.57634	0.44463	0.38657	0.29897
-0.895	0.48938	0.584	0.57197	0.44107	0.38312	0.29599
-0.89	0.48569	0.57938	0.56761	0.43749	0.37967	0.29302
-0.885	0.48179	0.57473	0.56326	0.43391	0.37621	0.29007
-0.88	0.4777	0.57005	0.5589	0.43032	0.37277	0.28712
-0.875	0.47341	0.56535	0.55453	0.42673	0.36934	0.28416
-0.87	0.46897	0.56063	0.55014	0.42315	0.36591	0.2812
-0.865	0.46447	0.55591	0.54575	0.41956	0.36248	0.27823
-0.86	0.45994	0.55119	0.54135	0.41597	0.35906	0.27524
-0.855	0.45547	0.54648	0.53697	0.41236	0.35564	0.27225
-0.85	0.45114	0.5418	0.53258	0.40874	0.35221	0.26926
-0.845	0.44698	0.53715	0.5282	0.40509	0.34878	0.26628
-0.84	0.44301	0.53252	0.52381	0.40144	0.34536	0.26332
-0.835	0.43927	0.52791	0.51943	0.39777	0.34193	0.26038
-0.83	0.4357	0.52331	0.51503	0.39411	0.33852	0.25746
-0.825	0.43226	0.5187	0.51064	0.39047	0.33511	0.25456
-0.82	0.4289	0.5141	0.50626	0.38684	0.33169	0.25167
-0.815	0.42557	0.50952	0.50188	0.38323	0.32828	0.24879
-0.81	0.4222	0.50497	0.49751	0.37965	0.32487	0.24592
-0.805	0.41877	0.50044	0.49314	0.37608	0.32146	0.24305
-0.8	0.41526	0.49596	0.48878	0.3725	0.31806	0.24018
-0.795	0.41167	0.4915	0.48441	0.36892	0.31467	0.23731
-0.79	0.40801	0.48705	0.48003	0.36532	0.31128	0.23446
-0.785	0.40429	0.48261	0.47562	0.3617	0.30791	0.23161
-0.78	0.40051	0.47817	0.47119	0.35808	0.30455	0.22877
-0.775	0.39666	0.47372	0.46674	0.35446	0.30119	0.22594
-0.77	0.39273	0.46927	0.46229	0.35084	0.29784	0.22313
-0.765	0.38875	0.46483	0.45784	0.34721	0.2945	0.22033
-0.76	0.38472	0.46042	0.45339	0.34359	0.29117	0.21753
-0.755	0.38069	0.45605	0.44895	0.33995	0.28786	0.21473
-0.75	0.37671	0.45174	0.44451	0.3363	0.28457	0.21195
-0.745	0.37282	0.44751	0.44007	0.33264	0.28131	0.20916
-0.74	0.36905	0.44335	0.43561	0.32899	0.27808	0.20639
-0.735	0.36537	0.43923	0.43114	0.32534	0.27485	0.20363
-0.73	0.36175	0.43509	0.42667	0.32171	0.27162	0.20088
-0.725	0.35814	0.43092	0.42218	0.3181	0.26838	0.19815
-0.72	0.35451	0.42666	0.41771	0.31449	0.26513	0.19544
-0.715	0.35082	0.42233	0.41325	0.31088	0.26185	0.19275
-0.71	0.34709	0.41794	0.4088	0.30728	0.25854	0.19008
-0.705	0.34334	0.41352	0.40439	0.30369	0.25522	0.18744
-0.7	0.33958	0.40912	0.4	0.30011	0.2519	0.18482
-0.695	0.33586	0.40477	0.39562	0.29653	0.24857	0.18223
-0.69	0.33218	0.40048	0.39126	0.29297	0.24526	0.17965
-0.685	0.32854	0.39627	0.38691	0.28942	0.24197	0.17708
-0.68	0.32493	0.39213	0.38254	0.28589	0.23872	0.17451
-0.675	0.32132	0.38805	0.37815	0.28237	0.23551	0.17195
-0.67	0.31769	0.38399	0.37375	0.27888	0.23234	0.16938
-0.665	0.31401	0.37996	0.36932	0.27542	0.2292	0.16682
-0.66	0.31027	0.37591	0.36488	0.27198	0.22609	0.16428
-0.655	0.30647	0.3718	0.36043	0.26855	0.22299	0.16176
-0.65	0.30266	0.36761	0.35597	0.26513	0.2199	0.15926
-0.645	0.29887	0.3633	0.35149	0.26168	0.21682	0.15677
-0.64	0.29514	0.35886	0.347	0.25822	0.21374	0.1543
-0.635	0.29149	0.35428	0.3425	0.25473	0.21065	0.15182
-0.63	0.28792	0.3496	0.33801	0.25123	0.20757	0.14934
-0.625	0.28438	0.34484	0.33353	0.24773	0.2045	0.14688
-0.62	0.28081	0.34005	0.32907	0.24424	0.20142	0.14444
-0.615	0.27715	0.33526	0.32463	0.24076	0.19835	0.14203
-0.61	0.2734	0.33053	0.32023	0.23731	0.19528	0.13965
-0.605	0.26952	0.32587	0.31584	0.23388	0.19222	0.1373
-0.6	0.26555	0.32133	0.31147	0.23046	0.18917	0.13497
-0.595	0.26152	0.31692	0.30712	0.22706	0.18614	0.13266
-0.59	0.25746	0.31265	0.30278	0.22367	0.18311	0.13035
-0.585	0.25337	0.30851	0.29847	0.2203	0.18011	0.12805
-0.58	0.24925	0.30449	0.29418	0.21692	0.17712	0.12576
-0.575	0.24509	0.30055	0.28991	0.21355	0.17416	0.12348
-0.57	0.2409	0.29665	0.28565	0.21016	0.17122	0.12122
-0.565	0.2367	0.29276	0.2814	0.20677	0.1683	0.11898
-0.56	0.23253	0.28883	0.27714	0.20339	0.16542	0.11677
-0.555	0.22842	0.28485	0.27287	0.20001	0.16256	0.11459
-0.55	0.22437	0.2808	0.26859	0.19664	0.15973	0.11242
-0.545	0.22036	0.27667	0.2643	0.19328	0.15691	0.11027
-0.54	0.21631	0.27248	0.26002	0.18991	0.15411	0.10813
-0.535	0.21211	0.26826	0.25575	0.18655	0.15132	0.106
-0.53	0.20769	0.26403	0.2515	0.1832	0.14854	0.10389
-0.525	0.20299	0.25982	0.24726	0.17986	0.14575	0.1018
-0.52	0.19797	0.25565	0.24304	0.17655	0.14298	0.09972
-0.515	0.1926	0.25152	0.23883	0.17328	0.1402	0.09766
-0.51	0.18691	0.2474	0.23462	0.17005	0.13745	0.09562
-0.505	0.18088	0.24327	0.23042	0.16686	0.1347	0.09359
-0.5	0.17451	0.23909	0.2262	0.16369	0.13199	0.09157
-0.495	0.16783	0.23486	0.22199	0.16055	0.1293	0.08957
-0.49	0.16086	0.23057	0.21778	0.15742	0.12663	0.08758
-0.485	0.15362	0.22623	0.2136	0.1543	0.12399	0.08562
-0.48	0.1462	0.22186	0.20944	0.15118	0.12137	0.08368
-0.475	0.13868	0.21748	0.20532	0.14808	0.11877	0.08176
-0.47	0.13114	0.21308	0.20123	0.14499	0.11619	0.07988
-0.465	0.12368	0.20866	0.19716	0.14193	0.11365	0.07803
-0.46	0.1164	0.2042	0.19312	0.13891	0.11113	0.07623
-0.455	0.10941	0.19969	0.1891	0.13593	0.10864	0.07448
-0.45	0.10279	0.19508	0.18512	0.13298	0.1062	0.07276
-0.445	0.09662	0.19035	0.18116	0.13007	0.10378	0.07107
-0.44	0.09094	0.18547	0.17721	0.12718	0.10139	0.0694
-0.435	0.08578	0.18039	0.17327	0.12428	0.09903	0.06773
-0.43	0.08113	0.17509	0.16929	0.12138	0.09668	0.06605
-0.425	0.07695	0.16957	0.16525	0.11846	0.09435	0.06437
-0.42	0.07319	0.16384	0.16115	0.11552	0.09202	0.06268
-0.415	0.06979	0.15795	0.15699	0.11259	0.08969	0.061
-0.41	0.06671	0.15197	0.15279	0.10966	0.08737	0.05933
-0.405	0.06389	0.14598	0.14859	0.10675	0.08506	0.05768
-0.4	0.06128	0.14005	0.1444	0.10388	0.08276	0.05604
-0.395	0.05881	0.13422	0.14024	0.10105	0.08048	0.05441
-0.39	0.05645	0.12855	0.13608	0.09825	0.07823	0.0528
-0.385	0.05413	0.12306	0.13191	0.09549	0.076	0.05121
-0.38	0.05184	0.11776	0.12771	0.09277	0.07378	0.04964
-0.375	0.04959	0.11269	0.12343	0.09006	0.07159	0.0481
-0.37	0.04742	0.10788	0.11908	0.08735	0.06943	0.0466
-0.365	0.04535	0.10335	0.11467	0.08464	0.0673	0.04515
-0.36	0.04341	0.09912	0.11018	0.08192	0.0652	0.04375
-0.355	0.04162	0.09521	0.10566	0.07917	0.06313	0.04238
-0.35	0.03994	0.09157	0.10114	0.07642	0.06109	0.04104
-0.345	0.03834	0.08818	0.09665	0.07365	0.05906	0.03973
-0.34	0.03679	0.08497	0.09224	0.07089	0.05705	0.03844
-0.335	0.03529	0.08191	0.08795	0.06816	0.05506	0.03716
-0.33	0.03385	0.07896	0.08382	0.06547	0.05311	0.03591
-0.325	0.03247	0.0761	0.07985	0.06282	0.05121	0.03466
-0.32	0.0312	0.07334	0.07607	0.06023	0.04936	0.03344
-0.315	0.03003	0.07068	0.07246	0.0577	0.04756	0.03224
-0.31	0.02893	0.06812	0.06902	0.05522	0.04581	0.03107
-0.305	0.02788	0.06566	0.06576	0.05281	0.04411	0.02992
-0.3	0.02689	0.0633	0.06267	0.05047	0.04245	0.0288
-0.295	0.02592	0.06102	0.05974	0.0482	0.04082	0.0277
-0.29	0.02498	0.0588	0.05696	0.04603	0.03923	0.02663
-0.285	0.02409	0.05661	0.05434	0.04395	0.03768	0.02559
-0.28	0.02325	0.05445	0.05185	0.04196	0.03617	0.02458
-0.275	0.02247	0.05231	0.04951	0.04006	0.0347	0.0236
-0.27	0.02174	0.05021	0.04731	0.03825	0.03328	0.02265
-0.265	0.02105	0.04819	0.04524	0.03653	0.03189	0.02172
-0.26	0.0204	0.04628	0.04331	0.03488	0.03055	0.02081
-0.255	0.01976	0.04449	0.0415	0.03331	0.02925	0.01992
-0.25	0.01911	0.04284	0.03979	0.03182	0.02798	0.01904
-0.245	0.01842	0.04129	0.03815	0.03038	0.02676	0.01819
-0.24	0.01767	0.03981	0.03657	0.02901	0.0256	0.01735
-0.235	0.01682	0.03838	0.03503	0.02769	0.02447	0.01655
-0.23	0.01586	0.037	0.03351	0.02641	0.02339	0.01578
-0.225	0.01478	0.03567	0.03201	0.02516	0.02236	0.01505
-0.22	0.01361	0.03441	0.03054	0.02395	0.02135	0.01435
-0.215	0.01239	0.03325	0.02911	0.02276	0.02036	0.01368
-0.21	0.0112	0.03218	0.02773	0.0216	0.01939	0.01303
-0.205	0.01009	0.03118	0.02642	0.02047	0.01844	0.0124
-0.2	0.00909	0.03022	0.02517	0.01938	0.0175	0.01178
-0.195	0.00824	0.02925	0.02398	0.01833	0.01658	0.01117
-0.19	0.00752	0.02821	0.02284	0.01732	0.01569	0.01058
-0.185	0.00689	0.02708	0.02173	0.01634	0.01483	0.01
-0.18	0.00636	0.02586	0.02064	0.01539	0.01401	0.00944
-0.175	0.00591	0.02456	0.01957	0.01447	0.01322	0.0089
-0.17	0.00554	0.02321	0.01852	0.01357	0.01248	0.00838
-0.165	0.00528	0.02187	0.01752	0.0127	0.01175	0.00787
-0.16	0.00514	0.02058	0.01656	0.01186	0.01105	0.00739
-0.155	0.0051	0.01935	0.01566	0.01107	0.01036	0.00692
-0.15	0.0051	0.01824	0.0148	0.01031	0.00966	0.00648
-0.145	0.00512	0.01725	0.01397	0.00959	0.00896	0.00606
-0.14	0.0051	0.01637	0.01315	0.00891	0.00826	0.00567
-0.135	0.00501	0.01558	0.01235	0.00827	0.00757	0.00531
-0.13	0.00485	0.01486	0.01157	0.00767	0.00689	0.00498
-0.125	0.00465	0.01414	0.01081	0.00712	0.00626	0.00466
-0.12	0.00445	0.0134	0.01009	0.0066	0.00567	0.00436
-0.115	0.00428	0.01263	0.00941	0.00613	0.00514	0.00407
-0.11	0.00414	0.01183	0.00878	0.00569	0.00466	0.00378
-0.105	0.00404	0.01102	0.0082	0.00528	0.00423	0.00349
-0.1	0.00395	0.01023	0.00765	0.0049	0.00383	0.00319
-0.095	0.00384	0.00951	0.00714	0.00454	0.00346	0.0029
-0.09	0.0037	0.00886	0.00666	0.00419	0.0031	0.00261
-0.085	0.00352	0.00829	0.0062	0.00384	0.00277	0.00234
-0.08	0.00329	0.00778	0.00576	0.0035	0.00246	0.00208
-0.075	0.003	0.00732	0.00532	0.00316	0.00217	0.00184
-0.07	0.00267	0.00688	0.0049	0.00283	0.00192	0.00162
-0.065	0.00232	0.00645	0.00449	0.00251	0.00169	0.00142
-0.06	0.00195	0.00603	0.00409	0.0022	0.00148	0.00123
-0.055	0.00162	0.00559	0.00371	0.00192	0.00128	0.00107
-0.05	0.00136	0.00514	0.00334	0.00166	0.00109	0.000913674
-0.045	0.00117	0.00466	0.00299	0.00142	0.000910867	0.000770841
-0.04	0.00105	0.00416	0.00264	0.0012	0.00073653	0.00063805
-0.035	0.000989716	0.00362	0.0023	0.000991823	0.000570364	0.000513067
-0.03	0.000938756	0.00306	0.00194	0.00080005	0.000426849	0.000396098
-0.025	0.000865032	0.00248	0.00158	0.000621215	0.000303476	0.000287681
-0.02	0.000747946	0.00191	0.0012	0.000455474	0.000198796	0.000189452
-0.015	0.000582568	0.00136	0.000833904	0.000303133	0.000113054	0.000104786
-0.01	0.000387775	0.000864004	0.000494597	0.000168043	4.98814e-05	4.04746e-05
-0.005	0.000183908	0.000410268	0.000206947	6.1769e-05	7.8108e-06	3.0769e-06
0	0	0	0	0	0	0
0.005	-0.000136973	-0.000372627	-9.3228e-05	1.88126e-06	4.11757e-05	3.70583e-05
0.01	-0.000213091	-0.000696344	-3.89655e-05	8.97834e-05	0.000145494	0.000116291
0.015	-0.000228699	-0.000933212	0.000190271	0.000284118	0.000318449	0.000235602
0.02	-0.000174241	-0.00101	0.00061578	0.000589227	0.000558198	0.000391141
0.025	-5.48061e-05	-0.000857778	0.00123	0.000998224	0.000850751	0.000575083
0.03	0.000117227	-0.000368027	0.00201	0.00149	0.00117	0.00077844
0.035	0.00033831	0.000496044	0.00288	0.00204	0.00151	0.000994899
0.04	0.000598279	0.00171	0.00379	0.00259	0.00182	0.00122
0.045	0.000877203	0.00318	0.00466	0.00314	0.00212	0.00145
0.05	0.00116	0.00476	0.00544	0.00365	0.00239	0.00168
0.055	0.00145	0.00626	0.00612	0.00411	0.00264	0.00191
0.06	0.00171	0.00756	0.00669	0.00455	0.00287	0.00214
0.065	0.00196	0.0086	0.00719	0.00496	0.00309	0.00238
0.07	0.00219	0.0094	0.00763	0.00537	0.0033	0.00262
0.075	0.0024	0.01002	0.00805	0.00577	0.00351	0.00286
0.08	0.00257	0.01057	0.00844	0.00619	0.00372	0.0031
0.085	0.00272	0.01116	0.00881	0.00661	0.00396	0.00333
0.09	0.00282	0.01184	0.00915	0.00703	0.00423	0.00357
0.095	0.00288	0.01262	0.00946	0.00744	0.00455	0.00381
0.1	0.00294	0.01352	0.00976	0.00782	0.00492	0.00406
0.105	0.00299	0.0145	0.01009	0.00816	0.00533	0.00433
0.11	0.00308	0.01553	0.01049	0.00846	0.00578	0.00462
0.115	0.00323	0.01658	0.01097	0.00872	0.00625	0.00495
0.12	0.00347	0.01763	0.01154	0.00898	0.00675	0.00532
0.125	0.00381	0.01867	0.01221	0.00926	0.00725	0.00572
0.13	0.00422	0.0197	0.01296	0.0096	0.00777	0.00614
0.135	0.00468	0.02072	0.01376	0.01002	0.00831	0.00659
0.14	0.00513	0.02176	0.01458	0.01054	0.00888	0.00704
0.145	0.00554	0.02282	0.01542	0.01115	0.0095	0.00749
0.15	0.00589	0.02393	0.01627	0.01183	0.01017	0.00796
0.155	0.0062	0.02507	0.01713	0.01258	0.0109	0.00843
0.16	0.0065	0.02625	0.01802	0.01338	0.0117	0.00892
0.165	0.00684	0.02743	0.01897	0.01422	0.01255	0.00943
0.17	0.00722	0.0286	0.01999	0.0151	0.01346	0.00997
0.175	0.00766	0.02975	0.02109	0.016	0.01438	0.01053
0.18	0.00814	0.03087	0.02227	0.01693	0.01532	0.01112
0.185	0.00864	0.03199	0.02352	0.01789	0.01625	0.01172
0.19	0.00913	0.03312	0.02481	0.01889	0.01716	0.01234
0.195	0.0096	0.03429	0.02613	0.01992	0.01807	0.01297
0.2	0.01007	0.03549	0.02749	0.021	0.01898	0.01363
0.205	0.01056	0.03675	0.02887	0.02212	0.0199	0.01431
0.21	0.01109	0.03806	0.03029	0.0233	0.02086	0.01502
0.215	0.01167	0.03942	0.03178	0.02452	0.02185	0.01575
0.22	0.01233	0.04086	0.03332	0.02578	0.02288	0.01649
0.225	0.01303	0.04238	0.03494	0.02709	0.02396	0.01726
0.23	0.01376	0.04401	0.03663	0.02845	0.02509	0.01805
0.235	0.01447	0.04573	0.03839	0.02987	0.02626	0.01886
0.24	0.01514	0.04755	0.04019	0.03135	0.02748	0.01971
0.245	0.01572	0.04944	0.04204	0.03291	0.02875	0.0206
0.25	0.01622	0.05137	0.04393	0.03455	0.03006	0.02154
0.255	0.01669	0.05331	0.04587	0.03628	0.03141	0.02251
0.26	0.01715	0.05525	0.04789	0.0381	0.03279	0.02349
0.265	0.01766	0.05718	0.05003	0.04004	0.03422	0.02448
0.27	0.01826	0.05911	0.05233	0.0421	0.03567	0.02546
0.275	0.01898	0.06105	0.05482	0.0443	0.03715	0.02642
0.28	0.01982	0.06301	0.05754	0.04663	0.03867	0.02738
0.285	0.02078	0.065	0.0605	0.04908	0.04022	0.02837
0.29	0.02186	0.06704	0.06372	0.05162	0.04182	0.02938
0.295	0.02302	0.06915	0.0672	0.05421	0.04347	0.03044
0.3	0.02424	0.07135	0.07093	0.05683	0.04518	0.03155
0.305	0.02551	0.07366	0.07491	0.05946	0.04694	0.03272
0.31	0.02681	0.07609	0.07913	0.06209	0.04876	0.03392
0.315	0.02813	0.07867	0.08355	0.06473	0.05063	0.03516
0.32	0.02948	0.0814	0.08813	0.06737	0.05254	0.03642
0.325	0.03086	0.08431	0.09283	0.07004	0.0545	0.03771
0.33	0.0323	0.08743	0.09758	0.07273	0.05648	0.03902
0.335	0.0338	0.09083	0.10236	0.07545	0.05847	0.04035
0.34	0.03537	0.09455	0.10711	0.07818	0.06045	0.04169
0.345	0.03698	0.09866	0.11183	0.08093	0.06241	0.04306
0.35	0.03863	0.10318	0.11648	0.08368	0.06433	0.04445
0.355	0.04032	0.1081	0.12108	0.08641	0.06624	0.04586
0.36	0.04204	0.11341	0.12561	0.08911	0.06817	0.04729
0.365	0.04381	0.11906	0.13008	0.09177	0.07015	0.04874
0.37	0.04566	0.12499	0.13447	0.0944	0.07222	0.0502
0.375	0.04759	0.13115	0.13881	0.09702	0.07439	0.05168
0.38	0.04963	0.13749	0.14308	0.09964	0.07663	0.05317
0.385	0.0518	0.14395	0.14729	0.10229	0.07892	0.05466
0.39	0.05415	0.15041	0.15144	0.10496	0.08123	0.05617
0.395	0.05671	0.15683	0.15553	0.10767	0.08355	0.0577
0.4	0.05953	0.16311	0.15957	0.11042	0.08586	0.05926
0.405	0.06263	0.16919	0.16359	0.11319	0.08817	0.06084
0.41	0.06604	0.17508	0.16759	0.11593	0.09051	0.06246
0.415	0.06977	0.18077	0.17164	0.11864	0.09287	0.06411
0.42	0.07382	0.18631	0.17575	0.12132	0.09525	0.0658
0.425	0.0782	0.1917	0.17994	0.12396	0.09766	0.06751
0.43	0.08296	0.19698	0.18419	0.12659	0.1001	0.06924
0.435	0.08816	0.20213	0.1885	0.12928	0.10255	0.071
0.44	0.09383	0.20715	0.19283	0.13207	0.10501	0.07278
0.445	0.09998	0.21203	0.19715	0.13498	0.10749	0.07458
0.45	0.10663	0.21678	0.20146	0.13801	0.10997	0.07641
0.455	0.11372	0.22143	0.20576	0.14115	0.11244	0.07826
0.46	0.12121	0.22599	0.21003	0.14434	0.1149	0.08012
0.465	0.12905	0.23047	0.21431	0.14754	0.11734	0.08198
0.47	0.13719	0.2349	0.21859	0.15073	0.11978	0.08383
0.475	0.14556	0.23926	0.22289	0.15391	0.12222	0.08565
0.48	0.15408	0.24355	0.22723	0.15707	0.12468	0.08744
0.485	0.16265	0.24776	0.23161	0.16023	0.12718	0.08923
0.49	0.17116	0.25192	0.23601	0.16341	0.12974	0.09103
0.495	0.17947	0.25605	0.24041	0.16662	0.13237	0.09287
0.5	0.18745	0.2602	0.24476	0.16983	0.13505	0.09476
0.505	0.19501	0.26439	0.249	0.17306	0.13779	0.09671
0.51	0.20211	0.26868	0.25311	0.17629	0.14057	0.09872
0.515	0.20872	0.27308	0.25715	0.17951	0.14338	0.10079
0.52	0.21487	0.27757	0.26115	0.18273	0.1462	0.1029
0.525	0.22061	0.28213	0.26518	0.18595	0.14902	0.10505
0.53	0.22598	0.28673	0.26936	0.18916	0.15184	0.10722
0.535	0.23104	0.29133	0.27368	0.19238	0.15466	0.10941
0.54	0.23586	0.2959	0.2781	0.19561	0.15749	0.11161
0.545	0.2405	0.30047	0.28259	0.19886	0.16032	0.11382
0.55	0.24501	0.30502	0.2871	0.20213	0.16316	0.11603
0.555	0.24942	0.30957	0.29157	0.20542	0.166	0.11825
0.56	0.25377	0.31412	0.296	0.20873	0.16883	0.12047
0.565	0.25808	0.31866	0.30042	0.21204	0.17163	0.12269
0.57	0.26237	0.32318	0.30484	0.21536	0.17442	0.12492
0.575	0.26661	0.32768	0.30927	0.21866	0.17721	0.12715
0.58	0.27081	0.33215	0.31372	0.22196	0.18003	0.12939
0.585	0.27494	0.3366	0.31818	0.22526	0.18288	0.13166
0.59	0.279	0.34104	0.32264	0.22856	0.18581	0.13398
0.595	0.28298	0.34548	0.32707	0.23189	0.1888	0.13632
0.6	0.28689	0.34993	0.33149	0.23524	0.19185	0.1387
0.605	0.29076	0.35438	0.3359	0.23863	0.19494	0.14111
0.61	0.29462	0.35881	0.3403	0.24205	0.19805	0.14353
0.615	0.2985	0.36322	0.3447	0.2455	0.20117	0.14595
0.62	0.3024	0.36761	0.34912	0.24899	0.20429	0.14838
0.625	0.3063	0.37198	0.35353	0.25251	0.2074	0.15082
0.63	0.31018	0.37634	0.35794	0.25604	0.2105	0.15326
0.635	0.314	0.3807	0.36236	0.25957	0.2136	0.15572
0.64	0.31774	0.38508	0.36678	0.26309	0.2167	0.15818
0.645	0.32141	0.38946	0.37121	0.26659	0.21979	0.16066
0.65	0.32503	0.39388	0.37564	0.27006	0.22289	0.16314
0.655	0.32865	0.39831	0.38008	0.2735	0.226	0.16565
0.66	0.33232	0.40277	0.38453	0.27691	0.22912	0.16817
0.665	0.33606	0.40726	0.38898	0.28033	0.23225	0.17072
0.67	0.33989	0.41177	0.39345	0.28374	0.2354	0.1733
0.675	0.34379	0.41626	0.39793	0.28717	0.23856	0.17589
0.68	0.34773	0.42072	0.4024	0.29064	0.24174	0.17849
0.685	0.35167	0.42515	0.40687	0.29415	0.24493	0.18107
0.69	0.35558	0.42952	0.41133	0.29769	0.24814	0.18363
0.695	0.35945	0.43387	0.41577	0.30127	0.25135	0.18616
0.7	0.3633	0.43822	0.42018	0.30489	0.25456	0.18867
0.705	0.36716	0.44259	0.42459	0.30853	0.25778	0.19117
0.71	0.37105	0.44699	0.42899	0.3122	0.261	0.19368
0.715	0.37501	0.45142	0.4334	0.3159	0.26421	0.19623
0.72	0.37901	0.45587	0.43784	0.31966	0.2674	0.19885
0.725	0.38305	0.46032	0.44232	0.32348	0.27058	0.20152
0.73	0.38709	0.46478	0.44682	0.32734	0.27371	0.20425
0.735	0.39111	0.4692	0.45135	0.33125	0.2768	0.207
0.74	0.39508	0.47358	0.45588	0.33515	0.27987	0.20975
0.745	0.39904	0.47791	0.46041	0.33903	0.28294	0.21246
0.75	0.40299	0.48217	0.46489	0.34284	0.28603	0.21511
0.755	0.40697	0.48637	0.4693	0.34658	0.28919	0.21771
0.76	0.41099	0.49055	0.47363	0.35024	0.29243	0.2203
0.765	0.41505	0.4947	0.47789	0.35384	0.29575	0.2229
0.77	0.41912	0.49884	0.48211	0.3574	0.2991	0.22554
0.775	0.42317	0.50301	0.48634	0.36092	0.30246	0.22826
0.78	0.42715	0.5072	0.49062	0.36441	0.30579	0.23108
0.785	0.43105	0.51143	0.49502	0.36787	0.30907	0.23396
0.79	0.43486	0.51573	0.49952	0.37128	0.31232	0.23692
0.795	0.4386	0.52011	0.50412	0.37466	0.31555	0.23992
0.8	0.44234	0.52458	0.50875	0.378	0.31878	0.24294
0.805	0.44612	0.52913	0.5134	0.38131	0.32205	0.24595
0.81	0.44997	0.53375	0.518	0.38462	0.32537	0.24896
0.815	0.45391	0.53839	0.52253	0.38796	0.32873	0.25195
0.82	0.45792	0.54303	0.52698	0.39132	0.33212	0.25491
0.825	0.46198	0.54764	0.53137	0.39477	0.33553	0.25787
0.83	0.46605	0.55219	0.53571	0.39831	0.33896	0.2608
0.835	0.47009	0.5567	0.54003	0.40192	0.34239	0.26373
0.84	0.47408	0.56116	0.54435	0.4056	0.34583	0.26665
0.845	0.478	0.56559	0.54869	0.40933	0.34926	0.26956
0.85	0.48187	0.57	0.55306	0.41305	0.35269	0.27249
0.855	0.48567	0.57441	0.55747	0.41674	0.35612	0.27543
0.86	0.4894	0.57883	0.56191	0.42041	0.35956	0.27839
0.865	0.4931	0.58326	0.56637	0.42403	0.363	0.28137
0.87	0.49676	0.58772	0.57081	0.42763	0.36645	0.28438
0.875	0.50042	0.59224	0.57523	0.43122	0.36992	0.28741
0.88	0.50411	0.5968	0.57963	0.4348	0.37338	0.29047
0.885	0.50785	0.60139	0.58399	0.43839	0.37686	0.29354
0.89	0.51168	0.606	0.58834	0.44198	0.38033	0.29665
0.895	0.51559	0.6106	0.59268	0.44556	0.38381	0.29977
0.9	0.51961	0.61518	0.59702	0.44914	0.38728	0.30292
0.905	0.52371	0.61972	0.60136	0.4527	0.39077	0.30609
0.91	0.52788	0.62423	0.60571	0.45624	0.39425	0.30926
0.915	0.53211	0.62873	0.61003	0.45977	0.39773	0.31243
0.92	0.53636	0.63323	0.61434	0.46328	0.4012	0.31558
0.925	0.54061	0.63771	0.61862	0.46678	0.40463	0.3187
0.93	0.54483	0.64218	0.62288	0.47028	0.40803	0.3218
0.935	0.54899	0.64663	0.62714	0.47377	0.4114	0.32487
0.94	0.55308	0.65105	0.63144	0.47727	0.41472	0.32794
0.945	0.55711	0.65544	0.63578	0.48076	0.41801	0.331
0.95	0.5611	0.6598	0.64017	0.48425	0.4213	0.33407
0.955	0.56507	0.66415	0.64459	0.48772	0.42459	0.33713
0.96	0.56907	0.66847	0.64902	0.49119	0.4279	0.34018
0.965	0.57311	0.67277	0.65343	0.49463	0.43125	0.34323
0.97	0.57719	0.67705	0.65778	0.49807	0.43464	0.34628
0.975	0.58129	0.6813	0.66209	0.50149	0.43806	0.34934
0.98	0.58541	0.68554	0.66634	0.50491	0.4415	0.35243
0.985	0.5895	0.6898	0.67054	0.50832	0.44495	0.35553
0.99	0.59358	0.6941	0.67472	0.51173	0.44839	0.35865
0.995	0.59766	0.69847	0.67886	0.51513	0.45182	0.36179
1	0.60175	0.70293	0.68296	0.51853	0.45524	0.36494
1.005	0.60586	0.70747	0.68703	0.52193	0.45864	0.3681
1.01	0.60998	0.71208	0.69106	0.52532	0.46203	0.37127
1.015	0.61413	0.71672	0.6951	0.52871	0.46541	0.37444
1.02	0.61823	0.72137	0.69915	0.53209	0.46877	0.37761
1.025	0.62227	0.72598	0.70327	0.53547	0.47211	0.38076
1.03	0.62623	0.73054	0.70747	0.53883	0.47545	0.3839
1.035	0.6301	0.735	0.71174	0.54219	0.47877	0.38703
1.04	0.63388	0.73937	0.71608	0.54556	0.4821	0.39015
1.045	0.63762	0.74365	0.72045	0.54894	0.48545	0.39328
1.05	0.64137	0.74785	0.72482	0.55235	0.4888	0.39643
1.055	0.6452	0.75201	0.72915	0.55578	0.49218	0.3996
1.06	0.64914	0.75617	0.73343	0.55924	0.49557	0.40277
1.065	0.65326	0.76034	0.73765	0.56271	0.49898	0.40596
1.07	0.65756	0.76456	0.74181	0.56619	0.5024	0.40915
1.075	0.66203	0.76886	0.74594	0.56967	0.50581	0.41233
1.08	0.66661	0.77322	0.75004	0.57314	0.50922	0.41552
1.085	0.67123	0.77762	0.75414	0.57658	0.5126	0.41871
1.09	0.67582	0.78205	0.75824	0.58	0.51597	0.4219
1.095	0.68032	0.78647	0.76235	0.5834	0.51933	0.4251
1.1	0.68469	0.79083	0.76649	0.58676	0.52267	0.42831
1.105	0.68894	0.79515	0.77063	0.59011	0.52602	0.43151
1.11	0.69309	0.79942	0.77475	0.59343	0.52937	0.43471
1.115	0.69716	0.80366	0.77887	0.59673	0.53272	0.4379
1.12	0.70118	0.80792	0.78295	0.60002	0.53608	0.44108
1.125	0.70517	0.81222	0.78701	0.60331	0.53943	0.44426
1.13	0.70912	0.81655	0.79106	0.60659	0.54276	0.44745
1.135	0.71304	0.82091	0.79511	0.60988	0.54606	0.45066
1.14	0.71696	0.82529	0.79916	0.61318	0.54934	0.45388
1.145	0.72089	0.82967	0.80322	0.6165	0.5526	0.45714
1.15	0.72487	0.83404	0.80731	0.61981	0.55583	0.4604
1.155	0.72895	0.83841	0.81142	0.62313	0.55905	0.46368
1.16	0.73315	0.84279	0.81554	0.62643	0.56228	0.46695
1.165	0.73751	0.8472	0.8197	0.62971	0.56551	0.4702
1.17	0.74205	0.85163	0.8239	0.63297	0.56877	0.47345
1.175	0.74674	0.85609	0.82812	0.63622	0.57206	0.47668
1.18	0.75156	0.86058	0.83238	0.63945	0.57538	0.4799
1.185	0.75648	0.86509	0.83666	0.64269	0.57872	0.48311
1.19	0.76147	0.86962	0.84095	0.64594	0.58208	0.48632
1.195	0.76647	0.87419	0.84524	0.6492	0.58542	0.48952
1.2	0.77151	0.8788	0.8495	0.65248	0.58875	0.49273
1.205	0.77658	0.88344	0.85373	0.65577	0.59205	0.49595
1.21	0.78165	0.88813	0.85789	0.65908	0.59533	0.49917
1.215	0.78671	0.89283	0.86199	0.66239	0.5986	0.50239
1.22	0.79172	0.89755	0.86605	0.66571	0.60187	0.50562
1.225	0.7966	0.90226	0.87009	0.66903	0.60515	0.50885
1.23	0.80131	0.90696	0.87412	0.67233	0.60845	0.51207
1.235	0.80584	0.91164	0.87816	0.67561	0.61175	0.51526
1.24	0.81021	0.91627	0.88223	0.67886	0.61506	0.51845
1.245	0.81447	0.92086	0.8863	0.68208	0.61836	0.52161
1.25	0.8187	0.92541	0.89036	0.68527	0.62165	0.52477
1.255	0.82294	0.92992	0.8944	0.68846	0.62492	0.52791
1.26	0.8272	0.93441	0.89842	0.69164	0.62817	0.53105
1.265	0.8315	0.9389	0.9024	0.69483	0.6314	0.53417
1.27	0.83581	0.94342	0.90636	0.69803	0.63462	0.53727
1.275	0.84014	0.94797	0.91032	0.70123	0.63783	0.54036
1.28	0.84448	0.95256	0.91428	0.70445	0.64104	0.54345
1.285	0.84887	0.95722	0.91825	0.70768	0.64425	0.54653
1.29	0.85332	0.96192	0.92222	0.7109	0.64748	0.54963
1.295	0.85781	0.96667	0.92621	0.71413	0.65072	0.55275
1.3	0.86237	0.97144	0.9302	0.71736	0.65397	0.55588
1.305	0.86697	0.97622	0.9342	0.72059	0.65724	0.55898
1.31	0.87163	0.98097	0.93821	0.7238	0.66051	0.56207
1.315	0.87634	0.98569	0.94224	0.72701	0.66379	0.56512
1.32	0.88113	0.99034	0.94626	0.7302	0.66707	0.56812
1.325	0.88597	0.99493	0.95027	0.73337	0.67036	0.57109
1.33	0.89085	0.99947	0.95427	0.73652	0.67368	0.57405
1.335	0.89574	1.00398	0.95824	0.73966	0.67703	0.577
1.34	0.90061	1.0085	0.96219	0.74278	0.68041	0.57996
1.345	0.90545	1.01305	0.96614	0.74589	0.68382	0.58293
1.35	0.91031	1.01767	0.97008	0.749	0.68723	0.58593
1.355	0.91523	1.02236	0.97403	0.75211	0.69063	0.58893
1.36	0.92026	1.02713	0.97798	0.75522	0.69399	0.59195
1.365	0.92547	1.03196	0.98192	0.75834	0.69731	0.59497
1.37	0.93084	1.03683	0.98585	0.76147	0.70058	0.59797
1.375	0.93632	1.0417	0.98978	0.76459	0.70379	0.60097
1.38	0.94183	1.04656	0.99372	0.76772	0.70695	0.60395
1.385	0.94731	1.05138	0.99767	0.77085	0.71008	0.60692
1.39	0.95265	1.05616	1.00164	0.77398	0.7132	0.60987
1.395	0.95782	1.06091	1.00564	0.7771	0.7163	0.61281
1.4	0.96283	1.06563	1.00964	0.78023	0.7194	0.61575
1.405	0.96771	1.07033	1.01363	0.78336	0.72251	0.61867
1.41	0.97252	1.07499	1.01758	0.78649	0.7256	0.62159
1.415	0.97735	1.07961	1.0215	0.78961	0.72869	0.6245
1.42	0.98225	1.08418	1.02537	0.79272	0.73176	0.62739
1.425	0.98726	1.0887	1.02921	0.79582	0.73482	0.63026
1.43	0.99239	1.09321	1.03302	0.79889	0.73788	0.63312
1.435	0.99763	1.09772	1.03684	0.80195	0.74094	0.63597
1.44	1.00292	1.10227	1.04069	0.80499	0.74402	0.63881
1.445	1.00825	1.10689	1.04456	0.80804	0.74711	0.64163
1.45	1.01357	1.11157	1.04848	0.81109	0.75021	0.64445
1.455	1.01886	1.1163	1.05243	0.81415	0.75331	0.64725
1.46	1.02413	1.12105	1.05638	0.81724	0.7564	0.65004
1.465	1.02938	1.1258	1.06033	0.82034	0.75949	0.65282
1.47	1.03464	1.13053	1.06427	0.82347	0.76256	0.6556
1.475	1.03993	1.13523	1.06819	0.82661	0.76561	0.65837
1.48	1.04526	1.13993	1.07211	0.82976	0.76865	0.66114
1.485	1.05063	1.14463	1.07602	0.83291	0.77167	0.66391
1.49	1.05604	1.14936	1.07994	0.83605	0.77469	0.66666
1.495	1.06148	1.15415	1.08386	0.83918	0.7777	0.66939
1.5	1.06693	1.15899	1.08776	0.84229	0.7807	0.67209
1.505	1.07237	1.16385	1.09164	0.84539	0.7837	0.67475
1.51	1.07782	1.16874	1.09549	0.84849	0.7867	0.67737
1.515	1.08329	1.17362	1.09932	0.85162	0.78968	0.67996
1.52	1.08879	1.17847	1.10316	0.85478	0.79264	0.68253
1.525	1.09434	1.18328	1.107	0.85798	0.7956	0.6851
1.53	1.09994	1.18806	1.11087	0.86123	0.79854	0.68768
1.535	1.10558	1.19281	1.11475	0.86454	0.8015	0.69029
1.54	1.11122	1.19755	1.11866	0.8679	0.80445	0.69292
1.545	1.11679	1.2023	1.12257	0.87127	0.80741	0.69559
1.55	1.12228	1.20708	1.12646	0.87465	0.81036	0.69827
1.555	1.12765	1.21185	1.13034	0.87799	0.81329	0.70095
1.56	1.13291	1.21663	1.1342	0.88129	0.81621	0.70361
1.565	1.13815	1.22141	1.13803	0.88452	0.81912	0.70623
1.57	1.14346	1.22618	1.14184	0.88771	0.82203	0.70881
1.575	1.1489	1.23095	1.14565	0.89084	0.82495	0.71134
1.58	1.15457	1.23573	1.14945	0.89395	0.82788	0.71383
1.585	1.16045	1.24052	1.15327	0.89705	0.83082	0.7163
1.59	1.16653	1.2453	1.1571	0.90012	0.83376	0.71875
1.595	1.17275	1.25009	1.16095	0.90319	0.83669	0.7212
1.6	1.17901	1.25489	1.16481	0.90623	0.83961	0.72364
1.605	1.18526	1.2597	1.16869	0.90925	0.84249	0.72608
1.61	1.19147	1.26453	1.17257	0.91225	0.84536	0.72852
1.615	1.19762	1.2694	1.17648	0.91524	0.84819	0.73095
1.62	1.20369	1.27431	1.18039	0.91823	0.85101	0.73339
1.625	1.20969	1.27926	1.18433	0.92124	0.85383	0.73584
1.63	1.21561	1.28424	1.18829	0.92428	0.85665	0.73831
1.635	1.22138	1.28922	1.19227	0.92735	0.85949	0.74079
1.64	1.22701	1.29419	1.19625	0.93044	0.86234	0.74326
1.645	1.23251	1.29912	1.20024	0.93354	0.8652	0.74571
1.65	1.23792	1.30404	1.20422	0.93664	0.86808	0.74814
1.655	1.24331	1.30895	1.20818	0.93972	0.87096	0.75052
1.66	1.24879	1.31385	1.21212	0.94278	0.87384	0.75286
1.665	1.25443	1.31877	1.21605	0.94581	0.87671	0.75516
1.67	1.26024	1.32372	1.21993	0.94881	0.87957	0.75746
1.675	1.26619	1.3287	1.22378	0.95178	0.88241	0.75976
1.68	1.27226	1.33373	1.2276	0.95473	0.88523	0.76206
1.685	1.27837	1.33878	1.2314	0.95769	0.88803	0.76437
1.69	1.28449	1.34385	1.23519	0.96065	0.8908	0.76667
1.695	1.29062	1.34893	1.23902	0.96363	0.89355	0.76897
1.7	1.29679	1.35398	1.24289	0.96664	0.89626	0.77124
1.705	1.30303	1.35899	1.2468	0.96968	0.89895	0.7735
1.71	1.30936	1.36394	1.25076	0.97275	0.90164	0.77574
1.715	1.31579	1.36882	1.25474	0.97585	0.90432	0.77796
1.72	1.32229	1.37362	1.25872	0.97896	0.90701	0.78016
1.725	1.32883	1.37835	1.26269	0.98206	0.90972	0.78236
1.73	1.33533	1.38304	1.26666	0.98514	0.91243	0.78455
1.735	1.34181	1.38769	1.27063	0.98819	0.91514	0.78674
1.74	1.34827	1.39232	1.27458	0.99121	0.91783	0.78893
1.745	1.35474	1.39696	1.27854	0.99418	0.92051	0.79111
1.75	1.36131	1.4016	1.28248	0.99711	0.92317	0.79329
1.755	1.36802	1.40626	1.28643	1.00002	0.92581	0.79547
1.76	1.37489	1.41096	1.29036	1.00292	0.92846	0.79764
1.765	1.38189	1.41572	1.29428	1.00583	0.9311	0.7998
1.77	1.38895	1.42052	1.2982	1.00874	0.93375	0.80196
1.775	1.39598	1.42538	1.30213	1.01166	0.93641	0.80411
1.78	1.40289	1.4303	1.30606	1.01459	0.93905	0.80626
1.785	1.40962	1.43525	1.31	1.01752	0.94169	0.80841
1.79	1.41618	1.44022	1.31396	1.02046	0.9443	0.81055
1.795	1.42258	1.44522	1.31791	1.02341	0.94688	0.81269
1.8	1.4289	1.45023	1.32186	1.02637	0.94943	0.81484
1.805	1.43519	1.45527	1.32581	1.02933	0.95195	0.81697
1.81	1.4415	1.46036	1.32973	1.03232	0.95445	0.81909
1.815	1.44788	1.46552	1.33363	1.03532	0.95693	0.8212
1.82	1.45433	1.47076	1.33752	1.03834	0.95941	0.82328
1.825	1.46084	1.47609	1.34142	1.04136	0.9619	0.82534
1.83	1.46739	1.48146	1.34533	1.04437	0.96439	0.82738
1.835	1.47395	1.48686	1.34929	1.04736	0.96689	0.82939
1.84	1.48045	1.49223	1.35328	1.05032	0.96939	0.8314
1.845	1.4869	1.49756	1.3573	1.05323	0.9719	0.8334
1.85	1.49329	1.50284	1.36135	1.0561	0.9744	0.8354
1.855	1.49965	1.50811	1.36539	1.05895	0.97689	0.83741
1.86	1.50602	1.51339	1.36943	1.06177	0.97937	0.83942
1.865	1.51248	1.51872	1.37345	1.06458	0.98182	0.84144
1.87	1.51905	1.52409	1.37745	1.0674	0.98426	0.84345
1.875	1.52577	1.5295	1.38144	1.07024	0.98668	0.84545
1.88	1.53264	1.53491	1.38542	1.07309	0.98909	0.84742
1.885	1.53969	1.54029	1.38938	1.07595	0.99149	0.84936
1.89	1.5469	1.54563	1.39334	1.07882	0.99391	0.85128
1.895	1.55421	1.55095	1.39729	1.0817	0.99632	0.85318
1.9	1.5616	1.55625	1.40123	1.08459	0.99874	0.85506
1.905	1.569	1.56156	1.40517	1.08747	1.00116	0.85693
1.91	1.57635	1.56689	1.40913	1.09034	1.00358	0.8588
1.915	1.58357	1.57223	1.41311	1.09319	1.006	0.86066
1.92	1.59064	1.57756	1.41712	1.09602	1.00841	0.86251
1.925	1.59755	1.58286	1.42116	1.09883	1.01082	0.86437
1.93	1.60429	1.58815	1.42521	1.10162	1.01322	0.86624
1.935	1.61095	1.59342	1.42926	1.10441	1.01559	0.86811
1.94	1.6176	1.59867	1.43329	1.10721	1.01795	0.86999
1.945	1.62432	1.60392	1.43728	1.11002	1.02028	0.87187
1.95	1.63122	1.60916	1.44123	1.11284	1.02259	0.87373
1.955	1.63836	1.61437	1.44517	1.11567	1.02488	0.87559
1.96	1.64579	1.61954	1.44909	1.1185	1.02716	0.87743
1.965	1.65347	1.62468	1.45303	1.12133	1.02943	0.87926
1.97	1.66138	1.62979	1.457	1.12415	1.0317	0.88107
1.975	1.66945	1.63489	1.46102	1.12695	1.03397	0.88288
1.98	1.67759	1.64001	1.46508	1.12975	1.03623	0.88468
1.985	1.68572	1.64517	1.46917	1.13255	1.03847	0.88647
1.99	1.69379	1.65038	1.47327	1.13536	1.04071	0.88825
1.995	1.70178	1.65564	1.47737	1.13818	1.04294	0.89001
2	1.70967	1.66096	1.48144	1.14102	1.04517	0.89176
2.005	1.71748	1.66633	1.4855	1.14387	1.04741	0.89348
2.01	1.72522	1.67172	1.48955	1.14671	1.04965	0.8952
2.015	1.73289	1.67714	1.4936	1.14954	1.05188	0.89691
2.02	1.74048	1.68256	1.49765	1.15233	1.0541	0.89862
2.025	1.74801	1.68798	1.50171	1.15507	1.0563	0.90034
2.03	1.75548	1.6934	1.50574	1.15778	1.05848	0.90208
2.035	1.76292	1.69881	1.50973	1.16047	1.06063	0.90383
2.04	1.77036	1.70423	1.51366	1.16314	1.06275	0.9056
2.045	1.77783	1.70966	1.51753	1.16581	1.06486	0.90738
2.05	1.78532	1.71514	1.52133	1.16848	1.06695	0.90917
2.055	1.79284	1.72065	1.5251	1.17115	1.06905	0.91095
2.06	1.8004	1.72623	1.52884	1.17381	1.07115	0.9127
2.065	1.80804	1.73188	1.53259	1.17645	1.07326	0.91444
2.07	1.81581	1.7376	1.53638	1.17906	1.07539	0.91615
2.075	1.82377	1.74336	1.5402	1.18165	1.07752	0.91785
2.08	1.83198	1.74913	1.54407	1.18423	1.07967	0.91955
2.085	1.84042	1.75488	1.54798	1.1868	1.08181	0.92125
2.09	1.84905	1.76057	1.55193	1.1894	1.08395	0.92295
2.095	1.85778	1.76619	1.55589	1.192	1.08608	0.92467
2.1	1.86653	1.77177	1.55985	1.19463	1.0882	0.92638
2.105	1.87517	1.77734	1.5638	1.19727	1.09031	0.92809
2.11	1.88368	1.78294	1.56771	1.19992	1.0924	0.92978
2.115	1.89203	1.78861	1.5716	1.20257	1.09449	0.93145
2.12	1.90027	1.79433	1.57546	1.20522	1.09656	0.93311
2.125	1.90851	1.80007	1.57932	1.20787	1.09862	0.93475
2.13	1.91684	1.80577	1.58318	1.21052	1.10068	0.93639
2.135	1.92532	1.81139	1.58705	1.21317	1.10272	0.93803
2.14	1.93399	1.8169	1.59092	1.21581	1.10476	0.93967
2.145	1.9428	1.82232	1.5948	1.21843	1.10679	0.94131
2.15	1.95162	1.8277	1.59868	1.22103	1.10881	0.94294
2.155	1.96032	1.8331	1.60255	1.2236	1.11082	0.94456
2.16	1.96883	1.83856	1.60642	1.22612	1.1128	0.94617
2.165	1.97707	1.84411	1.61029	1.2286	1.11478	0.94777
2.17	1.9851	1.84974	1.61417	1.23104	1.11675	0.94937
2.175	1.99301	1.85544	1.61807	1.23343	1.11872	0.95096
2.18	2.00093	1.8612	1.62198	1.23581	1.12069	0.95257
2.185	2.00896	1.86701	1.6259	1.23818	1.12267	0.95418
2.19	2.01719	1.87283	1.62983	1.24055	1.12465	0.9558
2.195	2.02566	1.87866	1.63377	1.24293	1.12663	0.95743
2.2	2.03439	1.88448	1.63771	1.24535	1.1286	0.95905
2.205	2.04334	1.89026	1.64163	1.24778	1.13058	0.96066
2.21	2.05251	1.89601	1.64551	1.25025	1.13255	0.96226
2.215	2.06186	1.90173	1.64937	1.25273	1.1345	0.96385
2.22	2.0713	1.90743	1.65318	1.25521	1.13645	0.96543
2.225	2.08078	1.91317	1.65697	1.25768	1.13839	0.96699
2.23	2.09025	1.91895	1.66075	1.26013	1.14031	0.96855
2.235	2.09963	1.92481	1.66453	1.26254	1.14223	0.97009
2.24	2.10888	1.93076	1.66832	1.26492	1.14414	0.97161
2.245	2.11801	1.93682	1.67211	1.26727	1.14606	0.97313
2.25	2.12704	1.94294	1.6759	1.26961	1.14799	0.97464
2.255	2.13606	1.94913	1.67969	1.27194	1.14993	0.97614
2.26	2.14518	1.95536	1.68347	1.2743	1.15186	0.97763
2.265	2.15445	1.96161	1.68726	1.27669	1.1538	0.97911
2.27	2.16389	1.96788	1.69103	1.2791	1.15573	0.98059
2.275	2.17346	1.97417	1.6948	1.28153	1.15764	0.98205
2.28	2.18304	1.98044	1.69856	1.28397	1.15953	0.98349
2.285	2.1925	1.98667	1.70231	1.28639	1.16142	0.98492
2.29	2.20182	1.99284	1.70605	1.28878	1.16329	0.98635
2.295	2.21101	1.9989	1.7098	1.29115	1.16514	0.98778
2.3	2.22013	2.00484	1.71357	1.29349	1.16698	0.98922
2.305	2.22934	2.01067	1.71736	1.2958	1.16881	0.99069
2.31	2.23873	2.01644	1.72116	1.29811	1.17063	0.99217
2.315	2.24832	2.02219	1.72496	1.30042	1.17244	0.99368
2.32	2.25808	2.02797	1.72875	1.30273	1.17426	0.9952
2.325	2.26794	2.03385	1.73251	1.30507	1.17608	0.99673
2.33	2.2778	2.03981	1.73624	1.30741	1.1779	0.99827
2.335	2.28761	2.04584	1.73996	1.30976	1.17973	0.99981
2.34	2.29737	2.0519	1.74365	1.31211	1.18157	1.00133
2.345	2.30711	2.05797	1.74732	1.31444	1.18341	1.00283
2.35	2.31686	2.06401	1.75097	1.31675	1.18524	1.0043
2.355	2.32664	2.07001	1.7546	1.31902	1.18707	1.00575
2.36	2.33643	2.07596	1.7582	1.32126	1.1889	1.00719
2.365	2.34618	2.08188	1.76177	1.32346	1.19073	1.00861
2.37	2.35586	2.08775	1.76534	1.32561	1.19255	1.01002
2.375	2.36547	2.09357	1.7689	1.32773	1.19436	1.01143
2.38	2.37505	2.09934	1.77244	1.32984	1.19616	1.01285
2.385	2.38469	2.10508	1.77598	1.33195	1.19796	1.01427
2.39	2.39445	2.1108	1.77952	1.33407	1.19974	1.01568
2.395	2.40438	2.11655	1.78307	1.33621	1.20151	1.01708
2.4	2.4145	2.12235	1.78664	1.33837	1.20327	1.01848
2.405	2.42478	2.12822	1.79023	1.34053	1.20503	1.01987
2.41	2.43515	2.13416	1.79385	1.34268	1.20677	1.02125
2.415	2.44556	2.14017	1.79747	1.34481	1.2085	1.02262
2.42	2.45601	2.14622	1.80109	1.34691	1.21022	1.024
2.425	2.46649	2.15231	1.80468	1.349	1.21193	1.02537
2.43	2.47701	2.15841	1.80822	1.35108	1.21363	1.02673
2.435	2.48758	2.16454	1.81173	1.35317	1.21533	1.0281
2.44	2.49824	2.17067	1.8152	1.35529	1.21702	1.02947
2.445	2.50896	2.1768	1.81864	1.35742	1.21873	1.03083
2.45	2.51974	2.18291	1.82204	1.35958	1.22043	1.03219
2.455	2.53057	2.189	1.8254	1.36174	1.22213	1.03355
2.46	2.54148	2.19509	1.82873	1.36389	1.22383	1.03491
2.465	2.55248	2.20119	1.83202	1.36602	1.22552	1.03626
2.47	2.56358	2.20734	1.8353	1.36814	1.22721	1.03762
2.475	2.5748	2.21352	1.8386	1.37023	1.2289	1.03898
2.48	2.58616	2.21974	1.84193	1.3723	1.23058	1.04035
2.485	2.59766	2.22597	1.84531	1.37436	1.23226	1.04171
2.49	2.60926	2.23217	1.84872	1.37641	1.23392	1.04307
2.495	2.62093	2.23831	1.85217	1.37847	1.23558	1.04441
2.5	2.63268	2.24437	1.85564	1.38054	1.23723	1.04574
2.505	2.64443	2.25036	1.85911	1.38262	1.23887	1.04704
2.51	2.65615	2.25629	1.86258	1.38471	1.2405	1.04833
2.515	2.66787	2.26217	1.86603	1.38679	1.24212	1.04961
2.52	2.67962	2.26801	1.86947	1.38885	1.24374	1.05089
2.525	2.69137	2.27385	1.87288	1.39089	1.24535	1.05217
2.53	2.70315	2.27968	1.87628	1.3929	1.24696	1.05346
2.535	2.71496	2.28551	1.87965	1.39488	1.24857	1.05475
2.54	2.72671	2.29135	1.88299	1.39685	1.25017	1.05606
2.545	2.73832	2.2972	1.88633	1.3988	1.25176	1.05738
2.55	2.74975	2.30305	1.88968	1.40076	1.25334	1.05871
2.555	2.76102	2.30891	1.89303	1.40272	1.25491	1.06004
2.56	2.77214	2.31478	1.89639	1.40467	1.25648	1.06136
2.565	2.78316	2.32068	1.89977	1.40661	1.25805	1.06268
2.57	2.79413	2.32657	1.90315	1.40854	1.25961	1.06398
2.575	2.80512	2.33246	1.90652	1.41044	1.26117	1.06527
2.58	2.81614	2.33835	1.90987	1.41231	1.26273	1.06655
2.585	2.82723	2.34419	1.91317	1.41415	1.26429	1.06782
2.59	2.83847	2.34997	1.91641	1.41597	1.26586	1.06908
2.595	2.84996	2.3557	1.91959	1.41778	1.26744	1.07032
2.6	2.86177	2.36137	1.92271	1.4196	1.26903	1.07156
2.605	2.87396	2.36698	1.92579	1.42144	1.27063	1.07278
2.61	2.88655	2.37256	1.92886	1.4233	1.27223	1.07399
2.615	2.89948	2.3781	1.93193	1.42518	1.27383	1.0752
2.62	2.91261	2.38359	1.93502	1.42708	1.27541	1.07641
2.625	2.92579	2.38904	1.93816	1.429	1.27696	1.07762
2.63	2.93886	2.39446	1.94135	1.43091	1.27849	1.07884
2.635	2.95172	2.39985	1.94458	1.43282	1.28	1.08007
2.64	2.96435	2.40522	1.94784	1.43472	1.2815	1.08131
2.645	2.9768	2.4106	1.95113	1.43661	1.283	1.08254
2.65	2.98917	2.41599	1.95442	1.4385	1.28449	1.08376
2.655	3.00164	2.42139	1.95769	1.44039	1.286	1.08497
2.66	3.01437	2.42682	1.96092	1.44227	1.2875	1.08618
2.665	3.02744	2.43229	1.96409	1.44415	1.289	1.08738
2.67	3.0409	2.43779	1.96719	1.44601	1.2905	1.08857
2.675	3.05475	2.44331	1.97023	1.44787	1.29199	1.08976
2.68	3.06892	2.44885	1.97322	1.44973	1.29347	1.09096
2.685	3.08324	2.45437	1.9762	1.45158	1.29493	1.09215
2.69	3.09762	2.45986	1.97916	1.45344	1.29638	1.09335
2.695	3.1119	2.46529	1.98214	1.45528	1.29781	1.09454
2.7	3.12598	2.47066	1.98513	1.45711	1.29923	1.09574
2.705	3.13982	2.47596	1.98811	1.45891	1.30064	1.09694
2.71	3.15346	2.48121	1.99109	1.46067	1.30206	1.09815
2.715	3.16701	2.48643	1.99406	1.46239	1.30347	1.09936
2.72	3.18057	2.49165	1.99701	1.46407	1.3049	1.10057
2.725	3.19424	2.49689	1.99996	1.46571	1.30633	1.10178
2.73	3.20811	2.50217	2.00291	1.46733	1.30776	1.10298
2.735	3.22217	2.50752	2.00586	1.46895	1.3092	1.10417
2.74	3.23635	2.51293	2.0088	1.47057	1.31064	1.10533
2.745	3.25059	2.51838	2.01172	1.47222	1.31207	1.10647
2.75	3.26485	2.52385	2.01462	1.47391	1.31348	1.10759
2.755	3.27905	2.52932	2.01748	1.47562	1.31487	1.1087
2.76	3.2932	2.53473	2.02033	1.47737	1.31624	1.1098
2.765	3.30734	2.54008	2.02318	1.47913	1.3176	1.1109
2.77	3.32155	2.54538	2.02603	1.48092	1.31896	1.112
2.775	3.3359	2.55062	2.02888	1.4827	1.32032	1.1131
2.78	3.35051	2.55582	2.03174	1.48446	1.32168	1.11422
2.785	3.36547	2.56096	2.0346	1.48622	1.32305	1.11536
2.79	3.38082	2.56604	2.03744	1.48794	1.32442	1.11652
2.795	3.39654	2.57105	2.04026	1.48963	1.32579	1.1177
2.8	3.41256	2.57598	2.04305	1.4913	1.32715	1.1189
2.805	3.42874	2.58083	2.04581	1.49296	1.32851	1.12011
2.81	3.44493	2.58566	2.04854	1.49461	1.32986	1.1213
2.815	3.46101	2.59049	2.05124	1.49625	1.33122	1.12247
2.82	3.47694	2.59537	2.05394	1.49789	1.33258	1.12361
2.825	3.49269	2.60035	2.05664	1.49953	1.33393	1.12471
2.83	3.50834	2.60541	2.05935	1.50115	1.33529	1.12578
2.835	3.52399	2.61053	2.06207	1.50277	1.33665	1.12684
2.84	3.53972	2.61565	2.0648	1.50437	1.33802	1.1279
2.845	3.55563	2.62074	2.06751	1.50597	1.33938	1.12897
2.85	3.57182	2.62572	2.07021	1.50758	1.34074	1.13006
2.855	3.58827	2.63058	2.07287	1.50919	1.34211	1.13115
2.86	3.60495	2.63532	2.0755	1.5108	1.34347	1.13226
2.865	3.62178	2.63993	2.0781	1.5124	1.34484	1.13336
2.87	3.63863	2.64442	2.08067	1.51399	1.34621	1.13446
2.875	3.65537	2.64882	2.08323	1.51556	1.34759	1.13554
2.88	3.67193	2.65313	2.08579	1.51711	1.34898	1.13663
2.885	3.68825	2.65736	2.08831	1.51867	1.35037	1.13771
2.89	3.70432	2.66151	2.0908	1.52024	1.35178	1.1388
2.895	3.72017	2.6656	2.09326	1.52182	1.35318	1.13989
2.9	3.73587	2.66963	2.09567	1.52343	1.35457	1.14097
2.905	3.75146	2.67359	2.09806	1.52505	1.35594	1.14205
2.91	3.76701	2.6775	2.10044	1.52669	1.35729	1.14311
2.915	3.78254	2.68136	2.10282	1.52832	1.35861	1.14417
2.92	3.79807	2.68518	2.10523	1.52994	1.3599	1.14522
2.925	3.81357	2.68897	2.10766	1.53154	1.36118	1.14627
2.93	3.82903	2.69277	2.11011	1.53313	1.36244	1.14733
2.935	3.84437	2.6966	2.11257	1.5347	1.3637	1.1484
2.94	3.8596	2.70048	2.11504	1.53624	1.36497	1.14947
2.945	3.87473	2.70445	2.11751	1.53778	1.36625	1.15055
2.95	3.88982	2.70852	2.11996	1.5393	1.36755	1.15162
2.955	3.90493	2.71268	2.12239	1.54082	1.36886	1.15269
2.96	3.92013	2.71693	2.12479	1.54234	1.37017	1.15375
2.965	3.93539	2.72122	2.12715	1.54386	1.3715	1.15482
2.97	3.95066	2.72551	2.12948	1.54539	1.37282	1.15588
2.975	3.96585	2.72975	2.13179	1.54691	1.37414	1.15694
2.98	3.98083	2.73389	2.1341	1.54843	1.37545	1.15798
2.985	3.99559	2.73792	2.13642	1.54995	1.37677	1.159
2.99	4.01018	2.74185	2.13875	1.55147	1.37808	1.16
2.995	4.02467	2.74567	2.14108	1.55299	1.3794	1.161
3	4.03916	2.74943	2.14341	1.55452	1.38072	1.162
3.005	4.05376	2.75316	2.1457	1.55605	1.38203	1.16302
3.01	4.06846	2.75687	2.14796	1.55756	1.38334	1.16407
3.015	4.08321	2.76058	2.15015	1.55905	1.38465	1.16516
3.02	4.09801	2.76434	2.1523	1.56053	1.38595	1.16627
3.025	4.11283	2.76814	2.1544	1.562	1.38725	1.16739
3.03	4.12766	2.77198	2.15647	1.56347	1.38854	1.1685
3.035	4.14253	2.77588	2.15853	1.56494	1.38981	1.16959
3.04	4.15748	2.77982	2.16059	1.56641	1.39106	1.17066
3.045	4.17246	2.78376	2.16267	1.56789	1.39229	1.1717
3.05	4.18739	2.78769	2.16478	1.56936	1.39349	1.17273
3.055	4.20223	2.79158	2.16691	1.57082	1.39468	1.17374
3.06	4.21689	2.79542	2.16908	1.57226	1.39586	1.17476
3.065	4.23133	2.79921	2.17128	1.5737	1.39705	1.17579
3.07	4.24557	2.80296	2.17352	1.57512	1.39825	1.17683
3.075	4.25967	2.80671	2.17579	1.57653	1.39948	1.17787
3.08	4.2737	2.81047	2.17805	1.57794	1.40072	1.1789
3.085	4.28774	2.81425	2.1803	1.57933	1.40199	1.17991
3.09	4.30181	2.81805	2.18251	1.58071	1.40325	1.1809
3.095	4.3159	2.82188	2.18464	1.58209	1.40451	1.18187
3.1	4.33	2.82574	2.1867	1.58345	1.40576	1.18284
3.105	4.34403	2.82963	2.1887	1.58483	1.40698	1.1838
3.11	4.35794	2.83356	2.19066	1.58621	1.40819	1.18477
3.115	4.37168	2.8375	2.1926	1.58762	1.40937	1.18575
3.12	4.38523	2.84142	2.19457	1.58903	1.41055	1.18676
3.125	4.39856	2.8453	2.19657	1.59045	1.41172	1.18778
3.13	4.41169	2.84911	2.19861	1.59187	1.4129	1.18882
3.135	4.4246	2.85281	2.20069	1.59326	1.41408	1.18987
3.14	4.43727	2.85641	2.2028	1.59462	1.41526	1.19093
3.145	4.44968	2.85993	2.20493	1.59595	1.41644	1.19199
3.15	4.46185	2.86337	2.20707	1.59726	1.41761	1.19305
3.155	4.47379	2.86675	2.20921	1.59855	1.41878	1.19409
3.16	4.48557	2.87009	2.21134	1.59985	1.41996	1.19511
3.165	4.4973	2.87341	2.21345	1.60116	1.42115	1.19611
3.17	4.50905	2.87672	2.21554	1.60248	1.42234	1.19709
3.175	4.52093	2.88004	2.21761	1.60382	1.42354	1.19806
3.18	4.53299	2.8834	2.21969	1.60517	1.42472	1.19901
3.185	4.54522	2.88679	2.22178	1.60652	1.4259	1.19996
3.19	4.55759	2.89019	2.2239	1.60786	1.42706	1.2009
3.195	4.57011	2.89357	2.22606	1.60919	1.42821	1.20184
3.2	4.5827	2.8969	2.22825	1.61053	1.42935	1.20279
3.205	4.59532	2.90014	2.23046	1.61187	1.43049	1.20374
3.21	4.60797	2.90328	2.23265	1.61321	1.43162	1.20468
3.215	4.62064	2.90633	2.2348	1.61455	1.43275	1.20563
3.22	4.63326	2.90932	2.23688	1.61588	1.43387	1.20656
3.225	4.64587	2.91228	2.23889	1.6172	1.43498	1.20748
3.23	4.65845	2.91525	2.24085	1.61851	1.4361	1.20839
3.235	4.67091	2.91826	2.24276	1.61981	1.43721	1.20931
3.24	4.68315	2.92131	2.24465	1.62109	1.43834	1.21023
3.245	4.69514	2.92442	2.24654	1.62237	1.43948	1.21116
3.25	4.70678	2.92758	2.24845	1.62364	1.44063	1.21209
3.255	4.71803	2.93081	2.25038	1.62491	1.44178	1.21301
3.26	4.72898	2.93411	2.25234	1.62617	1.44293	1.21393
3.265	4.73972	2.93752	2.2543	1.62743	1.44408	1.21486
3.27	4.7503	2.94103	2.25624	1.6287	1.44522	1.21579
3.275	4.76079	2.94464	2.25815	1.62998	1.44634	1.21673
3.28	4.77123	2.94832	2.26001	1.63128	1.44746	1.21769
3.285	4.78158	2.95201	2.26181	1.63261	1.44857	1.21868
3.29	4.7918	2.95566	2.26357	1.63394	1.44967	1.21967
3.295	4.8019	2.95923	2.26531	1.63528	1.45077	1.22066
3.3	4.81194	2.96268	2.26706	1.6366	1.45188	1.22165
3.305	4.82195	2.966	2.26885	1.63791	1.453	1.22261
3.31	4.83202	2.96919	2.27071	1.63918	1.45412	1.22356
3.315	4.84222	2.97226	2.27262	1.64044	1.45526	1.22448
3.32	4.85251	2.97525	2.2746	1.64168	1.4564	1.22539
3.325	4.86284	2.97819	2.27663	1.64293	1.45753	1.22628
3.33	4.87317	2.98107	2.27869	1.64418	1.45864	1.22717
3.335	4.88338	2.98392	2.28075	1.64545	1.45974	1.22806
3.34	4.89338	2.98673	2.28279	1.64672	1.46082	1.22896
3.345	4.90318	2.98953	2.28481	1.64799	1.46189	1.22986
3.35	4.91276	2.9923	2.28679	1.64926	1.46296	1.23077
3.355	4.92214	2.99506	2.28872	1.65052	1.46402	1.23168
3.36	4.93138	2.99781	2.29062	1.65176	1.46507	1.2326
3.365	4.94056	3.00058	2.29247	1.65299	1.46613	1.23352
3.37	4.94967	3.00336	2.29428	1.65421	1.46719	1.23443
3.375	4.95875	3.0062	2.29605	1.65542	1.46824	1.23535
3.38	4.9678	3.00907	2.29778	1.65661	1.4693	1.23627
3.385	4.97683	3.01199	2.29947	1.6578	1.47036	1.23719
3.39	4.98583	3.01494	2.30115	1.65898	1.47142	1.23812
3.395	4.99485	3.01791	2.3028	1.66015	1.47248	1.23906
3.4	5.0039	3.02087	2.30444	1.66132	1.47354	1.23998
3.405	5.01297	3.02382	2.30608	1.6625	1.4746	1.24089
3.41	5.02203	3.02675	2.3077	1.66369	1.47566	1.24178
3.415	5.03105	3.02962	2.30934	1.66487	1.47672	1.24264
3.42	5.03994	3.03245	2.311	1.66606	1.47778	1.24348
3.425	5.04866	3.03524	2.3127	1.66724	1.47883	1.24431
3.43	5.05724	3.03797	2.31443	1.66839	1.47987	1.24514
3.435	5.06573	3.04066	2.31621	1.66953	1.4809	1.24599
3.44	5.07421	3.04332	2.318	1.67064	1.48192	1.24686
3.445	5.08283	3.04598	2.3198	1.67174	1.48294	1.24775
3.45	5.09166	3.04865	2.32159	1.67283	1.48396	1.24865
3.455	5.10069	3.05134	2.32333	1.67392	1.48499	1.24956
3.46	5.10987	3.05406	2.32504	1.675	1.48602	1.25047
3.465	5.11909	3.0568	2.3267	1.67609	1.48706	1.25137
3.47	5.12816	3.05954	2.32833	1.67718	1.48811	1.25227
3.475	5.13694	3.06228	2.32993	1.67827	1.48915	1.25318
3.48	5.1454	3.06498	2.33154	1.67936	1.49018	1.25408
3.485	5.1535	3.06764	2.33316	1.68045	1.49119	1.25498
3.49	5.16129	3.07025	2.33481	1.68157	1.49219	1.25586
3.495	5.16885	3.0728	2.33648	1.68273	1.49316	1.25674
3.5	5.17624	3.07531	2.33819	1.68393	1.49413	1.2576
3.505	5.18347	3.0778	2.33992	1.68518	1.49511	1.25845
3.51	5.19052	3.08029	2.34167	1.68646	1.4961	1.2593
3.515	5.19741	3.08277	2.34342	1.68776	1.49711	1.26015
3.52	5.20412	3.08526	2.34518	1.68906	1.49815	1.261
3.525	5.2107	3.08775	2.34694	1.69033	1.49921	1.26187
3.53	5.21722	3.09027	2.3487	1.69157	1.50028	1.26274
3.535	5.2238	3.0928	2.35049	1.69277	1.50135	1.26362
3.54	5.23045	3.09538	2.35229	1.69393	1.5024	1.2645
3.545	5.23718	3.09802	2.3541	1.69507	1.50344	1.26538
3.55	5.24395	3.1007	2.35589	1.69619	1.50447	1.26625
3.555	5.25068	3.10342	2.35765	1.6973	1.50549	1.26711
3.56	5.2572	3.10614	2.35937	1.69842	1.50651	1.26796
3.565	5.26347	3.10883	2.36105	1.69954	1.50753	1.2688
3.57	5.2695	3.11145	2.36269	1.70067	1.50855	1.26964
3.575	5.2753	3.11398	2.36433	1.70179	1.50956	1.27047
3.58	5.28097	3.11643	2.36596	1.7029	1.51056	1.2713
3.585	5.28669	3.11883	2.3676	1.704	1.51154	1.27212
3.59	5.29256	3.12123	2.36925	1.70509	1.51252	1.27293
3.595	5.29867	3.12366	2.37088	1.70616	1.5135	1.27373
3.6	5.30506	3.12617	2.3725	1.70724	1.51448	1.27453
3.605	5.31171	3.12874	2.37409	1.7083	1.51548	1.27533
3.61	5.31848	3.13136	2.37568	1.70937	1.51648	1.27613
3.615	5.32525	3.13401	2.37727	1.71044	1.51749	1.27693
3.62	5.3319	3.13665	2.37887	1.71152	1.51852	1.27772
3.625	5.33834	3.13928	2.38051	1.71261	1.51956	1.27851
3.63	5.34455	3.14192	2.38219	1.71372	1.52061	1.2793
3.635	5.3506	3.14458	2.38389	1.71484	1.52168	1.28009
3.64	5.35659	3.14727	2.3856	1.71599	1.52275	1.28088
3.645	5.36262	3.14999	2.3873	1.71715	1.52382	1.28167
3.65	5.36872	3.15268	2.38897	1.71831	1.52488	1.28247
3.655	5.37489	3.15533	2.3906	1.71948	1.52593	1.28327
3.66	5.38108	3.15789	2.39221	1.72064	1.52697	1.28407
3.665	5.3872	3.16036	2.3938	1.7218	1.52799	1.28488
3.67	5.39317	3.16277	2.39542	1.72296	1.52899	1.28569
3.675	5.39892	3.16518	2.39708	1.72412	1.52998	1.2865
3.68	5.40444	3.16763	2.3988	1.72528	1.53096	1.28732
3.685	5.40969	3.17018	2.40055	1.72644	1.53193	1.28814
3.69	5.41471	3.17282	2.40231	1.72761	1.5329	1.28897
3.695	5.41959	3.17554	2.40405	1.72876	1.53385	1.28979
3.7	5.42441	3.17828	2.40575	1.72992	1.53481	1.29062
3.705	5.42927	3.18099	2.40737	1.73107	1.53576	1.29143
3.71	5.43426	3.18364	2.40894	1.73222	1.53671	1.29223
3.715	5.43941	3.18619	2.41047	1.73339	1.53766	1.29303
3.72	5.44469	3.18866	2.41196	1.73456	1.5386	1.29382
3.725	5.45004	3.19106	2.41343	1.73575	1.53954	1.2946
3.73	5.45544	3.19341	2.41489	1.73693	1.54047	1.29538
3.735	5.46085	3.1957	2.41635	1.73809	1.54138	1.29616
3.74	5.46626	3.19797	2.4178	1.73923	1.54229	1.29695
3.745	5.4717	3.2002	2.41924	1.74034	1.54319	1.29774
3.75	5.47721	3.2024	2.42068	1.74142	1.54408	1.29854
3.755	5.48281	3.20458	2.42209	1.7425	1.54497	1.29933
3.76	5.48846	3.20677	2.4235	1.74358	1.54585	1.30013
3.765	5.49417	3.20895	2.42492	1.74466	1.54674	1.30092
3.77	5.49986	3.21115	2.42635	1.74576	1.54764	1.3017
3.775	5.50546	3.21336	2.4278	1.74685	1.54855	1.30248
3.78	5.5109	3.21558	2.42929	1.74795	1.54946	1.30327
3.785	5.51615	3.21782	2.43082	1.74905	1.55039	1.30406
3.79	5.5212	3.22006	2.43236	1.75013	1.55134	1.30486
3.795	5.52607	3.22228	2.43391	1.75121	1.55229	1.30567
3.8	5.53082	3.22449	2.43545	1.75228	1.55327	1.30647
3.805	5.53551	3.22669	2.43697	1.75334	1.55426	1.30727
3.81	5.54028	3.2289	2.43847	1.75439	1.55525	1.30806
3.815	5.5452	3.23114	2.43997	1.75543	1.55625	1.30884
3.82	5.55039	3.23342	2.44148	1.75645	1.55724	1.30961
3.825	5.5559	3.23574	2.44299	1.75747	1.55821	1.31036
3.83	5.56171	3.23808	2.44451	1.75849	1.55916	1.31112
3.835	5.56772	3.24042	2.44603	1.75952	1.56009	1.31187
3.84	5.5738	3.24272	2.44753	1.76056	1.561	1.31262
3.845	5.57977	3.24497	2.44899	1.76162	1.56188	1.31338
3.85	5.58551	3.24716	2.45043	1.76269	1.56275	1.31413
3.855	5.59096	3.2493	2.45184	1.76378	1.56361	1.31488
3.86	5.5961	3.25139	2.45324	1.76488	1.56446	1.31563
3.865	5.60099	3.25348	2.45464	1.76597	1.56532	1.31637
3.87	5.60574	3.25557	2.45607	1.76704	1.56617	1.31711
3.875	5.61044	3.25767	2.45751	1.7681	1.56703	1.31785
3.88	5.61515	3.25979	2.45894	1.76914	1.56789	1.3186
3.885	5.61995	3.26194	2.46036	1.77016	1.56874	1.31935
3.89	5.62485	3.26408	2.46174	1.77118	1.5696	1.32012
3.895	5.62985	3.26618	2.46309	1.77219	1.57044	1.32089
3.9	5.63487	3.26822	2.4644	1.77319	1.57128	1.32168
3.905	5.6399	3.27018	2.46568	1.77418	1.57212	1.32246
3.91	5.64486	3.27204	2.46693	1.77518	1.57296	1.32325
3.915	5.6497	3.27384	2.46817	1.77618	1.57379	1.32403
3.92	5.65435	3.27561	2.4694	1.77719	1.57463	1.32481
3.925	5.65884	3.27738	2.47062	1.77823	1.57547	1.32559
3.93	5.66317	3.27917	2.47186	1.77928	1.5763	1.32636
3.935	5.6674	3.28101	2.47312	1.78035	1.57714	1.32713
3.94	5.67163	3.28286	2.4744	1.78142	1.57798	1.3279
3.945	5.67593	3.28473	2.47573	1.78248	1.57884	1.32866
3.95	5.68033	3.2866	2.47709	1.78352	1.57972	1.32943
3.955	5.68487	3.28845	2.4785	1.78452	1.58062	1.33018
3.96	5.68951	3.29029	2.47992	1.7855	1.58154	1.33093
3.965	5.69417	3.29213	2.48136	1.78644	1.58247	1.33167
3.97	5.6988	3.29397	2.48279	1.78737	1.58341	1.3324
3.975	5.70336	3.29583	2.48422	1.78829	1.58435	1.33314
3.98	5.70781	3.29771	2.48565	1.78921	1.58528	1.33387
3.985	5.71217	3.2996	2.4871	1.79013	1.58622	1.3346
3.99	5.71648	3.30149	2.48859	1.79106	1.58715	1.33532
[truncated: 402 more rows]

## Sheet:  Fig.2c
𝜇0 H⊥ (T)	MG(%)-1	MG(%)-2	MG(%)-3	MG(%)-4	MG(%)-5	MG(%)-6
-7.5	1.96404	2.20061	2.67994	3.56745	5.08604	8.28804
-7.495	1.96332	2.19994	2.6791	3.56609	5.08507	8.28826
-7.49	1.96263	2.19924	2.67824	3.56489	5.08371	8.28742
-7.485	1.96195	2.19853	2.67737	3.5637	5.08231	8.28652
-7.48	1.96129	2.19781	2.67649	3.56262	5.08066	8.28505
-7.475	1.96064	2.19707	2.67559	3.56156	5.07889	8.28336
-7.47	1.96	2.19634	2.67467	3.56053	5.07699	8.28142
-7.465	1.95937	2.19561	2.67374	3.55948	5.07503	8.27934
-7.46	1.95876	2.19489	2.67281	3.55837	5.07304	8.27711
-7.455	1.95815	2.19419	2.67188	3.5572	5.07106	8.27471
-7.45	1.95755	2.19349	2.67096	3.55596	5.06911	8.27208
-7.445	1.95695	2.19281	2.67005	3.55466	5.06721	8.26926
-7.44	1.95636	2.19213	2.66914	3.55331	5.06535	8.26633
-7.435	1.95576	2.19146	2.66822	3.55195	5.06355	8.26339
-7.43	1.95514	2.19081	2.66729	3.5506	5.0618	8.26061
-7.425	1.95452	2.19017	2.66635	3.54927	5.06009	8.25812
-7.42	1.95388	2.18953	2.6654	3.54797	5.05842	8.25599
-7.415	1.95323	2.18891	2.66446	3.5467	5.0568	8.25424
-7.41	1.95259	2.18827	2.66354	3.54546	5.05523	8.25282
-7.405	1.95194	2.18762	2.66264	3.54425	5.05373	8.25161
-7.4	1.9513	2.18696	2.66176	3.54306	5.05232	8.25048
-7.395	1.95066	2.18628	2.66089	3.54191	5.05098	8.24936
-7.39	1.95002	2.18559	2.66	3.5408	5.04971	8.24815
-7.385	1.94939	2.18489	2.6591	3.53972	5.04847	8.24683
-7.38	1.94877	2.1842	2.65819	3.53863	5.04723	8.24537
-7.375	1.94814	2.18353	2.65727	3.53753	5.04596	8.24377
-7.37	1.9475	2.18288	2.65635	3.53639	5.04463	8.24198
-7.365	1.94686	2.18224	2.65544	3.5352	5.04324	8.24001
-7.36	1.94621	2.18161	2.65455	3.53397	5.0418	8.23781
-7.355	1.94554	2.18097	2.65368	3.53273	5.04032	8.23542
-7.35	1.94486	2.18031	2.65284	3.53148	5.03882	8.2329
-7.345	1.94418	2.17962	2.65202	3.53026	5.03731	8.23031
-7.34	1.9435	2.17892	2.65123	3.52904	5.03578	8.2277
-7.335	1.94283	2.17819	2.65046	3.52783	5.03422	8.22511
-7.33	1.94216	2.17745	2.6497	3.52664	5.03264	8.22256
-7.325	1.94151	2.17669	2.64895	3.52548	5.031	8.21997
-7.32	1.94087	2.17594	2.64817	3.52437	5.02932	8.21731
-7.315	1.94023	2.17518	2.64736	3.52331	5.02761	8.2146
-7.31	1.9396	2.17443	2.64651	3.52231	5.02587	8.21182
-7.305	1.93898	2.1737	2.64562	3.52133	5.02412	8.20902
-7.3	1.93837	2.173	2.6447	3.52036	5.02242	8.20626
-7.295	1.93777	2.17232	2.64377	3.51938	5.02077	8.20361
-7.29	1.93717	2.17166	2.64286	3.51838	5.01922	8.20101
-7.285	1.93658	2.171	2.64197	3.51736	5.01776	8.19845
-7.28	1.93597	2.17034	2.64112	3.51635	5.01641	8.1959
-7.275	1.93535	2.16966	2.6403	3.51538	5.01514	8.1933
-7.27	1.93472	2.16895	2.63949	3.51445	5.01393	8.19067
-7.265	1.93407	2.16822	2.63869	3.51356	5.01278	8.18809
-7.26	1.93341	2.16747	2.63788	3.51271	5.01165	8.18563
-7.255	1.93274	2.16672	2.63706	3.51186	5.01053	8.18333
-7.25	1.93208	2.16598	2.63622	3.51099	5.00938	8.18118
-7.245	1.93142	2.16525	2.63538	3.51009	5.00815	8.17912
-7.24	1.93078	2.16453	2.63453	3.50915	5.00681	8.17702
-7.235	1.93014	2.16381	2.63369	3.50816	5.00531	8.1747
-7.23	1.92953	2.16309	2.63285	3.50714	5.00364	8.17211
-7.225	1.92892	2.16236	2.63203	3.5061	5.00185	8.16919
-7.22	1.92832	2.16161	2.63121	3.50506	4.99997	8.16597
-7.215	1.92772	2.16083	2.6304	3.50403	4.99808	8.16251
-7.21	1.92712	2.16005	2.62959	3.503	4.99621	8.15897
-7.205	1.9265	2.15927	2.62876	3.50195	4.99441	8.15545
-7.2	1.92587	2.15851	2.6279	3.50085	4.99271	8.15201
-7.195	1.92521	2.15777	2.627	3.49967	4.9911	8.14874
-7.19	1.92455	2.15707	2.62606	3.4984	4.98958	8.14564
-7.185	1.92387	2.15639	2.62509	3.49705	4.98815	8.14269
-7.18	1.9232	2.15573	2.6241	3.49562	4.98677	8.13986
-7.175	1.92254	2.15507	2.62312	3.49414	4.98541	8.13715
-7.17	1.92188	2.15439	2.62216	3.49264	4.98406	8.13452
-7.165	1.92123	2.1537	2.62124	3.49115	4.98267	8.1319
-7.16	1.92059	2.15299	2.62037	3.48969	4.98125	8.12928
-7.155	1.91995	2.15226	2.61952	3.48829	4.97977	8.1266
-7.15	1.91932	2.15151	2.61871	3.48695	4.97825	8.12379
-7.145	1.91869	2.15075	2.61792	3.48566	4.97669	8.12086
-7.14	1.91806	2.15	2.61714	3.48442	4.97507	8.11785
-7.135	1.91744	2.14924	2.61637	3.48323	4.97341	8.11487
-7.13	1.91681	2.14848	2.61561	3.48209	4.97172	8.11202
-7.125	1.91619	2.14774	2.61486	3.48099	4.96999	8.10947
-7.12	1.91557	2.147	2.6141	3.47994	4.96825	8.10731
-7.115	1.91493	2.14627	2.61333	3.47894	4.9665	8.10551
-7.11	1.91429	2.14555	2.61254	3.47797	4.96474	8.10396
-7.105	1.91364	2.14485	2.61172	3.47703	4.96298	8.10251
-7.1	1.91297	2.14415	2.61087	3.47609	4.9612	8.10094
-7.095	1.9123	2.14345	2.60998	3.47514	4.9594	8.09906
-7.09	1.91163	2.14276	2.60904	3.47415	4.95759	8.09683
-7.085	1.91096	2.14206	2.60808	3.47311	4.95579	8.0943
-7.08	1.91029	2.14137	2.60709	3.47201	4.95403	8.09156
-7.075	1.90963	2.14067	2.6061	3.47086	4.95232	8.08877
-7.07	1.90898	2.13996	2.6051	3.46968	4.95065	8.08608
-7.065	1.90834	2.13924	2.60411	3.46848	4.949	8.08353
-7.06	1.90769	2.13851	2.60312	3.46728	4.94731	8.08106
-7.055	1.90704	2.13777	2.60214	3.46608	4.94555	8.07861
-7.05	1.90638	2.13702	2.60117	3.46489	4.94371	8.07605
-7.045	1.90573	2.13625	2.60021	3.46368	4.94178	8.0733
-7.04	1.90508	2.13548	2.59927	3.46244	4.93979	8.07033
-7.035	1.90443	2.13472	2.59835	3.46115	4.93781	8.06718
-7.03	1.9038	2.13397	2.59745	3.45983	4.93587	8.06393
-7.025	1.90319	2.13324	2.59656	3.45848	4.934	8.0607
-7.02	1.90258	2.13253	2.59567	3.45711	4.93224	8.05757
-7.015	1.90199	2.13185	2.59478	3.45574	4.93058	8.05461
-7.01	1.9014	2.13118	2.59387	3.45437	4.92897	8.05183
-7.005	1.90081	2.13051	2.59296	3.45301	4.92739	8.04924
-7	1.90023	2.12982	2.59204	3.45165	4.92582	8.04679
-6.995	1.89963	2.12912	2.59113	3.45029	4.92425	8.04444
-6.99	1.89902	2.12839	2.59023	3.44896	4.92267	8.04208
-6.985	1.8984	2.12762	2.58934	3.44767	4.9211	8.03966
-6.98	1.89776	2.12684	2.58847	3.44641	4.91956	8.03718
-6.975	1.8971	2.12604	2.5876	3.44521	4.91805	8.03461
-6.97	1.89642	2.12522	2.58673	3.44404	4.91655	8.03202
-6.965	1.89572	2.12442	2.58585	3.4429	4.91505	8.02956
-6.96	1.89501	2.12361	2.58495	3.44176	4.91352	8.02727
-6.955	1.8943	2.12282	2.58405	3.44061	4.91196	8.02512
-6.95	1.89358	2.12205	2.58314	3.43944	4.91032	8.02309
-6.945	1.89288	2.12128	2.58222	3.43824	4.90862	8.02102
-6.94	1.8922	2.12053	2.58132	3.43701	4.90682	8.01871
-6.935	1.89154	2.11978	2.58043	3.43575	4.90493	8.01611
-6.93	1.89089	2.11905	2.57955	3.43446	4.90295	8.0133
-6.925	1.89027	2.11833	2.57869	3.43317	4.90091	8.01036
-6.92	1.88965	2.11763	2.57782	3.4319	4.89887	8.00749
-6.915	1.88904	2.11693	2.57693	3.43068	4.89688	8.00487
-6.91	1.88844	2.11624	2.57602	3.42953	4.895	8.00254
-6.905	1.88784	2.11554	2.57508	3.42842	4.89327	8.00047
-6.9	1.88723	2.11483	2.57412	3.42734	4.89168	7.99856
-6.895	1.88662	2.11411	2.57314	3.42626	4.89021	7.9967
-6.89	1.88598	2.11338	2.57217	3.42513	4.8888	7.99476
-6.885	1.88531	2.11263	2.57122	3.42396	4.8874	7.99269
-6.88	1.8846	2.11188	2.57029	3.42276	4.88595	7.99047
-6.875	1.88386	2.11112	2.56941	3.42156	4.88443	7.98806
-6.87	1.88309	2.11035	2.56856	3.42038	4.88281	7.98549
-6.865	1.88233	2.10959	2.56773	3.41926	4.8811	7.98276
-6.86	1.88159	2.10882	2.56691	3.4182	4.8793	7.9799
-6.855	1.88087	2.10805	2.5661	3.41718	4.87745	7.97697
-6.85	1.88019	2.10728	2.56529	3.4162	4.87556	7.97406
-6.845	1.87953	2.10652	2.56449	3.41523	4.87368	7.97126
-6.84	1.87888	2.10576	2.56371	3.41424	4.87182	7.96863
-6.835	1.87824	2.10503	2.56294	3.41323	4.87003	7.96623
-6.83	1.87759	2.10431	2.56216	3.41218	4.8683	7.96406
-6.825	1.87694	2.1036	2.56136	3.41108	4.86665	7.96209
-6.82	1.87629	2.1029	2.56051	3.40995	4.86506	7.96022
-6.815	1.87564	2.1022	2.55959	3.40878	4.86349	7.95835
-6.81	1.875	2.1015	2.55861	3.40758	4.86189	7.95635
-6.805	1.87435	2.10077	2.55757	3.40636	4.86023	7.95411
-6.8	1.8737	2.10003	2.55651	3.40513	4.85848	7.95154
-6.795	1.87304	2.09926	2.55546	3.40389	4.85664	7.94862
-6.79	1.87238	2.09849	2.55443	3.40265	4.85473	7.94543
-6.785	1.87171	2.09771	2.55343	3.40141	4.85279	7.94201
-6.78	1.87105	2.09695	2.55248	3.40016	4.85084	7.93849
-6.775	1.8704	2.09619	2.55155	3.3989	4.84891	7.935
-6.77	1.86974	2.09544	2.55063	3.39761	4.84701	7.9316
-6.765	1.86909	2.0947	2.54973	3.39632	4.84513	7.92834
-6.76	1.86842	2.09397	2.54883	3.39504	4.84327	7.92524
-6.755	1.86774	2.09325	2.54794	3.39377	4.84144	7.9223
-6.75	1.86702	2.09253	2.54707	3.39253	4.83963	7.91951
-6.745	1.86629	2.09182	2.54622	3.39133	4.83786	7.91687
-6.74	1.86554	2.09114	2.54539	3.39016	4.83615	7.91437
-6.735	1.86477	2.09047	2.54456	3.389	4.83448	7.91199
-6.73	1.864	2.08979	2.54374	3.38785	4.83286	7.90969
-6.725	1.86323	2.0891	2.54291	3.38669	4.83129	7.90744
-6.72	1.86247	2.08838	2.54206	3.3855	4.82976	7.9052
-6.715	1.86172	2.08763	2.54118	3.38428	4.82825	7.90299
-6.71	1.86098	2.08684	2.54029	3.38304	4.82676	7.90084
-6.705	1.86026	2.08604	2.53938	3.38177	4.82527	7.89875
-6.7	1.85956	2.08525	2.53844	3.38048	4.82375	7.89674
-6.695	1.85888	2.08447	2.53748	3.37918	4.8222	7.89477
-6.69	1.85822	2.08372	2.5365	3.37789	4.8206	7.89271
-6.685	1.85758	2.08299	2.53552	3.37659	4.81895	7.89047
-6.68	1.85695	2.08227	2.53453	3.37529	4.81728	7.88796
-6.675	1.85633	2.08155	2.53356	3.37401	4.8156	7.88518
-6.67	1.8557	2.08082	2.53262	3.37276	4.81391	7.88218
-6.665	1.85505	2.08007	2.53172	3.37152	4.81221	7.87913
-6.66	1.85439	2.07932	2.53085	3.37032	4.81049	7.87618
-6.655	1.85372	2.07858	2.53	3.36916	4.80872	7.87341
-6.65	1.85303	2.07784	2.52917	3.36801	4.80689	7.87085
-6.645	1.85235	2.07712	2.52834	3.36684	4.80499	7.8684
-6.64	1.85168	2.07639	2.52748	3.36563	4.80305	7.86591
-6.635	1.85103	2.07566	2.52659	3.36438	4.80107	7.86324
-6.63	1.85039	2.0749	2.52568	3.36307	4.79907	7.86029
-6.625	1.84976	2.07413	2.52472	3.36171	4.79706	7.85707
-6.62	1.84912	2.07333	2.52376	3.36034	4.79501	7.85369
-6.615	1.84847	2.07252	2.52279	3.35899	4.79289	7.8503
-6.61	1.84779	2.07171	2.52183	3.35766	4.79068	7.84701
-6.605	1.84709	2.0709	2.52088	3.35638	4.78839	7.84391
-6.6	1.84638	2.07012	2.51995	3.35515	4.78604	7.84099
-6.595	1.84566	2.06936	2.51901	3.35396	4.78367	7.83818
-6.59	1.84494	2.06864	2.51807	3.3528	4.78135	7.8354
-6.585	1.84424	2.06794	2.51711	3.35163	4.77912	7.83261
-6.58	1.84354	2.06726	2.51612	3.35045	4.77697	7.82981
-6.575	1.84286	2.06658	2.5151	3.34925	4.77491	7.82703
-6.57	1.84217	2.06588	2.51408	3.34803	4.77289	7.82437
-6.565	1.84148	2.06515	2.51306	3.34678	4.77089	7.82188
-6.56	1.84078	2.06439	2.51205	3.34553	4.7689	7.81956
-6.555	1.84006	2.0636	2.51108	3.34427	4.76694	7.81737
-6.55	1.83934	2.06279	2.51014	3.343	4.76504	7.81519
-6.545	1.83861	2.06197	2.50924	3.34173	4.76325	7.81288
-6.54	1.83789	2.06115	2.50836	3.34045	4.76157	7.81034
-6.535	1.83718	2.06033	2.50749	3.33917	4.76	7.80754
-6.53	1.83648	2.05951	2.50663	3.3379	4.75849	7.80449
-6.525	1.83579	2.05868	2.50576	3.33665	4.757	7.80133
-6.52	1.83511	2.05785	2.50488	3.33542	4.75548	7.79821
-6.515	1.83444	2.05701	2.50399	3.3342	4.75391	7.79522
-6.51	1.83377	2.05617	2.50307	3.333	4.75228	7.79238
-6.505	1.8331	2.05535	2.50213	3.33179	4.75056	7.78965
-6.5	1.83243	2.05457	2.50115	3.33058	4.74878	7.78691
-6.495	1.83175	2.05382	2.50014	3.32936	4.74693	7.78401
-6.49	1.83106	2.0531	2.49911	3.32815	4.74502	7.78091
-6.485	1.83036	2.05241	2.49806	3.32692	4.74303	7.77764
-6.48	1.82965	2.05172	2.49701	3.32568	4.74101	7.77429
-6.475	1.82893	2.05102	2.49598	3.32443	4.73897	7.771
-6.47	1.8282	2.05029	2.49496	3.32317	4.73694	7.7679
-6.465	1.82748	2.04954	2.49398	3.32188	4.73496	7.76498
-6.46	1.82676	2.04876	2.49302	3.32055	4.73305	7.76221
-6.455	1.82606	2.04795	2.49207	3.31921	4.73124	7.75949
-6.45	1.82537	2.04714	2.49114	3.31785	4.72949	7.75671
-6.445	1.82469	2.04632	2.49023	3.3165	4.72781	7.75378
-6.44	1.82402	2.04549	2.48933	3.31519	4.72614	7.75071
-6.435	1.82335	2.04467	2.48845	3.31392	4.72448	7.74757
-6.43	1.82268	2.04386	2.48759	3.31271	4.72278	7.7444
-6.425	1.82201	2.04307	2.48674	3.31154	4.72105	7.74129
-6.42	1.82134	2.0423	2.48591	3.31039	4.71926	7.73832
-6.415	1.82066	2.04157	2.48509	3.30922	4.71743	7.73556
-6.41	1.81998	2.04085	2.48426	3.308	4.71558	7.73308
-6.405	1.81928	2.04014	2.48343	3.30673	4.71372	7.73097
-6.4	1.81857	2.03942	2.48259	3.30539	4.7119	7.72929
-6.395	1.81784	2.03869	2.48173	3.304	4.7101	7.72804
-6.39	1.81711	2.03793	2.48084	3.30259	4.70836	7.72709
-6.385	1.81638	2.03716	2.47992	3.30118	4.70664	7.72621
-6.38	1.81566	2.03636	2.47895	3.29979	4.70494	7.72512
-6.375	1.81495	2.03556	2.47794	3.29845	4.70324	7.72353
-6.37	1.81425	2.03474	2.47691	3.29716	4.70156	7.72124
-6.365	1.81356	2.03392	2.47587	3.29591	4.69991	7.71822
-6.36	1.81288	2.0331	2.47482	3.29468	4.69832	7.71463
-6.355	1.81219	2.03229	2.47378	3.29346	4.69679	7.71075
-6.35	1.81149	2.03148	2.47274	3.29223	4.69532	7.70684
-6.345	1.81078	2.03067	2.47168	3.29098	4.69387	7.70323
-6.34	1.81006	2.02988	2.47059	3.28972	4.69241	7.70011
-6.335	1.80934	2.02909	2.46948	3.28845	4.6909	7.69746
-6.33	1.80863	2.02829	2.46836	3.28717	4.68933	7.69517
-6.325	1.80792	2.02749	2.46723	3.28588	4.68768	7.69309
-6.32	1.80722	2.02669	2.46611	3.28458	4.68598	7.691
-6.315	1.80652	2.02589	2.46501	3.28327	4.68424	7.68871
-6.31	1.80582	2.0251	2.46394	3.28195	4.68246	7.68612
-6.305	1.80512	2.02433	2.4629	3.28061	4.68067	7.68324
-6.3	1.80442	2.02357	2.4619	3.27926	4.67887	7.6801
-6.295	1.8037	2.02283	2.46094	3.2779	4.67704	7.67675
-6.29	1.80298	2.02207	2.46001	3.27654	4.67519	7.67328
-6.285	1.80223	2.02131	2.4591	3.27519	4.67329	7.66978
-6.28	1.80148	2.02052	2.4582	3.27388	4.67134	7.66628
-6.275	1.80071	2.01972	2.45727	3.27261	4.66934	7.66283
-6.27	1.79995	2.01891	2.45632	3.27137	4.66727	7.65951
-6.265	1.79919	2.0181	2.45533	3.27016	4.66515	7.65637
-6.26	1.79845	2.0173	2.45431	3.26898	4.66299	7.65339
-6.255	1.79772	2.0165	2.45326	3.2678	4.66081	7.65051
-6.25	1.79702	2.01571	2.4522	3.2666	4.65863	7.64765
-6.245	1.79633	2.01491	2.45113	3.2654	4.65644	7.64471
-6.24	1.79567	2.01411	2.45005	3.26418	4.65425	7.64166
-6.235	1.79502	2.01329	2.44896	3.26295	4.65207	7.63853
-6.23	1.79438	2.01247	2.44788	3.26172	4.6499	7.63543
-6.225	1.79374	2.01165	2.44682	3.26049	4.64777	7.63247
-6.22	1.79309	2.01084	2.44577	3.25927	4.6457	7.62973
-6.215	1.79242	2.01004	2.44477	3.25804	4.64372	7.62717
-6.21	1.79173	2.00925	2.44381	3.25681	4.64187	7.62469
-6.205	1.79102	2.00849	2.44288	3.25555	4.64013	7.62214
-6.2	1.79029	2.00774	2.44198	3.25427	4.6385	7.61935
-6.195	1.78954	2.00699	2.4411	3.25296	4.63695	7.61624
-6.19	1.78879	2.00626	2.44023	3.25163	4.63543	7.61284
-6.185	1.78803	2.00552	2.43935	3.25029	4.63391	7.60926
-6.18	1.78728	2.00476	2.43847	3.24896	4.63234	7.60562
-6.175	1.78653	2.00399	2.43759	3.24767	4.63072	7.60204
-6.17	1.78578	2.00319	2.4367	3.24641	4.62901	7.59865
-6.165	1.78503	2.00237	2.43579	3.24518	4.6272	7.59545
-6.16	1.78427	2.00153	2.43488	3.24396	4.62529	7.59239
-6.155	1.78351	2.00069	2.43393	3.24273	4.62329	7.58937
-6.15	1.78275	1.99985	2.43296	3.24145	4.62121	7.58629
-6.145	1.782	1.99903	2.43194	3.24014	4.61907	7.58308
-6.14	1.78125	1.99823	2.43089	3.2388	4.6169	7.57967
-6.135	1.78052	1.99744	2.42981	3.23744	4.61474	7.57611
-6.13	1.77979	1.99666	2.42873	3.23609	4.6126	7.57254
-6.125	1.77906	1.99589	2.42767	3.23475	4.61049	7.56916
-6.12	1.77832	1.99512	2.42665	3.23343	4.60839	7.5661
-6.115	1.77758	1.99434	2.42566	3.23212	4.60628	7.5635
-6.11	1.77684	1.99356	2.42472	3.23081	4.60414	7.56137
-6.105	1.77611	1.99276	2.42379	3.2295	4.60198	7.5596
-6.1	1.77538	1.99195	2.42287	3.22817	4.5998	7.55793
-6.095	1.77466	1.99113	2.42193	3.22682	4.59763	7.55614
-6.09	1.77395	1.99029	2.42096	3.22546	4.5955	7.55399
-6.085	1.77325	1.98944	2.41994	3.22408	4.59344	7.55136
-6.08	1.77256	1.98858	2.41888	3.22268	4.59146	7.54824
-6.075	1.77186	1.9877	2.41782	3.22128	4.58957	7.54475
-6.07	1.77115	1.98683	2.41677	3.21987	4.58777	7.54104
-6.065	1.77044	1.98595	2.41575	3.21845	4.58605	7.53732
-6.06	1.76972	1.98508	2.41477	3.21704	4.58436	7.53368
-6.055	1.76899	1.98422	2.41382	3.21562	4.58268	7.53021
-6.05	1.76825	1.98338	2.41287	3.21419	4.58096	7.52696
-6.045	1.76752	1.98255	2.41191	3.21277	4.57916	7.52389
-6.04	1.76678	1.98173	2.41093	3.21135	4.57726	7.5209
-6.035	1.76605	1.98092	2.40995	3.20993	4.57527	7.51797
-6.03	1.76533	1.98012	2.40897	3.20852	4.57321	7.51502
-6.025	1.76461	1.97932	2.40802	3.20711	4.57112	7.51201
-6.02	1.76389	1.97852	2.40711	3.20569	4.56903	7.50891
-6.015	1.76316	1.97771	2.40621	3.20426	4.56695	7.5058
-6.01	1.76242	1.9769	2.40531	3.2028	4.5649	7.50275
-6.005	1.76167	1.97607	2.40441	3.20133	4.56288	7.49983
-6	1.76093	1.97524	2.40347	3.19986	4.56088	7.4971
-5.995	1.7602	1.97439	2.40251	3.19841	4.55892	7.49462
-5.99	1.75948	1.97354	2.40153	3.197	4.55698	7.49242
-5.985	1.75877	1.9727	2.40054	3.19566	4.55507	7.49044
-5.98	1.75808	1.97188	2.39955	3.19437	4.55315	7.48865
-5.975	1.75739	1.97107	2.39854	3.19315	4.55123	7.48696
-5.97	1.7567	1.9703	2.39753	3.19197	4.54929	7.48525
-5.965	1.756	1.96955	2.3965	3.19081	4.54732	7.48335
-5.96	1.75529	1.9688	2.39547	3.18964	4.54534	7.48117
-5.955	1.75458	1.96806	2.39445	3.18844	4.54337	7.47859
-5.95	1.75386	1.96731	2.39343	3.1872	4.54145	7.4756
-5.945	1.75313	1.96653	2.39244	3.1859	4.53958	7.47229
-5.94	1.7524	1.96572	2.39147	3.18456	4.53776	7.46876
-5.935	1.75166	1.96488	2.39051	3.18319	4.53599	7.46514
-5.93	1.75092	1.96402	2.38954	3.18179	4.53423	7.46159
-5.925	1.75017	1.96315	2.38857	3.18038	4.53248	7.45814
-5.92	1.74942	1.96227	2.38759	3.17898	4.53073	7.45478
-5.915	1.74867	1.9614	2.38658	3.17758	4.52897	7.45144
-5.91	1.74791	1.96053	2.38556	3.17619	4.52718	7.44804
-5.905	1.74716	1.95965	2.38451	3.17481	4.52535	7.44448
-5.9	1.7464	1.95875	2.38344	3.17343	4.52345	7.44068
-5.895	1.74565	1.95784	2.38236	3.17203	4.52147	7.43667
-5.89	1.74489	1.95691	2.38124	3.1706	4.51941	7.43253
-5.885	1.74413	1.95597	2.3801	3.16916	4.51729	7.42835
-5.88	1.74337	1.95505	2.37894	3.16773	4.51515	7.42428
-5.875	1.74262	1.95416	2.37777	3.16631	4.51302	7.42046
-5.87	1.74188	1.9533	2.37661	3.16494	4.51094	7.41691
-5.865	1.74115	1.95247	2.37549	3.16361	4.50891	7.41361
-5.86	1.74043	1.95168	2.37441	3.1623	4.50689	7.41052
-5.855	1.73971	1.9509	2.37339	3.16098	4.50487	7.40756
-5.85	1.73899	1.95013	2.37241	3.15962	4.50283	7.40463
-5.845	1.73827	1.94936	2.37147	3.15822	4.50075	7.40169
-5.84	1.73754	1.94861	2.37052	3.15679	4.49865	7.39879
-5.835	1.73681	1.94787	2.36954	3.15536	4.4965	7.39591
-5.83	1.73606	1.94712	2.36853	3.15395	4.49433	7.39304
-5.825	1.7353	1.94638	2.36746	3.15257	4.49214	7.39022
-5.82	1.73453	1.94561	2.36635	3.15123	4.48992	7.38741
-5.815	1.73375	1.94481	2.36522	3.14992	4.48771	7.38454
-5.81	1.73297	1.94398	2.36406	3.14863	4.48553	7.3816
-5.805	1.73219	1.94312	2.3629	3.14736	4.48342	7.37858
-5.8	1.73142	1.94223	2.36175	3.14608	4.48138	7.37542
-5.795	1.73065	1.94134	2.3606	3.14481	4.47939	7.37214
-5.79	1.72989	1.94045	2.35948	3.14351	4.47743	7.36874
-5.785	1.72914	1.93956	2.35839	3.14218	4.47547	7.36524
-5.78	1.72838	1.93868	2.35735	3.14081	4.47349	7.36169
-5.775	1.72763	1.93781	2.35636	3.13938	4.4715	7.35815
-5.77	1.72688	1.93694	2.35542	3.13791	4.46953	7.3547
-5.765	1.72613	1.93609	2.3545	3.13639	4.46758	7.35145
-5.76	1.72539	1.93524	2.35358	3.13485	4.46565	7.34841
-5.755	1.72465	1.93441	2.35265	3.13329	4.46377	7.34556
-5.75	1.72391	1.93359	2.35168	3.13173	4.46192	7.34283
-5.745	1.72315	1.93277	2.35069	3.13017	4.46007	7.34011
-5.74	1.72239	1.93194	2.34967	3.12861	4.45822	7.33723
-5.735	1.72161	1.93111	2.34864	3.12707	4.45635	7.33411
-5.73	1.72082	1.93026	2.34761	3.12556	4.45443	7.33076
-5.725	1.72003	1.92939	2.34659	3.12409	4.45247	7.32718
-5.72	1.71924	1.92851	2.34558	3.12267	4.45049	7.32349
-5.715	1.71846	1.92763	2.34458	3.12129	4.44848	7.31982
-5.71	1.7177	1.92674	2.34356	3.11996	4.44644	7.31621
-5.705	1.71694	1.92585	2.34254	3.11864	4.44437	7.31271
-5.7	1.71619	1.92497	2.34149	3.11733	4.44224	7.30929
-5.695	1.71544	1.92408	2.34042	3.11602	4.44003	7.30589
-5.69	1.71469	1.9232	2.33935	3.11469	4.43772	7.30248
-5.685	1.71393	1.92231	2.33826	3.11335	4.43533	7.29906
-5.68	1.71316	1.92143	2.33718	3.112	4.4329	7.2956
-5.675	1.7124	1.92055	2.33612	3.11067	4.43049	7.29214
-5.67	1.71163	1.91968	2.33506	3.10935	4.42817	7.28865
-5.665	1.71086	1.91883	2.33402	3.10805	4.42597	7.2851
-5.66	1.7101	1.91798	2.333	3.10677	4.42391	7.28145
-5.655	1.70934	1.91715	2.33198	3.1055	4.42197	7.2777
-5.65	1.70857	1.91631	2.33095	3.10422	4.42011	7.27386
-5.645	1.70781	1.91546	2.32991	3.10291	4.41828	7.26998
-5.64	1.70703	1.91461	2.32886	3.10154	4.41646	7.26612
-5.635	1.70626	1.91376	2.32779	3.1001	4.41459	7.2623
-5.63	1.70548	1.91292	2.32672	3.09859	4.41269	7.25852
-5.625	1.7047	1.9121	2.32565	3.09702	4.41075	7.25472
-5.62	1.70392	1.9113	2.32458	3.09544	4.40877	7.25086
-5.615	1.70314	1.91051	2.32354	3.09387	4.40673	7.24695
-5.61	1.70236	1.90972	2.32252	3.09235	4.40465	7.24302
-5.605	1.70158	1.90891	2.32152	3.09091	4.40252	7.23917
-5.6	1.70079	1.90808	2.32053	3.08953	4.40032	7.23556
-5.595	1.70002	1.90721	2.31952	3.0882	4.39809	7.23223
-5.59	1.69924	1.90632	2.3185	3.08687	4.39584	7.22919
-5.585	1.69847	1.90543	2.31744	3.08552	4.39361	7.2264
-5.58	1.69771	1.90454	2.31636	3.08411	4.39144	7.22372
-5.575	1.69694	1.90367	2.31524	3.08262	4.38935	7.22097
-5.57	1.69616	1.90283	2.31411	3.08105	4.38734	7.21806
-5.565	1.69538	1.90202	2.31299	3.07944	4.38541	7.21495
-5.56	1.69459	1.90123	2.31187	3.07781	4.38353	7.21162
-5.555	1.69379	1.90044	2.31079	3.07619	4.38166	7.20814
-5.55	1.693	1.89964	2.30972	3.07462	4.37976	7.20462
-5.545	1.69222	1.89883	2.30866	3.07311	4.37779	7.20109
-5.54	1.69145	1.89798	2.30759	3.07166	4.37577	7.19754
-5.535	1.69069	1.89711	2.30651	3.07026	4.37368	7.19398
-5.53	1.68992	1.89622	2.30539	3.06891	4.37154	7.19038
-5.525	1.68916	1.89531	2.30424	3.06759	4.36939	7.18673
-5.52	1.6884	1.8944	2.30307	3.0663	4.36724	7.18307
-5.515	1.68762	1.89351	2.30189	3.06502	4.3651	7.17948
-5.51	1.68685	1.89262	2.30072	3.06374	4.36298	7.17601
-5.505	1.68606	1.89175	2.29958	3.06244	4.36086	7.17268
-5.5	1.68527	1.89088	2.29848	3.06112	4.35874	7.16949
-5.495	1.68447	1.89	2.29741	3.05975	4.35661	7.16636
-5.49	1.68367	1.88911	2.29636	3.05832	4.35447	7.16322
-5.485	1.68287	1.88819	2.29531	3.05685	4.35236	7.16005
-5.48	1.68207	1.88725	2.29425	3.05534	4.35027	7.15683
-5.475	1.68127	1.88629	2.29315	3.05381	4.3482	7.15356
-5.47	1.68048	1.88533	2.29201	3.05228	4.34615	7.15024
-5.465	1.67969	1.88437	2.29084	3.05075	4.34408	7.14684
-5.46	1.67891	1.88342	2.28964	3.04923	4.34195	7.14327
-5.455	1.67814	1.88249	2.28841	3.0477	4.33978	7.13946
-5.45	1.67738	1.88158	2.28718	3.04616	4.33756	7.1354
-5.445	1.67662	1.88069	2.28595	3.04461	4.33534	7.1311
-5.44	1.67586	1.87981	2.28474	3.04305	4.33316	7.12662
-5.435	1.6751	1.87893	2.28357	3.04148	4.33107	7.12212
-5.43	1.67432	1.87804	2.28244	3.03993	4.3291	7.11772
-5.425	1.67352	1.87714	2.28137	3.0384	4.32724	7.11344
-5.42	1.67272	1.87625	2.28034	3.0369	4.32545	7.10932
-5.415	1.6719	1.87536	2.27934	3.03542	4.3237	7.10536
-5.41	1.67109	1.87448	2.27836	3.03397	4.3219	7.10144
-5.405	1.67027	1.87363	2.27737	3.03252	4.32002	7.09753
-5.4	1.66946	1.87279	2.27637	3.03107	4.31803	7.09367
-5.395	1.66865	1.87195	2.27534	3.02962	4.31597	7.08988
-5.39	1.66785	1.87112	2.2743	3.02815	4.31385	7.08618
-5.385	1.66706	1.87026	2.27324	3.02665	4.31171	7.08268
-5.38	1.66627	1.86939	2.27216	3.02512	4.30958	7.07935
-5.375	1.66549	1.86851	2.27106	3.02354	4.30744	7.07611
-5.37	1.6647	1.86762	2.26995	3.02193	4.30526	7.07289
-5.365	1.66392	1.86673	2.26882	3.0203	4.30301	7.0696
-5.36	1.66314	1.86585	2.26768	3.01868	4.30066	7.06615
-5.355	1.66236	1.86498	2.26655	3.0171	4.29824	7.06256
-5.35	1.66158	1.86412	2.26543	3.01559	4.29578	7.05893
-5.345	1.6608	1.86328	2.26433	3.01416	4.29334	7.05535
-5.34	1.66001	1.86246	2.26324	3.01281	4.29095	7.05193
-5.335	1.65923	1.86164	2.26217	3.0115	4.28864	7.04873
-5.33	1.65845	1.86082	2.2611	3.0102	4.2864	7.04572
-5.325	1.65767	1.85997	2.26002	3.00886	4.28423	7.04279
-5.32	1.65687	1.85911	2.25895	3.00747	4.28209	7.03983
-5.315	1.65607	1.85821	2.25787	3.00601	4.27999	7.03673
-5.31	1.65526	1.85729	2.25679	3.0045	4.27792	7.03343
-5.305	1.65444	1.85634	2.2557	3.00293	4.27587	7.02992
-5.3	1.65361	1.85539	2.25463	3.00136	4.27384	7.02627
-5.295	1.65277	1.85444	2.25355	2.99979	4.27181	7.02252
-5.29	1.65194	1.85349	2.25248	2.99823	4.26978	7.01872
-5.285	1.65111	1.85255	2.25142	2.99668	4.26773	7.0149
-5.28	1.65029	1.85163	2.25035	2.99515	4.26565	7.01108
-5.275	1.64947	1.85072	2.24929	2.99365	4.26355	7.00724
-5.27	1.64864	1.84982	2.24821	2.99216	4.26145	7.0034
-5.265	1.64782	1.84893	2.24712	2.9907	4.25935	6.99954
-5.26	1.64699	1.84805	2.24601	2.98929	4.25725	6.99568
-5.255	1.64616	1.84718	2.24489	2.98792	4.25517	6.99178
-5.25	1.64534	1.8463	2.24374	2.9866	4.25308	6.98781
-5.245	1.64453	1.84544	2.24259	2.98532	4.25097	6.98377
-5.24	1.64372	1.84457	2.24143	2.98406	4.24882	6.97968
-5.235	1.64292	1.84371	2.24026	2.98282	4.24662	6.97554
-5.23	1.64211	1.84284	2.23909	2.98157	4.24435	6.97137
-5.225	1.64129	1.84197	2.23793	2.9803	4.24202	6.96722
-5.22	1.64047	1.8411	2.23677	2.97898	4.23966	6.96313
-5.215	1.63964	1.84021	2.23561	2.97761	4.23731	6.9591
-5.21	1.6388	1.83932	2.23446	2.97618	4.235	6.95519
-5.205	1.63797	1.83842	2.23332	2.97467	4.23275	6.95148
-5.2	1.63715	1.83752	2.23219	2.97311	4.23055	6.94793
-5.195	1.63632	1.83663	2.23109	2.97151	4.22841	6.94452
-5.19	1.63551	1.83573	2.23002	2.96989	4.22629	6.94118
-5.185	1.63469	1.83484	2.22897	2.96827	4.22418	6.9378
-5.18	1.63388	1.83394	2.22792	2.96666	4.22205	6.93426
-5.175	1.63307	1.83304	2.22686	2.96506	4.2199	6.93052
-5.17	1.63227	1.83213	2.22578	2.96345	4.21774	6.92655
-5.165	1.63147	1.83122	2.22466	2.96183	4.21557	6.92239
-5.16	1.63067	1.8303	2.22352	2.96019	4.2134	6.91812
-5.155	1.62988	1.82937	2.22237	2.95855	4.21126	6.91382
-5.15	1.62909	1.82844	2.22122	2.95692	4.20913	6.90956
-5.145	1.62831	1.82751	2.22009	2.95531	4.20701	6.90539
-5.14	1.62754	1.82657	2.21897	2.95373	4.20489	6.90136
-5.135	1.62677	1.82565	2.21786	2.95218	4.20274	6.89748
-5.13	1.626	1.82472	2.21677	2.95066	4.20053	6.89372
-5.125	1.62523	1.82381	2.21567	2.94917	4.19824	6.89007
-5.12	1.62443	1.8229	2.21458	2.9477	4.19588	6.88648
-5.115	1.62361	1.82201	2.21348	2.94625	4.19346	6.88289
-5.11	1.62277	1.82112	2.21238	2.94478	4.19101	6.87922
-5.105	1.6219	1.82023	2.21126	2.94331	4.18856	6.87546
-5.1	1.62103	1.81933	2.21013	2.94182	4.18614	6.87157
-5.095	1.62015	1.81841	2.20898	2.9403	4.18378	6.86753
-5.09	1.61927	1.81748	2.20781	2.93874	4.1815	6.86335
-5.085	1.61842	1.81653	2.20664	2.93717	4.17929	6.85908
-5.08	1.61758	1.81557	2.20548	2.93556	4.17715	6.85477
-5.075	1.61677	1.8146	2.20434	2.93393	4.17507	6.85051
-5.07	1.61597	1.81361	2.20321	2.93229	4.17305	6.84639
-5.065	1.61519	1.81261	2.20211	2.93063	4.17106	6.8425
-5.06	1.61441	1.8116	2.20104	2.92896	4.16907	6.83884
-5.055	1.61362	1.81058	2.19998	2.92731	4.16705	6.83535
-5.05	1.61282	1.80957	2.19892	2.9257	4.16497	6.83193
-5.045	1.61203	1.80857	2.19786	2.92412	4.16281	6.82841
-5.04	1.61123	1.80761	2.19678	2.92258	4.16055	6.82466
-5.035	1.61044	1.80666	2.19568	2.92107	4.15822	6.82062
-5.03	1.60966	1.80573	2.19454	2.91957	4.15582	6.81631
-5.025	1.60888	1.80481	2.19337	2.91806	4.15338	6.8118
-5.02	1.60808	1.80388	2.19217	2.91652	4.15093	6.80722
-5.015	1.60728	1.80295	2.19096	2.91496	4.14848	6.80271
-5.01	1.60645	1.80201	2.18973	2.91337	4.14605	6.79835
-5.005	1.6056	1.80106	2.18849	2.91179	4.14365	6.79423
-5	1.60474	1.80011	2.18726	2.9102	4.14126	6.79036
-4.995	1.60386	1.79917	2.18602	2.90861	4.13887	6.78672
-4.99	1.60298	1.79823	2.1848	2.90701	4.13647	6.78324
-4.985	1.6021	1.79728	2.18361	2.9054	4.13404	6.77979
-4.98	1.60123	1.79634	2.18244	2.90377	4.13156	6.77626
-4.975	1.60038	1.7954	2.1813	2.90213	4.12906	6.77256
-4.97	1.59955	1.79446	2.18018	2.90049	4.12654	6.76864
-4.965	1.59873	1.79352	2.17904	2.89885	4.12403	6.76452
-4.96	1.59793	1.79259	2.17787	2.89719	4.12158	6.76029
-4.955	1.59715	1.79167	2.17667	2.89552	4.11921	6.75608
-4.95	1.59637	1.79076	2.17544	2.89383	4.11693	6.75197
-4.945	1.59557	1.78984	2.17419	2.89212	4.11471	6.74806
-4.94	1.59476	1.78893	2.17295	2.8904	4.11252	6.74438
-4.935	1.59393	1.78801	2.17174	2.88868	4.11031	6.74086
-4.93	1.59307	1.7871	2.17056	2.88697	4.10806	6.73744
-4.925	1.59218	1.7862	2.16942	2.88529	4.10575	6.734
-4.92	1.59128	1.78531	2.16831	2.88364	4.10339	6.73045
-4.915	1.59038	1.78443	2.16722	2.88201	4.10103	6.72668
-4.91	1.58947	1.78355	2.16613	2.88042	4.09866	6.72265
-4.905	1.58858	1.78265	2.16505	2.87885	4.0963	6.71834
-4.9	1.58769	1.78174	2.16397	2.87729	4.09393	6.71377
-4.895	1.58681	1.7808	2.16289	2.87573	4.0915	6.70894
-4.89	1.58594	1.77982	2.16181	2.87416	4.08899	6.70391
-4.885	1.58507	1.77882	2.16071	2.87259	4.08641	6.69875
-4.88	1.58422	1.7778	2.15959	2.87101	4.08381	6.69354
-4.875	1.58338	1.77677	2.15844	2.86944	4.08124	6.68841
-4.87	1.58255	1.77575	2.15726	2.86789	4.07876	6.6835
-4.865	1.58173	1.77474	2.15606	2.86639	4.07639	6.67894
-4.86	1.58091	1.77376	2.15486	2.86493	4.07414	6.67473
-4.855	1.5801	1.7728	2.15366	2.86351	4.07195	6.67088
-4.85	1.57929	1.77184	2.15247	2.86212	4.06975	6.6673
-4.845	1.57847	1.77089	2.1513	2.86073	4.06748	6.66382
-4.84	1.57765	1.76993	2.15013	2.85933	4.0651	6.66026
-4.835	1.57683	1.76896	2.14895	2.85788	4.0626	6.65652
-4.83	1.576	1.76799	2.14777	2.8564	4.05999	6.65252
-4.825	1.57515	1.76702	2.14658	2.85489	4.0573	6.64828
-4.82	1.57428	1.76605	2.14537	2.85335	4.05455	6.64388
-4.815	1.5734	1.7651	2.14416	2.8518	4.05178	6.63942
-4.81	1.57251	1.76416	2.14294	2.85025	4.04901	6.63502
-4.805	1.57161	1.76321	2.14171	2.84869	4.04629	6.63076
-4.8	1.5707	1.76227	2.14047	2.84713	4.04362	6.62664
-4.795	1.5698	1.76132	2.13921	2.84554	4.04105	6.62264
-4.79	1.56891	1.76036	2.13794	2.84394	4.0386	6.61871
-4.785	1.56802	1.75939	2.13669	2.84232	4.03627	6.61476
-4.78	1.56714	1.75841	2.13545	2.84067	4.03405	6.6107
-4.775	1.56626	1.7574	2.13424	2.83899	4.0319	6.60649
-4.77	1.56539	1.75638	2.13306	2.83729	4.02978	6.60215
-4.765	1.56452	1.75534	2.13189	2.83558	4.02763	6.5977
-4.76	1.56366	1.7543	2.13073	2.83386	4.02541	6.5932
-4.755	1.5628	1.75327	2.12956	2.83215	4.02311	6.58873
-4.75	1.56194	1.75225	2.12837	2.83047	4.02073	6.58434
-4.745	1.56108	1.75125	2.12715	2.82883	4.01829	6.58
-4.74	1.56022	1.75027	2.12593	2.82722	4.01581	6.57571
-4.735	1.55936	1.7493	2.1247	2.82561	4.0133	6.57143
-4.73	1.55849	1.74834	2.12346	2.82402	4.01078	6.56713
-4.725	1.55761	1.74739	2.12223	2.82241	4.00823	6.56284
-4.72	1.55674	1.74643	2.121	2.82078	4.00564	6.55858
-4.715	1.55586	1.74548	2.11975	2.81913	4.00301	6.5544
-4.71	1.55499	1.74453	2.1185	2.8175	4.00034	6.55033
-4.705	1.55412	1.74359	2.11724	2.81589	3.99764	6.54637
-4.7	1.55326	1.74264	2.11598	2.81429	3.99493	6.54247
-4.695	1.55239	1.74168	2.11472	2.81273	3.99224	6.5386
-4.69	1.55152	1.74071	2.11346	2.81117	3.98958	6.53473
-4.685	1.55065	1.73973	2.1122	2.80959	3.98698	6.53079
-4.68	1.54976	1.73875	2.11095	2.80799	3.98444	6.52678
-4.675	1.54887	1.73777	2.10969	2.80634	3.98196	6.52272
-4.67	1.54799	1.73681	2.10844	2.80465	3.97956	6.5186
-4.665	1.5471	1.73587	2.10719	2.80293	3.97722	6.51444
-4.66	1.54623	1.73494	2.10595	2.80122	3.97494	6.51026
-4.655	1.54537	1.734	2.10473	2.79954	3.97274	6.50608
-4.65	1.54452	1.73305	2.10351	2.79789	3.97058	6.50193
-4.645	1.54367	1.73207	2.10231	2.79628	3.96841	6.49783
-4.64	1.54281	1.73105	2.10112	2.79469	3.96621	6.49378
-4.635	1.54194	1.72999	2.09993	2.79311	3.96392	6.48976
-4.63	1.54107	1.72889	2.09874	2.79151	3.9615	6.48573
-4.625	1.5402	1.72777	2.09756	2.7899	3.95894	6.48162
-4.62	1.53932	1.72666	2.0964	2.78829	3.95627	6.47735
-4.615	1.53846	1.72555	2.09525	2.78666	3.95353	6.47291
-4.61	1.53759	1.72447	2.09412	2.78503	3.9508	6.4683
-4.605	1.53672	1.72342	2.093	2.78338	3.94813	6.46356
-4.6	1.53583	1.7224	2.09189	2.7817	3.94557	6.45875
-4.595	1.53494	1.72141	2.09075	2.77999	3.94315	6.4539
-4.59	1.53404	1.72044	2.08958	2.77825	3.94083	6.44903
-4.585	1.53313	1.71949	2.08836	2.77648	3.93858	6.44413
-4.58	1.53222	1.71856	2.0871	2.77472	3.93637	6.43918
-4.575	1.53132	1.71763	2.0858	2.77297	3.93414	6.43417
-4.57	1.53041	1.7167	2.0845	2.77125	3.93186	6.42914
-4.565	1.52951	1.71576	2.08322	2.76957	3.92951	6.42413
-4.56	1.52861	1.71479	2.08198	2.76791	3.92706	6.41919
-4.555	1.5277	1.71381	2.08078	2.76627	3.92452	6.41438
-4.55	1.52678	1.7128	2.07959	2.76464	3.9219	6.40969
-4.545	1.52587	1.71178	2.07842	2.76301	3.9192	6.40508
-4.54	1.52495	1.71076	2.07723	2.76136	3.91646	6.40053
-4.535	1.52404	1.70975	2.07602	2.75969	3.91372	6.39599
-4.53	1.52314	1.70876	2.0748	2.75799	3.911	6.39146
-4.525	1.52224	1.70777	2.07357	2.75627	3.90832	6.38699
-4.52	1.52135	1.70679	2.07233	2.75451	3.90568	6.38262
-4.515	1.52046	1.70581	2.07109	2.75274	3.90308	6.37842
-4.51	1.51957	1.70482	2.06985	2.75097	3.9005	6.37438
-4.505	1.51869	1.70382	2.0686	2.74921	3.89795	6.37043
-4.5	1.5178	1.70281	2.06733	2.74747	3.89543	6.36646
-4.495	1.51691	1.70178	2.06603	2.74574	3.89295	6.36238
-4.49	1.51602	1.70075	2.0647	2.74402	3.8905	6.35807
-4.485	1.51512	1.69971	2.06336	2.74229	3.88807	6.35345
-4.48	1.51421	1.69868	2.06199	2.74054	3.88562	6.34859
-4.475	1.51329	1.69766	2.06062	2.73879	3.88314	6.34357
-4.47	1.51238	1.69663	2.05925	2.73705	3.88058	6.33844
-4.465	1.51147	1.69562	2.05787	2.73532	3.87795	6.3333
-4.46	1.51057	1.6946	2.05649	2.73363	3.87526	6.32819
-4.455	1.50968	1.69356	2.05511	2.73196	3.87254	6.32312
-4.45	1.5088	1.69252	2.05374	2.73029	3.86981	6.31806
-4.445	1.50793	1.69147	2.05241	2.7286	3.86709	6.31305
-4.44	1.50706	1.6904	2.0511	2.72686	3.86438	6.30813
-4.435	1.50618	1.68934	2.04984	2.72506	3.86167	6.30338
-4.43	1.50529	1.68828	2.04861	2.72322	3.85895	6.29887
-4.425	1.50438	1.68722	2.04738	2.72134	3.85624	6.29463
-4.42	1.50347	1.68616	2.04614	2.71947	3.85351	6.29062
-4.415	1.50255	1.68509	2.04489	2.71762	3.8508	6.28674
-4.41	1.50162	1.68402	2.04361	2.7158	3.8481	6.28282
-4.405	1.50068	1.68295	2.04232	2.71402	3.84541	6.27877
-4.4	1.49974	1.68189	2.04101	2.71227	3.84272	6.27453
-4.395	1.49878	1.68084	2.0397	2.71055	3.84002	6.27012
-4.39	1.49783	1.67982	2.03839	2.70884	3.83729	6.26563
-4.385	1.4969	1.67881	2.03708	2.70713	3.83454	6.26114
-4.38	1.49598	1.67781	2.03577	2.7054	3.83177	6.25666
-4.375	1.49509	1.67683	2.03447	2.70365	3.82901	6.25216
-4.37	1.49422	1.67584	2.03318	2.70187	3.82626	6.24756
-4.365	1.49336	1.67485	2.0319	2.70004	3.82355	6.24279
-4.36	1.4925	1.67383	2.03063	2.69817	3.82088	6.23781
-4.355	1.49162	1.67279	2.02937	2.6963	3.81825	6.23266
-4.35	1.49072	1.67174	2.02813	2.69444	3.81566	6.22745
-4.345	1.4898	1.67066	2.02691	2.6926	3.81309	6.22229
-4.34	1.48886	1.66958	2.02571	2.69081	3.81051	6.21725
-4.335	1.48792	1.6685	2.02453	2.68906	3.8079	6.21236
-4.33	1.48698	1.66744	2.02338	2.68735	3.80524	6.20758
-4.325	1.48604	1.66638	2.02224	2.68566	3.80253	6.20284
-4.32	1.48512	1.66534	2.02111	2.68398	3.79978	6.19804
-4.315	1.48421	1.66431	2.01996	2.68228	3.797	6.19311
-4.31	1.48331	1.66329	2.01878	2.68058	3.79421	6.18805
-4.305	1.48241	1.66228	2.01757	2.67885	3.79144	6.18289
-4.3	1.4815	1.66127	2.01631	2.6771	3.7887	6.17768
-4.295	1.48058	1.66027	2.015	2.67534	3.78598	6.17248
-4.29	1.47966	1.65929	2.01364	2.67357	3.78327	6.16734
-4.285	1.47872	1.6583	2.01224	2.67179	3.78059	6.16223
-4.28	1.47777	1.65732	2.01083	2.67002	3.77792	6.15715
-4.275	1.47682	1.65633	2.00941	2.66826	3.77525	6.15207
-4.27	1.47587	1.65532	2.00802	2.66651	3.77258	6.14694
-4.265	1.47492	1.65428	2.00666	2.66479	3.76989	6.14177
-4.26	1.47397	1.65321	2.00535	2.66306	3.76717	6.13659
-4.255	1.47303	1.65211	2.00408	2.66133	3.7644	6.13145
-4.25	1.47209	1.651	2.00284	2.65958	3.76158	6.12633
-4.245	1.47115	1.64989	2.00162	2.6578	3.75872	6.12125
-4.24	1.47023	1.6488	2.0004	2.65596	3.75584	6.11617
-4.235	1.46931	1.64773	1.99917	2.65408	3.75296	6.111
-4.23	1.4684	1.6467	1.99791	2.65215	3.75014	6.10566
-4.225	1.4675	1.64568	1.99662	2.65019	3.7474	6.10019
-4.22	1.4666	1.64468	1.99531	2.6482	3.74474	6.09456
-4.215	1.46568	1.64368	1.99397	2.64621	3.74217	6.08881
-4.21	1.46476	1.64267	1.99261	2.64424	3.73968	6.08301
-4.205	1.46383	1.64165	1.99124	2.6423	3.73723	6.07718
-4.2	1.46289	1.64061	1.98987	2.64039	3.73479	6.0713
-4.195	1.46195	1.63957	1.98851	2.63852	3.73233	6.06538
-4.19	1.46099	1.63851	1.98715	2.63669	3.72981	6.05938
-4.185	1.46003	1.63745	1.9858	2.63489	3.72721	6.0533
-4.18	1.45906	1.63637	1.98447	2.63307	3.72452	6.04721
-4.175	1.45808	1.63527	1.98314	2.63124	3.72175	6.04114
-4.17	1.4571	1.63415	1.98182	2.62938	3.71893	6.03515
-4.165	1.45612	1.63301	1.9805	2.62748	3.71609	6.02931
-4.16	1.45514	1.63185	1.97917	2.62555	3.71326	6.02366
-4.155	1.45417	1.63069	1.97785	2.62363	3.71046	6.01817
-4.15	1.45321	1.62955	1.97651	2.62173	3.7077	6.01284
-4.145	1.45226	1.62842	1.97517	2.61986	3.70497	6.00762
-4.14	1.45132	1.62732	1.97382	2.61803	3.70222	6.00238
-4.135	1.45037	1.62625	1.97248	2.61624	3.69943	5.99705
-4.13	1.44941	1.62521	1.97114	2.61447	3.69655	5.99157
-4.125	1.44844	1.62417	1.96982	2.61271	3.69356	5.98587
-4.12	1.44745	1.62313	1.96851	2.61097	3.69046	5.97991
-4.115	1.44646	1.62209	1.9672	2.60923	3.68728	5.97376
-4.11	1.44547	1.62103	1.96589	2.60748	3.68404	5.96743
-4.105	1.44449	1.61996	1.96457	2.60571	3.68078	5.96098
-4.1	1.44353	1.61886	1.96323	2.60389	3.67751	5.95449
-4.095	1.44257	1.61775	1.96189	2.60202	3.67424	5.94804
-4.09	1.44162	1.6166	1.96053	2.60008	3.67099	5.9417
-4.085	1.44067	1.61545	1.95918	2.59808	3.66777	5.93558
-4.08	1.43969	1.61428	1.95784	2.59604	3.6646	5.92973
-4.075	1.4387	1.61313	1.95651	2.59397	3.66153	5.92415
-4.07	1.4377	1.612	1.95517	2.59192	3.65857	5.91881
-4.065	1.43669	1.61088	1.95384	2.5899	3.65572	5.91361
-4.06	1.43569	1.60978	1.9525	2.58794	3.65296	5.90837
-4.055	1.43468	1.60869	1.95114	2.58604	3.65025	5.90298
-4.05	1.43369	1.60759	1.94979	2.5842	3.64751	5.89735
-4.045	1.43271	1.60649	1.94844	2.58239	3.64472	5.89144
-4.04	1.43173	1.60537	1.94711	2.58062	3.64188	5.8853
-4.035	1.43076	1.60425	1.94579	2.57885	3.63898	5.87904
-4.03	1.4298	1.60313	1.94448	2.57708	3.63607	5.87275
-4.025	1.42884	1.60202	1.94319	2.57527	3.63317	5.86647
-4.02	1.42789	1.60093	1.94189	2.57342	3.63031	5.86022
-4.015	1.42695	1.59987	1.9406	2.57152	3.62746	5.85403
-4.01	1.42601	1.59882	1.93929	2.56956	3.62463	5.84782
-4.005	1.42507	1.59778	1.93799	2.56756	3.62178	5.84158
-4	1.42414	1.59673	1.93667	2.56554	3.61889	5.83531
-3.995	1.4232	1.59567	1.93535	2.56352	3.61594	5.829
-3.99	1.42227	1.5946	1.93403	2.56152	3.61293	5.82265
-3.985	1.42133	1.59353	1.9327	2.55954	3.60984	5.81627
-3.98	1.42037	1.59245	1.93135	2.55762	3.60668	5.80993
-3.975	1.41941	1.59138	1.92998	2.55573	3.60347	5.80364
-3.97	1.41843	1.59032	1.92859	2.55391	3.60022	5.79746
-3.965	1.41745	1.58924	1.92717	2.55212	3.59698	5.79143
-3.96	1.41647	1.58815	1.92571	2.55037	3.59378	5.78559
-3.955	1.4155	1.58704	1.92422	2.54861	3.59066	5.77984
-3.95	1.41453	1.58589	1.9227	2.54685	3.58765	5.77409
-3.945	1.41357	1.58472	1.92116	2.54505	3.58474	5.76819
-3.94	1.41262	1.58353	1.91963	2.54322	3.58192	5.76198
-3.935	1.41166	1.58235	1.91811	2.54135	3.57913	5.75538
-3.93	1.41068	1.58117	1.91662	2.53944	3.57635	5.74843
-3.925	1.4097	1.58002	1.91515	2.5375	3.57352	5.74127
-3.92	1.40869	1.57889	1.91372	2.53553	3.57064	5.73408
-3.915	1.40768	1.57778	1.9123	2.53352	3.56769	5.72704
-3.91	1.40665	1.57667	1.91091	2.53149	3.56468	5.72021
-3.905	1.40563	1.57556	1.90953	2.52942	3.56164	5.71355
-3.9	1.40461	1.57443	1.90817	2.52735	3.55857	5.70692
-3.895	1.40359	1.57328	1.90683	2.52528	3.55547	5.70015
-3.89	1.40259	1.57213	1.90551	2.52325	3.55235	5.69314
-3.885	1.40158	1.57096	1.90421	2.52125	3.54921	5.68593
-3.88	1.40059	1.5698	1.90291	2.51929	3.54605	5.67861
-3.875	1.39959	1.56865	1.90162	2.51735	3.54289	5.67134
-3.87	1.39859	1.56752	1.90031	2.51541	3.53976	5.66422
-3.865	1.39759	1.5664	1.89896	2.51344	3.53666	5.65729
-3.86	1.39659	1.56528	1.89759	2.51145	3.53358	5.65045
-3.855	1.39558	1.56415	1.89619	2.50941	3.53052	5.64361
-3.85	1.39457	1.56302	1.89475	2.50735	3.52744	5.63667
-3.845	1.39356	1.56188	1.89328	2.50529	3.5243	5.62955
-3.84	1.39254	1.56074	1.89178	2.50325	3.52109	5.62228
-3.835	1.39152	1.55961	1.89025	2.50124	3.51782	5.61493
-3.83	1.39051	1.55849	1.88871	2.49927	3.5145	5.6076
-3.825	1.3895	1.55737	1.88716	2.49734	3.51116	5.60035
-3.82	1.38848	1.55625	1.88562	2.49541	3.50786	5.59326
-3.815	1.38748	1.55511	1.88412	2.49348	3.50459	5.58639
-3.81	1.38647	1.55394	1.88264	2.49153	3.50136	5.57972
-3.805	1.38546	1.55274	1.8812	2.48954	3.49818	5.57328
-3.8	1.38446	1.55152	1.87978	2.4875	3.49502	5.56701
-3.795	1.38345	1.5503	1.87837	2.48541	3.49185	5.56082
-3.79	1.38245	1.5491	1.87696	2.48328	3.48868	5.55457
-3.785	1.38145	1.54792	1.87554	2.48114	3.48549	5.54814
-3.78	1.38045	1.54678	1.8741	2.47901	3.48229	5.54139
-3.775	1.37944	1.54565	1.87265	2.47692	3.47908	5.53424
-3.77	1.37844	1.54451	1.87121	2.47487	3.47586	5.52671
-3.765	1.37744	1.54336	1.86977	2.47286	3.47263	5.51887
-3.76	1.37643	1.54219	1.86833	2.47086	3.46938	5.51079
-3.755	1.37542	1.54099	1.8669	2.46885	3.46609	5.50261
-3.75	1.3744	1.53979	1.86547	2.46681	3.46276	5.4944
-3.745	1.37338	1.53859	1.86405	2.46473	3.45938	5.48614
-3.74	1.37235	1.53741	1.86262	2.4626	3.45594	5.47783
-3.735	1.37132	1.53626	1.8612	2.46044	3.45246	5.46946
-3.73	1.37028	1.53513	1.85978	2.45826	3.44898	5.461
-3.725	1.36923	1.53402	1.85836	2.45609	3.44552	5.45242
-3.72	1.36817	1.53291	1.85695	2.45392	3.44214	5.44378
-3.715	1.36711	1.5318	1.85553	2.45179	3.43887	5.43513
-3.71	1.36605	1.53067	1.8541	2.44971	3.4357	5.42648
-3.705	1.36501	1.52952	1.85266	2.44768	3.4326	5.41789
-3.7	1.36398	1.52835	1.8512	2.4457	3.42954	5.40939
-3.695	1.36297	1.52716	1.84973	2.44378	3.42647	5.40093
-3.69	1.36197	1.52596	1.84822	2.44187	3.42332	5.39241
-3.685	1.36098	1.52475	1.84668	2.43995	3.42009	5.38376
-3.68	1.35999	1.52351	1.84511	2.43801	3.41681	5.37492
-3.675	1.35899	1.52227	1.84352	2.43601	3.41348	5.36582
-3.67	1.35798	1.52102	1.84192	2.43398	3.41014	5.35653
-3.665	1.35694	1.51978	1.84035	2.43191	3.40681	5.34714
-3.66	1.35588	1.51854	1.83882	2.42984	3.40346	5.33772
-3.655	1.35481	1.51731	1.83732	2.42778	3.40009	5.32834
-3.65	1.35374	1.51611	1.83585	2.42571	3.39667	5.319
-3.645	1.35267	1.51492	1.8344	2.42363	3.39316	5.30967
-3.64	1.3516	1.51374	1.83295	2.42154	3.38957	5.30029
-3.635	1.35054	1.51257	1.83148	2.4194	3.38591	5.29082
-3.63	1.34949	1.5114	1.82999	2.41721	3.3822	5.28125
-3.625	1.34844	1.51022	1.82847	2.41498	3.37845	5.27159
-3.62	1.3474	1.50903	1.82693	2.41273	3.37469	5.26187
-3.615	1.34635	1.50783	1.82539	2.41045	3.37094	5.25214
-3.61	1.3453	1.50662	1.82383	2.40819	3.36722	5.2424
-3.605	1.34424	1.50541	1.82228	2.40595	3.36356	5.23264
-3.6	1.34318	1.50421	1.82073	2.40375	3.35996	5.22279
-3.595	1.34212	1.50302	1.81918	2.40158	3.3564	5.21279
-3.59	1.34105	1.50184	1.81763	2.39947	3.35288	5.20257
-3.585	1.33998	1.50065	1.8161	2.39738	3.34936	5.19207
-3.58	1.3389	1.49946	1.8146	2.39531	3.3458	5.18129
-3.575	1.33782	1.49824	1.81312	2.39323	3.3422	5.17027
-3.57	1.33673	1.49701	1.81166	2.39113	3.33857	5.15908
-3.565	1.33565	1.49575	1.81023	2.38899	3.33494	5.1478
-3.56	1.33456	1.4945	1.80881	2.38684	3.33131	5.13652
-3.555	1.33348	1.49324	1.80741	2.38467	3.32772	5.12535
-3.55	1.33239	1.492	1.806	2.38251	3.32415	5.11432
-3.545	1.33131	1.49077	1.8046	2.38035	3.32057	5.10344
-3.54	1.33022	1.48955	1.80318	2.37821	3.31696	5.09271
-3.535	1.32914	1.48834	1.80173	2.37606	3.3133	5.08206
-3.53	1.32806	1.48714	1.80024	2.3739	3.3096	5.07138
-3.525	1.32699	1.48595	1.79873	2.37172	3.30588	5.06062
-3.52	1.32592	1.48476	1.79717	2.36952	3.30218	5.04973
-3.515	1.32487	1.48357	1.7956	2.36732	3.29852	5.03866
-3.51	1.32382	1.48237	1.79403	2.36511	3.29491	5.02744
-3.505	1.32278	1.48116	1.79245	2.36293	3.29133	5.01609
-3.5	1.32174	1.47995	1.7909	2.36077	3.28775	5.00465
-3.495	1.32069	1.47873	1.78936	2.35865	3.28412	4.99314
-3.49	1.31963	1.47752	1.78784	2.35656	3.28041	4.98157
-3.485	1.31855	1.47631	1.78632	2.35447	3.27662	4.96991
-3.48	1.31747	1.47509	1.7848	2.35239	3.27278	4.95814
-3.475	1.31637	1.47385	1.78327	2.35028	3.26893	4.94622
-3.47	1.31527	1.4726	1.78172	2.34813	3.26511	4.9341
-3.465	1.31417	1.47133	1.78016	2.34595	3.26134	4.92176
-3.46	1.31308	1.47005	1.77857	2.34374	3.25764	4.90925
-3.455	1.31199	1.46878	1.77697	2.34152	3.25399	4.8966
-3.45	1.3109	1.4675	1.77536	2.33929	3.25035	4.88388
-3.445	1.3098	1.46623	1.77375	2.33706	3.2467	4.8712
-3.44	1.30868	1.46496	1.77214	2.33483	3.243	4.85862
-3.435	1.30753	1.46368	1.77053	2.33257	3.23921	4.8461
-3.43	1.30637	1.46238	1.76892	2.33027	3.23534	4.83365
-3.425	1.30519	1.46107	1.76733	2.32793	3.2314	4.82126
-3.42	1.30402	1.45975	1.76576	2.32555	3.22739	4.80888
-3.415	1.30286	1.45844	1.76421	2.32314	3.22336	4.79647
-3.41	1.30172	1.45714	1.76268	2.32073	3.21931	4.78408
-3.405	1.3006	1.45586	1.76116	2.31833	3.21526	4.77167
-3.4	1.2995	1.45459	1.75964	2.31598	3.21121	4.7592
-3.395	1.29841	1.45332	1.75811	2.31366	3.20714	4.74662
-3.39	1.29733	1.45205	1.75657	2.31137	3.20304	4.73391
-3.385	1.29624	1.45077	1.75501	2.30907	3.19888	4.721
-3.38	1.29516	1.44949	1.75344	2.30676	3.19466	4.70786
-3.375	1.29407	1.44823	1.75185	2.30442	3.19036	4.69452
-3.37	1.29298	1.44698	1.75025	2.30204	3.186	4.68101
-3.365	1.29189	1.44575	1.74866	2.29964	3.18159	4.66735
-3.36	1.2908	1.44455	1.74706	2.29722	3.17715	4.65353
-3.355	1.28971	1.44336	1.74546	2.29481	3.17272	4.63959
-3.35	1.28861	1.44218	1.74387	2.29241	3.16833	4.62549
-3.345	1.28749	1.44098	1.74228	2.29003	3.16399	4.61119
-3.34	1.28636	1.43975	1.74068	2.2877	3.15972	4.59675
-3.335	1.28523	1.4385	1.73908	2.28539	3.15551	4.58221
-3.33	1.28408	1.43722	1.73747	2.28312	3.15133	4.56762
-3.325	1.28293	1.43593	1.73585	2.28086	3.14714	4.55298
-3.32	1.28178	1.43465	1.73424	2.27861	3.14289	4.53828
-3.315	1.28064	1.43337	1.73263	2.27636	3.13857	4.52344
-3.31	1.27952	1.4321	1.73102	2.27409	3.13415	4.50839
-3.305	1.27841	1.43085	1.7294	2.27177	3.12967	4.49307
-3.3	1.27731	1.4296	1.72776	2.26941	3.12514	4.47755
-3.295	1.27621	1.42833	1.7261	2.267	3.12061	4.46189
-3.29	1.2751	1.42705	1.7244	2.26454	3.1161	4.4462
-3.285	1.27399	1.42575	1.72268	2.26205	3.11162	4.43057
-3.28	1.27287	1.42444	1.72096	2.25955	3.10716	4.41503
-3.275	1.27174	1.42312	1.71924	2.25704	3.10271	4.39955
-3.27	1.27061	1.4218	1.71755	2.25454	3.09828	4.38406
-3.265	1.26947	1.42048	1.71589	2.25207	3.09384	4.36853
-3.26	1.26834	1.41918	1.71425	2.24961	3.08942	4.35293
-3.255	1.2672	1.41788	1.71263	2.24718	3.085	4.33725
-3.25	1.26607	1.41659	1.71099	2.24477	3.08056	4.32152
-3.245	1.26494	1.41531	1.70933	2.24238	3.07606	4.30577
-3.24	1.26382	1.41401	1.70764	2.23999	3.07147	4.29005
-3.235	1.26268	1.41272	1.70592	2.2376	3.06675	4.27437
-3.23	1.26154	1.41141	1.70417	2.23518	3.06193	4.25873
-3.225	1.26038	1.41009	1.7024	2.23273	3.05702	4.24314
-3.22	1.25921	1.40876	1.70063	2.23024	3.05208	4.22758
-3.215	1.25802	1.40744	1.69886	2.22771	3.04717	4.21203
-3.21	1.25681	1.40612	1.69712	2.22517	3.04233	4.19647
-3.205	1.2556	1.40482	1.6954	2.22261	3.03759	4.18088
-3.2	1.25439	1.40354	1.69373	2.22006	3.03294	4.1652
-3.195	1.2532	1.40227	1.69209	2.2175	3.02836	4.1494
-3.19	1.25201	1.40099	1.69049	2.21495	3.02381	4.13349
-3.185	1.25084	1.39969	1.68891	2.21239	3.01924	4.1175
-3.18	1.24968	1.39836	1.68732	2.20981	3.01463	4.1015
-3.175	1.24853	1.39698	1.68571	2.20724	3.00995	4.08562
-3.17	1.24736	1.39559	1.68405	2.20468	3.00517	4.06998
-3.165	1.24619	1.39419	1.68233	2.20213	3.0003	4.05456
-3.16	1.245	1.3928	1.68057	2.1996	2.99536	4.0393
-3.155	1.24381	1.39145	1.67879	2.19709	2.99038	4.02409
-3.15	1.24263	1.39014	1.67701	2.1946	2.98537	4.0087
-3.145	1.24146	1.38886	1.67525	2.19209	2.98036	3.99293
-3.14	1.2403	1.38759	1.67355	2.18955	2.97535	3.9767
-3.135	1.23915	1.38632	1.67188	2.18697	2.97035	3.96002
-3.13	1.23799	1.38503	1.67026	2.18433	2.96532	3.94293
-3.125	1.23682	1.3837	1.66865	2.18165	2.96025	3.9256
-3.12	1.23563	1.38233	1.66705	2.17897	2.95515	3.90815
-3.115	1.23442	1.38093	1.66544	2.1763	2.95	3.89071
-3.11	1.23319	1.37951	1.6638	2.17369	2.94482	3.87336
-3.105	1.23195	1.37809	1.66212	2.17114	2.93962	3.85614
-3.1	1.23072	1.37668	1.66042	2.16864	2.9344	3.83907
-3.095	1.22951	1.37529	1.6587	2.16617	2.92916	3.82221
-3.09	1.22831	1.37391	1.65697	2.16369	2.92389	3.80551
-3.085	1.22713	1.37254	1.65522	2.16117	2.91857	3.78894
-3.08	1.22596	1.37119	1.65346	2.15861	2.91321	3.77247
-3.075	1.22479	1.36983	1.65169	2.15599	2.90781	3.75603
-3.07	1.22362	1.36847	1.64992	2.15331	2.90236	3.73955
-3.065	1.22244	1.3671	1.64813	2.15058	2.89687	3.72299
-3.06	1.22125	1.36574	1.64634	2.14781	2.89133	3.70639
-3.055	1.22005	1.36437	1.64454	2.14501	2.8857	3.68975
-3.05	1.21885	1.363	1.64275	2.14218	2.87996	3.67313
-3.045	1.21765	1.36162	1.64095	2.13934	2.87412	3.65662
-3.04	1.21645	1.36024	1.63915	2.1365	2.86815	3.64027
-3.035	1.21526	1.35885	1.63735	2.13366	2.86208	3.62411
-3.03	1.21407	1.35746	1.63554	2.13083	2.85596	3.60813
-3.025	1.21288	1.35605	1.63373	2.12801	2.84985	3.5923
-3.02	1.21168	1.35465	1.63191	2.12518	2.84377	3.57656
-3.015	1.21047	1.35325	1.63007	2.12233	2.83776	3.56084
-3.01	1.20924	1.35184	1.62823	2.11945	2.83185	3.54513
-3.005	1.20799	1.35044	1.62638	2.11653	2.82603	3.52942
-3	1.20674	1.34903	1.62453	2.11357	2.82025	3.51372
-2.995	1.20548	1.34763	1.6227	2.11058	2.81449	3.49804
-2.99	1.20422	1.34622	1.62087	2.10758	2.8087	3.48241
-2.985	1.20296	1.34482	1.61907	2.10457	2.80286	3.46687
-2.98	1.20171	1.34341	1.61729	2.10158	2.79695	3.45143
-2.975	1.20046	1.342	1.61551	2.09862	2.79097	3.4361
-2.97	1.19923	1.34059	1.61373	2.09569	2.78493	3.42088
-2.965	1.19799	1.33917	1.61193	2.0928	2.77887	3.40576
-2.96	1.19677	1.33773	1.6101	2.08995	2.7728	3.39068
-2.955	1.19554	1.33627	1.60825	2.08711	2.76673	3.37565
-2.95	1.19431	1.3348	1.60638	2.08428	2.76065	3.36066
-2.945	1.19307	1.33332	1.60449	2.08145	2.75454	3.34575
-2.94	1.19183	1.33182	1.60262	2.0786	2.7484	3.33098
-2.935	1.19056	1.33033	1.60076	2.07572	2.7422	3.31646
-2.93	1.18929	1.32885	1.59892	2.0728	2.73596	3.30222
-2.925	1.18801	1.32738	1.5971	2.06986	2.72967	3.28829
-2.92	1.18673	1.32591	1.59528	2.06688	2.72336	3.2746
-2.915	1.18545	1.32446	1.59345	2.06389	2.71705	3.26108
-2.91	1.18417	1.32299	1.59161	2.06089	2.71074	3.24763
-2.905	1.18289	1.32152	1.58975	2.05788	2.70444	3.23417
-2.9	1.18162	1.32004	1.58788	2.05489	2.69815	3.22064
-2.895	1.18035	1.31855	1.586	2.05189	2.69187	3.20707
-2.89	1.17909	1.31707	1.58411	2.0489	2.6856	3.19347
-2.885	1.17783	1.3156	1.58222	2.0459	2.67933	3.17982
-2.88	1.17658	1.31415	1.58031	2.04289	2.67304	3.16617
-2.875	1.17534	1.31274	1.57838	2.03985	2.6667	3.15254
-2.87	1.17411	1.31134	1.57642	2.03679	2.6603	3.1389
-2.865	1.17288	1.30995	1.57444	2.03371	2.6538	3.1253
-2.86	1.17164	1.30856	1.57245	2.03063	2.64721	3.11181
-2.855	1.17038	1.30716	1.57047	2.02756	2.64055	3.09843
-2.85	1.16911	1.30574	1.56849	2.02451	2.63385	3.08524
-2.845	1.16782	1.3043	1.56654	2.02149	2.62715	3.07226
-2.84	1.16651	1.30282	1.5646	2.01847	2.62048	3.05947
-2.835	1.1652	1.30132	1.56266	2.01545	2.61385	3.04687
-2.83	1.16388	1.2998	1.56072	2.01239	2.60724	3.0344
-2.825	1.16256	1.29826	1.55877	2.00928	2.60065	3.02196
-2.82	1.16124	1.2967	1.5568	2.00611	2.59406	3.00948
-2.815	1.15992	1.29515	1.55481	2.00288	2.58742	2.99689
-2.81	1.1586	1.29359	1.5528	1.99959	2.58072	2.98415
-2.805	1.15728	1.29203	1.55076	1.99627	2.57399	2.97129
-2.8	1.15596	1.29049	1.54869	1.99295	2.56722	2.95838
-2.795	1.15466	1.28896	1.54661	1.98966	2.56042	2.94549
-2.79	1.15335	1.28743	1.54452	1.9864	2.55359	2.93271
-2.785	1.15205	1.28591	1.54242	1.9832	2.54674	2.92011
-2.78	1.15074	1.28438	1.54033	1.98004	2.53986	2.90768
-2.775	1.14943	1.28284	1.53825	1.9769	2.53295	2.89541
-2.77	1.14811	1.2813	1.53618	1.97375	2.52603	2.88331
-2.765	1.14679	1.27975	1.53412	1.97055	2.51911	2.87135
-2.76	1.14548	1.2782	1.53206	1.9673	2.5122	2.8595
-2.755	1.14416	1.27665	1.52999	1.96399	2.50532	2.84782
-2.75	1.14285	1.27511	1.52792	1.96063	2.49848	2.8363
-2.745	1.14154	1.27357	1.52585	1.95726	2.49165	2.82491
-2.74	1.14021	1.27205	1.52378	1.95387	2.48483	2.81359
-2.735	1.13887	1.27054	1.5217	1.95046	2.47799	2.80229
-2.73	1.13752	1.26903	1.51962	1.94702	2.47112	2.79093
-2.725	1.13616	1.26754	1.51753	1.94354	2.46422	2.77945
-2.72	1.13478	1.26605	1.51545	1.94001	2.45727	2.76788
-2.715	1.1334	1.26456	1.51336	1.93643	2.4503	2.75628
-2.71	1.13202	1.26305	1.51128	1.93281	2.44331	2.7447
-2.705	1.13063	1.26151	1.50921	1.92921	2.4363	2.73326
-2.7	1.12925	1.25994	1.50716	1.92563	2.42927	2.72201
-2.695	1.12787	1.25832	1.50511	1.92211	2.42224	2.711
-2.69	1.12649	1.25669	1.50307	1.91864	2.41522	2.70024
-2.685	1.12512	1.25503	1.50102	1.91521	2.40822	2.68972
-2.68	1.12375	1.25338	1.49896	1.91181	2.40126	2.67936
-2.675	1.12238	1.25174	1.49687	1.9084	2.39434	2.6691
-2.67	1.12101	1.25011	1.49474	1.90495	2.38745	2.65883
-2.665	1.11963	1.24849	1.49258	1.90144	2.38056	2.64849
-2.66	1.11824	1.24688	1.49039	1.89787	2.37365	2.63798
-2.655	1.11685	1.24527	1.48816	1.89422	2.36669	2.62733
-2.65	1.11544	1.24365	1.48593	1.89051	2.35967	2.61654
-2.645	1.11403	1.24203	1.48369	1.88676	2.35259	2.60568
-2.64	1.11261	1.24041	1.48144	1.88298	2.34549	2.5948
-2.635	1.11121	1.23878	1.4792	1.8792	2.33837	2.58399
-2.63	1.1098	1.23715	1.47698	1.87545	2.33128	2.57325
-2.625	1.1084	1.23549	1.47477	1.87173	2.3242	2.56263
-2.62	1.107	1.23382	1.47257	1.86805	2.31716	2.55208
-2.615	1.10558	1.23212	1.47038	1.8644	2.31015	2.54161
-2.61	1.10416	1.23041	1.4682	1.86077	2.30314	2.53121
-2.605	1.10273	1.22868	1.46601	1.85712	2.29615	2.52088
-2.6	1.10129	1.22695	1.4638	1.85344	2.28915	2.51059
-2.595	1.09985	1.22522	1.46157	1.84973	2.28216	2.50035
-2.59	1.09841	1.22351	1.45932	1.84595	2.27519	2.49015
-2.585	1.09696	1.2218	1.45703	1.8421	2.26826	2.47995
-2.58	1.09551	1.22009	1.45473	1.83821	2.26138	2.46972
-2.575	1.09405	1.21838	1.45243	1.83427	2.25454	2.45949
-2.57	1.09258	1.21667	1.45013	1.8303	2.24774	2.44924
-2.565	1.09111	1.21494	1.44786	1.82632	2.24094	2.43899
-2.56	1.08963	1.21321	1.44561	1.82235	2.23412	2.42877
-2.555	1.08816	1.21146	1.44337	1.81838	2.22727	2.41865
-2.55	1.08669	1.20971	1.44115	1.81441	2.22038	2.40865
-2.545	1.08523	1.20797	1.43891	1.81046	2.21347	2.39876
-2.54	1.08379	1.20623	1.43667	1.80652	2.20657	2.38901
-2.535	1.08234	1.20453	1.43441	1.80261	2.19969	2.37934
-2.53	1.0809	1.20284	1.43215	1.79874	2.19284	2.36967
-2.525	1.07946	1.20118	1.42991	1.79492	2.18599	2.35997
-2.52	1.07802	1.19953	1.42767	1.79114	2.17914	2.35021
-2.515	1.07658	1.19788	1.42546	1.78739	2.17226	2.3404
-2.51	1.07513	1.19622	1.42327	1.78364	2.16534	2.3306
-2.505	1.07368	1.19455	1.42107	1.77986	2.15838	2.32091
-2.5	1.07222	1.19285	1.41886	1.77604	2.15141	2.31137
-2.495	1.07075	1.19114	1.41662	1.77216	2.14443	2.30202
-2.49	1.06927	1.1894	1.41435	1.76821	2.13747	2.29287
-2.485	1.0678	1.18764	1.41203	1.76421	2.13055	2.28384
-2.48	1.06632	1.18586	1.40967	1.76017	2.12365	2.27488
-2.475	1.06485	1.18407	1.40728	1.75609	2.11674	2.26593
-2.47	1.06336	1.18227	1.40488	1.75199	2.10983	2.25694
-2.465	1.06187	1.18046	1.40247	1.74788	2.10288	2.24791
-2.46	1.06035	1.17865	1.40007	1.74379	2.0959	2.23884
-2.455	1.05881	1.17684	1.39766	1.73972	2.08895	2.22975
-2.45	1.05724	1.17503	1.39524	1.73568	2.08206	2.22065
-2.445	1.05567	1.17322	1.3928	1.73169	2.07525	2.21159
-2.44	1.05409	1.17141	1.39034	1.72772	2.06854	2.20259
-2.435	1.05253	1.1696	1.38786	1.72378	2.06192	2.1937
-2.43	1.05099	1.16779	1.38537	1.71983	2.05535	2.18497
-2.425	1.04948	1.16599	1.38289	1.71585	2.04878	2.17645
-2.42	1.04798	1.1642	1.38042	1.71183	2.04217	2.16812
-2.415	1.04648	1.16242	1.37797	1.70775	2.03549	2.15998
-2.41	1.04499	1.16066	1.37552	1.70362	2.02874	2.15195
-2.405	1.04348	1.15891	1.37306	1.69946	2.02194	2.14398
-2.4	1.04195	1.15717	1.37059	1.6953	2.01513	2.13598
-2.395	1.04041	1.15543	1.3681	1.69116	2.00833	2.12796
-2.39	1.03884	1.15369	1.3656	1.68704	2.00157	2.11988
-2.385	1.03726	1.15192	1.36309	1.68296	1.99487	2.11176
-2.38	1.03566	1.15014	1.36057	1.6789	1.98824	2.10361
-2.375	1.03405	1.14834	1.35804	1.67483	1.98166	2.09541
-2.37	1.03243	1.14651	1.35551	1.67074	1.97513	2.08716
-2.365	1.03081	1.14466	1.35297	1.66661	1.96865	2.07884
-2.36	1.02919	1.14278	1.35041	1.66245	1.96221	2.07046
-2.355	1.02758	1.14088	1.34786	1.65826	1.95582	2.06202
-2.35	1.02597	1.13897	1.3453	1.65406	1.9495	2.05359
-2.345	1.02437	1.13703	1.34276	1.64987	1.94322	2.04517
-2.34	1.02277	1.13509	1.34021	1.64569	1.93699	2.03679
-2.335	1.02118	1.13316	1.33766	1.64152	1.93075	2.02843
-2.33	1.01958	1.13123	1.3351	1.63737	1.92448	2.02009
-2.325	1.01798	1.12932	1.33251	1.63322	1.91815	2.01175
-2.32	1.01639	1.12743	1.3299	1.6291	1.91174	2.00341
-2.315	1.0148	1.12555	1.32728	1.62501	1.90529	1.99512
-2.31	1.01321	1.12369	1.32464	1.62095	1.89883	1.98693
-2.305	1.01162	1.12181	1.32199	1.61693	1.89241	1.97883
-2.3	1.01003	1.11992	1.31935	1.61294	1.88609	1.97085
-2.295	1.00842	1.118	1.31671	1.60893	1.87989	1.96297
-2.29	1.00681	1.11607	1.31405	1.60488	1.87383	1.95512
-2.285	1.00518	1.11412	1.31138	1.60078	1.86789	1.94729
-2.28	1.00355	1.11216	1.30869	1.59659	1.86201	1.93945
-2.275	1.00191	1.1102	1.30597	1.59234	1.85614	1.93159
-2.27	1.00027	1.10826	1.30325	1.58805	1.85024	1.92373
-2.265	0.99862	1.10633	1.3005	1.58373	1.84428	1.9159
-2.26	0.99696	1.10441	1.29775	1.57941	1.83824	1.90812
-2.255	0.99529	1.1025	1.29499	1.57511	1.83216	1.90041
-2.25	0.99361	1.1006	1.29222	1.57084	1.82609	1.89275
-2.245	0.99194	1.09871	1.28944	1.56659	1.82003	1.88509
-2.24	0.99026	1.09681	1.28666	1.56236	1.81405	1.8774
-2.235	0.98857	1.09491	1.28388	1.55813	1.80813	1.86967
-2.23	0.98688	1.09299	1.28108	1.5539	1.80228	1.86188
-2.225	0.98519	1.09106	1.27829	1.54965	1.79647	1.8541
-2.22	0.98348	1.08911	1.27549	1.54539	1.79069	1.84641
-2.215	0.98177	1.08715	1.27268	1.54114	1.78491	1.83886
-2.21	0.98004	1.08516	1.26988	1.5369	1.7791	1.83146
-2.205	0.9783	1.08317	1.26707	1.53267	1.77328	1.8242
-2.2	0.97656	1.08118	1.26426	1.52845	1.76744	1.81698
-2.195	0.97482	1.07919	1.26144	1.52422	1.7616	1.80969
-2.19	0.97308	1.0772	1.2586	1.51996	1.75576	1.80229
-2.185	0.97136	1.07521	1.25574	1.51566	1.74993	1.79478
-2.18	0.96964	1.07323	1.25286	1.51132	1.74413	1.78719
-2.175	0.96792	1.07125	1.24997	1.50698	1.73836	1.77961
-2.17	0.96619	1.06926	1.24707	1.50269	1.73261	1.77212
-2.165	0.96445	1.06727	1.24417	1.49848	1.72688	1.76479
-2.16	0.9627	1.06525	1.24128	1.49436	1.72118	1.75765
-2.155	0.96093	1.06322	1.2384	1.49034	1.71551	1.75071
-2.15	0.95917	1.06116	1.23552	1.48638	1.70988	1.74396
-2.145	0.95741	1.05908	1.23265	1.48242	1.70429	1.73738
-2.14	0.95566	1.05698	1.22979	1.47843	1.69873	1.73089
-2.135	0.95391	1.05486	1.22693	1.47439	1.69316	1.72442
-2.13	0.95218	1.05274	1.22406	1.47029	1.68758	1.71788
-2.125	0.95044	1.05062	1.22119	1.46617	1.68196	1.71119
-2.12	0.9487	1.0485	1.2183	1.46203	1.67626	1.70432
-2.115	0.94694	1.0464	1.21542	1.45789	1.67051	1.69729
-2.11	0.94517	1.04431	1.21253	1.45375	1.66471	1.69018
-2.105	0.94338	1.04223	1.20964	1.44961	1.65888	1.68309
-2.1	0.94157	1.04016	1.20675	1.44546	1.65305	1.67609
-2.095	0.93976	1.03808	1.20387	1.4413	1.64726	1.66924
-2.09	0.93793	1.03599	1.20098	1.43715	1.64153	1.66254
-2.085	0.93609	1.03388	1.19808	1.43303	1.63586	1.65595
-2.08	0.93424	1.03173	1.19517	1.42893	1.63028	1.64941
-2.075	0.93239	1.02956	1.19225	1.42485	1.62477	1.64287
-2.07	0.93055	1.02738	1.18931	1.42078	1.6193	1.63629
-2.065	0.92872	1.02519	1.18636	1.4167	1.61385	1.62962
-2.06	0.9269	1.02302	1.18341	1.41261	1.60842	1.62287
-2.055	0.92508	1.02085	1.18046	1.40851	1.60299	1.61609
-2.05	0.92327	1.0187	1.1775	1.40443	1.59755	1.6093
-2.045	0.92145	1.01656	1.17454	1.40037	1.59212	1.60256
-2.04	0.91962	1.01442	1.17158	1.39634	1.58671	1.59589
-2.035	0.91777	1.01227	1.16861	1.39232	1.58132	1.58931
-2.03	0.91591	1.0101	1.16564	1.38831	1.57595	1.58278
-2.025	0.91405	1.00791	1.16267	1.38429	1.57061	1.57629
-2.02	0.91218	1.00569	1.15971	1.38025	1.5653	1.56982
-2.015	0.91033	1.00345	1.15676	1.37619	1.56001	1.56338
-2.01	0.90848	1.00118	1.15381	1.37212	1.55474	1.55696
-2.005	0.90664	0.99889	1.15085	1.36804	1.54948	1.55057
-2	0.90479	0.99659	1.14788	1.36394	1.54422	1.54421
-1.995	0.90292	0.99428	1.14488	1.35984	1.53895	1.53787
-1.99	0.90104	0.99196	1.14187	1.35575	1.53367	1.5315
-1.985	0.89914	0.98966	1.13883	1.35166	1.52837	1.52504
-1.98	0.89723	0.98736	1.13577	1.34758	1.52307	1.5185
-1.975	0.89531	0.98509	1.13271	1.34351	1.51776	1.51187
-1.97	0.89338	0.98282	1.12965	1.33946	1.51247	1.50519
-1.965	0.89145	0.98056	1.12659	1.33542	1.50719	1.49851
-1.96	0.8895	0.97829	1.12354	1.33138	1.50193	1.49191
-1.955	0.88754	0.976	1.1205	1.32735	1.49668	1.48545
-1.95	0.88556	0.9737	1.11748	1.32332	1.49142	1.47917
-1.945	0.88358	0.9714	1.11449	1.3193	1.48613	1.47309
-1.94	0.88159	0.96908	1.11152	1.3153	1.48082	1.46719
-1.935	0.8796	0.96676	1.10857	1.3113	1.47548	1.46144
-1.93	0.87761	0.96444	1.1056	1.30732	1.47013	1.45581
-1.925	0.87561	0.9621	1.1026	1.30336	1.46479	1.45024
-1.92	0.87362	0.95974	1.09955	1.29942	1.45949	1.44467
-1.915	0.87162	0.95736	1.09645	1.29551	1.45424	1.43906
-1.91	0.86963	0.95496	1.09331	1.29162	1.44906	1.4333
-1.905	0.86765	0.95255	1.09015	1.28774	1.44393	1.42737
-1.9	0.86566	0.95014	1.08698	1.28388	1.43884	1.42124
-1.895	0.86366	0.94773	1.08383	1.28002	1.43375	1.41494
-1.89	0.86164	0.94532	1.08069	1.27616	1.42866	1.40853
-1.885	0.85961	0.94292	1.07756	1.2723	1.42357	1.40214
-1.88	0.85758	0.94052	1.07445	1.26847	1.41849	1.39586
-1.875	0.85553	0.93811	1.07136	1.26466	1.41341	1.38979
-1.87	0.85348	0.9357	1.06828	1.26089	1.40836	1.38399
-1.865	0.85143	0.93327	1.06522	1.25715	1.40332	1.37846
-1.86	0.84937	0.93084	1.06217	1.25342	1.3983	1.37317
-1.855	0.84731	0.92839	1.05912	1.2497	1.39328	1.36802
-1.85	0.84522	0.92593	1.05607	1.24596	1.38827	1.36293
-1.845	0.84312	0.92344	1.05302	1.24221	1.38325	1.3578
-1.84	0.841	0.92094	1.04997	1.23844	1.37823	1.35253
-1.835	0.83885	0.91843	1.04692	1.23466	1.37323	1.34711
-1.83	0.8367	0.91593	1.04387	1.23087	1.36826	1.34156
-1.825	0.83454	0.91343	1.04081	1.22709	1.36331	1.33594
-1.82	0.83237	0.91094	1.03775	1.22331	1.35839	1.33034
-1.815	0.8302	0.90844	1.03467	1.21953	1.35349	1.32486
-1.81	0.82803	0.90595	1.03158	1.21575	1.34857	1.31952
-1.805	0.82586	0.90344	1.02849	1.21198	1.34363	1.31433
-1.8	0.82369	0.90093	1.02539	1.20822	1.33866	1.30922
-1.795	0.8215	0.89841	1.02228	1.20445	1.33368	1.30412
-1.79	0.81931	0.89589	1.01917	1.20068	1.32868	1.29898
-1.785	0.8171	0.89336	1.01605	1.19691	1.32369	1.29376
-1.78	0.81489	0.89084	1.01291	1.19311	1.31871	1.28851
-1.775	0.81269	0.88831	1.00976	1.18929	1.31375	1.28325
-1.77	0.81049	0.88579	1.00658	1.18545	1.30882	1.27803
-1.765	0.80832	0.88325	1.0034	1.18161	1.30392	1.27287
-1.76	0.80616	0.8807	1.00022	1.17779	1.29906	1.26777
-1.755	0.80401	0.87814	0.99707	1.17402	1.29424	1.26269
-1.75	0.80187	0.87556	0.99394	1.17033	1.28948	1.25758
-1.745	0.79971	0.87296	0.99085	1.1667	1.28475	1.25241
-1.74	0.79753	0.87035	0.98778	1.16313	1.28006	1.24715
-1.735	0.7953	0.86772	0.98473	1.15958	1.27537	1.24178
-1.73	0.79305	0.86508	0.98167	1.15603	1.27068	1.2363
-1.725	0.79076	0.86245	0.97859	1.15245	1.26598	1.23073
-1.72	0.78844	0.85981	0.9755	1.14882	1.26125	1.22509
-1.715	0.78612	0.85717	0.9724	1.14514	1.2565	1.2194
-1.71	0.78379	0.85453	0.96929	1.14141	1.25173	1.21371
-1.705	0.78146	0.8519	0.96619	1.13763	1.24693	1.20806
-1.7	0.77912	0.84926	0.96311	1.1338	1.24211	1.20248
-1.695	0.77679	0.84664	0.96005	1.12994	1.23727	1.19701
-1.69	0.77445	0.84402	0.95702	1.12606	1.23244	1.19169
-1.685	0.77212	0.8414	0.95402	1.12217	1.22764	1.18652
-1.68	0.76979	0.83878	0.95103	1.1183	1.22288	1.18148
-1.675	0.76747	0.83614	0.94806	1.11447	1.21817	1.17657
-1.67	0.76515	0.8335	0.9451	1.11067	1.21351	1.17173
-1.665	0.76284	0.83083	0.94214	1.10692	1.20887	1.16691
-1.66	0.76052	0.82813	0.93917	1.10321	1.20424	1.16207
-1.655	0.75819	0.82542	0.93619	1.09953	1.1996	1.15721
-1.65	0.75585	0.8227	0.93317	1.09589	1.19494	1.15231
-1.645	0.7535	0.81996	0.93012	1.0923	1.19025	1.14736
-1.64	0.75113	0.81723	0.92703	1.08875	1.18556	1.14235
-1.635	0.74873	0.81449	0.9239	1.08523	1.18089	1.13727
-1.63	0.7463	0.81176	0.92074	1.08173	1.17624	1.13209
-1.625	0.74385	0.80903	0.91757	1.07822	1.17162	1.12679
-1.62	0.74137	0.8063	0.91442	1.07468	1.16702	1.12142
-1.615	0.73888	0.80358	0.9113	1.07109	1.16243	1.11602
-1.61	0.73638	0.80085	0.90822	1.06744	1.15783	1.11064
-1.605	0.73387	0.79813	0.90517	1.06375	1.15322	1.10536
-1.6	0.73136	0.7954	0.90214	1.06003	1.14859	1.10023
-1.595	0.72886	0.79267	0.89912	1.05628	1.14395	1.09528
-1.59	0.72635	0.78993	0.89608	1.05252	1.13933	1.09049
-1.585	0.72383	0.78718	0.89302	1.04876	1.13473	1.08585
-1.58	0.72131	0.78442	0.88994	1.04501	1.13017	1.08132
-1.575	0.71878	0.78163	0.88684	1.04125	1.12563	1.07684
-1.57	0.71624	0.77885	0.88373	1.03751	1.12111	1.07237
-1.565	0.71368	0.77605	0.88061	1.03377	1.1166	1.06789
-1.56	0.71111	0.77326	0.87748	1.03003	1.11206	1.06336
-1.555	0.70853	0.77047	0.87435	1.0263	1.10751	1.05875
-1.55	0.70593	0.76767	0.87122	1.02258	1.10294	1.05406
-1.545	0.70332	0.76488	0.8681	1.01889	1.09834	1.04928
-1.54	0.7007	0.76208	0.865	1.01521	1.09373	1.04441
-1.535	0.69807	0.75927	0.86191	1.01157	1.08912	1.03952
-1.53	0.69543	0.75645	0.85885	1.00797	1.08451	1.03465
-1.525	0.69278	0.75362	0.8558	1.00442	1.07994	1.02985
-1.52	0.69014	0.75078	0.85275	1.0009	1.0754	1.02514
-1.515	0.68749	0.74794	0.8497	0.99741	1.07091	1.02054
-1.51	0.68484	0.7451	0.84666	0.99393	1.06645	1.01602
-1.505	0.68218	0.74227	0.84361	0.99043	1.06202	1.01157
-1.5	0.6795	0.73945	0.84056	0.98689	1.05761	1.00716
-1.495	0.67679	0.73664	0.83751	0.9833	1.0532	1.00276
-1.49	0.67405	0.73384	0.83445	0.97967	1.04879	0.99834
-1.485	0.67129	0.73102	0.83139	0.97602	1.04438	0.99391
-1.48	0.6685	0.72819	0.82833	0.97238	1.04	0.98945
-1.475	0.66569	0.72533	0.82527	0.96876	1.03562	0.985
-1.47	0.66287	0.72243	0.82221	0.96516	1.03124	0.98058
-1.465	0.66005	0.71951	0.81916	0.96158	1.02687	0.9762
-1.46	0.65722	0.71656	0.81613	0.958	1.02251	0.9719
-1.455	0.6544	0.71361	0.81309	0.9544	1.01815	0.96765
-1.45	0.65157	0.71066	0.81006	0.95077	1.01379	0.96342
-1.445	0.64875	0.70774	0.80703	0.94711	1.00945	0.95918
-1.44	0.64593	0.70486	0.80399	0.94344	1.00509	0.95491
-1.435	0.6431	0.702	0.80094	0.93978	1.00072	0.95057
-1.43	0.64027	0.69918	0.79789	0.93613	0.99632	0.94621
-1.425	0.63744	0.69636	0.79482	0.9325	0.9919	0.94185
-1.42	0.63461	0.69354	0.79174	0.92889	0.98748	0.93749
-1.415	0.63177	0.69071	0.78866	0.92528	0.98306	0.93313
-1.41	0.62893	0.68786	0.78557	0.92165	0.97867	0.92877
-1.405	0.62606	0.68498	0.78249	0.918	0.97431	0.92434
-1.4	0.62317	0.68208	0.77941	0.91433	0.96996	0.91981
-1.395	0.62025	0.67916	0.77634	0.91064	0.9656	0.91516
-1.39	0.61729	0.67621	0.77327	0.90692	0.96124	0.91043
-1.385	0.6143	0.67324	0.77021	0.90321	0.95685	0.90563
-1.38	0.61129	0.67026	0.76716	0.8995	0.95247	0.90085
-1.375	0.60828	0.66728	0.76409	0.89581	0.94812	0.89616
-1.37	0.60529	0.6643	0.76103	0.89214	0.9438	0.89161
-1.365	0.60231	0.66133	0.75796	0.8885	0.93952	0.88721
-1.36	0.59934	0.65838	0.75488	0.88488	0.93528	0.88295
-1.355	0.59638	0.65543	0.75179	0.88127	0.93104	0.87881
-1.35	0.59342	0.65249	0.74869	0.87767	0.92679	0.87469
-1.345	0.59045	0.64954	0.74558	0.87406	0.92253	0.87053
-1.34	0.58749	0.64659	0.74246	0.87042	0.91826	0.8663
-1.335	0.58452	0.64362	0.73933	0.86674	0.91399	0.86198
-1.33	0.58155	0.64063	0.73622	0.86303	0.90973	0.85757
-1.325	0.57857	0.63762	0.73312	0.85928	0.90549	0.85311
-1.32	0.57559	0.63459	0.73004	0.85553	0.90127	0.84867
-1.315	0.57259	0.63154	0.72697	0.8518	0.89704	0.84425
-1.31	0.56957	0.62849	0.72392	0.84809	0.89283	0.83991
-1.305	0.56653	0.62544	0.72085	0.84441	0.88862	0.83566
-1.3	0.56347	0.62242	0.71778	0.84077	0.88441	0.83152
-1.295	0.56039	0.61942	0.71467	0.83716	0.88022	0.82749
-1.29	0.55729	0.61645	0.71154	0.83355	0.87605	0.82355
-1.285	0.55418	0.61351	0.70837	0.82994	0.8719	0.81966
-1.28	0.55105	0.61056	0.70519	0.82631	0.86775	0.81577
-1.275	0.5479	0.60762	0.702	0.82266	0.86361	0.81183
-1.27	0.54474	0.60465	0.69881	0.81898	0.85946	0.80782
-1.265	0.54159	0.60166	0.69564	0.81527	0.8553	0.80372
-1.26	0.53844	0.59865	0.69248	0.81154	0.85113	0.79959
-1.255	0.53531	0.59564	0.68932	0.80779	0.84696	0.79543
-1.25	0.53219	0.59261	0.68617	0.80404	0.84278	0.79126
-1.245	0.5291	0.58959	0.68303	0.8003	0.8386	0.78713
-1.24	0.52602	0.58656	0.67987	0.79656	0.83442	0.78306
-1.235	0.52295	0.58352	0.67672	0.79285	0.83023	0.77902
-1.23	0.51989	0.58046	0.67357	0.78916	0.82604	0.77504
-1.225	0.51683	0.57739	0.67043	0.78549	0.82186	0.77111
-1.22	0.51376	0.57431	0.66728	0.78185	0.8177	0.76719
-1.215	0.51068	0.57123	0.66412	0.77821	0.81356	0.76326
-1.21	0.50758	0.56815	0.66096	0.77456	0.80947	0.75929
-1.205	0.50446	0.56508	0.65779	0.77089	0.80541	0.75527
-1.2	0.50132	0.56202	0.65462	0.76718	0.80137	0.7512
-1.195	0.49816	0.55897	0.65144	0.76343	0.79735	0.74712
-1.19	0.49498	0.55593	0.64827	0.75965	0.79333	0.74306
-1.185	0.49178	0.55289	0.6451	0.75586	0.78929	0.73905
-1.18	0.48856	0.54985	0.64192	0.75207	0.78523	0.73512
-1.175	0.48534	0.54681	0.63873	0.74831	0.78115	0.73125
-1.17	0.48212	0.54378	0.63554	0.74459	0.77704	0.72743
-1.165	0.47892	0.54075	0.63233	0.7409	0.77292	0.72363
-1.16	0.47573	0.53774	0.6291	0.73722	0.7688	0.71984
-1.155	0.47257	0.53473	0.62587	0.73354	0.76467	0.71604
-1.15	0.46942	0.53172	0.62264	0.72984	0.76054	0.71221
-1.145	0.46629	0.52869	0.61941	0.72612	0.75643	0.70835
-1.14	0.46316	0.52565	0.61618	0.72237	0.75232	0.70444
-1.135	0.46002	0.52259	0.61296	0.71862	0.74822	0.70052
-1.13	0.45686	0.5195	0.60973	0.71486	0.74416	0.6966
-1.125	0.4537	0.5164	0.60649	0.71111	0.74012	0.69269
-1.12	0.45052	0.5133	0.60324	0.70737	0.73612	0.68882
-1.115	0.44734	0.51019	0.59997	0.70364	0.73216	0.685
-1.11	0.44416	0.5071	0.59669	0.69992	0.72821	0.6812
-1.105	0.44098	0.50402	0.59339	0.69619	0.72426	0.67738
-1.1	0.4378	0.50095	0.59007	0.69243	0.72027	0.6735
-1.095	0.43463	0.49788	0.58676	0.68866	0.71623	0.66951
-1.09	0.43147	0.4948	0.58345	0.68485	0.71212	0.66542
-1.085	0.4283	0.49172	0.58016	0.68102	0.70796	0.66126
-1.08	0.42514	0.48861	0.57689	0.67718	0.70377	0.6571
-1.075	0.42198	0.48549	0.57363	0.67334	0.69956	0.65301
-1.07	0.41881	0.48236	0.57036	0.66952	0.69537	0.64907
-1.065	0.41564	0.47922	0.56707	0.66569	0.69122	0.64532
-1.06	0.41246	0.47607	0.56376	0.66187	0.6871	0.64174
-1.055	0.40927	0.47292	0.56041	0.65804	0.68302	0.6383
-1.05	0.40607	0.46977	0.55706	0.6542	0.67896	0.63494
-1.045	0.40287	0.46662	0.5537	0.65036	0.67493	0.6316
-1.04	0.39966	0.46347	0.55037	0.64652	0.67092	0.62822
-1.035	0.39645	0.46031	0.54707	0.6427	0.66693	0.62476
-1.03	0.39325	0.45714	0.5438	0.63889	0.66295	0.62121
-1.025	0.39005	0.45397	0.54055	0.63509	0.65898	0.61754
-1.02	0.38685	0.45079	0.5373	0.63129	0.65502	0.61375
-1.015	0.38367	0.44761	0.53403	0.62747	0.65106	0.60985
-1.01	0.38048	0.44444	0.53074	0.62364	0.64709	0.60586
-1.005	0.3773	0.44127	0.52742	0.61982	0.64312	0.60179
-1	0.37413	0.43811	0.52408	0.61602	0.63914	0.59768
-0.995	0.37097	0.43495	0.52073	0.61225	0.63516	0.59354
-0.99	0.36782	0.4318	0.51736	0.60851	0.63118	0.5894
-0.985	0.36469	0.42864	0.51397	0.60481	0.62721	0.58529
-0.98	0.36157	0.42548	0.51057	0.60112	0.62323	0.58124
-0.975	0.35847	0.42232	0.50716	0.59742	0.61925	0.57728
-0.97	0.35539	0.41917	0.50374	0.5937	0.61525	0.57344
-0.965	0.35232	0.41601	0.50031	0.58997	0.61123	0.56971
-0.96	0.34926	0.41285	0.49688	0.58623	0.6072	0.5661
-0.955	0.3462	0.40968	0.49346	0.5825	0.60316	0.56256
-0.95	0.34315	0.40652	0.49005	0.57878	0.59912	0.55906
-0.945	0.34009	0.40335	0.48665	0.57507	0.59509	0.55557
-0.94	0.33704	0.40019	0.48325	0.57135	0.59106	0.55207
-0.935	0.33399	0.39704	0.47983	0.56761	0.58703	0.54857
-0.93	0.33095	0.3939	0.47641	0.56383	0.583	0.5451
-0.925	0.32791	0.39078	0.47297	0.56	0.57898	0.54168
-0.92	0.32487	0.38766	0.46952	0.55614	0.57496	0.53832
-0.915	0.32183	0.38455	0.46606	0.55224	0.57094	0.53503
-0.91	0.31878	0.38142	0.46262	0.54833	0.56693	0.53182
-0.905	0.31573	0.37828	0.45918	0.54441	0.56294	0.52862
-0.9	0.31268	0.37511	0.45575	0.5405	0.55894	0.52542
-0.895	0.30962	0.37194	0.45233	0.53659	0.55493	0.52218
-0.89	0.30656	0.36876	0.44892	0.53268	0.55091	0.51884
-0.885	0.3035	0.36559	0.4455	0.52878	0.54688	0.51538
-0.88	0.30045	0.36242	0.44206	0.52488	0.54282	0.51178
-0.875	0.2974	0.35926	0.43861	0.52098	0.53877	0.50806
-0.87	0.29436	0.3561	0.43514	0.51707	0.53473	0.50425
-0.865	0.29131	0.35294	0.43166	0.51313	0.53073	0.50042
-0.86	0.28828	0.34978	0.42816	0.50917	0.52676	0.49664
-0.855	0.28525	0.34661	0.42467	0.50519	0.52282	0.493
-0.85	0.28224	0.34343	0.42118	0.5012	0.51889	0.4895
-0.845	0.27924	0.34024	0.41771	0.4972	0.51498	0.48614
-0.84	0.27626	0.33705	0.41424	0.49321	0.51106	0.48288
-0.835	0.2733	0.33386	0.41076	0.48925	0.50713	0.47965
-0.83	0.27035	0.33067	0.40727	0.48529	0.50321	0.47638
-0.825	0.26741	0.32748	0.40376	0.48135	0.49928	0.47306
-0.82	0.26447	0.32432	0.40023	0.4774	0.49536	0.4697
-0.815	0.26154	0.32118	0.39669	0.47344	0.49145	0.46631
-0.81	0.25862	0.31807	0.39316	0.46947	0.48754	0.46292
-0.805	0.25572	0.31498	0.38963	0.4655	0.48362	0.45956
-0.8	0.25283	0.3119	0.38613	0.46153	0.47969	0.45623
-0.795	0.24995	0.30883	0.38264	0.45757	0.47574	0.45291
-0.79	0.2471	0.30575	0.37917	0.45362	0.47178	0.44958
-0.785	0.24425	0.30266	0.37572	0.44966	0.46781	0.44623
-0.78	0.24141	0.29956	0.37227	0.44568	0.46383	0.44289
-0.775	0.23858	0.29644	0.36883	0.44169	0.45984	0.43958
-0.77	0.23576	0.29332	0.36538	0.43768	0.45583	0.4363
-0.765	0.23296	0.29018	0.36192	0.43367	0.45182	0.43307
-0.76	0.23017	0.28704	0.35846	0.42967	0.4478	0.42986
-0.755	0.2274	0.28389	0.35498	0.4257	0.4438	0.4266
-0.75	0.22463	0.28076	0.35149	0.42177	0.43982	0.42325
-0.745	0.22187	0.27764	0.34799	0.41788	0.43587	0.41978
-0.74	0.21911	0.27453	0.34448	0.41401	0.43194	0.41617
-0.735	0.21635	0.27145	0.34097	0.41017	0.42803	0.41249
-0.73	0.21359	0.26837	0.33746	0.40632	0.42412	0.40879
-0.725	0.21084	0.2653	0.33396	0.40247	0.42019	0.40513
-0.72	0.2081	0.26223	0.33047	0.3986	0.41623	0.40155
-0.715	0.20538	0.25916	0.32698	0.39472	0.41223	0.39806
-0.71	0.20268	0.25609	0.3235	0.39083	0.40822	0.39464
-0.705	0.20001	0.25303	0.32001	0.38693	0.40419	0.39124
-0.7	0.19736	0.24996	0.31651	0.38302	0.40017	0.38786
-0.695	0.19473	0.24689	0.31299	0.37909	0.39619	0.38449
-0.69	0.19211	0.24383	0.30946	0.37515	0.39223	0.38116
-0.685	0.18949	0.24078	0.30594	0.37118	0.38831	0.37787
-0.68	0.18687	0.23774	0.3024	0.36718	0.38441	0.37461
-0.675	0.18425	0.2347	0.29888	0.36314	0.38054	0.37138
-0.67	0.18163	0.23168	0.29535	0.35908	0.37669	0.36814
-0.665	0.17902	0.22866	0.29181	0.35502	0.37284	0.36487
-0.66	0.17641	0.22565	0.28828	0.35097	0.36899	0.36153
-0.655	0.17383	0.22265	0.28474	0.34693	0.36512	0.35813
-0.65	0.17125	0.21966	0.28121	0.34292	0.36122	0.3547
-0.645	0.1687	0.21666	0.27769	0.33893	0.35731	0.35124
-0.64	0.16615	0.21367	0.2742	0.33495	0.35337	0.3478
-0.635	0.16362	0.2107	0.27072	0.33097	0.34942	0.34439
-0.63	0.1611	0.20776	0.26726	0.327	0.34548	0.34104
-0.625	0.15859	0.20485	0.26381	0.32303	0.34155	0.33774
-0.62	0.15609	0.20197	0.26038	0.31906	0.33764	0.33449
-0.615	0.15363	0.19913	0.25693	0.31511	0.33375	0.33127
-0.61	0.15119	0.1963	0.25348	0.31117	0.32987	0.32808
-0.605	0.14877	0.19348	0.25002	0.30725	0.32599	0.3249
-0.6	0.14638	0.19066	0.24655	0.30333	0.3221	0.32171
-0.595	0.14402	0.18784	0.24308	0.29941	0.3182	0.31849
-0.59	0.14167	0.18503	0.23963	0.29548	0.3143	0.31522
-0.585	0.13934	0.18223	0.23619	0.29155	0.31041	0.3119
-0.58	0.13703	0.17945	0.23277	0.2876	0.30653	0.30853
-0.575	0.13473	0.17669	0.22938	0.28364	0.30266	0.30512
-0.57	0.13245	0.17395	0.22601	0.27967	0.29882	0.30171
-0.565	0.13018	0.17121	0.22266	0.2757	0.29498	0.2983
-0.56	0.12792	0.16849	0.21932	0.27174	0.29114	0.29492
-0.555	0.12568	0.16577	0.216	0.2678	0.28729	0.29159
-0.55	0.12345	0.16305	0.21269	0.26389	0.28341	0.28833
-0.545	0.12123	0.16035	0.2094	0.26	0.27952	0.28512
-0.54	0.11902	0.15766	0.20612	0.25615	0.27561	0.28195
-0.535	0.11684	0.15497	0.20285	0.25231	0.27171	0.27878
-0.53	0.11467	0.15227	0.19959	0.24848	0.2678	0.27558
-0.525	0.11252	0.14955	0.19632	0.24465	0.26388	0.27229
-0.52	0.11039	0.14682	0.19305	0.24083	0.25997	0.26889
-0.515	0.10828	0.1441	0.18978	0.23701	0.25606	0.26539
-0.51	0.1062	0.14139	0.18653	0.23321	0.25217	0.26182
-0.505	0.10415	0.13872	0.18329	0.22941	0.24829	0.2582
-0.5	0.10213	0.1361	0.18009	0.22562	0.24445	0.25459
-0.495	0.10013	0.13353	0.17692	0.22182	0.24063	0.251
-0.49	0.09814	0.13101	0.17378	0.21802	0.23685	0.24742
-0.485	0.09618	0.12853	0.17065	0.21421	0.23308	0.24383
-0.48	0.09423	0.12607	0.16754	0.2104	0.22931	0.24024
-0.475	0.0923	0.12362	0.16444	0.2066	0.22554	0.23665
-0.47	0.0904	0.12118	0.16135	0.20284	0.22177	0.23309
-0.465	0.08852	0.11874	0.15829	0.19912	0.218	0.22961
-0.46	0.08667	0.11632	0.15526	0.19547	0.21426	0.22624
-0.455	0.08485	0.1139	0.15226	0.19189	0.21057	0.22299
-0.45	0.08306	0.11149	0.14929	0.18836	0.20695	0.21984
-0.445	0.08128	0.1091	0.14632	0.18488	0.20339	0.21676
-0.44	0.07951	0.10672	0.14334	0.18141	0.19989	0.21372
-0.435	0.07774	0.10436	0.14036	0.17794	0.19639	0.21066
-0.43	0.07597	0.10202	0.13737	0.17444	0.19287	0.20758
-0.425	0.07418	0.09971	0.13439	0.17092	0.1893	0.20448
-0.42	0.0724	0.09742	0.13142	0.16739	0.18565	0.20134
-0.415	0.07063	0.09517	0.12849	0.16387	0.18195	0.19817
-0.41	0.06887	0.09296	0.1256	0.16037	0.17822	0.19498
-0.405	0.06713	0.09077	0.12276	0.1569	0.1745	0.19176
-0.4	0.06542	0.08862	0.11999	0.15346	0.17083	0.1885
-0.395	0.06372	0.0865	0.11728	0.15003	0.16722	0.18522
-0.39	0.06204	0.0844	0.11464	0.14663	0.16369	0.18193
-0.385	0.06039	0.08233	0.11205	0.14324	0.16025	0.17865
-0.38	0.05876	0.08029	0.1095	0.13987	0.15687	0.17541
-0.375	0.05715	0.07827	0.10695	0.13655	0.15356	0.17222
-0.37	0.05557	0.07627	0.10439	0.13328	0.15027	0.16906
-0.365	0.05402	0.07429	0.10178	0.13007	0.14699	0.16593
-0.36	0.05251	0.07233	0.09914	0.12689	0.14371	0.1628
-0.355	0.05103	0.07038	0.09646	0.12375	0.14042	0.15964
-0.35	0.04958	0.06845	0.09378	0.12061	0.1371	0.15643
-0.345	0.04816	0.06654	0.09112	0.11746	0.13377	0.15317
-0.34	0.04676	0.06465	0.0885	0.11429	0.13042	0.14991
-0.335	0.04537	0.06277	0.08592	0.11111	0.12707	0.14667
-0.33	0.044	0.06093	0.08338	0.10792	0.12373	0.14348
-0.325	0.04265	0.05913	0.08088	0.10476	0.12041	0.14037
-0.32	0.04132	0.05736	0.07842	0.10166	0.11711	0.13734
-0.315	0.04001	0.05565	0.076	0.09861	0.11384	0.13434
-0.31	0.03872	0.05397	0.07361	0.09565	0.1106	0.13133
-0.305	0.03745	0.05233	0.07126	0.09276	0.10739	0.12825
-0.3	0.0362	0.05071	0.06896	0.08994	0.10421	0.12509
-0.295	0.03496	0.04909	0.06669	0.08719	0.1011	0.12183
-0.29	0.03375	0.04748	0.06447	0.08448	0.09805	0.11849
-0.285	0.03254	0.04588	0.06229	0.08179	0.09506	0.11513
-0.28	0.03136	0.04429	0.06016	0.07912	0.09214	0.11177
-0.275	0.0302	0.04273	0.05809	0.07647	0.08926	0.10842
-0.27	0.02908	0.04121	0.05608	0.07382	0.08641	0.10508
-0.265	0.028	0.03972	0.05413	0.07119	0.08358	0.10176
-0.26	0.02699	0.03826	0.05224	0.06859	0.08078	0.09844
-0.255	0.02604	0.03681	0.05039	0.06602	0.07803	0.09513
-0.25	0.02512	0.03537	0.04857	0.0635	0.07532	0.09185
-0.245	0.02422	0.03392	0.04674	0.06103	0.07267	0.08864
-0.24	0.02333	0.03248	0.0449	0.0586	0.07005	0.0855
-0.235	0.0224	0.03104	0.04306	0.05621	0.06744	0.08244
-0.23	0.02145	0.02963	0.04121	0.05384	0.06483	0.07947
-0.225	0.02049	0.02824	0.03938	0.05151	0.06221	0.07656
-0.22	0.01952	0.0269	0.03758	0.04921	0.05959	0.0737
-0.215	0.01857	0.0256	0.03583	0.04694	0.05698	0.0709
-0.21	0.01765	0.02435	0.03412	0.04473	0.05442	0.06815
-0.205	0.01677	0.02314	0.03246	0.04257	0.05192	0.06545
-0.2	0.01592	0.02197	0.03085	0.04049	0.0495	0.0628
-0.195	0.01509	0.02083	0.02928	0.03848	0.04716	0.06021
-0.19	0.01429	0.01972	0.02776	0.03654	0.04491	0.05768
-0.185	0.01351	0.01864	0.02628	0.03467	0.04272	0.05519
-0.18	0.01274	0.01759	0.02483	0.03286	0.04059	0.05271
-0.175	0.012	0.01657	0.02343	0.0311	0.03851	0.05021
-0.17	0.01126	0.01558	0.02207	0.02937	0.03646	0.04766
-0.165	0.01054	0.01462	0.02076	0.02767	0.03444	0.04506
-0.16	0.00983	0.01369	0.01948	0.02599	0.03244	0.04244
-0.155	0.00913	0.0128	0.01824	0.02434	0.03044	0.03985
-0.15	0.00845	0.01195	0.01705	0.02272	0.02846	0.03736
-0.145	0.00778	0.01113	0.01589	0.02115	0.02652	0.03501
-0.14	0.00714	0.01035	0.01477	0.01963	0.02462	0.03281
-0.135	0.00653	0.0096	0.01368	0.01817	0.0228	0.03076
-0.13	0.00595	0.0089	0.01265	0.01678	0.02109	0.02882
-0.125	0.00541	0.00823	0.01165	0.01545	0.01948	0.02696
-0.12	0.0049	0.00759	0.0107	0.01419	0.01797	0.02517
-0.115	0.00442	0.00697	0.0098	0.01299	0.01656	0.02347
-0.11	0.00397	0.00636	0.00893	0.01184	0.01521	0.02187
-0.105	0.00355	0.00576	0.00811	0.01077	0.0139	0.02039
-0.1	0.00316	0.00516	0.00733	0.00975	0.01261	0.01902
-0.095	0.00279	0.00457	0.00659	0.0088	0.01136	0.01771
-0.09	0.00245	0.004	0.00589	0.0079	0.01016	0.01644
-0.085	0.00214	0.00345	0.00524	0.00706	0.00904	0.01513
-0.08	0.00184	0.00294	0.00463	0.00627	0.00801	0.01376
-0.075	0.00156	0.00248	0.00407	0.00553	0.00708	0.01233
-0.07	0.00131	0.00207	0.00355	0.00484	0.00624	0.01088
-0.065	0.00108	0.0017	0.00307	0.00421	0.00547	0.00946
-0.06	0.000861489	0.00137	0.00263	0.00362	0.00476	0.00812
-0.055	0.000669299	0.00108	0.00222	0.00307	0.00407	0.00689
-0.05	0.000501263	0.000817135	0.00184	0.00256	0.00341	0.0058
-0.045	0.000358841	0.000583313	0.00147	0.00208	0.00278	0.00482
-0.04	0.000245032	0.000376353	0.00112	0.00163	0.00218	0.00396
-0.035	0.000160163	0.000197594	0.000807394	0.00122	0.00163	0.0032
-0.03	0.000100828	5.11637e-05	0.000531676	0.000860134	0.00115	0.00249
-0.025	6.23451e-05	-5.77461e-05	0.000306695	0.00055969	0.000744438	0.00184
-0.02	3.90785e-05	-0.000124393	0.00013909	0.000328568	0.000424752	0.00123
-0.015	2.44405e-05	-0.000148496	2.88074e-05	0.000164186	0.000196076	0.000707485
-0.01	1.37655e-05	-0.000131668	-2.74655e-05	5.83603e-05	5.38406e-05	0.000289616
-0.005	5.43353e-06	-7.93556e-05	-3.49918e-05	5.04904e-06	-1.03135e-05	3.98917e-05
0	0	0	0	0	0	0
0.005	5.88243e-07	9.74378e-05	7.39714e-05	4.43119e-05	8.04919e-05	0.000182861
0.01	1.29515e-05	0.000208386	0.000186749	0.000146178	0.000224384	0.000574504
0.015	4.36014e-05	0.00033105	0.000340457	0.000312834	0.000438751	0.00114
0.02	9.98324e-05	0.000467893	0.000537186	0.000548533	0.000734121	0.00181
0.025	0.000189476	0.000625911	0.000777137	0.000855938	0.00111	0.00253
0.03	0.00031692	0.000815	0.00106	0.00123	0.00158	0.00326
0.035	0.000482759	0.00104	0.0014	0.00167	0.00216	0.004
0.04	0.000685645	0.00131	0.00178	0.00217	0.00282	0.00476
0.045	0.000920292	0.00163	0.00219	0.00272	0.00357	0.00556
0.05	0.00118	0.00199	0.00265	0.00332	0.00439	0.00642
0.055	0.00145	0.00239	0.00314	0.00397	0.00526	0.00735
0.06	0.00174	0.00283	0.00364	0.00468	0.00616	0.00837
0.065	0.00204	0.00329	0.00418	0.00543	0.00709	0.00947
0.07	0.00236	0.00378	0.00474	0.00623	0.00805	0.01067
0.075	0.0027	0.00429	0.00532	0.00708	0.00905	0.01199
0.08	0.00306	0.00483	0.00595	0.00797	0.01011	0.01345
0.085	0.00345	0.00539	0.00662	0.0089	0.01125	0.01506
0.09	0.00387	0.00597	0.00735	0.00987	0.01248	0.01685
0.095	0.00433	0.00658	0.00813	0.0109	0.01382	0.01879
0.1	0.00481	0.00722	0.00896	0.01197	0.01526	0.02085
0.105	0.00532	0.00789	0.00983	0.0131	0.01679	0.023
0.11	0.00586	0.00858	0.01074	0.01428	0.01839	0.0252
0.115	0.00641	0.00929	0.01169	0.01553	0.02006	0.02744
0.12	0.00698	0.01003	0.01268	0.01685	0.02178	0.02969
0.125	0.00757	0.0108	0.01371	0.01822	0.02353	0.03196
0.13	0.00817	0.01159	0.0148	0.01966	0.0253	0.0342
0.135	0.0088	0.01241	0.01595	0.02116	0.0271	0.03642
0.14	0.00944	0.01326	0.01715	0.02271	0.0289	0.0386
0.145	0.01008	0.01415	0.01839	0.02432	0.03074	0.04075
0.15	0.01074	0.01507	0.01968	0.02599	0.03261	0.0429
0.155	0.0114	0.01603	0.02099	0.02772	0.03453	0.04509
0.16	0.01207	0.01703	0.02233	0.0295	0.03651	0.04737
0.165	0.01276	0.01807	0.0237	0.03133	0.03857	0.04976
0.17	0.01346	0.01913	0.0251	0.03322	0.0407	0.05231
0.175	0.01419	0.02022	0.02655	0.03515	0.0429	0.05497
0.18	0.01494	0.02134	0.02804	0.03713	0.04515	0.05773
0.185	0.01571	0.02246	0.02957	0.03916	0.04745	0.06054
0.19	0.0165	0.02359	0.03115	0.04122	0.04981	0.06335
0.195	0.0173	0.02472	0.03276	0.04331	0.05222	0.06613
0.2	0.01811	0.02585	0.03442	0.04542	0.0547	0.06884
0.205	0.01894	0.027	0.0361	0.04757	0.05723	0.07149
0.21	0.01979	0.02817	0.03783	0.04974	0.05982	0.07408
0.215	0.02067	0.02938	0.03959	0.05194	0.06246	0.0766
0.22	0.02158	0.03064	0.04138	0.05418	0.06511	0.07907
0.225	0.02253	0.03195	0.04322	0.05647	0.06779	0.08155
0.23	0.02352	0.03329	0.04507	0.05881	0.07049	0.08406
0.235	0.02453	0.03466	0.04697	0.06119	0.07321	0.08665
0.24	0.02557	0.03602	0.04889	0.06362	0.07597	0.08937
0.245	0.02663	0.03739	0.05084	0.06609	0.07877	0.09223
0.25	0.0277	0.03877	0.05281	0.06859	0.08159	0.09519
0.255	0.02879	0.04016	0.05483	0.07112	0.08443	0.09821
0.26	0.02991	0.04158	0.05681	0.0737	0.08728	0.10127
0.265	0.03105	0.04306	0.0588	0.07632	0.09012	0.10429
0.27	0.03222	0.04458	0.06079	0.07899	0.09296	0.10725
0.275	0.03342	0.04616	0.06279	0.08171	0.09583	0.11019
0.28	0.03465	0.04779	0.06477	0.08448	0.09873	0.11311
0.285	0.0359	0.04945	0.06686	0.08729	0.10169	0.11604
0.29	0.03716	0.05113	0.06902	0.09013	0.10473	0.11904
0.295	0.03843	0.05282	0.07123	0.09298	0.10784	0.12212
0.3	0.0397	0.05453	0.07352	0.09586	0.11101	0.12527
0.305	0.04095	0.05627	0.07589	0.09874	0.11422	0.12851
0.31	0.0422	0.05803	0.07827	0.10166	0.11746	0.13181
0.315	0.04343	0.05984	0.08068	0.10461	0.1207	0.13514
0.32	0.04468	0.06168	0.08312	0.1076	0.12395	0.13846
0.325	0.04595	0.06357	0.0856	0.11063	0.12719	0.14177
0.33	0.04726	0.06549	0.0881	0.11369	0.13041	0.14505
0.335	0.04863	0.06742	0.09064	0.11679	0.1336	0.14831
0.34	0.05006	0.06937	0.0932	0.11994	0.13678	0.15158
0.345	0.05153	0.07132	0.09578	0.12312	0.13996	0.15488
0.35	0.05305	0.07329	0.09838	0.12637	0.14316	0.15822
0.355	0.05459	0.07526	0.101	0.12966	0.14642	0.16158
0.36	0.05615	0.07725	0.10363	0.13296	0.14974	0.16492
0.365	0.05773	0.07927	0.10628	0.13623	0.15312	0.16818
0.37	0.05933	0.08131	0.10895	0.13947	0.15655	0.17134
0.375	0.06094	0.08337	0.11164	0.14262	0.16	0.17438
0.38	0.06258	0.08546	0.11434	0.1457	0.16344	0.17734
0.385	0.06425	0.08756	0.11706	0.14877	0.16686	0.18027
0.39	0.06593	0.08967	0.11977	0.15189	0.17027	0.18321
0.395	0.06763	0.0918	0.12246	0.15506	0.17368	0.18621
0.4	0.06934	0.09396	0.12514	0.15835	0.1771	0.18925
0.405	0.07105	0.09615	0.12783	0.16176	0.18056	0.19235
0.41	0.07277	0.09837	0.13054	0.16524	0.18408	0.1955
0.415	0.07448	0.10062	0.13329	0.16878	0.18765	0.1987
0.42	0.0762	0.10291	0.13612	0.17235	0.19126	0.20197
0.425	0.07792	0.10522	0.13903	0.17594	0.1949	0.20532
0.43	0.07967	0.10755	0.14201	0.17953	0.19855	0.20873
0.435	0.08144	0.1099	0.14506	0.18313	0.20219	0.2122
0.44	0.08325	0.11225	0.14815	0.18674	0.20583	0.21567
0.445	0.08509	0.11461	0.15125	0.19034	0.20945	0.21913
0.45	0.08696	0.11697	0.15438	0.19394	0.21308	0.22254
0.455	0.08885	0.11931	0.1575	0.19754	0.21671	0.22589
0.46	0.09077	0.12163	0.16061	0.20114	0.22035	0.22915
0.465	0.0927	0.12391	0.16372	0.20475	0.224	0.23231
0.47	0.09465	0.12617	0.16682	0.20836	0.22766	0.23536
0.475	0.09661	0.1284	0.16993	0.21199	0.23132	0.23828
0.48	0.09859	0.13063	0.17305	0.21562	0.23497	0.24109
0.485	0.10058	0.13291	0.17618	0.21927	0.23862	0.24385
0.49	0.1026	0.13525	0.17933	0.22293	0.24227	0.24663
0.495	0.10465	0.13767	0.18249	0.22661	0.24591	0.24948
0.5	0.1067	0.14019	0.18566	0.23032	0.24954	0.2525
0.505	0.10875	0.14279	0.18883	0.23408	0.25315	0.25571
0.51	0.11077	0.14544	0.19199	0.23787	0.25672	0.25909
0.515	0.1127	0.14816	0.19515	0.24168	0.26026	0.26263
0.52	0.11454	0.15089	0.19832	0.24551	0.26378	0.26626
0.525	0.11634	0.15364	0.20151	0.24933	0.26731	0.26991
0.53	0.11813	0.1564	0.20472	0.25314	0.27088	0.27352
0.535	0.11996	0.15916	0.20796	0.25695	0.27454	0.27701
0.54	0.12194	0.16194	0.21123	0.26077	0.2783	0.28036
0.545	0.1241	0.16472	0.21453	0.2646	0.28214	0.28355
0.55	0.1264	0.16751	0.21785	0.26846	0.28606	0.2866
0.555	0.12881	0.17029	0.22118	0.27237	0.29004	0.28955
0.56	0.1313	0.17307	0.22453	0.27628	0.29404	0.29248
0.565	0.13379	0.17584	0.22787	0.28018	0.29806	0.29543
0.57	0.13625	0.1786	0.23123	0.28402	0.3021	0.29847
0.575	0.1387	0.18135	0.23461	0.28774	0.30614	0.30161
0.58	0.14112	0.1841	0.23799	0.29131	0.31017	0.30484
0.585	0.14354	0.18686	0.24139	0.29476	0.31419	0.30813
0.59	0.14595	0.18963	0.24481	0.29812	0.31817	0.31144
0.595	0.14837	0.19242	0.24824	0.30145	0.32209	0.31474
0.6	0.15079	0.19524	0.25167	0.30484	0.32595	0.318
0.605	0.15322	0.19809	0.2551	0.30837	0.32975	0.3212
0.61	0.15564	0.20097	0.25849	0.31206	0.33352	0.32436
0.615	0.15808	0.20386	0.26181	0.31591	0.33729	0.32751
0.62	0.16052	0.20677	0.26505	0.31991	0.34107	0.33067
0.625	0.16298	0.2097	0.26817	0.324	0.34487	0.33387
0.63	0.16544	0.21263	0.27119	0.32813	0.34869	0.33715
0.635	0.16792	0.21557	0.27417	0.33228	0.3525	0.34052
0.64	0.1704	0.21853	0.27715	0.33641	0.3563	0.34398
0.645	0.17287	0.22149	0.28022	0.34053	0.36007	0.34753
0.65	0.17535	0.22447	0.28343	0.34463	0.36382	0.35115
0.655	0.17782	0.22745	0.28682	0.3487	0.36758	0.3548
0.66	0.1803	0.23044	0.29036	0.35275	0.37135	0.35845
0.665	0.18279	0.23342	0.29401	0.35678	0.37517	0.36204
0.67	0.18532	0.2364	0.29772	0.36078	0.37902	0.36555
0.675	0.18789	0.23937	0.30143	0.36474	0.38292	0.36897
0.68	0.1905	0.24233	0.3051	0.36869	0.38684	0.37231
0.685	0.19315	0.24527	0.30875	0.37262	0.39076	0.3756
0.69	0.19583	0.2482	0.31239	0.37654	0.39469	0.37889
0.695	0.19853	0.25111	0.31601	0.38046	0.3986	0.38222
0.7	0.20123	0.25401	0.31964	0.38438	0.4025	0.38561
0.705	0.20393	0.2569	0.32327	0.3883	0.4064	0.38908
0.71	0.20662	0.25981	0.3269	0.3922	0.4103	0.39261
0.715	0.20931	0.26276	0.3305	0.39608	0.41419	0.39618
0.72	0.212	0.26577	0.33408	0.39994	0.41807	0.39983
0.725	0.2147	0.26884	0.33762	0.4038	0.42192	0.40354
0.73	0.21741	0.27197	0.34113	0.40768	0.42572	0.40732
0.735	0.22013	0.27515	0.3446	0.4116	0.42947	0.41113
0.74	0.22285	0.27835	0.34807	0.41559	0.43319	0.41495
0.745	0.22558	0.28158	0.35154	0.41964	0.43691	0.41873
0.75	0.22832	0.28481	0.35503	0.42375	0.44067	0.42242
0.755	0.23106	0.28802	0.35852	0.42789	0.44452	0.42601
0.76	0.23381	0.29122	0.36201	0.43203	0.44847	0.42949
0.765	0.23658	0.2944	0.3655	0.43614	0.45249	0.43288
0.77	0.23934	0.29755	0.36897	0.44019	0.45654	0.43619
0.775	0.24211	0.30068	0.37244	0.44419	0.46058	0.43945
0.78	0.24486	0.3038	0.37592	0.44813	0.46455	0.44267
0.785	0.24761	0.30692	0.37941	0.45203	0.46843	0.44585
0.79	0.25036	0.31004	0.3829	0.45591	0.47219	0.44902
0.795	0.25311	0.31317	0.38642	0.45979	0.47583	0.45219
0.8	0.25587	0.31629	0.38995	0.46367	0.47939	0.45538
0.805	0.25867	0.31942	0.39348	0.46758	0.4829	0.4586
0.81	0.2615	0.32253	0.39701	0.47151	0.48642	0.46188
0.815	0.26437	0.32564	0.40053	0.47543	0.49	0.46518
0.82	0.26729	0.32875	0.40403	0.47933	0.49368	0.46848
0.825	0.27026	0.33185	0.40752	0.48319	0.49748	0.47178
0.83	0.27326	0.33495	0.41099	0.48699	0.50138	0.47507
0.835	0.2763	0.33805	0.41445	0.49073	0.50535	0.47834
0.84	0.27935	0.34114	0.41789	0.49445	0.50937	0.48161
0.845	0.2824	0.34422	0.42133	0.49815	0.51341	0.4849
0.85	0.28545	0.34729	0.42476	0.50187	0.51746	0.48822
0.855	0.28847	0.35037	0.4282	0.50563	0.52152	0.49153
0.86	0.29149	0.35345	0.43165	0.50944	0.52561	0.49484
0.865	0.29449	0.35656	0.43511	0.51329	0.5297	0.49811
0.87	0.29749	0.35969	0.43858	0.51717	0.53379	0.50133
0.875	0.30048	0.36283	0.44206	0.52107	0.53788	0.5045
0.88	0.30346	0.36599	0.44554	0.52496	0.54195	0.50767
0.885	0.30644	0.36914	0.44901	0.52881	0.54598	0.51087
0.89	0.30941	0.37228	0.45246	0.53261	0.54998	0.51416
0.895	0.31238	0.3754	0.45588	0.53633	0.55393	0.51757
0.9	0.31534	0.37851	0.45927	0.54001	0.55784	0.52108
0.905	0.31831	0.38161	0.46264	0.54365	0.56171	0.52466
0.91	0.32131	0.38469	0.46598	0.5473	0.56555	0.52827
0.915	0.32432	0.38777	0.46932	0.55101	0.5694	0.53187
0.92	0.32736	0.39085	0.47267	0.55479	0.57326	0.53545
0.925	0.33043	0.39393	0.47603	0.55865	0.57717	0.53899
0.93	0.33352	0.39703	0.4794	0.56256	0.58114	0.54251
0.935	0.33661	0.40014	0.48277	0.5665	0.58517	0.54603
0.94	0.33971	0.40326	0.48614	0.57043	0.58922	0.54956
0.945	0.3428	0.4064	0.4895	0.57432	0.59329	0.5531
0.95	0.34588	0.40954	0.49286	0.57817	0.59735	0.55667
0.955	0.34894	0.41269	0.49619	0.582	0.60136	0.56028
0.96	0.35199	0.41585	0.4995	0.58582	0.60534	0.56392
0.965	0.35505	0.41901	0.5028	0.58965	0.60928	0.56758
0.97	0.35812	0.42218	0.50607	0.59351	0.6132	0.57123
0.975	0.36121	0.42534	0.50933	0.59741	0.6171	0.57486
0.98	0.36432	0.4285	0.5126	0.60134	0.62101	0.57843
0.985	0.36743	0.43164	0.51588	0.6053	0.62494	0.58193
0.99	0.37055	0.43477	0.5192	0.60926	0.6289	0.58542
0.995	0.37366	0.43788	0.52256	0.61322	0.6329	0.58891
1	0.37676	0.44096	0.52596	0.61715	0.63693	0.59243
1.005	0.37987	0.44402	0.52937	0.62105	0.64099	0.59604
1.01	0.38299	0.44705	0.53279	0.6249	0.64506	0.59973
1.015	0.38613	0.45006	0.5362	0.62871	0.64913	0.60349
1.02	0.38927	0.45307	0.53959	0.63248	0.6532	0.60728
1.025	0.39243	0.45609	0.54294	0.63624	0.65725	0.61108
1.03	0.39558	0.45912	0.54627	0.63999	0.66127	0.61483
1.035	0.39872	0.46219	0.54957	0.64373	0.66526	0.61851
1.04	0.40186	0.46528	0.55286	0.64746	0.66923	0.62215
1.045	0.40498	0.4684	0.55614	0.65119	0.67317	0.62577
1.05	0.40809	0.47154	0.5594	0.65489	0.6771	0.62939
1.055	0.41119	0.47469	0.56266	0.65858	0.68101	0.63306
1.06	0.4143	0.47785	0.56591	0.66224	0.68491	0.63676
1.065	0.4174	0.481	0.56916	0.66587	0.68882	0.6405
1.07	0.42051	0.48413	0.5724	0.66948	0.69274	0.64423
1.075	0.42363	0.48726	0.57565	0.67308	0.69667	0.64792
1.08	0.42675	0.49036	0.57889	0.6767	0.70063	0.65156
1.085	0.42989	0.49344	0.58211	0.68035	0.70463	0.65516
1.09	0.43303	0.4965	0.58532	0.68405	0.70869	0.65876
1.095	0.43617	0.49956	0.58852	0.68779	0.7128	0.66235
1.1	0.43932	0.50261	0.59172	0.69156	0.71698	0.66598
1.105	0.44247	0.50565	0.59493	0.69534	0.7212	0.66965
1.11	0.44562	0.5087	0.59817	0.69911	0.72542	0.67333
1.115	0.44878	0.51174	0.60145	0.70285	0.72962	0.67702
1.12	0.45193	0.51477	0.60477	0.70656	0.73377	0.68073
1.125	0.45507	0.51779	0.60812	0.71025	0.73785	0.68442
1.13	0.45821	0.52082	0.61147	0.71393	0.74187	0.68811
1.135	0.46133	0.52385	0.61482	0.7176	0.74584	0.69179
1.14	0.46444	0.52689	0.61814	0.72127	0.74979	0.69545
1.145	0.46755	0.52994	0.62142	0.72492	0.75374	0.69908
1.15	0.47067	0.533	0.62468	0.72856	0.75773	0.7027
1.155	0.4738	0.53606	0.62791	0.73219	0.76177	0.70632
1.16	0.47694	0.53912	0.63112	0.73583	0.76584	0.70994
1.165	0.48009	0.54217	0.63431	0.73949	0.76995	0.7136
1.17	0.48325	0.54521	0.63748	0.74319	0.77408	0.71732
1.175	0.48641	0.54824	0.64063	0.74693	0.77819	0.72109
1.18	0.48957	0.55128	0.64376	0.7507	0.78229	0.72492
1.185	0.49271	0.55432	0.64688	0.7545	0.78638	0.72884
1.19	0.49585	0.55737	0.64999	0.75829	0.79046	0.73282
1.195	0.49898	0.56041	0.6531	0.76207	0.79456	0.73686
1.2	0.50211	0.56345	0.65621	0.76582	0.79867	0.74095
1.205	0.50524	0.56648	0.65934	0.76956	0.8028	0.74506
1.21	0.50838	0.56949	0.66249	0.77328	0.80694	0.74917
1.215	0.5115	0.57248	0.66565	0.77699	0.81107	0.75326
1.22	0.51462	0.57548	0.66882	0.7807	0.81518	0.75732
1.225	0.51772	0.57848	0.672	0.78438	0.81926	0.76134
1.23	0.52082	0.58148	0.67518	0.78804	0.82334	0.76537
1.235	0.52391	0.58451	0.67836	0.79166	0.82742	0.76941
1.24	0.527	0.58754	0.68153	0.79525	0.83152	0.77345
1.245	0.5301	0.59058	0.6847	0.79882	0.83565	0.77751
1.25	0.53322	0.59362	0.68785	0.80237	0.83981	0.78157
1.255	0.53635	0.59665	0.691	0.80594	0.84398	0.78561
1.26	0.53948	0.59966	0.69415	0.80954	0.84815	0.78963
1.265	0.54262	0.60265	0.6973	0.8132	0.8523	0.79363
1.27	0.54575	0.60561	0.70045	0.81693	0.85641	0.79764
1.275	0.54886	0.60855	0.7036	0.82072	0.86051	0.80168
1.28	0.55195	0.61148	0.70676	0.82456	0.8646	0.80578
1.285	0.55502	0.6144	0.7099	0.82842	0.86872	0.80995
1.29	0.55807	0.61732	0.71303	0.83228	0.87289	0.81419
1.295	0.56112	0.62026	0.71614	0.83612	0.87712	0.81847
1.3	0.56415	0.62322	0.71924	0.83992	0.88142	0.82278
1.305	0.56718	0.62619	0.72232	0.84369	0.88578	0.8271
1.31	0.5702	0.62917	0.7254	0.84744	0.89016	0.83144
1.315	0.57321	0.63213	0.72847	0.85117	0.89453	0.83581
1.32	0.57621	0.63508	0.73154	0.85488	0.89889	0.84022
1.325	0.5792	0.63802	0.73462	0.85857	0.9032	0.84469
1.33	0.58219	0.64094	0.73768	0.86224	0.90749	0.84919
1.335	0.58516	0.64385	0.74073	0.8659	0.91174	0.85368
1.34	0.58813	0.64677	0.74376	0.86954	0.91598	0.85812
1.345	0.59107	0.6497	0.74676	0.87318	0.9202	0.86247
1.35	0.59399	0.65265	0.74975	0.87682	0.92443	0.86673
1.355	0.5969	0.6556	0.75274	0.88046	0.92867	0.87095
1.36	0.5998	0.65855	0.75574	0.8841	0.93293	0.87516
1.365	0.6027	0.66151	0.75878	0.88775	0.93721	0.87941
1.37	0.60561	0.66446	0.76185	0.89138	0.94153	0.88374
1.375	0.60853	0.66742	0.76495	0.89501	0.94586	0.88813
1.38	0.61147	0.67037	0.76806	0.89864	0.95019	0.89254
1.385	0.61442	0.67332	0.77118	0.90228	0.95451	0.8969
1.39	0.61736	0.67626	0.77427	0.90593	0.9588	0.90118
1.395	0.62031	0.67918	0.77735	0.90961	0.96306	0.90535
1.4	0.62324	0.68209	0.78042	0.91331	0.96728	0.90941
1.405	0.62617	0.68498	0.78348	0.91701	0.97148	0.9134
1.41	0.62908	0.68786	0.78656	0.9207	0.97569	0.91738
1.415	0.63197	0.69074	0.78964	0.92438	0.97991	0.92139
1.42	0.63486	0.69361	0.79273	0.92804	0.98417	0.92547
1.425	0.63772	0.6965	0.79581	0.93168	0.98845	0.92968
1.43	0.64058	0.6994	0.79888	0.93531	0.99276	0.93401
1.435	0.64343	0.7023	0.80192	0.93892	0.99708	0.93849
1.44	0.64627	0.70521	0.80494	0.94253	1.00142	0.9431
1.445	0.64909	0.70811	0.80795	0.94612	1.00577	0.94781
1.45	0.65189	0.711	0.81095	0.9497	1.01014	0.95258
1.455	0.65468	0.71386	0.81397	0.95326	1.01454	0.95734
1.46	0.65746	0.71671	0.81699	0.95682	1.01896	0.96202
1.465	0.66023	0.71954	0.82002	0.96038	1.02339	0.96659
1.47	0.66299	0.72237	0.82305	0.96396	1.02783	0.97105
1.475	0.66576	0.72519	0.82607	0.96757	1.03227	0.9754
1.48	0.66853	0.72801	0.82908	0.97122	1.0367	0.97968
1.485	0.6713	0.73083	0.83208	0.97492	1.04113	0.98394
1.49	0.67407	0.73366	0.83509	0.97863	1.04557	0.98821
1.495	0.67682	0.73649	0.8381	0.98233	1.05	0.99251
1.5	0.67954	0.73931	0.84112	0.98601	1.05444	0.99685
1.505	0.68223	0.74213	0.84416	0.98965	1.05887	1.00124
1.51	0.68489	0.74494	0.84721	0.99322	1.0633	1.0057
1.515	0.68752	0.74774	0.85027	0.99674	1.06771	1.01023
1.52	0.69011	0.75053	0.85335	1.00022	1.07213	1.01485
1.525	0.69269	0.75333	0.85644	1.00369	1.07655	1.01957
1.53	0.69526	0.75614	0.85954	1.00717	1.08098	1.02436
1.535	0.69782	0.75898	0.86265	1.0107	1.08543	1.02921
1.54	0.70039	0.76183	0.86575	1.01429	1.08991	1.03407
1.545	0.70297	0.76469	0.86885	1.01797	1.09442	1.03892
1.55	0.70556	0.76754	0.87194	1.02172	1.09897	1.04376
1.555	0.70816	0.77036	0.87504	1.02553	1.10354	1.04858
1.56	0.71078	0.77315	0.87813	1.02938	1.10815	1.0534
1.565	0.7134	0.77589	0.88123	1.03322	1.11278	1.05825
1.57	0.71601	0.77861	0.88433	1.03704	1.11742	1.06314
1.575	0.71861	0.78132	0.88742	1.04081	1.12204	1.06806
1.58	0.72119	0.78402	0.89052	1.04454	1.12664	1.07301
1.585	0.72375	0.78674	0.8936	1.04821	1.13121	1.07797
1.59	0.7263	0.78947	0.89668	1.05185	1.13574	1.08295
1.595	0.72882	0.79223	0.89976	1.05546	1.14028	1.08793
1.6	0.73134	0.79499	0.90284	1.05906	1.14484	1.09294
1.605	0.73383	0.79776	0.90594	1.06266	1.14946	1.09797
1.61	0.73631	0.80051	0.90905	1.06629	1.15414	1.10305
1.615	0.73877	0.80324	0.91216	1.06996	1.15888	1.10815
1.62	0.74121	0.80595	0.91527	1.07366	1.16365	1.11331
1.625	0.74364	0.80863	0.91836	1.0774	1.16841	1.1185
1.63	0.74605	0.8113	0.92142	1.08116	1.17314	1.12373
1.635	0.74845	0.81397	0.92446	1.08492	1.17784	1.129
1.64	0.75083	0.81663	0.92748	1.08867	1.18249	1.13434
1.645	0.7532	0.8193	0.93048	1.0924	1.18711	1.13972
1.65	0.75557	0.82198	0.93349	1.0961	1.19172	1.14516
1.655	0.75792	0.82466	0.9365	1.09977	1.19633	1.15063
1.66	0.76028	0.82734	0.93952	1.10342	1.20097	1.15609
1.665	0.76263	0.83002	0.94255	1.10706	1.20562	1.16148
1.67	0.76498	0.83271	0.94559	1.1107	1.21029	1.16677
1.675	0.76734	0.83542	0.94863	1.11433	1.21499	1.1719
1.68	0.7697	0.83815	0.95168	1.11797	1.21968	1.17689
1.685	0.77205	0.84089	0.95474	1.12161	1.22438	1.18178
1.69	0.77438	0.84362	0.95781	1.12524	1.22908	1.18665
1.695	0.77671	0.84634	0.96089	1.12885	1.23377	1.19159
1.7	0.77901	0.84902	0.96398	1.13242	1.23849	1.19667
1.705	0.7813	0.85167	0.96708	1.13596	1.24325	1.20191
1.71	0.78359	0.85427	0.97018	1.13948	1.24806	1.2073
1.715	0.78588	0.85683	0.97327	1.14298	1.25292	1.21277
1.72	0.78819	0.85937	0.97636	1.14651	1.25783	1.21826
1.725	0.7905	0.86191	0.97944	1.15011	1.26277	1.22371
1.73	0.79283	0.86445	0.98252	1.15378	1.2677	1.2291
1.735	0.79516	0.86701	0.98559	1.15754	1.27259	1.23443
1.74	0.79747	0.86958	0.98865	1.16139	1.27742	1.23976
1.745	0.79975	0.87215	0.99172	1.16528	1.28219	1.24511
1.75	0.802	0.87473	0.99479	1.1692	1.28689	1.25052
1.755	0.80421	0.8773	0.99786	1.17311	1.29155	1.25601
1.76	0.80639	0.87986	1.00094	1.17699	1.2962	1.26154
1.765	0.80855	0.8824	1.00401	1.18081	1.30086	1.26707
1.77	0.81071	0.88492	1.00708	1.18457	1.30555	1.27258
1.775	0.81287	0.88743	1.01015	1.18827	1.31031	1.27806
1.78	0.81505	0.88995	1.01321	1.19192	1.31513	1.28348
1.785	0.81724	0.89247	1.01625	1.19554	1.32	1.28885
1.79	0.81943	0.895	1.01929	1.19916	1.32491	1.29421
1.795	0.82162	0.89754	1.02232	1.2028	1.32984	1.29954
1.8	0.82379	0.90008	1.02534	1.2065	1.33477	1.30488
1.805	0.82594	0.90262	1.02837	1.21027	1.33969	1.31027
1.81	0.82808	0.90514	1.03141	1.21412	1.34459	1.31573
1.815	0.8302	0.90766	1.03446	1.21802	1.3495	1.32125
1.82	0.8323	0.91018	1.03754	1.22196	1.3544	1.3269
1.825	0.8344	0.91271	1.04063	1.2259	1.35931	1.33265
1.83	0.83647	0.91526	1.04373	1.22979	1.36423	1.33848
1.835	0.83854	0.91781	1.04683	1.23361	1.36915	1.34436
1.84	0.8406	0.92037	1.04993	1.23737	1.37408	1.35027
1.845	0.84265	0.92291	1.05301	1.24106	1.37901	1.35616
1.85	0.84469	0.92541	1.05608	1.24471	1.38398	1.36203
1.855	0.84673	0.92787	1.05913	1.24835	1.38897	1.3679
1.86	0.84878	0.93029	1.06216	1.25203	1.394	1.37377
1.865	0.85084	0.93267	1.06518	1.25576	1.39908	1.37965
1.87	0.8529	0.93503	1.0682	1.25957	1.40419	1.38556
1.875	0.85497	0.93738	1.0712	1.26344	1.40931	1.39151
1.88	0.85704	0.93975	1.0742	1.26737	1.41444	1.39748
1.885	0.8591	0.94213	1.0772	1.27131	1.41956	1.40347
1.89	0.86114	0.94453	1.08019	1.27526	1.42468	1.40945
1.895	0.86316	0.94693	1.08319	1.27917	1.42978	1.41542
1.9	0.86516	0.94934	1.08619	1.28304	1.43487	1.42135
1.905	0.86714	0.95174	1.08921	1.28687	1.43995	1.42728
1.91	0.8691	0.95413	1.09224	1.29068	1.44503	1.43323
1.915	0.87107	0.95651	1.0953	1.2945	1.45012	1.43925
1.92	0.87304	0.95885	1.09839	1.29834	1.45523	1.44535
1.925	0.87501	0.96117	1.10149	1.30224	1.46037	1.45155
1.93	0.87699	0.96348	1.10459	1.3062	1.46554	1.45783
1.935	0.87897	0.96577	1.10768	1.31021	1.47076	1.46415
1.94	0.88096	0.96806	1.11075	1.31426	1.47602	1.4705
1.945	0.88294	0.97037	1.11379	1.31834	1.4813	1.47685
1.95	0.88491	0.97269	1.1168	1.32243	1.48661	1.48322
1.955	0.88687	0.97502	1.11978	1.32651	1.49192	1.48958
1.96	0.8888	0.97737	1.12276	1.33057	1.49724	1.49595
1.965	0.8907	0.97971	1.12575	1.33461	1.50254	1.50229
1.97	0.89259	0.98204	1.12877	1.33862	1.50782	1.5086
1.975	0.89446	0.98436	1.13182	1.3426	1.51307	1.51484
1.98	0.89634	0.98666	1.1349	1.34655	1.5183	1.52105
1.985	0.89823	0.98896	1.138	1.35047	1.5235	1.52725
1.99	0.90013	0.99124	1.1411	1.35437	1.5287	1.5335
1.995	0.90204	0.99351	1.14419	1.35827	1.53392	1.53983
2	0.90395	0.99576	1.14725	1.36219	1.53918	1.54628
2.005	0.90586	0.998	1.1503	1.36614	1.5445	1.55285
2.01	0.90775	1.00022	1.15334	1.37012	1.54988	1.55953
2.015	0.90963	1.00243	1.15637	1.37412	1.55531	1.56626
2.02	0.91149	1.00462	1.1594	1.37811	1.56076	1.57302
2.025	0.91334	1.00681	1.16244	1.38208	1.56622	1.57976
2.03	0.91518	1.00898	1.16548	1.38603	1.57166	1.58642
2.035	0.91702	1.01114	1.16853	1.38997	1.57709	1.59295
2.04	0.91886	1.01331	1.17158	1.39392	1.5825	1.59933
2.045	0.92071	1.01548	1.1746	1.39792	1.58788	1.60557
2.05	0.92255	1.01765	1.1776	1.40197	1.59325	1.61172
2.055	0.9244	1.01983	1.18058	1.40609	1.5986	1.61789
2.06	0.92624	1.02203	1.18353	1.41025	1.60394	1.62415
2.065	0.92807	1.02423	1.18646	1.41443	1.60928	1.63055
2.07	0.92991	1.02644	1.18937	1.41862	1.61461	1.63707
2.075	0.93173	1.02864	1.19227	1.42278	1.61997	1.64368
2.08	0.93355	1.03083	1.19516	1.4269	1.62536	1.65029
2.085	0.93537	1.03302	1.19803	1.431	1.63082	1.65683
2.09	0.93719	1.03518	1.20091	1.43509	1.63635	1.6633
2.095	0.939	1.03734	1.20379	1.43916	1.64197	1.66971
2.1	0.94081	1.03948	1.20668	1.44325	1.64766	1.6761
2.105	0.9426	1.04163	1.20958	1.44736	1.65341	1.68257
2.11	0.94439	1.04377	1.21249	1.45149	1.6592	1.68917
2.115	0.94616	1.04592	1.21541	1.45565	1.66499	1.69591
2.12	0.94791	1.04807	1.21831	1.45984	1.67078	1.70285
2.125	0.94964	1.05021	1.2212	1.46407	1.67654	1.70999
2.13	0.95137	1.05234	1.22408	1.46834	1.68229	1.71733
2.135	0.95311	1.05445	1.22694	1.47263	1.68803	1.72484
2.14	0.95486	1.05653	1.22979	1.47693	1.69378	1.73251
2.145	0.95663	1.05859	1.23262	1.48119	1.69953	1.74027
2.15	0.95843	1.06063	1.23543	1.48539	1.70528	1.74803
2.155	0.96024	1.06265	1.23824	1.48951	1.71102	1.75574
2.16	0.96205	1.06466	1.24104	1.49354	1.71674	1.76336
2.165	0.96385	1.06667	1.24386	1.49752	1.72243	1.77089
2.17	0.96563	1.06869	1.24669	1.50146	1.72812	1.77832
2.175	0.96738	1.07072	1.24953	1.50542	1.73381	1.78572
2.18	0.96911	1.07277	1.25238	1.50941	1.73954	1.79314
2.185	0.97082	1.07482	1.25525	1.51347	1.74533	1.80059
2.19	0.97251	1.07687	1.25812	1.51758	1.75117	1.80807
2.195	0.97421	1.0789	1.26101	1.52174	1.75708	1.81557
2.2	0.97591	1.08091	1.26391	1.52592	1.76302	1.82307
2.205	0.97762	1.08288	1.26681	1.53009	1.76897	1.83052
2.21	0.97932	1.08484	1.26973	1.53422	1.77491	1.83793
2.215	0.98104	1.08677	1.27265	1.5383	1.78082	1.84533
2.22	0.98276	1.08869	1.27555	1.54231	1.7867	1.85273
2.225	0.98448	1.09061	1.27842	1.54627	1.79254	1.86015
2.23	0.98621	1.09253	1.28126	1.55021	1.79837	1.86763
2.235	0.98794	1.09446	1.28406	1.55417	1.80418	1.87515
2.24	0.98966	1.0964	1.28682	1.55818	1.80999	1.88272
2.245	0.99138	1.09834	1.28956	1.56228	1.81583	1.89033
2.25	0.99308	1.1003	1.29229	1.56649	1.82174	1.89799
2.255	0.99476	1.10227	1.29501	1.57079	1.82772	1.90572
2.26	0.99643	1.10426	1.29771	1.57519	1.83381	1.91351
2.265	0.99809	1.10626	1.30041	1.57964	1.84001	1.9214
2.27	0.99974	1.10826	1.30309	1.58412	1.84629	1.92935
2.275	1.00138	1.11026	1.30576	1.5886	1.85261	1.93731
2.28	1.00302	1.11225	1.30842	1.59307	1.85894	1.94524
2.285	1.00465	1.11421	1.31108	1.59751	1.86524	1.95312
2.29	1.00628	1.11615	1.31371	1.60191	1.87147	1.9609
2.295	1.00792	1.11806	1.31632	1.60627	1.87766	1.96861
2.3	1.00955	1.11996	1.31891	1.61058	1.88381	1.9763
2.305	1.01119	1.12184	1.32147	1.61484	1.88994	1.98398
2.31	1.01284	1.12372	1.32402	1.61907	1.89609	1.99167
2.315	1.01449	1.12559	1.32659	1.62327	1.90228	1.99938
2.32	1.01615	1.12746	1.32917	1.62744	1.9085	2.00711
2.325	1.0178	1.12933	1.33178	1.63158	1.91476	2.01488
2.33	1.01945	1.1312	1.33441	1.63571	1.92105	2.02275
2.335	1.02108	1.13306	1.33705	1.63982	1.92736	2.03075
2.34	1.0227	1.13493	1.33969	1.64395	1.9337	2.03893
2.345	1.02429	1.1368	1.34231	1.64808	1.94005	2.04729
2.35	1.02586	1.13867	1.34491	1.65223	1.9464	2.0558
2.355	1.02742	1.14054	1.3475	1.6564	1.95276	2.06436
2.36	1.02897	1.1424	1.35009	1.66057	1.95913	2.07294
2.365	1.03052	1.14427	1.35268	1.66474	1.9655	2.08153
2.37	1.03209	1.14613	1.35526	1.66889	1.97189	2.09007
2.375	1.03366	1.14799	1.35785	1.67302	1.97832	2.09859
2.38	1.03525	1.14984	1.36043	1.67711	1.98481	2.10712
2.385	1.03684	1.15169	1.36299	1.68117	1.99138	2.11564
2.39	1.03842	1.15352	1.36554	1.68519	1.99805	2.12414
2.395	1.04	1.15535	1.36807	1.68917	2.00481	2.13264
2.4	1.04156	1.15716	1.37058	1.69311	2.01163	2.14118
2.405	1.04312	1.15897	1.37307	1.69704	2.01849	2.14979
2.41	1.04466	1.16078	1.37553	1.70097	2.02535	2.15848
2.415	1.04621	1.1626	1.37798	1.70492	2.03216	2.16728
2.42	1.04776	1.16443	1.38041	1.70891	2.0389	2.17619
2.425	1.04931	1.16626	1.38284	1.71293	2.04557	2.18515
2.43	1.05086	1.1681	1.38527	1.71699	2.05218	2.19411
2.435	1.05241	1.16994	1.38771	1.72106	2.05875	2.2031
2.44	1.05395	1.17177	1.39016	1.72515	2.06534	2.21211
2.445	1.05549	1.17358	1.3926	1.72922	2.07197	2.22116
2.45	1.05702	1.17537	1.39502	1.73327	2.07867	2.23027
2.455	1.05856	1.17715	1.39743	1.73729	2.08543	2.23942
2.46	1.06009	1.17891	1.39983	1.74128	2.09224	2.24855
2.465	1.06162	1.18066	1.40221	1.74524	2.09905	2.25763
2.47	1.06315	1.1824	1.40459	1.74919	2.10584	2.26658
2.475	1.06468	1.18414	1.40697	1.75316	2.11257	2.27538
2.48	1.0662	1.18588	1.40936	1.75715	2.11927	2.28408
2.485	1.06771	1.18764	1.41176	1.76115	2.12593	2.29274
2.49	1.06921	1.18941	1.41415	1.76517	2.1326	2.30143
[truncated: 1,002 more rows]

## Sheet: Fig.2d
𝜇0 H⊥ (T)	MG(%)-1	MG(%)-2	MG(%)-3	MG(%)-4	MG(%)-5	MG(%)-6
-7.5	1.96404	2.20061	2.67994	3.56745	5.08604	8.28804
-7.495	1.96332	2.19994	2.6791	3.56609	5.08507	8.28826
-7.49	1.96263	2.19924	2.67824	3.56489	5.08371	8.28742
-7.485	1.96195	2.19853	2.67737	3.5637	5.08231	8.28652
-7.48	1.96129	2.19781	2.67649	3.56262	5.08066	8.28505
-7.475	1.96064	2.19707	2.67559	3.56156	5.07889	8.28336
-7.47	1.96	2.19634	2.67467	3.56053	5.07699	8.28142
-7.465	1.95937	2.19561	2.67374	3.55948	5.07503	8.27934
-7.46	1.95876	2.19489	2.67281	3.55837	5.07304	8.27711
-7.455	1.95815	2.19419	2.67188	3.5572	5.07106	8.27471
-7.45	1.95755	2.19349	2.67096	3.55596	5.06911	8.27208
-7.445	1.95695	2.19281	2.67005	3.55466	5.06721	8.26926
-7.44	1.95636	2.19213	2.66914	3.55331	5.06535	8.26633
-7.435	1.95576	2.19146	2.66822	3.55195	5.06355	8.26339
-7.43	1.95514	2.19081	2.66729	3.5506	5.0618	8.26061
-7.425	1.95452	2.19017	2.66635	3.54927	5.06009	8.25812
-7.42	1.95388	2.18953	2.6654	3.54797	5.05842	8.25599
-7.415	1.95323	2.18891	2.66446	3.5467	5.0568	8.25424
-7.41	1.95259	2.18827	2.66354	3.54546	5.05523	8.25282
-7.405	1.95194	2.18762	2.66264	3.54425	5.05373	8.25161
-7.4	1.9513	2.18696	2.66176	3.54306	5.05232	8.25048
-7.395	1.95066	2.18628	2.66089	3.54191	5.05098	8.24936
-7.39	1.95002	2.18559	2.66	3.5408	5.04971	8.24815
-7.385	1.94939	2.18489	2.6591	3.53972	5.04847	8.24683
-7.38	1.94877	2.1842	2.65819	3.53863	5.04723	8.24537
-7.375	1.94814	2.18353	2.65727	3.53753	5.04596	8.24377
-7.37	1.9475	2.18288	2.65635	3.53639	5.04463	8.24198
-7.365	1.94686	2.18224	2.65544	3.5352	5.04324	8.24001
-7.36	1.94621	2.18161	2.65455	3.53397	5.0418	8.23781
-7.355	1.94554	2.18097	2.65368	3.53273	5.04032	8.23542
-7.35	1.94486	2.18031	2.65284	3.53148	5.03882	8.2329
-7.345	1.94418	2.17962	2.65202	3.53026	5.03731	8.23031
-7.34	1.9435	2.17892	2.65123	3.52904	5.03578	8.2277
-7.335	1.94283	2.17819	2.65046	3.52783	5.03422	8.22511
-7.33	1.94216	2.17745	2.6497	3.52664	5.03264	8.22256
-7.325	1.94151	2.17669	2.64895	3.52548	5.031	8.21997
-7.32	1.94087	2.17594	2.64817	3.52437	5.02932	8.21731
-7.315	1.94023	2.17518	2.64736	3.52331	5.02761	8.2146
-7.31	1.9396	2.17443	2.64651	3.52231	5.02587	8.21182
-7.305	1.93898	2.1737	2.64562	3.52133	5.02412	8.20902
-7.3	1.93837	2.173	2.6447	3.52036	5.02242	8.20626
-7.295	1.93777	2.17232	2.64377	3.51938	5.02077	8.20361
-7.29	1.93717	2.17166	2.64286	3.51838	5.01922	8.20101
-7.285	1.93658	2.171	2.64197	3.51736	5.01776	8.19845
-7.28	1.93597	2.17034	2.64112	3.51635	5.01641	8.1959
-7.275	1.93535	2.16966	2.6403	3.51538	5.01514	8.1933
-7.27	1.93472	2.16895	2.63949	3.51445	5.01393	8.19067
-7.265	1.93407	2.16822	2.63869	3.51356	5.01278	8.18809
-7.26	1.93341	2.16747	2.63788	3.51271	5.01165	8.18563
-7.255	1.93274	2.16672	2.63706	3.51186	5.01053	8.18333
-7.25	1.93208	2.16598	2.63622	3.51099	5.00938	8.18118
-7.245	1.93142	2.16525	2.63538	3.51009	5.00815	8.17912
-7.24	1.93078	2.16453	2.63453	3.50915	5.00681	8.17702
-7.235	1.93014	2.16381	2.63369	3.50816	5.00531	8.1747
-7.23	1.92953	2.16309	2.63285	3.50714	5.00364	8.17211
-7.225	1.92892	2.16236	2.63203	3.5061	5.00185	8.16919
-7.22	1.92832	2.16161	2.63121	3.50506	4.99997	8.16597
-7.215	1.92772	2.16083	2.6304	3.50403	4.99808	8.16251
-7.21	1.92712	2.16005	2.62959	3.503	4.99621	8.15897
-7.205	1.9265	2.15927	2.62876	3.50195	4.99441	8.15545
-7.2	1.92587	2.15851	2.6279	3.50085	4.99271	8.15201
-7.195	1.92521	2.15777	2.627	3.49967	4.9911	8.14874
-7.19	1.92455	2.15707	2.62606	3.4984	4.98958	8.14564
-7.185	1.92387	2.15639	2.62509	3.49705	4.98815	8.14269
-7.18	1.9232	2.15573	2.6241	3.49562	4.98677	8.13986
-7.175	1.92254	2.15507	2.62312	3.49414	4.98541	8.13715
-7.17	1.92188	2.15439	2.62216	3.49264	4.98406	8.13452
-7.165	1.92123	2.1537	2.62124	3.49115	4.98267	8.1319
-7.16	1.92059	2.15299	2.62037	3.48969	4.98125	8.12928
-7.155	1.91995	2.15226	2.61952	3.48829	4.97977	8.1266
-7.15	1.91932	2.15151	2.61871	3.48695	4.97825	8.12379
-7.145	1.91869	2.15075	2.61792	3.48566	4.97669	8.12086
-7.14	1.91806	2.15	2.61714	3.48442	4.97507	8.11785
-7.135	1.91744	2.14924	2.61637	3.48323	4.97341	8.11487
-7.13	1.91681	2.14848	2.61561	3.48209	4.97172	8.11202
-7.125	1.91619	2.14774	2.61486	3.48099	4.96999	8.10947
-7.12	1.91557	2.147	2.6141	3.47994	4.96825	8.10731
-7.115	1.91493	2.14627	2.61333	3.47894	4.9665	8.10551
-7.11	1.91429	2.14555	2.61254	3.47797	4.96474	8.10396
-7.105	1.91364	2.14485	2.61172	3.47703	4.96298	8.10251
-7.1	1.91297	2.14415	2.61087	3.47609	4.9612	8.10094
-7.095	1.9123	2.14345	2.60998	3.47514	4.9594	8.09906
-7.09	1.91163	2.14276	2.60904	3.47415	4.95759	8.09683
-7.085	1.91096	2.14206	2.60808	3.47311	4.95579	8.0943
-7.08	1.91029	2.14137	2.60709	3.47201	4.95403	8.09156
-7.075	1.90963	2.14067	2.6061	3.47086	4.95232	8.08877
-7.07	1.90898	2.13996	2.6051	3.46968	4.95065	8.08608
-7.065	1.90834	2.13924	2.60411	3.46848	4.949	8.08353
-7.06	1.90769	2.13851	2.60312	3.46728	4.94731	8.08106
-7.055	1.90704	2.13777	2.60214	3.46608	4.94555	8.07861
-7.05	1.90638	2.13702	2.60117	3.46489	4.94371	8.07605
-7.045	1.90573	2.13625	2.60021	3.46368	4.94178	8.0733
-7.04	1.90508	2.13548	2.59927	3.46244	4.93979	8.07033
-7.035	1.90443	2.13472	2.59835	3.46115	4.93781	8.06718
-7.03	1.9038	2.13397	2.59745	3.45983	4.93587	8.06393
-7.025	1.90319	2.13324	2.59656	3.45848	4.934	8.0607
-7.02	1.90258	2.13253	2.59567	3.45711	4.93224	8.05757
-7.015	1.90199	2.13185	2.59478	3.45574	4.93058	8.05461
-7.01	1.9014	2.13118	2.59387	3.45437	4.92897	8.05183
-7.005	1.90081	2.13051	2.59296	3.45301	4.92739	8.04924
-7	1.90023	2.12982	2.59204	3.45165	4.92582	8.04679
-6.995	1.89963	2.12912	2.59113	3.45029	4.92425	8.04444
-6.99	1.89902	2.12839	2.59023	3.44896	4.92267	8.04208
-6.985	1.8984	2.12762	2.58934	3.44767	4.9211	8.03966
-6.98	1.89776	2.12684	2.58847	3.44641	4.91956	8.03718
-6.975	1.8971	2.12604	2.5876	3.44521	4.91805	8.03461
-6.97	1.89642	2.12522	2.58673	3.44404	4.91655	8.03202
-6.965	1.89572	2.12442	2.58585	3.4429	4.91505	8.02956
-6.96	1.89501	2.12361	2.58495	3.44176	4.91352	8.02727
-6.955	1.8943	2.12282	2.58405	3.44061	4.91196	8.02512
-6.95	1.89358	2.12205	2.58314	3.43944	4.91032	8.02309
-6.945	1.89288	2.12128	2.58222	3.43824	4.90862	8.02102
-6.94	1.8922	2.12053	2.58132	3.43701	4.90682	8.01871
-6.935	1.89154	2.11978	2.58043	3.43575	4.90493	8.01611
-6.93	1.89089	2.11905	2.57955	3.43446	4.90295	8.0133
-6.925	1.89027	2.11833	2.57869	3.43317	4.90091	8.01036
-6.92	1.88965	2.11763	2.57782	3.4319	4.89887	8.00749
-6.915	1.88904	2.11693	2.57693	3.43068	4.89688	8.00487
-6.91	1.88844	2.11624	2.57602	3.42953	4.895	8.00254
-6.905	1.88784	2.11554	2.57508	3.42842	4.89327	8.00047
-6.9	1.88723	2.11483	2.57412	3.42734	4.89168	7.99856
-6.895	1.88662	2.11411	2.57314	3.42626	4.89021	7.9967
-6.89	1.88598	2.11338	2.57217	3.42513	4.8888	7.99476
-6.885	1.88531	2.11263	2.57122	3.42396	4.8874	7.99269
-6.88	1.8846	2.11188	2.57029	3.42276	4.88595	7.99047
-6.875	1.88386	2.11112	2.56941	3.42156	4.88443	7.98806
-6.87	1.88309	2.11035	2.56856	3.42038	4.88281	7.98549
-6.865	1.88233	2.10959	2.56773	3.41926	4.8811	7.98276
-6.86	1.88159	2.10882	2.56691	3.4182	4.8793	7.9799
-6.855	1.88087	2.10805	2.5661	3.41718	4.87745	7.97697
-6.85	1.88019	2.10728	2.56529	3.4162	4.87556	7.97406
-6.845	1.87953	2.10652	2.56449	3.41523	4.87368	7.97126
-6.84	1.87888	2.10576	2.56371	3.41424	4.87182	7.96863
-6.835	1.87824	2.10503	2.56294	3.41323	4.87003	7.96623
-6.83	1.87759	2.10431	2.56216	3.41218	4.8683	7.96406
-6.825	1.87694	2.1036	2.56136	3.41108	4.86665	7.96209
-6.82	1.87629	2.1029	2.56051	3.40995	4.86506	7.96022
-6.815	1.87564	2.1022	2.55959	3.40878	4.86349	7.95835
-6.81	1.875	2.1015	2.55861	3.40758	4.86189	7.95635
-6.805	1.87435	2.10077	2.55757	3.40636	4.86023	7.95411
-6.8	1.8737	2.10003	2.55651	3.40513	4.85848	7.95154
-6.795	1.87304	2.09926	2.55546	3.40389	4.85664	7.94862
-6.79	1.87238	2.09849	2.55443	3.40265	4.85473	7.94543
-6.785	1.87171	2.09771	2.55343	3.40141	4.85279	7.94201
-6.78	1.87105	2.09695	2.55248	3.40016	4.85084	7.93849
-6.775	1.8704	2.09619	2.55155	3.3989	4.84891	7.935
-6.77	1.86974	2.09544	2.55063	3.39761	4.84701	7.9316
-6.765	1.86909	2.0947	2.54973	3.39632	4.84513	7.92834
-6.76	1.86842	2.09397	2.54883	3.39504	4.84327	7.92524
-6.755	1.86774	2.09325	2.54794	3.39377	4.84144	7.9223
-6.75	1.86702	2.09253	2.54707	3.39253	4.83963	7.91951
-6.745	1.86629	2.09182	2.54622	3.39133	4.83786	7.91687
-6.74	1.86554	2.09114	2.54539	3.39016	4.83615	7.91437
-6.735	1.86477	2.09047	2.54456	3.389	4.83448	7.91199
-6.73	1.864	2.08979	2.54374	3.38785	4.83286	7.90969
-6.725	1.86323	2.0891	2.54291	3.38669	4.83129	7.90744
-6.72	1.86247	2.08838	2.54206	3.3855	4.82976	7.9052
-6.715	1.86172	2.08763	2.54118	3.38428	4.82825	7.90299
-6.71	1.86098	2.08684	2.54029	3.38304	4.82676	7.90084
-6.705	1.86026	2.08604	2.53938	3.38177	4.82527	7.89875
-6.7	1.85956	2.08525	2.53844	3.38048	4.82375	7.89674
-6.695	1.85888	2.08447	2.53748	3.37918	4.8222	7.89477
-6.69	1.85822	2.08372	2.5365	3.37789	4.8206	7.89271
-6.685	1.85758	2.08299	2.53552	3.37659	4.81895	7.89047
-6.68	1.85695	2.08227	2.53453	3.37529	4.81728	7.88796
-6.675	1.85633	2.08155	2.53356	3.37401	4.8156	7.88518
-6.67	1.8557	2.08082	2.53262	3.37276	4.81391	7.88218
-6.665	1.85505	2.08007	2.53172	3.37152	4.81221	7.87913
-6.66	1.85439	2.07932	2.53085	3.37032	4.81049	7.87618
-6.655	1.85372	2.07858	2.53	3.36916	4.80872	7.87341
-6.65	1.85303	2.07784	2.52917	3.36801	4.80689	7.87085
-6.645	1.85235	2.07712	2.52834	3.36684	4.80499	7.8684
-6.64	1.85168	2.07639	2.52748	3.36563	4.80305	7.86591
-6.635	1.85103	2.07566	2.52659	3.36438	4.80107	7.86324
-6.63	1.85039	2.0749	2.52568	3.36307	4.79907	7.86029
-6.625	1.84976	2.07413	2.52472	3.36171	4.79706	7.85707
-6.62	1.84912	2.07333	2.52376	3.36034	4.79501	7.85369
-6.615	1.84847	2.07252	2.52279	3.35899	4.79289	7.8503
-6.61	1.84779	2.07171	2.52183	3.35766	4.79068	7.84701
-6.605	1.84709	2.0709	2.52088	3.35638	4.78839	7.84391
-6.6	1.84638	2.07012	2.51995	3.35515	4.78604	7.84099
-6.595	1.84566	2.06936	2.51901	3.35396	4.78367	7.83818
-6.59	1.84494	2.06864	2.51807	3.3528	4.78135	7.8354
-6.585	1.84424	2.06794	2.51711	3.35163	4.77912	7.83261
-6.58	1.84354	2.06726	2.51612	3.35045	4.77697	7.82981
-6.575	1.84286	2.06658	2.5151	3.34925	4.77491	7.82703
-6.57	1.84217	2.06588	2.51408	3.34803	4.77289	7.82437
-6.565	1.84148	2.06515	2.51306	3.34678	4.77089	7.82188
-6.56	1.84078	2.06439	2.51205	3.34553	4.7689	7.81956
-6.555	1.84006	2.0636	2.51108	3.34427	4.76694	7.81737
-6.55	1.83934	2.06279	2.51014	3.343	4.76504	7.81519
-6.545	1.83861	2.06197	2.50924	3.34173	4.76325	7.81288
-6.54	1.83789	2.06115	2.50836	3.34045	4.76157	7.81034
-6.535	1.83718	2.06033	2.50749	3.33917	4.76	7.80754
-6.53	1.83648	2.05951	2.50663	3.3379	4.75849	7.80449
-6.525	1.83579	2.05868	2.50576	3.33665	4.757	7.80133
-6.52	1.83511	2.05785	2.50488	3.33542	4.75548	7.79821
-6.515	1.83444	2.05701	2.50399	3.3342	4.75391	7.79522
-6.51	1.83377	2.05617	2.50307	3.333	4.75228	7.79238
-6.505	1.8331	2.05535	2.50213	3.33179	4.75056	7.78965
-6.5	1.83243	2.05457	2.50115	3.33058	4.74878	7.78691
-6.495	1.83175	2.05382	2.50014	3.32936	4.74693	7.78401
-6.49	1.83106	2.0531	2.49911	3.32815	4.74502	7.78091
-6.485	1.83036	2.05241	2.49806	3.32692	4.74303	7.77764
-6.48	1.82965	2.05172	2.49701	3.32568	4.74101	7.77429
-6.475	1.82893	2.05102	2.49598	3.32443	4.73897	7.771
-6.47	1.8282	2.05029	2.49496	3.32317	4.73694	7.7679
-6.465	1.82748	2.04954	2.49398	3.32188	4.73496	7.76498
-6.46	1.82676	2.04876	2.49302	3.32055	4.73305	7.76221
-6.455	1.82606	2.04795	2.49207	3.31921	4.73124	7.75949
-6.45	1.82537	2.04714	2.49114	3.31785	4.72949	7.75671
-6.445	1.82469	2.04632	2.49023	3.3165	4.72781	7.75378
-6.44	1.82402	2.04549	2.48933	3.31519	4.72614	7.75071
-6.435	1.82335	2.04467	2.48845	3.31392	4.72448	7.74757
-6.43	1.82268	2.04386	2.48759	3.31271	4.72278	7.7444
-6.425	1.82201	2.04307	2.48674	3.31154	4.72105	7.74129
-6.42	1.82134	2.0423	2.48591	3.31039	4.71926	7.73832
-6.415	1.82066	2.04157	2.48509	3.30922	4.71743	7.73556
-6.41	1.81998	2.04085	2.48426	3.308	4.71558	7.73308
-6.405	1.81928	2.04014	2.48343	3.30673	4.71372	7.73097
-6.4	1.81857	2.03942	2.48259	3.30539	4.7119	7.72929
-6.395	1.81784	2.03869	2.48173	3.304	4.7101	7.72804
-6.39	1.81711	2.03793	2.48084	3.30259	4.70836	7.72709
-6.385	1.81638	2.03716	2.47992	3.30118	4.70664	7.72621
-6.38	1.81566	2.03636	2.47895	3.29979	4.70494	7.72512
-6.375	1.81495	2.03556	2.47794	3.29845	4.70324	7.72353
-6.37	1.81425	2.03474	2.47691	3.29716	4.70156	7.72124
-6.365	1.81356	2.03392	2.47587	3.29591	4.69991	7.71822
-6.36	1.81288	2.0331	2.47482	3.29468	4.69832	7.71463
-6.355	1.81219	2.03229	2.47378	3.29346	4.69679	7.71075
-6.35	1.81149	2.03148	2.47274	3.29223	4.69532	7.70684
-6.345	1.81078	2.03067	2.47168	3.29098	4.69387	7.70323
-6.34	1.81006	2.02988	2.47059	3.28972	4.69241	7.70011
-6.335	1.80934	2.02909	2.46948	3.28845	4.6909	7.69746
-6.33	1.80863	2.02829	2.46836	3.28717	4.68933	7.69517
-6.325	1.80792	2.02749	2.46723	3.28588	4.68768	7.69309
-6.32	1.80722	2.02669	2.46611	3.28458	4.68598	7.691
-6.315	1.80652	2.02589	2.46501	3.28327	4.68424	7.68871
-6.31	1.80582	2.0251	2.46394	3.28195	4.68246	7.68612
-6.305	1.80512	2.02433	2.4629	3.28061	4.68067	7.68324
-6.3	1.80442	2.02357	2.4619	3.27926	4.67887	7.6801
-6.295	1.8037	2.02283	2.46094	3.2779	4.67704	7.67675
-6.29	1.80298	2.02207	2.46001	3.27654	4.67519	7.67328
-6.285	1.80223	2.02131	2.4591	3.27519	4.67329	7.66978
-6.28	1.80148	2.02052	2.4582	3.27388	4.67134	7.66628
-6.275	1.80071	2.01972	2.45727	3.27261	4.66934	7.66283
-6.27	1.79995	2.01891	2.45632	3.27137	4.66727	7.65951
-6.265	1.79919	2.0181	2.45533	3.27016	4.66515	7.65637
-6.26	1.79845	2.0173	2.45431	3.26898	4.66299	7.65339
-6.255	1.79772	2.0165	2.45326	3.2678	4.66081	7.65051
-6.25	1.79702	2.01571	2.4522	3.2666	4.65863	7.64765
-6.245	1.79633	2.01491	2.45113	3.2654	4.65644	7.64471
-6.24	1.79567	2.01411	2.45005	3.26418	4.65425	7.64166
-6.235	1.79502	2.01329	2.44896	3.26295	4.65207	7.63853
-6.23	1.79438	2.01247	2.44788	3.26172	4.6499	7.63543
-6.225	1.79374	2.01165	2.44682	3.26049	4.64777	7.63247
-6.22	1.79309	2.01084	2.44577	3.25927	4.6457	7.62973
-6.215	1.79242	2.01004	2.44477	3.25804	4.64372	7.62717
-6.21	1.79173	2.00925	2.44381	3.25681	4.64187	7.62469
-6.205	1.79102	2.00849	2.44288	3.25555	4.64013	7.62214
-6.2	1.79029	2.00774	2.44198	3.25427	4.6385	7.61935
-6.195	1.78954	2.00699	2.4411	3.25296	4.63695	7.61624
-6.19	1.78879	2.00626	2.44023	3.25163	4.63543	7.61284
-6.185	1.78803	2.00552	2.43935	3.25029	4.63391	7.60926
-6.18	1.78728	2.00476	2.43847	3.24896	4.63234	7.60562
-6.175	1.78653	2.00399	2.43759	3.24767	4.63072	7.60204
-6.17	1.78578	2.00319	2.4367	3.24641	4.62901	7.59865
-6.165	1.78503	2.00237	2.43579	3.24518	4.6272	7.59545
-6.16	1.78427	2.00153	2.43488	3.24396	4.62529	7.59239
-6.155	1.78351	2.00069	2.43393	3.24273	4.62329	7.58937
-6.15	1.78275	1.99985	2.43296	3.24145	4.62121	7.58629
-6.145	1.782	1.99903	2.43194	3.24014	4.61907	7.58308
-6.14	1.78125	1.99823	2.43089	3.2388	4.6169	7.57967
-6.135	1.78052	1.99744	2.42981	3.23744	4.61474	7.57611
-6.13	1.77979	1.99666	2.42873	3.23609	4.6126	7.57254
-6.125	1.77906	1.99589	2.42767	3.23475	4.61049	7.56916
-6.12	1.77832	1.99512	2.42665	3.23343	4.60839	7.5661
-6.115	1.77758	1.99434	2.42566	3.23212	4.60628	7.5635
-6.11	1.77684	1.99356	2.42472	3.23081	4.60414	7.56137
-6.105	1.77611	1.99276	2.42379	3.2295	4.60198	7.5596
-6.1	1.77538	1.99195	2.42287	3.22817	4.5998	7.55793
-6.095	1.77466	1.99113	2.42193	3.22682	4.59763	7.55614
-6.09	1.77395	1.99029	2.42096	3.22546	4.5955	7.55399
-6.085	1.77325	1.98944	2.41994	3.22408	4.59344	7.55136
-6.08	1.77256	1.98858	2.41888	3.22268	4.59146	7.54824
-6.075	1.77186	1.9877	2.41782	3.22128	4.58957	7.54475
-6.07	1.77115	1.98683	2.41677	3.21987	4.58777	7.54104
-6.065	1.77044	1.98595	2.41575	3.21845	4.58605	7.53732
-6.06	1.76972	1.98508	2.41477	3.21704	4.58436	7.53368
-6.055	1.76899	1.98422	2.41382	3.21562	4.58268	7.53021
-6.05	1.76825	1.98338	2.41287	3.21419	4.58096	7.52696
-6.045	1.76752	1.98255	2.41191	3.21277	4.57916	7.52389
-6.04	1.76678	1.98173	2.41093	3.21135	4.57726	7.5209
-6.035	1.76605	1.98092	2.40995	3.20993	4.57527	7.51797
-6.03	1.76533	1.98012	2.40897	3.20852	4.57321	7.51502
-6.025	1.76461	1.97932	2.40802	3.20711	4.57112	7.51201
-6.02	1.76389	1.97852	2.40711	3.20569	4.56903	7.50891
-6.015	1.76316	1.97771	2.40621	3.20426	4.56695	7.5058
-6.01	1.76242	1.9769	2.40531	3.2028	4.5649	7.50275
-6.005	1.76167	1.97607	2.40441	3.20133	4.56288	7.49983
-6	1.76093	1.97524	2.40347	3.19986	4.56088	7.4971
-5.995	1.7602	1.97439	2.40251	3.19841	4.55892	7.49462
-5.99	1.75948	1.97354	2.40153	3.197	4.55698	7.49242
-5.985	1.75877	1.9727	2.40054	3.19566	4.55507	7.49044
-5.98	1.75808	1.97188	2.39955	3.19437	4.55315	7.48865
-5.975	1.75739	1.97107	2.39854	3.19315	4.55123	7.48696
-5.97	1.7567	1.9703	2.39753	3.19197	4.54929	7.48525
-5.965	1.756	1.96955	2.3965	3.19081	4.54732	7.48335
-5.96	1.75529	1.9688	2.39547	3.18964	4.54534	7.48117
-5.955	1.75458	1.96806	2.39445	3.18844	4.54337	7.47859
-5.95	1.75386	1.96731	2.39343	3.1872	4.54145	7.4756
-5.945	1.75313	1.96653	2.39244	3.1859	4.53958	7.47229
-5.94	1.7524	1.96572	2.39147	3.18456	4.53776	7.46876
-5.935	1.75166	1.96488	2.39051	3.18319	4.53599	7.46514
-5.93	1.75092	1.96402	2.38954	3.18179	4.53423	7.46159
-5.925	1.75017	1.96315	2.38857	3.18038	4.53248	7.45814
-5.92	1.74942	1.96227	2.38759	3.17898	4.53073	7.45478
-5.915	1.74867	1.9614	2.38658	3.17758	4.52897	7.45144
-5.91	1.74791	1.96053	2.38556	3.17619	4.52718	7.44804
-5.905	1.74716	1.95965	2.38451	3.17481	4.52535	7.44448
-5.9	1.7464	1.95875	2.38344	3.17343	4.52345	7.44068
-5.895	1.74565	1.95784	2.38236	3.17203	4.52147	7.43667
-5.89	1.74489	1.95691	2.38124	3.1706	4.51941	7.43253
-5.885	1.74413	1.95597	2.3801	3.16916	4.51729	7.42835
-5.88	1.74337	1.95505	2.37894	3.16773	4.51515	7.42428
-5.875	1.74262	1.95416	2.37777	3.16631	4.51302	7.42046
-5.87	1.74188	1.9533	2.37661	3.16494	4.51094	7.41691
-5.865	1.74115	1.95247	2.37549	3.16361	4.50891	7.41361
-5.86	1.74043	1.95168	2.37441	3.1623	4.50689	7.41052
-5.855	1.73971	1.9509	2.37339	3.16098	4.50487	7.40756
-5.85	1.73899	1.95013	2.37241	3.15962	4.50283	7.40463
-5.845	1.73827	1.94936	2.37147	3.15822	4.50075	7.40169
-5.84	1.73754	1.94861	2.37052	3.15679	4.49865	7.39879
-5.835	1.73681	1.94787	2.36954	3.15536	4.4965	7.39591
-5.83	1.73606	1.94712	2.36853	3.15395	4.49433	7.39304
-5.825	1.7353	1.94638	2.36746	3.15257	4.49214	7.39022
-5.82	1.73453	1.94561	2.36635	3.15123	4.48992	7.38741
-5.815	1.73375	1.94481	2.36522	3.14992	4.48771	7.38454
-5.81	1.73297	1.94398	2.36406	3.14863	4.48553	7.3816
-5.805	1.73219	1.94312	2.3629	3.14736	4.48342	7.37858
-5.8	1.73142	1.94223	2.36175	3.14608	4.48138	7.37542
-5.795	1.73065	1.94134	2.3606	3.14481	4.47939	7.37214
-5.79	1.72989	1.94045	2.35948	3.14351	4.47743	7.36874
-5.785	1.72914	1.93956	2.35839	3.14218	4.47547	7.36524
-5.78	1.72838	1.93868	2.35735	3.14081	4.47349	7.36169
-5.775	1.72763	1.93781	2.35636	3.13938	4.4715	7.35815
-5.77	1.72688	1.93694	2.35542	3.13791	4.46953	7.3547
-5.765	1.72613	1.93609	2.3545	3.13639	4.46758	7.35145
-5.76	1.72539	1.93524	2.35358	3.13485	4.46565	7.34841
-5.755	1.72465	1.93441	2.35265	3.13329	4.46377	7.34556
-5.75	1.72391	1.93359	2.35168	3.13173	4.46192	7.34283
-5.745	1.72315	1.93277	2.35069	3.13017	4.46007	7.34011
-5.74	1.72239	1.93194	2.34967	3.12861	4.45822	7.33723
-5.735	1.72161	1.93111	2.34864	3.12707	4.45635	7.33411
-5.73	1.72082	1.93026	2.34761	3.12556	4.45443	7.33076
-5.725	1.72003	1.92939	2.34659	3.12409	4.45247	7.32718
-5.72	1.71924	1.92851	2.34558	3.12267	4.45049	7.32349
-5.715	1.71846	1.92763	2.34458	3.12129	4.44848	7.31982
-5.71	1.7177	1.92674	2.34356	3.11996	4.44644	7.31621
-5.705	1.71694	1.92585	2.34254	3.11864	4.44437	7.31271
-5.7	1.71619	1.92497	2.34149	3.11733	4.44224	7.30929
-5.695	1.71544	1.92408	2.34042	3.11602	4.44003	7.30589
-5.69	1.71469	1.9232	2.33935	3.11469	4.43772	7.30248
-5.685	1.71393	1.92231	2.33826	3.11335	4.43533	7.29906
-5.68	1.71316	1.92143	2.33718	3.112	4.4329	7.2956
-5.675	1.7124	1.92055	2.33612	3.11067	4.43049	7.29214
-5.67	1.71163	1.91968	2.33506	3.10935	4.42817	7.28865
-5.665	1.71086	1.91883	2.33402	3.10805	4.42597	7.2851
-5.66	1.7101	1.91798	2.333	3.10677	4.42391	7.28145
-5.655	1.70934	1.91715	2.33198	3.1055	4.42197	7.2777
-5.65	1.70857	1.91631	2.33095	3.10422	4.42011	7.27386
-5.645	1.70781	1.91546	2.32991	3.10291	4.41828	7.26998
-5.64	1.70703	1.91461	2.32886	3.10154	4.41646	7.26612
-5.635	1.70626	1.91376	2.32779	3.1001	4.41459	7.2623
-5.63	1.70548	1.91292	2.32672	3.09859	4.41269	7.25852
-5.625	1.7047	1.9121	2.32565	3.09702	4.41075	7.25472
-5.62	1.70392	1.9113	2.32458	3.09544	4.40877	7.25086
-5.615	1.70314	1.91051	2.32354	3.09387	4.40673	7.24695
-5.61	1.70236	1.90972	2.32252	3.09235	4.40465	7.24302
-5.605	1.70158	1.90891	2.32152	3.09091	4.40252	7.23917
-5.6	1.70079	1.90808	2.32053	3.08953	4.40032	7.23556
-5.595	1.70002	1.90721	2.31952	3.0882	4.39809	7.23223
-5.59	1.69924	1.90632	2.3185	3.08687	4.39584	7.22919
-5.585	1.69847	1.90543	2.31744	3.08552	4.39361	7.2264
-5.58	1.69771	1.90454	2.31636	3.08411	4.39144	7.22372
-5.575	1.69694	1.90367	2.31524	3.08262	4.38935	7.22097
-5.57	1.69616	1.90283	2.31411	3.08105	4.38734	7.21806
-5.565	1.69538	1.90202	2.31299	3.07944	4.38541	7.21495
-5.56	1.69459	1.90123	2.31187	3.07781	4.38353	7.21162
-5.555	1.69379	1.90044	2.31079	3.07619	4.38166	7.20814
-5.55	1.693	1.89964	2.30972	3.07462	4.37976	7.20462
-5.545	1.69222	1.89883	2.30866	3.07311	4.37779	7.20109
-5.54	1.69145	1.89798	2.30759	3.07166	4.37577	7.19754
-5.535	1.69069	1.89711	2.30651	3.07026	4.37368	7.19398
-5.53	1.68992	1.89622	2.30539	3.06891	4.37154	7.19038
-5.525	1.68916	1.89531	2.30424	3.06759	4.36939	7.18673
-5.52	1.6884	1.8944	2.30307	3.0663	4.36724	7.18307
-5.515	1.68762	1.89351	2.30189	3.06502	4.3651	7.17948
-5.51	1.68685	1.89262	2.30072	3.06374	4.36298	7.17601
-5.505	1.68606	1.89175	2.29958	3.06244	4.36086	7.17268
-5.5	1.68527	1.89088	2.29848	3.06112	4.35874	7.16949
-5.495	1.68447	1.89	2.29741	3.05975	4.35661	7.16636
-5.49	1.68367	1.88911	2.29636	3.05832	4.35447	7.16322
-5.485	1.68287	1.88819	2.29531	3.05685	4.35236	7.16005
-5.48	1.68207	1.88725	2.29425	3.05534	4.35027	7.15683
-5.475	1.68127	1.88629	2.29315	3.05381	4.3482	7.15356
-5.47	1.68048	1.88533	2.29201	3.05228	4.34615	7.15024
-5.465	1.67969	1.88437	2.29084	3.05075	4.34408	7.14684
-5.46	1.67891	1.88342	2.28964	3.04923	4.34195	7.14327
-5.455	1.67814	1.88249	2.28841	3.0477	4.33978	7.13946
-5.45	1.67738	1.88158	2.28718	3.04616	4.33756	7.1354
-5.445	1.67662	1.88069	2.28595	3.04461	4.33534	7.1311
-5.44	1.67586	1.87981	2.28474	3.04305	4.33316	7.12662
-5.435	1.6751	1.87893	2.28357	3.04148	4.33107	7.12212
-5.43	1.67432	1.87804	2.28244	3.03993	4.3291	7.11772
-5.425	1.67352	1.87714	2.28137	3.0384	4.32724	7.11344
-5.42	1.67272	1.87625	2.28034	3.0369	4.32545	7.10932
-5.415	1.6719	1.87536	2.27934	3.03542	4.3237	7.10536
-5.41	1.67109	1.87448	2.27836	3.03397	4.3219	7.10144
-5.405	1.67027	1.87363	2.27737	3.03252	4.32002	7.09753
-5.4	1.66946	1.87279	2.27637	3.03107	4.31803	7.09367
-5.395	1.66865	1.87195	2.27534	3.02962	4.31597	7.08988
-5.39	1.66785	1.87112	2.2743	3.02815	4.31385	7.08618
-5.385	1.66706	1.87026	2.27324	3.02665	4.31171	7.08268
-5.38	1.66627	1.86939	2.27216	3.02512	4.30958	7.07935
-5.375	1.66549	1.86851	2.27106	3.02354	4.30744	7.07611
-5.37	1.6647	1.86762	2.26995	3.02193	4.30526	7.07289
-5.365	1.66392	1.86673	2.26882	3.0203	4.30301	7.0696
-5.36	1.66314	1.86585	2.26768	3.01868	4.30066	7.06615
-5.355	1.66236	1.86498	2.26655	3.0171	4.29824	7.06256
-5.35	1.66158	1.86412	2.26543	3.01559	4.29578	7.05893
-5.345	1.6608	1.86328	2.26433	3.01416	4.29334	7.05535
-5.34	1.66001	1.86246	2.26324	3.01281	4.29095	7.05193
-5.335	1.65923	1.86164	2.26217	3.0115	4.28864	7.04873
-5.33	1.65845	1.86082	2.2611	3.0102	4.2864	7.04572
-5.325	1.65767	1.85997	2.26002	3.00886	4.28423	7.04279
-5.32	1.65687	1.85911	2.25895	3.00747	4.28209	7.03983
-5.315	1.65607	1.85821	2.25787	3.00601	4.27999	7.03673
-5.31	1.65526	1.85729	2.25679	3.0045	4.27792	7.03343
-5.305	1.65444	1.85634	2.2557	3.00293	4.27587	7.02992
-5.3	1.65361	1.85539	2.25463	3.00136	4.27384	7.02627
-5.295	1.65277	1.85444	2.25355	2.99979	4.27181	7.02252
-5.29	1.65194	1.85349	2.25248	2.99823	4.26978	7.01872
-5.285	1.65111	1.85255	2.25142	2.99668	4.26773	7.0149
-5.28	1.65029	1.85163	2.25035	2.99515	4.26565	7.01108
-5.275	1.64947	1.85072	2.24929	2.99365	4.26355	7.00724
-5.27	1.64864	1.84982	2.24821	2.99216	4.26145	7.0034
-5.265	1.64782	1.84893	2.24712	2.9907	4.25935	6.99954
-5.26	1.64699	1.84805	2.24601	2.98929	4.25725	6.99568
-5.255	1.64616	1.84718	2.24489	2.98792	4.25517	6.99178
-5.25	1.64534	1.8463	2.24374	2.9866	4.25308	6.98781
-5.245	1.64453	1.84544	2.24259	2.98532	4.25097	6.98377
-5.24	1.64372	1.84457	2.24143	2.98406	4.24882	6.97968
-5.235	1.64292	1.84371	2.24026	2.98282	4.24662	6.97554
-5.23	1.64211	1.84284	2.23909	2.98157	4.24435	6.97137
-5.225	1.64129	1.84197	2.23793	2.9803	4.24202	6.96722
-5.22	1.64047	1.8411	2.23677	2.97898	4.23966	6.96313
-5.215	1.63964	1.84021	2.23561	2.97761	4.23731	6.9591
-5.21	1.6388	1.83932	2.23446	2.97618	4.235	6.95519
-5.205	1.63797	1.83842	2.23332	2.97467	4.23275	6.95148
-5.2	1.63715	1.83752	2.23219	2.97311	4.23055	6.94793
-5.195	1.63632	1.83663	2.23109	2.97151	4.22841	6.94452
-5.19	1.63551	1.83573	2.23002	2.96989	4.22629	6.94118
-5.185	1.63469	1.83484	2.22897	2.96827	4.22418	6.9378
-5.18	1.63388	1.83394	2.22792	2.96666	4.22205	6.93426
-5.175	1.63307	1.83304	2.22686	2.96506	4.2199	6.93052
-5.17	1.63227	1.83213	2.22578	2.96345	4.21774	6.92655
-5.165	1.63147	1.83122	2.22466	2.96183	4.21557	6.92239
-5.16	1.63067	1.8303	2.22352	2.96019	4.2134	6.91812
-5.155	1.62988	1.82937	2.22237	2.95855	4.21126	6.91382
-5.15	1.62909	1.82844	2.22122	2.95692	4.20913	6.90956
-5.145	1.62831	1.82751	2.22009	2.95531	4.20701	6.90539
-5.14	1.62754	1.82657	2.21897	2.95373	4.20489	6.90136
-5.135	1.62677	1.82565	2.21786	2.95218	4.20274	6.89748
-5.13	1.626	1.82472	2.21677	2.95066	4.20053	6.89372
-5.125	1.62523	1.82381	2.21567	2.94917	4.19824	6.89007
-5.12	1.62443	1.8229	2.21458	2.9477	4.19588	6.88648
-5.115	1.62361	1.82201	2.21348	2.94625	4.19346	6.88289
-5.11	1.62277	1.82112	2.21238	2.94478	4.19101	6.87922
-5.105	1.6219	1.82023	2.21126	2.94331	4.18856	6.87546
-5.1	1.62103	1.81933	2.21013	2.94182	4.18614	6.87157
-5.095	1.62015	1.81841	2.20898	2.9403	4.18378	6.86753
-5.09	1.61927	1.81748	2.20781	2.93874	4.1815	6.86335
-5.085	1.61842	1.81653	2.20664	2.93717	4.17929	6.85908
-5.08	1.61758	1.81557	2.20548	2.93556	4.17715	6.85477
-5.075	1.61677	1.8146	2.20434	2.93393	4.17507	6.85051
-5.07	1.61597	1.81361	2.20321	2.93229	4.17305	6.84639
-5.065	1.61519	1.81261	2.20211	2.93063	4.17106	6.8425
-5.06	1.61441	1.8116	2.20104	2.92896	4.16907	6.83884
-5.055	1.61362	1.81058	2.19998	2.92731	4.16705	6.83535
-5.05	1.61282	1.80957	2.19892	2.9257	4.16497	6.83193
-5.045	1.61203	1.80857	2.19786	2.92412	4.16281	6.82841
-5.04	1.61123	1.80761	2.19678	2.92258	4.16055	6.82466
-5.035	1.61044	1.80666	2.19568	2.92107	4.15822	6.82062
-5.03	1.60966	1.80573	2.19454	2.91957	4.15582	6.81631
-5.025	1.60888	1.80481	2.19337	2.91806	4.15338	6.8118
-5.02	1.60808	1.80388	2.19217	2.91652	4.15093	6.80722
-5.015	1.60728	1.80295	2.19096	2.91496	4.14848	6.80271
-5.01	1.60645	1.80201	2.18973	2.91337	4.14605	6.79835
-5.005	1.6056	1.80106	2.18849	2.91179	4.14365	6.79423
-5	1.60474	1.80011	2.18726	2.9102	4.14126	6.79036
-4.995	1.60386	1.79917	2.18602	2.90861	4.13887	6.78672
-4.99	1.60298	1.79823	2.1848	2.90701	4.13647	6.78324
-4.985	1.6021	1.79728	2.18361	2.9054	4.13404	6.77979
-4.98	1.60123	1.79634	2.18244	2.90377	4.13156	6.77626
-4.975	1.60038	1.7954	2.1813	2.90213	4.12906	6.77256
-4.97	1.59955	1.79446	2.18018	2.90049	4.12654	6.76864
-4.965	1.59873	1.79352	2.17904	2.89885	4.12403	6.76452
-4.96	1.59793	1.79259	2.17787	2.89719	4.12158	6.76029
-4.955	1.59715	1.79167	2.17667	2.89552	4.11921	6.75608
-4.95	1.59637	1.79076	2.17544	2.89383	4.11693	6.75197
-4.945	1.59557	1.78984	2.17419	2.89212	4.11471	6.74806
-4.94	1.59476	1.78893	2.17295	2.8904	4.11252	6.74438
-4.935	1.59393	1.78801	2.17174	2.88868	4.11031	6.74086
-4.93	1.59307	1.7871	2.17056	2.88697	4.10806	6.73744
-4.925	1.59218	1.7862	2.16942	2.88529	4.10575	6.734
-4.92	1.59128	1.78531	2.16831	2.88364	4.10339	6.73045
-4.915	1.59038	1.78443	2.16722	2.88201	4.10103	6.72668
-4.91	1.58947	1.78355	2.16613	2.88042	4.09866	6.72265
-4.905	1.58858	1.78265	2.16505	2.87885	4.0963	6.71834
-4.9	1.58769	1.78174	2.16397	2.87729	4.09393	6.71377
-4.895	1.58681	1.7808	2.16289	2.87573	4.0915	6.70894
-4.89	1.58594	1.77982	2.16181	2.87416	4.08899	6.70391
-4.885	1.58507	1.77882	2.16071	2.87259	4.08641	6.69875
-4.88	1.58422	1.7778	2.15959	2.87101	4.08381	6.69354
-4.875	1.58338	1.77677	2.15844	2.86944	4.08124	6.68841
-4.87	1.58255	1.77575	2.15726	2.86789	4.07876	6.6835
-4.865	1.58173	1.77474	2.15606	2.86639	4.07639	6.67894
-4.86	1.58091	1.77376	2.15486	2.86493	4.07414	6.67473
-4.855	1.5801	1.7728	2.15366	2.86351	4.07195	6.67088
-4.85	1.57929	1.77184	2.15247	2.86212	4.06975	6.6673
-4.845	1.57847	1.77089	2.1513	2.86073	4.06748	6.66382
-4.84	1.57765	1.76993	2.15013	2.85933	4.0651	6.66026
-4.835	1.57683	1.76896	2.14895	2.85788	4.0626	6.65652
-4.83	1.576	1.76799	2.14777	2.8564	4.05999	6.65252
-4.825	1.57515	1.76702	2.14658	2.85489	4.0573	6.64828
-4.82	1.57428	1.76605	2.14537	2.85335	4.05455	6.64388
-4.815	1.5734	1.7651	2.14416	2.8518	4.05178	6.63942
-4.81	1.57251	1.76416	2.14294	2.85025	4.04901	6.63502
-4.805	1.57161	1.76321	2.14171	2.84869	4.04629	6.63076
-4.8	1.5707	1.76227	2.14047	2.84713	4.04362	6.62664
-4.795	1.5698	1.76132	2.13921	2.84554	4.04105	6.62264
-4.79	1.56891	1.76036	2.13794	2.84394	4.0386	6.61871
-4.785	1.56802	1.75939	2.13669	2.84232	4.03627	6.61476
-4.78	1.56714	1.75841	2.13545	2.84067	4.03405	6.6107
-4.775	1.56626	1.7574	2.13424	2.83899	4.0319	6.60649
-4.77	1.56539	1.75638	2.13306	2.83729	4.02978	6.60215
-4.765	1.56452	1.75534	2.13189	2.83558	4.02763	6.5977
-4.76	1.56366	1.7543	2.13073	2.83386	4.02541	6.5932
-4.755	1.5628	1.75327	2.12956	2.83215	4.02311	6.58873
-4.75	1.56194	1.75225	2.12837	2.83047	4.02073	6.58434
-4.745	1.56108	1.75125	2.12715	2.82883	4.01829	6.58
-4.74	1.56022	1.75027	2.12593	2.82722	4.01581	6.57571
-4.735	1.55936	1.7493	2.1247	2.82561	4.0133	6.57143
-4.73	1.55849	1.74834	2.12346	2.82402	4.01078	6.56713
-4.725	1.55761	1.74739	2.12223	2.82241	4.00823	6.56284
-4.72	1.55674	1.74643	2.121	2.82078	4.00564	6.55858
-4.715	1.55586	1.74548	2.11975	2.81913	4.00301	6.5544
-4.71	1.55499	1.74453	2.1185	2.8175	4.00034	6.55033
-4.705	1.55412	1.74359	2.11724	2.81589	3.99764	6.54637
-4.7	1.55326	1.74264	2.11598	2.81429	3.99493	6.54247
-4.695	1.55239	1.74168	2.11472	2.81273	3.99224	6.5386
-4.69	1.55152	1.74071	2.11346	2.81117	3.98958	6.53473
-4.685	1.55065	1.73973	2.1122	2.80959	3.98698	6.53079
-4.68	1.54976	1.73875	2.11095	2.80799	3.98444	6.52678
-4.675	1.54887	1.73777	2.10969	2.80634	3.98196	6.52272
-4.67	1.54799	1.73681	2.10844	2.80465	3.97956	6.5186
-4.665	1.5471	1.73587	2.10719	2.80293	3.97722	6.51444
-4.66	1.54623	1.73494	2.10595	2.80122	3.97494	6.51026
-4.655	1.54537	1.734	2.10473	2.79954	3.97274	6.50608
-4.65	1.54452	1.73305	2.10351	2.79789	3.97058	6.50193
-4.645	1.54367	1.73207	2.10231	2.79628	3.96841	6.49783
-4.64	1.54281	1.73105	2.10112	2.79469	3.96621	6.49378
-4.635	1.54194	1.72999	2.09993	2.79311	3.96392	6.48976
-4.63	1.54107	1.72889	2.09874	2.79151	3.9615	6.48573
-4.625	1.5402	1.72777	2.09756	2.7899	3.95894	6.48162
-4.62	1.53932	1.72666	2.0964	2.78829	3.95627	6.47735
-4.615	1.53846	1.72555	2.09525	2.78666	3.95353	6.47291
-4.61	1.53759	1.72447	2.09412	2.78503	3.9508	6.4683
-4.605	1.53672	1.72342	2.093	2.78338	3.94813	6.46356
-4.6	1.53583	1.7224	2.09189	2.7817	3.94557	6.45875
-4.595	1.53494	1.72141	2.09075	2.77999	3.94315	6.4539
-4.59	1.53404	1.72044	2.08958	2.77825	3.94083	6.44903
-4.585	1.53313	1.71949	2.08836	2.77648	3.93858	6.44413
-4.58	1.53222	1.71856	2.0871	2.77472	3.93637	6.43918
-4.575	1.53132	1.71763	2.0858	2.77297	3.93414	6.43417
-4.57	1.53041	1.7167	2.0845	2.77125	3.93186	6.42914
-4.565	1.52951	1.71576	2.08322	2.76957	3.92951	6.42413
-4.56	1.52861	1.71479	2.08198	2.76791	3.92706	6.41919
-4.555	1.5277	1.71381	2.08078	2.76627	3.92452	6.41438
-4.55	1.52678	1.7128	2.07959	2.76464	3.9219	6.40969
-4.545	1.52587	1.71178	2.07842	2.76301	3.9192	6.40508
-4.54	1.52495	1.71076	2.07723	2.76136	3.91646	6.40053
-4.535	1.52404	1.70975	2.07602	2.75969	3.91372	6.39599
-4.53	1.52314	1.70876	2.0748	2.75799	3.911	6.39146
-4.525	1.52224	1.70777	2.07357	2.75627	3.90832	6.38699
-4.52	1.52135	1.70679	2.07233	2.75451	3.90568	6.38262
-4.515	1.52046	1.70581	2.07109	2.75274	3.90308	6.37842
-4.51	1.51957	1.70482	2.06985	2.75097	3.9005	6.37438
-4.505	1.51869	1.70382	2.0686	2.74921	3.89795	6.37043
-4.5	1.5178	1.70281	2.06733	2.74747	3.89543	6.36646
-4.495	1.51691	1.70178	2.06603	2.74574	3.89295	6.36238
-4.49	1.51602	1.70075	2.0647	2.74402	3.8905	6.35807
-4.485	1.51512	1.69971	2.06336	2.74229	3.88807	6.35345
-4.48	1.51421	1.69868	2.06199	2.74054	3.88562	6.34859
-4.475	1.51329	1.69766	2.06062	2.73879	3.88314	6.34357
-4.47	1.51238	1.69663	2.05925	2.73705	3.88058	6.33844
-4.465	1.51147	1.69562	2.05787	2.73532	3.87795	6.3333
-4.46	1.51057	1.6946	2.05649	2.73363	3.87526	6.32819
-4.455	1.50968	1.69356	2.05511	2.73196	3.87254	6.32312
-4.45	1.5088	1.69252	2.05374	2.73029	3.86981	6.31806
-4.445	1.50793	1.69147	2.05241	2.7286	3.86709	6.31305
-4.44	1.50706	1.6904	2.0511	2.72686	3.86438	6.30813
-4.435	1.50618	1.68934	2.04984	2.72506	3.86167	6.30338
-4.43	1.50529	1.68828	2.04861	2.72322	3.85895	6.29887
-4.425	1.50438	1.68722	2.04738	2.72134	3.85624	6.29463
-4.42	1.50347	1.68616	2.04614	2.71947	3.85351	6.29062
-4.415	1.50255	1.68509	2.04489	2.71762	3.8508	6.28674
-4.41	1.50162	1.68402	2.04361	2.7158	3.8481	6.28282
-4.405	1.50068	1.68295	2.04232	2.71402	3.84541	6.27877
-4.4	1.49974	1.68189	2.04101	2.71227	3.84272	6.27453
-4.395	1.49878	1.68084	2.0397	2.71055	3.84002	6.27012
-4.39	1.49783	1.67982	2.03839	2.70884	3.83729	6.26563
-4.385	1.4969	1.67881	2.03708	2.70713	3.83454	6.26114
-4.38	1.49598	1.67781	2.03577	2.7054	3.83177	6.25666
-4.375	1.49509	1.67683	2.03447	2.70365	3.82901	6.25216
-4.37	1.49422	1.67584	2.03318	2.70187	3.82626	6.24756
-4.365	1.49336	1.67485	2.0319	2.70004	3.82355	6.24279
-4.36	1.4925	1.67383	2.03063	2.69817	3.82088	6.23781
-4.355	1.49162	1.67279	2.02937	2.6963	3.81825	6.23266
-4.35	1.49072	1.67174	2.02813	2.69444	3.81566	6.22745
-4.345	1.4898	1.67066	2.02691	2.6926	3.81309	6.22229
-4.34	1.48886	1.66958	2.02571	2.69081	3.81051	6.21725
-4.335	1.48792	1.6685	2.02453	2.68906	3.8079	6.21236
-4.33	1.48698	1.66744	2.02338	2.68735	3.80524	6.20758
-4.325	1.48604	1.66638	2.02224	2.68566	3.80253	6.20284
-4.32	1.48512	1.66534	2.02111	2.68398	3.79978	6.19804
-4.315	1.48421	1.66431	2.01996	2.68228	3.797	6.19311
-4.31	1.48331	1.66329	2.01878	2.68058	3.79421	6.18805
-4.305	1.48241	1.66228	2.01757	2.67885	3.79144	6.18289
-4.3	1.4815	1.66127	2.01631	2.6771	3.7887	6.17768
-4.295	1.48058	1.66027	2.015	2.67534	3.78598	6.17248
-4.29	1.47966	1.65929	2.01364	2.67357	3.78327	6.16734
-4.285	1.47872	1.6583	2.01224	2.67179	3.78059	6.16223
-4.28	1.47777	1.65732	2.01083	2.67002	3.77792	6.15715
-4.275	1.47682	1.65633	2.00941	2.66826	3.77525	6.15207
-4.27	1.47587	1.65532	2.00802	2.66651	3.77258	6.14694
-4.265	1.47492	1.65428	2.00666	2.66479	3.76989	6.14177
-4.26	1.47397	1.65321	2.00535	2.66306	3.76717	6.13659
-4.255	1.47303	1.65211	2.00408	2.66133	3.7644	6.13145
-4.25	1.47209	1.651	2.00284	2.65958	3.76158	6.12633
-4.245	1.47115	1.64989	2.00162	2.6578	3.75872	6.12125
-4.24	1.47023	1.6488	2.0004	2.65596	3.75584	6.11617
-4.235	1.46931	1.64773	1.99917	2.65408	3.75296	6.111
-4.23	1.4684	1.6467	1.99791	2.65215	3.75014	6.10566
-4.225	1.4675	1.64568	1.99662	2.65019	3.7474	6.10019
-4.22	1.4666	1.64468	1.99531	2.6482	3.74474	6.09456
-4.215	1.46568	1.64368	1.99397	2.64621	3.74217	6.08881
-4.21	1.46476	1.64267	1.99261	2.64424	3.73968	6.08301
-4.205	1.46383	1.64165	1.99124	2.6423	3.73723	6.07718
-4.2	1.46289	1.64061	1.98987	2.64039	3.73479	6.0713
-4.195	1.46195	1.63957	1.98851	2.63852	3.73233	6.06538
-4.19	1.46099	1.63851	1.98715	2.63669	3.72981	6.05938
-4.185	1.46003	1.63745	1.9858	2.63489	3.72721	6.0533
-4.18	1.45906	1.63637	1.98447	2.63307	3.72452	6.04721
-4.175	1.45808	1.63527	1.98314	2.63124	3.72175	6.04114
-4.17	1.4571	1.63415	1.98182	2.62938	3.71893	6.03515
-4.165	1.45612	1.63301	1.9805	2.62748	3.71609	6.02931
-4.16	1.45514	1.63185	1.97917	2.62555	3.71326	6.02366
-4.155	1.45417	1.63069	1.97785	2.62363	3.71046	6.01817
-4.15	1.45321	1.62955	1.97651	2.62173	3.7077	6.01284
-4.145	1.45226	1.62842	1.97517	2.61986	3.70497	6.00762
-4.14	1.45132	1.62732	1.97382	2.61803	3.70222	6.00238
-4.135	1.45037	1.62625	1.97248	2.61624	3.69943	5.99705
-4.13	1.44941	1.62521	1.97114	2.61447	3.69655	5.99157
-4.125	1.44844	1.62417	1.96982	2.61271	3.69356	5.98587
-4.12	1.44745	1.62313	1.96851	2.61097	3.69046	5.97991
-4.115	1.44646	1.62209	1.9672	2.60923	3.68728	5.97376
-4.11	1.44547	1.62103	1.96589	2.60748	3.68404	5.96743
-4.105	1.44449	1.61996	1.96457	2.60571	3.68078	5.96098
-4.1	1.44353	1.61886	1.96323	2.60389	3.67751	5.95449
-4.095	1.44257	1.61775	1.96189	2.60202	3.67424	5.94804
-4.09	1.44162	1.6166	1.96053	2.60008	3.67099	5.9417
-4.085	1.44067	1.61545	1.95918	2.59808	3.66777	5.93558
-4.08	1.43969	1.61428	1.95784	2.59604	3.6646	5.92973
-4.075	1.4387	1.61313	1.95651	2.59397	3.66153	5.92415
-4.07	1.4377	1.612	1.95517	2.59192	3.65857	5.91881
-4.065	1.43669	1.61088	1.95384	2.5899	3.65572	5.91361
-4.06	1.43569	1.60978	1.9525	2.58794	3.65296	5.90837
-4.055	1.43468	1.60869	1.95114	2.58604	3.65025	5.90298
-4.05	1.43369	1.60759	1.94979	2.5842	3.64751	5.89735
-4.045	1.43271	1.60649	1.94844	2.58239	3.64472	5.89144
-4.04	1.43173	1.60537	1.94711	2.58062	3.64188	5.8853
-4.035	1.43076	1.60425	1.94579	2.57885	3.63898	5.87904
-4.03	1.4298	1.60313	1.94448	2.57708	3.63607	5.87275
-4.025	1.42884	1.60202	1.94319	2.57527	3.63317	5.86647
-4.02	1.42789	1.60093	1.94189	2.57342	3.63031	5.86022
-4.015	1.42695	1.59987	1.9406	2.57152	3.62746	5.85403
-4.01	1.42601	1.59882	1.93929	2.56956	3.62463	5.84782
-4.005	1.42507	1.59778	1.93799	2.56756	3.62178	5.84158
-4	1.42414	1.59673	1.93667	2.56554	3.61889	5.83531
-3.995	1.4232	1.59567	1.93535	2.56352	3.61594	5.829
-3.99	1.42227	1.5946	1.93403	2.56152	3.61293	5.82265
-3.985	1.42133	1.59353	1.9327	2.55954	3.60984	5.81627
-3.98	1.42037	1.59245	1.93135	2.55762	3.60668	5.80993
-3.975	1.41941	1.59138	1.92998	2.55573	3.60347	5.80364
-3.97	1.41843	1.59032	1.92859	2.55391	3.60022	5.79746
-3.965	1.41745	1.58924	1.92717	2.55212	3.59698	5.79143
-3.96	1.41647	1.58815	1.92571	2.55037	3.59378	5.78559
-3.955	1.4155	1.58704	1.92422	2.54861	3.59066	5.77984
-3.95	1.41453	1.58589	1.9227	2.54685	3.58765	5.77409
-3.945	1.41357	1.58472	1.92116	2.54505	3.58474	5.76819
-3.94	1.41262	1.58353	1.91963	2.54322	3.58192	5.76198
-3.935	1.41166	1.58235	1.91811	2.54135	3.57913	5.75538
-3.93	1.41068	1.58117	1.91662	2.53944	3.57635	5.74843
-3.925	1.4097	1.58002	1.91515	2.5375	3.57352	5.74127
-3.92	1.40869	1.57889	1.91372	2.53553	3.57064	5.73408
-3.915	1.40768	1.57778	1.9123	2.53352	3.56769	5.72704
-3.91	1.40665	1.57667	1.91091	2.53149	3.56468	5.72021
-3.905	1.40563	1.57556	1.90953	2.52942	3.56164	5.71355
-3.9	1.40461	1.57443	1.90817	2.52735	3.55857	5.70692
-3.895	1.40359	1.57328	1.90683	2.52528	3.55547	5.70015
-3.89	1.40259	1.57213	1.90551	2.52325	3.55235	5.69314
-3.885	1.40158	1.57096	1.90421	2.52125	3.54921	5.68593
-3.88	1.40059	1.5698	1.90291	2.51929	3.54605	5.67861
-3.875	1.39959	1.56865	1.90162	2.51735	3.54289	5.67134
-3.87	1.39859	1.56752	1.90031	2.51541	3.53976	5.66422
-3.865	1.39759	1.5664	1.89896	2.51344	3.53666	5.65729
-3.86	1.39659	1.56528	1.89759	2.51145	3.53358	5.65045
-3.855	1.39558	1.56415	1.89619	2.50941	3.53052	5.64361
-3.85	1.39457	1.56302	1.89475	2.50735	3.52744	5.63667
-3.845	1.39356	1.56188	1.89328	2.50529	3.5243	5.62955
-3.84	1.39254	1.56074	1.89178	2.50325	3.52109	5.62228
-3.835	1.39152	1.55961	1.89025	2.50124	3.51782	5.61493
-3.83	1.39051	1.55849	1.88871	2.49927	3.5145	5.6076
-3.825	1.3895	1.55737	1.88716	2.49734	3.51116	5.60035
-3.82	1.38848	1.55625	1.88562	2.49541	3.50786	5.59326
-3.815	1.38748	1.55511	1.88412	2.49348	3.50459	5.58639
-3.81	1.38647	1.55394	1.88264	2.49153	3.50136	5.57972
-3.805	1.38546	1.55274	1.8812	2.48954	3.49818	5.57328
-3.8	1.38446	1.55152	1.87978	2.4875	3.49502	5.56701
-3.795	1.38345	1.5503	1.87837	2.48541	3.49185	5.56082
-3.79	1.38245	1.5491	1.87696	2.48328	3.48868	5.55457
-3.785	1.38145	1.54792	1.87554	2.48114	3.48549	5.54814
-3.78	1.38045	1.54678	1.8741	2.47901	3.48229	5.54139
-3.775	1.37944	1.54565	1.87265	2.47692	3.47908	5.53424
-3.77	1.37844	1.54451	1.87121	2.47487	3.47586	5.52671
-3.765	1.37744	1.54336	1.86977	2.47286	3.47263	5.51887
-3.76	1.37643	1.54219	1.86833	2.47086	3.46938	5.51079
-3.755	1.37542	1.54099	1.8669	2.46885	3.46609	5.50261
-3.75	1.3744	1.53979	1.86547	2.46681	3.46276	5.4944
-3.745	1.37338	1.53859	1.86405	2.46473	3.45938	5.48614
-3.74	1.37235	1.53741	1.86262	2.4626	3.45594	5.47783
-3.735	1.37132	1.53626	1.8612	2.46044	3.45246	5.46946
-3.73	1.37028	1.53513	1.85978	2.45826	3.44898	5.461
-3.725	1.36923	1.53402	1.85836	2.45609	3.44552	5.45242
-3.72	1.36817	1.53291	1.85695	2.45392	3.44214	5.44378
-3.715	1.36711	1.5318	1.85553	2.45179	3.43887	5.43513
-3.71	1.36605	1.53067	1.8541	2.44971	3.4357	5.42648
-3.705	1.36501	1.52952	1.85266	2.44768	3.4326	5.41789
-3.7	1.36398	1.52835	1.8512	2.4457	3.42954	5.40939
-3.695	1.36297	1.52716	1.84973	2.44378	3.42647	5.40093
-3.69	1.36197	1.52596	1.84822	2.44187	3.42332	5.39241
-3.685	1.36098	1.52475	1.84668	2.43995	3.42009	5.38376
-3.68	1.35999	1.52351	1.84511	2.43801	3.41681	5.37492
-3.675	1.35899	1.52227	1.84352	2.43601	3.41348	5.36582
-3.67	1.35798	1.52102	1.84192	2.43398	3.41014	5.35653
-3.665	1.35694	1.51978	1.84035	2.43191	3.40681	5.34714
-3.66	1.35588	1.51854	1.83882	2.42984	3.40346	5.33772
-3.655	1.35481	1.51731	1.83732	2.42778	3.40009	5.32834
-3.65	1.35374	1.51611	1.83585	2.42571	3.39667	5.319
-3.645	1.35267	1.51492	1.8344	2.42363	3.39316	5.30967
-3.64	1.3516	1.51374	1.83295	2.42154	3.38957	5.30029
-3.635	1.35054	1.51257	1.83148	2.4194	3.38591	5.29082
-3.63	1.34949	1.5114	1.82999	2.41721	3.3822	5.28125
-3.625	1.34844	1.51022	1.82847	2.41498	3.37845	5.27159
-3.62	1.3474	1.50903	1.82693	2.41273	3.37469	5.26187
-3.615	1.34635	1.50783	1.82539	2.41045	3.37094	5.25214
-3.61	1.3453	1.50662	1.82383	2.40819	3.36722	5.2424
-3.605	1.34424	1.50541	1.82228	2.40595	3.36356	5.23264
-3.6	1.34318	1.50421	1.82073	2.40375	3.35996	5.22279
-3.595	1.34212	1.50302	1.81918	2.40158	3.3564	5.21279
-3.59	1.34105	1.50184	1.81763	2.39947	3.35288	5.20257
-3.585	1.33998	1.50065	1.8161	2.39738	3.34936	5.19207
-3.58	1.3389	1.49946	1.8146	2.39531	3.3458	5.18129
-3.575	1.33782	1.49824	1.81312	2.39323	3.3422	5.17027
-3.57	1.33673	1.49701	1.81166	2.39113	3.33857	5.15908
-3.565	1.33565	1.49575	1.81023	2.38899	3.33494	5.1478
-3.56	1.33456	1.4945	1.80881	2.38684	3.33131	5.13652
-3.555	1.33348	1.49324	1.80741	2.38467	3.32772	5.12535
-3.55	1.33239	1.492	1.806	2.38251	3.32415	5.11432
-3.545	1.33131	1.49077	1.8046	2.38035	3.32057	5.10344
-3.54	1.33022	1.48955	1.80318	2.37821	3.31696	5.09271
-3.535	1.32914	1.48834	1.80173	2.37606	3.3133	5.08206
-3.53	1.32806	1.48714	1.80024	2.3739	3.3096	5.07138
-3.525	1.32699	1.48595	1.79873	2.37172	3.30588	5.06062
-3.52	1.32592	1.48476	1.79717	2.36952	3.30218	5.04973
-3.515	1.32487	1.48357	1.7956	2.36732	3.29852	5.03866
-3.51	1.32382	1.48237	1.79403	2.36511	3.29491	5.02744
-3.505	1.32278	1.48116	1.79245	2.36293	3.29133	5.01609
-3.5	1.32174	1.47995	1.7909	2.36077	3.28775	5.00465
-3.495	1.32069	1.47873	1.78936	2.35865	3.28412	4.99314
-3.49	1.31963	1.47752	1.78784	2.35656	3.28041	4.98157
-3.485	1.31855	1.47631	1.78632	2.35447	3.27662	4.96991
-3.48	1.31747	1.47509	1.7848	2.35239	3.27278	4.95814
-3.475	1.31637	1.47385	1.78327	2.35028	3.26893	4.94622
-3.47	1.31527	1.4726	1.78172	2.34813	3.26511	4.9341
-3.465	1.31417	1.47133	1.78016	2.34595	3.26134	4.92176
-3.46	1.31308	1.47005	1.77857	2.34374	3.25764	4.90925
-3.455	1.31199	1.46878	1.77697	2.34152	3.25399	4.8966
-3.45	1.3109	1.4675	1.77536	2.33929	3.25035	4.88388
-3.445	1.3098	1.46623	1.77375	2.33706	3.2467	4.8712
-3.44	1.30868	1.46496	1.77214	2.33483	3.243	4.85862
-3.435	1.30753	1.46368	1.77053	2.33257	3.23921	4.8461
-3.43	1.30637	1.46238	1.76892	2.33027	3.23534	4.83365
-3.425	1.30519	1.46107	1.76733	2.32793	3.2314	4.82126
-3.42	1.30402	1.45975	1.76576	2.32555	3.22739	4.80888
-3.415	1.30286	1.45844	1.76421	2.32314	3.22336	4.79647
-3.41	1.30172	1.45714	1.76268	2.32073	3.21931	4.78408
-3.405	1.3006	1.45586	1.76116	2.31833	3.21526	4.77167
-3.4	1.2995	1.45459	1.75964	2.31598	3.21121	4.7592
-3.395	1.29841	1.45332	1.75811	2.31366	3.20714	4.74662
-3.39	1.29733	1.45205	1.75657	2.31137	3.20304	4.73391
-3.385	1.29624	1.45077	1.75501	2.30907	3.19888	4.721
-3.38	1.29516	1.44949	1.75344	2.30676	3.19466	4.70786
-3.375	1.29407	1.44823	1.75185	2.30442	3.19036	4.69452
-3.37	1.29298	1.44698	1.75025	2.30204	3.186	4.68101
-3.365	1.29189	1.44575	1.74866	2.29964	3.18159	4.66735
-3.36	1.2908	1.44455	1.74706	2.29722	3.17715	4.65353
-3.355	1.28971	1.44336	1.74546	2.29481	3.17272	4.63959
-3.35	1.28861	1.44218	1.74387	2.29241	3.16833	4.62549
-3.345	1.28749	1.44098	1.74228	2.29003	3.16399	4.61119
-3.34	1.28636	1.43975	1.74068	2.2877	3.15972	4.59675
-3.335	1.28523	1.4385	1.73908	2.28539	3.15551	4.58221
-3.33	1.28408	1.43722	1.73747	2.28312	3.15133	4.56762
-3.325	1.28293	1.43593	1.73585	2.28086	3.14714	4.55298
-3.32	1.28178	1.43465	1.73424	2.27861	3.14289	4.53828
-3.315	1.28064	1.43337	1.73263	2.27636	3.13857	4.52344
-3.31	1.27952	1.4321	1.73102	2.27409	3.13415	4.50839
-3.305	1.27841	1.43085	1.7294	2.27177	3.12967	4.49307
-3.3	1.27731	1.4296	1.72776	2.26941	3.12514	4.47755
-3.295	1.27621	1.42833	1.7261	2.267	3.12061	4.46189
-3.29	1.2751	1.42705	1.7244	2.26454	3.1161	4.4462
-3.285	1.27399	1.42575	1.72268	2.26205	3.11162	4.43057
-3.28	1.27287	1.42444	1.72096	2.25955	3.10716	4.41503
-3.275	1.27174	1.42312	1.71924	2.25704	3.10271	4.39955
-3.27	1.27061	1.4218	1.71755	2.25454	3.09828	4.38406
-3.265	1.26947	1.42048	1.71589	2.25207	3.09384	4.36853
-3.26	1.26834	1.41918	1.71425	2.24961	3.08942	4.35293
-3.255	1.2672	1.41788	1.71263	2.24718	3.085	4.33725
-3.25	1.26607	1.41659	1.71099	2.24477	3.08056	4.32152
-3.245	1.26494	1.41531	1.70933	2.24238	3.07606	4.30577
-3.24	1.26382	1.41401	1.70764	2.23999	3.07147	4.29005
-3.235	1.26268	1.41272	1.70592	2.2376	3.06675	4.27437
-3.23	1.26154	1.41141	1.70417	2.23518	3.06193	4.25873
-3.225	1.26038	1.41009	1.7024	2.23273	3.05702	4.24314
-3.22	1.25921	1.40876	1.70063	2.23024	3.05208	4.22758
-3.215	1.25802	1.40744	1.69886	2.22771	3.04717	4.21203
-3.21	1.25681	1.40612	1.69712	2.22517	3.04233	4.19647
-3.205	1.2556	1.40482	1.6954	2.22261	3.03759	4.18088
-3.2	1.25439	1.40354	1.69373	2.22006	3.03294	4.1652
-3.195	1.2532	1.40227	1.69209	2.2175	3.02836	4.1494
-3.19	1.25201	1.40099	1.69049	2.21495	3.02381	4.13349
-3.185	1.25084	1.39969	1.68891	2.21239	3.01924	4.1175
-3.18	1.24968	1.39836	1.68732	2.20981	3.01463	4.1015
-3.175	1.24853	1.39698	1.68571	2.20724	3.00995	4.08562
-3.17	1.24736	1.39559	1.68405	2.20468	3.00517	4.06998
-3.165	1.24619	1.39419	1.68233	2.20213	3.0003	4.05456
-3.16	1.245	1.3928	1.68057	2.1996	2.99536	4.0393
-3.155	1.24381	1.39145	1.67879	2.19709	2.99038	4.02409
-3.15	1.24263	1.39014	1.67701	2.1946	2.98537	4.0087
-3.145	1.24146	1.38886	1.67525	2.19209	2.98036	3.99293
-3.14	1.2403	1.38759	1.67355	2.18955	2.97535	3.9767
-3.135	1.23915	1.38632	1.67188	2.18697	2.97035	3.96002
-3.13	1.23799	1.38503	1.67026	2.18433	2.96532	3.94293
-3.125	1.23682	1.3837	1.66865	2.18165	2.96025	3.9256
-3.12	1.23563	1.38233	1.66705	2.17897	2.95515	3.90815
-3.115	1.23442	1.38093	1.66544	2.1763	2.95	3.89071
-3.11	1.23319	1.37951	1.6638	2.17369	2.94482	3.87336
-3.105	1.23195	1.37809	1.66212	2.17114	2.93962	3.85614
-3.1	1.23072	1.37668	1.66042	2.16864	2.9344	3.83907
-3.095	1.22951	1.37529	1.6587	2.16617	2.92916	3.82221
-3.09	1.22831	1.37391	1.65697	2.16369	2.92389	3.80551
-3.085	1.22713	1.37254	1.65522	2.16117	2.91857	3.78894
-3.08	1.22596	1.37119	1.65346	2.15861	2.91321	3.77247
-3.075	1.22479	1.36983	1.65169	2.15599	2.90781	3.75603
-3.07	1.22362	1.36847	1.64992	2.15331	2.90236	3.73955
-3.065	1.22244	1.3671	1.64813	2.15058	2.89687	3.72299
-3.06	1.22125	1.36574	1.64634	2.14781	2.89133	3.70639
-3.055	1.22005	1.36437	1.64454	2.14501	2.8857	3.68975
-3.05	1.21885	1.363	1.64275	2.14218	2.87996	3.67313
-3.045	1.21765	1.36162	1.64095	2.13934	2.87412	3.65662
-3.04	1.21645	1.36024	1.63915	2.1365	2.86815	3.64027
-3.035	1.21526	1.35885	1.63735	2.13366	2.86208	3.62411
-3.03	1.21407	1.35746	1.63554	2.13083	2.85596	3.60813
-3.025	1.21288	1.35605	1.63373	2.12801	2.84985	3.5923
-3.02	1.21168	1.35465	1.63191	2.12518	2.84377	3.57656
-3.015	1.21047	1.35325	1.63007	2.12233	2.83776	3.56084
-3.01	1.20924	1.35184	1.62823	2.11945	2.83185	3.54513
-3.005	1.20799	1.35044	1.62638	2.11653	2.82603	3.52942
-3	1.20674	1.34903	1.62453	2.11357	2.82025	3.51372
-2.995	1.20548	1.34763	1.6227	2.11058	2.81449	3.49804
-2.99	1.20422	1.34622	1.62087	2.10758	2.8087	3.48241
-2.985	1.20296	1.34482	1.61907	2.10457	2.80286	3.46687
-2.98	1.20171	1.34341	1.61729	2.10158	2.79695	3.45143
-2.975	1.20046	1.342	1.61551	2.09862	2.79097	3.4361
-2.97	1.19923	1.34059	1.61373	2.09569	2.78493	3.42088
-2.965	1.19799	1.33917	1.61193	2.0928	2.77887	3.40576
-2.96	1.19677	1.33773	1.6101	2.08995	2.7728	3.39068
-2.955	1.19554	1.33627	1.60825	2.08711	2.76673	3.37565
-2.95	1.19431	1.3348	1.60638	2.08428	2.76065	3.36066
-2.945	1.19307	1.33332	1.60449	2.08145	2.75454	3.34575
-2.94	1.19183	1.33182	1.60262	2.0786	2.7484	3.33098
-2.935	1.19056	1.33033	1.60076	2.07572	2.7422	3.31646
-2.93	1.18929	1.32885	1.59892	2.0728	2.73596	3.30222
-2.925	1.18801	1.32738	1.5971	2.06986	2.72967	3.28829
-2.92	1.18673	1.32591	1.59528	2.06688	2.72336	3.2746
-2.915	1.18545	1.32446	1.59345	2.06389	2.71705	3.26108
-2.91	1.18417	1.32299	1.59161	2.06089	2.71074	3.24763
-2.905	1.18289	1.32152	1.58975	2.05788	2.70444	3.23417
-2.9	1.18162	1.32004	1.58788	2.05489	2.69815	3.22064
-2.895	1.18035	1.31855	1.586	2.05189	2.69187	3.20707
-2.89	1.17909	1.31707	1.58411	2.0489	2.6856	3.19347
-2.885	1.17783	1.3156	1.58222	2.0459	2.67933	3.17982
-2.88	1.17658	1.31415	1.58031	2.04289	2.67304	3.16617
-2.875	1.17534	1.31274	1.57838	2.03985	2.6667	3.15254
-2.87	1.17411	1.31134	1.57642	2.03679	2.6603	3.1389
-2.865	1.17288	1.30995	1.57444	2.03371	2.6538	3.1253
-2.86	1.17164	1.30856	1.57245	2.03063	2.64721	3.11181
-2.855	1.17038	1.30716	1.57047	2.02756	2.64055	3.09843
-2.85	1.16911	1.30574	1.56849	2.02451	2.63385	3.08524
-2.845	1.16782	1.3043	1.56654	2.02149	2.62715	3.07226
-2.84	1.16651	1.30282	1.5646	2.01847	2.62048	3.05947
-2.835	1.1652	1.30132	1.56266	2.01545	2.61385	3.04687
-2.83	1.16388	1.2998	1.56072	2.01239	2.60724	3.0344
-2.825	1.16256	1.29826	1.55877	2.00928	2.60065	3.02196
-2.82	1.16124	1.2967	1.5568	2.00611	2.59406	3.00948
-2.815	1.15992	1.29515	1.55481	2.00288	2.58742	2.99689
-2.81	1.1586	1.29359	1.5528	1.99959	2.58072	2.98415
-2.805	1.15728	1.29203	1.55076	1.99627	2.57399	2.97129
-2.8	1.15596	1.29049	1.54869	1.99295	2.56722	2.95838
-2.795	1.15466	1.28896	1.54661	1.98966	2.56042	2.94549
-2.79	1.15335	1.28743	1.54452	1.9864	2.55359	2.93271
-2.785	1.15205	1.28591	1.54242	1.9832	2.54674	2.92011
-2.78	1.15074	1.28438	1.54033	1.98004	2.53986	2.90768
-2.775	1.14943	1.28284	1.53825	1.9769	2.53295	2.89541
-2.77	1.14811	1.2813	1.53618	1.97375	2.52603	2.88331
-2.765	1.14679	1.27975	1.53412	1.97055	2.51911	2.87135
-2.76	1.14548	1.2782	1.53206	1.9673	2.5122	2.8595
-2.755	1.14416	1.27665	1.52999	1.96399	2.50532	2.84782
-2.75	1.14285	1.27511	1.52792	1.96063	2.49848	2.8363
-2.745	1.14154	1.27357	1.52585	1.95726	2.49165	2.82491
-2.74	1.14021	1.27205	1.52378	1.95387	2.48483	2.81359
-2.735	1.13887	1.27054	1.5217	1.95046	2.47799	2.80229
-2.73	1.13752	1.26903	1.51962	1.94702	2.47112	2.79093
-2.725	1.13616	1.26754	1.51753	1.94354	2.46422	2.77945
-2.72	1.13478	1.26605	1.51545	1.94001	2.45727	2.76788
-2.715	1.1334	1.26456	1.51336	1.93643	2.4503	2.75628
-2.71	1.13202	1.26305	1.51128	1.93281	2.44331	2.7447
-2.705	1.13063	1.26151	1.50921	1.92921	2.4363	2.73326
-2.7	1.12925	1.25994	1.50716	1.92563	2.42927	2.72201
-2.695	1.12787	1.25832	1.50511	1.92211	2.42224	2.711
-2.69	1.12649	1.25669	1.50307	1.91864	2.41522	2.70024
-2.685	1.12512	1.25503	1.50102	1.91521	2.40822	2.68972
-2.68	1.12375	1.25338	1.49896	1.91181	2.40126	2.67936
-2.675	1.12238	1.25174	1.49687	1.9084	2.39434	2.6691
-2.67	1.12101	1.25011	1.49474	1.90495	2.38745	2.65883
-2.665	1.11963	1.24849	1.49258	1.90144	2.38056	2.64849
-2.66	1.11824	1.24688	1.49039	1.89787	2.37365	2.63798
-2.655	1.11685	1.24527	1.48816	1.89422	2.36669	2.62733
-2.65	1.11544	1.24365	1.48593	1.89051	2.35967	2.61654
-2.645	1.11403	1.24203	1.48369	1.88676	2.35259	2.60568
-2.64	1.11261	1.24041	1.48144	1.88298	2.34549	2.5948
-2.635	1.11121	1.23878	1.4792	1.8792	2.33837	2.58399
-2.63	1.1098	1.23715	1.47698	1.87545	2.33128	2.57325
-2.625	1.1084	1.23549	1.47477	1.87173	2.3242	2.56263
-2.62	1.107	1.23382	1.47257	1.86805	2.31716	2.55208
-2.615	1.10558	1.23212	1.47038	1.8644	2.31015	2.54161
-2.61	1.10416	1.23041	1.4682	1.86077	2.30314	2.53121
-2.605	1.10273	1.22868	1.46601	1.85712	2.29615	2.52088
-2.6	1.10129	1.22695	1.4638	1.85344	2.28915	2.51059
-2.595	1.09985	1.22522	1.46157	1.84973	2.28216	2.50035
-2.59	1.09841	1.22351	1.45932	1.84595	2.27519	2.49015
-2.585	1.09696	1.2218	1.45703	1.8421	2.26826	2.47995
-2.58	1.09551	1.22009	1.45473	1.83821	2.26138	2.46972
-2.575	1.09405	1.21838	1.45243	1.83427	2.25454	2.45949
-2.57	1.09258	1.21667	1.45013	1.8303	2.24774	2.44924
-2.565	1.09111	1.21494	1.44786	1.82632	2.24094	2.43899
-2.56	1.08963	1.21321	1.44561	1.82235	2.23412	2.42877
-2.555	1.08816	1.21146	1.44337	1.81838	2.22727	2.41865
-2.55	1.08669	1.20971	1.44115	1.81441	2.22038	2.40865
-2.545	1.08523	1.20797	1.43891	1.81046	2.21347	2.39876
-2.54	1.08379	1.20623	1.43667	1.80652	2.20657	2.38901
-2.535	1.08234	1.20453	1.43441	1.80261	2.19969	2.37934
-2.53	1.0809	1.20284	1.43215	1.79874	2.19284	2.36967
-2.525	1.07946	1.20118	1.42991	1.79492	2.18599	2.35997
-2.52	1.07802	1.19953	1.42767	1.79114	2.17914	2.35021
-2.515	1.07658	1.19788	1.42546	1.78739	2.17226	2.3404
-2.51	1.07513	1.19622	1.42327	1.78364	2.16534	2.3306
-2.505	1.07368	1.19455	1.42107	1.77986	2.15838	2.32091
-2.5	1.07222	1.19285	1.41886	1.77604	2.15141	2.31137
-2.495	1.07075	1.19114	1.41662	1.77216	2.14443	2.30202
-2.49	1.06927	1.1894	1.41435	1.76821	2.13747	2.29287
-2.485	1.0678	1.18764	1.41203	1.76421	2.13055	2.28384
-2.48	1.06632	1.18586	1.40967	1.76017	2.12365	2.27488
-2.475	1.06485	1.18407	1.40728	1.75609	2.11674	2.26593
-2.47	1.06336	1.18227	1.40488	1.75199	2.10983	2.25694
-2.465	1.06187	1.18046	1.40247	1.74788	2.10288	2.24791
-2.46	1.06035	1.17865	1.40007	1.74379	2.0959	2.23884
-2.455	1.05881	1.17684	1.39766	1.73972	2.08895	2.22975
-2.45	1.05724	1.17503	1.39524	1.73568	2.08206	2.22065
-2.445	1.05567	1.17322	1.3928	1.73169	2.07525	2.21159
-2.44	1.05409	1.17141	1.39034	1.72772	2.06854	2.20259
-2.435	1.05253	1.1696	1.38786	1.72378	2.06192	2.1937
-2.43	1.05099	1.16779	1.38537	1.71983	2.05535	2.18497
-2.425	1.04948	1.16599	1.38289	1.71585	2.04878	2.17645
-2.42	1.04798	1.1642	1.38042	1.71183	2.04217	2.16812
-2.415	1.04648	1.16242	1.37797	1.70775	2.03549	2.15998
-2.41	1.04499	1.16066	1.37552	1.70362	2.02874	2.15195
-2.405	1.04348	1.15891	1.37306	1.69946	2.02194	2.14398
-2.4	1.04195	1.15717	1.37059	1.6953	2.01513	2.13598
-2.395	1.04041	1.15543	1.3681	1.69116	2.00833	2.12796
-2.39	1.03884	1.15369	1.3656	1.68704	2.00157	2.11988
-2.385	1.03726	1.15192	1.36309	1.68296	1.99487	2.11176
-2.38	1.03566	1.15014	1.36057	1.6789	1.98824	2.10361
-2.375	1.03405	1.14834	1.35804	1.67483	1.98166	2.09541
-2.37	1.03243	1.14651	1.35551	1.67074	1.97513	2.08716
-2.365	1.03081	1.14466	1.35297	1.66661	1.96865	2.07884
-2.36	1.02919	1.14278	1.35041	1.66245	1.96221	2.07046
-2.355	1.02758	1.14088	1.34786	1.65826	1.95582	2.06202
-2.35	1.02597	1.13897	1.3453	1.65406	1.9495	2.05359
-2.345	1.02437	1.13703	1.34276	1.64987	1.94322	2.04517
-2.34	1.02277	1.13509	1.34021	1.64569	1.93699	2.03679
-2.335	1.02118	1.13316	1.33766	1.64152	1.93075	2.02843
-2.33	1.01958	1.13123	1.3351	1.63737	1.92448	2.02009
-2.325	1.01798	1.12932	1.33251	1.63322	1.91815	2.01175
-2.32	1.01639	1.12743	1.3299	1.6291	1.91174	2.00341
-2.315	1.0148	1.12555	1.32728	1.62501	1.90529	1.99512
-2.31	1.01321	1.12369	1.32464	1.62095	1.89883	1.98693
-2.305	1.01162	1.12181	1.32199	1.61693	1.89241	1.97883
-2.3	1.01003	1.11992	1.31935	1.61294	1.88609	1.97085
-2.295	1.00842	1.118	1.31671	1.60893	1.87989	1.96297
-2.29	1.00681	1.11607	1.31405	1.60488	1.87383	1.95512
-2.285	1.00518	1.11412	1.31138	1.60078	1.86789	1.94729
-2.28	1.00355	1.11216	1.30869	1.59659	1.86201	1.93945
-2.275	1.00191	1.1102	1.30597	1.59234	1.85614	1.93159
-2.27	1.00027	1.10826	1.30325	1.58805	1.85024	1.92373
-2.265	0.99862	1.10633	1.3005	1.58373	1.84428	1.9159
-2.26	0.99696	1.10441	1.29775	1.57941	1.83824	1.90812
-2.255	0.99529	1.1025	1.29499	1.57511	1.83216	1.90041
-2.25	0.99361	1.1006	1.29222	1.57084	1.82609	1.89275
-2.245	0.99194	1.09871	1.28944	1.56659	1.82003	1.88509
-2.24	0.99026	1.09681	1.28666	1.56236	1.81405	1.8774
-2.235	0.98857	1.09491	1.28388	1.55813	1.80813	1.86967
-2.23	0.98688	1.09299	1.28108	1.5539	1.80228	1.86188
-2.225	0.98519	1.09106	1.27829	1.54965	1.79647	1.8541
-2.22	0.98348	1.08911	1.27549	1.54539	1.79069	1.84641
-2.215	0.98177	1.08715	1.27268	1.54114	1.78491	1.83886
-2.21	0.98004	1.08516	1.26988	1.5369	1.7791	1.83146
-2.205	0.9783	1.08317	1.26707	1.53267	1.77328	1.8242
-2.2	0.97656	1.08118	1.26426	1.52845	1.76744	1.81698
-2.195	0.97482	1.07919	1.26144	1.52422	1.7616	1.80969
-2.19	0.97308	1.0772	1.2586	1.51996	1.75576	1.80229
-2.185	0.97136	1.07521	1.25574	1.51566	1.74993	1.79478
-2.18	0.96964	1.07323	1.25286	1.51132	1.74413	1.78719
-2.175	0.96792	1.07125	1.24997	1.50698	1.73836	1.77961
-2.17	0.96619	1.06926	1.24707	1.50269	1.73261	1.77212
-2.165	0.96445	1.06727	1.24417	1.49848	1.72688	1.76479
-2.16	0.9627	1.06525	1.24128	1.49436	1.72118	1.75765
-2.155	0.96093	1.06322	1.2384	1.49034	1.71551	1.75071
-2.15	0.95917	1.06116	1.23552	1.48638	1.70988	1.74396
-2.145	0.95741	1.05908	1.23265	1.48242	1.70429	1.73738
-2.14	0.95566	1.05698	1.22979	1.47843	1.69873	1.73089
-2.135	0.95391	1.05486	1.22693	1.47439	1.69316	1.72442
-2.13	0.95218	1.05274	1.22406	1.47029	1.68758	1.71788
-2.125	0.95044	1.05062	1.22119	1.46617	1.68196	1.71119
-2.12	0.9487	1.0485	1.2183	1.46203	1.67626	1.70432
-2.115	0.94694	1.0464	1.21542	1.45789	1.67051	1.69729
-2.11	0.94517	1.04431	1.21253	1.45375	1.66471	1.69018
-2.105	0.94338	1.04223	1.20964	1.44961	1.65888	1.68309
-2.1	0.94157	1.04016	1.20675	1.44546	1.65305	1.67609
-2.095	0.93976	1.03808	1.20387	1.4413	1.64726	1.66924
-2.09	0.93793	1.03599	1.20098	1.43715	1.64153	1.66254
-2.085	0.93609	1.03388	1.19808	1.43303	1.63586	1.65595
-2.08	0.93424	1.03173	1.19517	1.42893	1.63028	1.64941
-2.075	0.93239	1.02956	1.19225	1.42485	1.62477	1.64287
-2.07	0.93055	1.02738	1.18931	1.42078	1.6193	1.63629
-2.065	0.92872	1.02519	1.18636	1.4167	1.61385	1.62962
-2.06	0.9269	1.02302	1.18341	1.41261	1.60842	1.62287
-2.055	0.92508	1.02085	1.18046	1.40851	1.60299	1.61609
-2.05	0.92327	1.0187	1.1775	1.40443	1.59755	1.6093
-2.045	0.92145	1.01656	1.17454	1.40037	1.59212	1.60256
-2.04	0.91962	1.01442	1.17158	1.39634	1.58671	1.59589
-2.035	0.91777	1.01227	1.16861	1.39232	1.58132	1.58931
-2.03	0.91591	1.0101	1.16564	1.38831	1.57595	1.58278
-2.025	0.91405	1.00791	1.16267	1.38429	1.57061	1.57629
-2.02	0.91218	1.00569	1.15971	1.38025	1.5653	1.56982
-2.015	0.91033	1.00345	1.15676	1.37619	1.56001	1.56338
-2.01	0.90848	1.00118	1.15381	1.37212	1.55474	1.55696
-2.005	0.90664	0.99889	1.15085	1.36804	1.54948	1.55057
-2	0.90479	0.99659	1.14788	1.36394	1.54422	1.54421
-1.995	0.90292	0.99428	1.14488	1.35984	1.53895	1.53787
-1.99	0.90104	0.99196	1.14187	1.35575	1.53367	1.5315
-1.985	0.89914	0.98966	1.13883	1.35166	1.52837	1.52504
-1.98	0.89723	0.98736	1.13577	1.34758	1.52307	1.5185
-1.975	0.89531	0.98509	1.13271	1.34351	1.51776	1.51187
-1.97	0.89338	0.98282	1.12965	1.33946	1.51247	1.50519
-1.965	0.89145	0.98056	1.12659	1.33542	1.50719	1.49851
-1.96	0.8895	0.97829	1.12354	1.33138	1.50193	1.49191
-1.955	0.88754	0.976	1.1205	1.32735	1.49668	1.48545
-1.95	0.88556	0.9737	1.11748	1.32332	1.49142	1.47917
-1.945	0.88358	0.9714	1.11449	1.3193	1.48613	1.47309
-1.94	0.88159	0.96908	1.11152	1.3153	1.48082	1.46719
-1.935	0.8796	0.96676	1.10857	1.3113	1.47548	1.46144
-1.93	0.87761	0.96444	1.1056	1.30732	1.47013	1.45581
-1.925	0.87561	0.9621	1.1026	1.30336	1.46479	1.45024
-1.92	0.87362	0.95974	1.09955	1.29942	1.45949	1.44467
-1.915	0.87162	0.95736	1.09645	1.29551	1.45424	1.43906
-1.91	0.86963	0.95496	1.09331	1.29162	1.44906	1.4333
-1.905	0.86765	0.95255	1.09015	1.28774	1.44393	1.42737
-1.9	0.86566	0.95014	1.08698	1.28388	1.43884	1.42124
-1.895	0.86366	0.94773	1.08383	1.28002	1.43375	1.41494
-1.89	0.86164	0.94532	1.08069	1.27616	1.42866	1.40853
-1.885	0.85961	0.94292	1.07756	1.2723	1.42357	1.40214
-1.88	0.85758	0.94052	1.07445	1.26847	1.41849	1.39586
-1.875	0.85553	0.93811	1.07136	1.26466	1.41341	1.38979
-1.87	0.85348	0.9357	1.06828	1.26089	1.40836	1.38399
-1.865	0.85143	0.93327	1.06522	1.25715	1.40332	1.37846
-1.86	0.84937	0.93084	1.06217	1.25342	1.3983	1.37317
-1.855	0.84731	0.92839	1.05912	1.2497	1.39328	1.36802
-1.85	0.84522	0.92593	1.05607	1.24596	1.38827	1.36293
-1.845	0.84312	0.92344	1.05302	1.24221	1.38325	1.3578
-1.84	0.841	0.92094	1.04997	1.23844	1.37823	1.35253
-1.835	0.83885	0.91843	1.04692	1.23466	1.37323	1.34711
-1.83	0.8367	0.91593	1.04387	1.23087	1.36826	1.34156
-1.825	0.83454	0.91343	1.04081	1.22709	1.36331	1.33594
-1.82	0.83237	0.91094	1.03775	1.22331	1.35839	1.33034
-1.815	0.8302	0.90844	1.03467	1.21953	1.35349	1.32486
-1.81	0.82803	0.90595	1.03158	1.21575	1.34857	1.31952
-1.805	0.82586	0.90344	1.02849	1.21198	1.34363	1.31433
-1.8	0.82369	0.90093	1.02539	1.20822	1.33866	1.30922
-1.795	0.8215	0.89841	1.02228	1.20445	1.33368	1.30412
-1.79	0.81931	0.89589	1.01917	1.20068	1.32868	1.29898
-1.785	0.8171	0.89336	1.01605	1.19691	1.32369	1.29376
-1.78	0.81489	0.89084	1.01291	1.19311	1.31871	1.28851
-1.775	0.81269	0.88831	1.00976	1.18929	1.31375	1.28325
-1.77	0.81049	0.88579	1.00658	1.18545	1.30882	1.27803
-1.765	0.80832	0.88325	1.0034	1.18161	1.30392	1.27287
-1.76	0.80616	0.8807	1.00022	1.17779	1.29906	1.26777
-1.755	0.80401	0.87814	0.99707	1.17402	1.29424	1.26269
-1.75	0.80187	0.87556	0.99394	1.17033	1.28948	1.25758
-1.745	0.79971	0.87296	0.99085	1.1667	1.28475	1.25241
-1.74	0.79753	0.87035	0.98778	1.16313	1.28006	1.24715
-1.735	0.7953	0.86772	0.98473	1.15958	1.27537	1.24178
-1.73	0.79305	0.86508	0.98167	1.15603	1.27068	1.2363
-1.725	0.79076	0.86245	0.97859	1.15245	1.26598	1.23073
-1.72	0.78844	0.85981	0.9755	1.14882	1.26125	1.22509
-1.715	0.78612	0.85717	0.9724	1.14514	1.2565	1.2194
-1.71	0.78379	0.85453	0.96929	1.14141	1.25173	1.21371
-1.705	0.78146	0.8519	0.96619	1.13763	1.24693	1.20806
-1.7	0.77912	0.84926	0.96311	1.1338	1.24211	1.20248
-1.695	0.77679	0.84664	0.96005	1.12994	1.23727	1.19701
-1.69	0.77445	0.84402	0.95702	1.12606	1.23244	1.19169
-1.685	0.77212	0.8414	0.95402	1.12217	1.22764	1.18652
-1.68	0.76979	0.83878	0.95103	1.1183	1.22288	1.18148
-1.675	0.76747	0.83614	0.94806	1.11447	1.21817	1.17657
-1.67	0.76515	0.8335	0.9451	1.11067	1.21351	1.17173
-1.665	0.76284	0.83083	0.94214	1.10692	1.20887	1.16691
-1.66	0.76052	0.82813	0.93917	1.10321	1.20424	1.16207
-1.655	0.75819	0.82542	0.93619	1.09953	1.1996	1.15721
-1.65	0.75585	0.8227	0.93317	1.09589	1.19494	1.15231
-1.645	0.7535	0.81996	0.93012	1.0923	1.19025	1.14736
-1.64	0.75113	0.81723	0.92703	1.08875	1.18556	1.14235
-1.635	0.74873	0.81449	0.9239	1.08523	1.18089	1.13727
-1.63	0.7463	0.81176	0.92074	1.08173	1.17624	1.13209
-1.625	0.74385	0.80903	0.91757	1.07822	1.17162	1.12679
-1.62	0.74137	0.8063	0.91442	1.07468	1.16702	1.12142
-1.615	0.73888	0.80358	0.9113	1.07109	1.16243	1.11602
-1.61	0.73638	0.80085	0.90822	1.06744	1.15783	1.11064
-1.605	0.73387	0.79813	0.90517	1.06375	1.15322	1.10536
-1.6	0.73136	0.7954	0.90214	1.06003	1.14859	1.10023
-1.595	0.72886	0.79267	0.89912	1.05628	1.14395	1.09528
-1.59	0.72635	0.78993	0.89608	1.05252	1.13933	1.09049
-1.585	0.72383	0.78718	0.89302	1.04876	1.13473	1.08585
-1.58	0.72131	0.78442	0.88994	1.04501	1.13017	1.08132
-1.575	0.71878	0.78163	0.88684	1.04125	1.12563	1.07684
-1.57	0.71624	0.77885	0.88373	1.03751	1.12111	1.07237
-1.565	0.71368	0.77605	0.88061	1.03377	1.1166	1.06789
-1.56	0.71111	0.77326	0.87748	1.03003	1.11206	1.06336
-1.555	0.70853	0.77047	0.87435	1.0263	1.10751	1.05875
-1.55	0.70593	0.76767	0.87122	1.02258	1.10294	1.05406
-1.545	0.70332	0.76488	0.8681	1.01889	1.09834	1.04928
-1.54	0.7007	0.76208	0.865	1.01521	1.09373	1.04441
-1.535	0.69807	0.75927	0.86191	1.01157	1.08912	1.03952
-1.53	0.69543	0.75645	0.85885	1.00797	1.08451	1.03465
-1.525	0.69278	0.75362	0.8558	1.00442	1.07994	1.02985
-1.52	0.69014	0.75078	0.85275	1.0009	1.0754	1.02514
-1.515	0.68749	0.74794	0.8497	0.99741	1.07091	1.02054
-1.51	0.68484	0.7451	0.84666	0.99393	1.06645	1.01602
-1.505	0.68218	0.74227	0.84361	0.99043	1.06202	1.01157
-1.5	0.6795	0.73945	0.84056	0.98689	1.05761	1.00716
-1.495	0.67679	0.73664	0.83751	0.9833	1.0532	1.00276
-1.49	0.67405	0.73384	0.83445	0.97967	1.04879	0.99834
-1.485	0.67129	0.73102	0.83139	0.97602	1.04438	0.99391
-1.48	0.6685	0.72819	0.82833	0.97238	1.04	0.98945
-1.475	0.66569	0.72533	0.82527	0.96876	1.03562	0.985
-1.47	0.66287	0.72243	0.82221	0.96516	1.03124	0.98058
-1.465	0.66005	0.71951	0.81916	0.96158	1.02687	0.9762
-1.46	0.65722	0.71656	0.81613	0.958	1.02251	0.9719
-1.455	0.6544	0.71361	0.81309	0.9544	1.01815	0.96765
-1.45	0.65157	0.71066	0.81006	0.95077	1.01379	0.96342
-1.445	0.64875	0.70774	0.80703	0.94711	1.00945	0.95918
-1.44	0.64593	0.70486	0.80399	0.94344	1.00509	0.95491
-1.435	0.6431	0.702	0.80094	0.93978	1.00072	0.95057
-1.43	0.64027	0.69918	0.79789	0.93613	0.99632	0.94621
-1.425	0.63744	0.69636	0.79482	0.9325	0.9919	0.94185
-1.42	0.63461	0.69354	0.79174	0.92889	0.98748	0.93749
-1.415	0.63177	0.69071	0.78866	0.92528	0.98306	0.93313
-1.41	0.62893	0.68786	0.78557	0.92165	0.97867	0.92877
-1.405	0.62606	0.68498	0.78249	0.918	0.97431	0.92434
-1.4	0.62317	0.68208	0.77941	0.91433	0.96996	0.91981
-1.395	0.62025	0.67916	0.77634	0.91064	0.9656	0.91516
-1.39	0.61729	0.67621	0.77327	0.90692	0.96124	0.91043
-1.385	0.6143	0.67324	0.77021	0.90321	0.95685	0.90563
-1.38	0.61129	0.67026	0.76716	0.8995	0.95247	0.90085
-1.375	0.60828	0.66728	0.76409	0.89581	0.94812	0.89616
-1.37	0.60529	0.6643	0.76103	0.89214	0.9438	0.89161
-1.365	0.60231	0.66133	0.75796	0.8885	0.93952	0.88721
-1.36	0.59934	0.65838	0.75488	0.88488	0.93528	0.88295
-1.355	0.59638	0.65543	0.75179	0.88127	0.93104	0.87881
-1.35	0.59342	0.65249	0.74869	0.87767	0.92679	0.87469
-1.345	0.59045	0.64954	0.74558	0.87406	0.92253	0.87053
-1.34	0.58749	0.64659	0.74246	0.87042	0.91826	0.8663
-1.335	0.58452	0.64362	0.73933	0.86674	0.91399	0.86198
-1.33	0.58155	0.64063	0.73622	0.86303	0.90973	0.85757
-1.325	0.57857	0.63762	0.73312	0.85928	0.90549	0.85311
-1.32	0.57559	0.63459	0.73004	0.85553	0.90127	0.84867
-1.315	0.57259	0.63154	0.72697	0.8518	0.89704	0.84425
-1.31	0.56957	0.62849	0.72392	0.84809	0.89283	0.83991
-1.305	0.56653	0.62544	0.72085	0.84441	0.88862	0.83566
-1.3	0.56347	0.62242	0.71778	0.84077	0.88441	0.83152
-1.295	0.56039	0.61942	0.71467	0.83716	0.88022	0.82749
-1.29	0.55729	0.61645	0.71154	0.83355	0.87605	0.82355
-1.285	0.55418	0.61351	0.70837	0.82994	0.8719	0.81966
-1.28	0.55105	0.61056	0.70519	0.82631	0.86775	0.81577
-1.275	0.5479	0.60762	0.702	0.82266	0.86361	0.81183
-1.27	0.54474	0.60465	0.69881	0.81898	0.85946	0.80782
-1.265	0.54159	0.60166	0.69564	0.81527	0.8553	0.80372
-1.26	0.53844	0.59865	0.69248	0.81154	0.85113	0.79959
-1.255	0.53531	0.59564	0.68932	0.80779	0.84696	0.79543
-1.25	0.53219	0.59261	0.68617	0.80404	0.84278	0.79126
-1.245	0.5291	0.58959	0.68303	0.8003	0.8386	0.78713
-1.24	0.52602	0.58656	0.67987	0.79656	0.83442	0.78306
-1.235	0.52295	0.58352	0.67672	0.79285	0.83023	0.77902
-1.23	0.51989	0.58046	0.67357	0.78916	0.82604	0.77504
-1.225	0.51683	0.57739	0.67043	0.78549	0.82186	0.77111
-1.22	0.51376	0.57431	0.66728	0.78185	0.8177	0.76719
-1.215	0.51068	0.57123	0.66412	0.77821	0.81356	0.76326
-1.21	0.50758	0.56815	0.66096	0.77456	0.80947	0.75929
-1.205	0.50446	0.56508	0.65779	0.77089	0.80541	0.75527
-1.2	0.50132	0.56202	0.65462	0.76718	0.80137	0.7512
-1.195	0.49816	0.55897	0.65144	0.76343	0.79735	0.74712
-1.19	0.49498	0.55593	0.64827	0.75965	0.79333	0.74306
-1.185	0.49178	0.55289	0.6451	0.75586	0.78929	0.73905
-1.18	0.48856	0.54985	0.64192	0.75207	0.78523	0.73512
-1.175	0.48534	0.54681	0.63873	0.74831	0.78115	0.73125
-1.17	0.48212	0.54378	0.63554	0.74459	0.77704	0.72743
-1.165	0.47892	0.54075	0.63233	0.7409	0.77292	0.72363
-1.16	0.47573	0.53774	0.6291	0.73722	0.7688	0.71984
-1.155	0.47257	0.53473	0.62587	0.73354	0.76467	0.71604
-1.15	0.46942	0.53172	0.62264	0.72984	0.76054	0.71221
-1.145	0.46629	0.52869	0.61941	0.72612	0.75643	0.70835
-1.14	0.46316	0.52565	0.61618	0.72237	0.75232	0.70444
-1.135	0.46002	0.52259	0.61296	0.71862	0.74822	0.70052
-1.13	0.45686	0.5195	0.60973	0.71486	0.74416	0.6966
-1.125	0.4537	0.5164	0.60649	0.71111	0.74012	0.69269
-1.12	0.45052	0.5133	0.60324	0.70737	0.73612	0.68882
-1.115	0.44734	0.51019	0.59997	0.70364	0.73216	0.685
-1.11	0.44416	0.5071	0.59669	0.69992	0.72821	0.6812
-1.105	0.44098	0.50402	0.59339	0.69619	0.72426	0.67738
-1.1	0.4378	0.50095	0.59007	0.69243	0.72027	0.6735
-1.095	0.43463	0.49788	0.58676	0.68866	0.71623	0.66951
-1.09	0.43147	0.4948	0.58345	0.68485	0.71212	0.66542
-1.085	0.4283	0.49172	0.58016	0.68102	0.70796	0.66126
-1.08	0.42514	0.48861	0.57689	0.67718	0.70377	0.6571
-1.075	0.42198	0.48549	0.57363	0.67334	0.69956	0.65301
-1.07	0.41881	0.48236	0.57036	0.66952	0.69537	0.64907
-1.065	0.41564	0.47922	0.56707	0.66569	0.69122	0.64532
-1.06	0.41246	0.47607	0.56376	0.66187	0.6871	0.64174
-1.055	0.40927	0.47292	0.56041	0.65804	0.68302	0.6383
-1.05	0.40607	0.46977	0.55706	0.6542	0.67896	0.63494
-1.045	0.40287	0.46662	0.5537	0.65036	0.67493	0.6316
-1.04	0.39966	0.46347	0.55037	0.64652	0.67092	0.62822
-1.035	0.39645	0.46031	0.54707	0.6427	0.66693	0.62476
-1.03	0.39325	0.45714	0.5438	0.63889	0.66295	0.62121
-1.025	0.39005	0.45397	0.54055	0.63509	0.65898	0.61754
-1.02	0.38685	0.45079	0.5373	0.63129	0.65502	0.61375
-1.015	0.38367	0.44761	0.53403	0.62747	0.65106	0.60985
-1.01	0.38048	0.44444	0.53074	0.62364	0.64709	0.60586
-1.005	0.3773	0.44127	0.52742	0.61982	0.64312	0.60179
-1	0.37413	0.43811	0.52408	0.61602	0.63914	0.59768
-0.995	0.37097	0.43495	0.52073	0.61225	0.63516	0.59354
-0.99	0.36782	0.4318	0.51736	0.60851	0.63118	0.5894
-0.985	0.36469	0.42864	0.51397	0.60481	0.62721	0.58529
-0.98	0.36157	0.42548	0.51057	0.60112	0.62323	0.58124
-0.975	0.35847	0.42232	0.50716	0.59742	0.61925	0.57728
-0.97	0.35539	0.41917	0.50374	0.5937	0.61525	0.57344
-0.965	0.35232	0.41601	0.50031	0.58997	0.61123	0.56971
-0.96	0.34926	0.41285	0.49688	0.58623	0.6072	0.5661
-0.955	0.3462	0.40968	0.49346	0.5825	0.60316	0.56256
-0.95	0.34315	0.40652	0.49005	0.57878	0.59912	0.55906
-0.945	0.34009	0.40335	0.48665	0.57507	0.59509	0.55557
-0.94	0.33704	0.40019	0.48325	0.57135	0.59106	0.55207
-0.935	0.33399	0.39704	0.47983	0.56761	0.58703	0.54857
-0.93	0.33095	0.3939	0.47641	0.56383	0.583	0.5451
-0.925	0.32791	0.39078	0.47297	0.56	0.57898	0.54168
-0.92	0.32487	0.38766	0.46952	0.55614	0.57496	0.53832
-0.915	0.32183	0.38455	0.46606	0.55224	0.57094	0.53503
-0.91	0.31878	0.38142	0.46262	0.54833	0.56693	0.53182
-0.905	0.31573	0.37828	0.45918	0.54441	0.56294	0.52862
-0.9	0.31268	0.37511	0.45575	0.5405	0.55894	0.52542
-0.895	0.30962	0.37194	0.45233	0.53659	0.55493	0.52218
-0.89	0.30656	0.36876	0.44892	0.53268	0.55091	0.51884
-0.885	0.3035	0.36559	0.4455	0.52878	0.54688	0.51538
-0.88	0.30045	0.36242	0.44206	0.52488	0.54282	0.51178
-0.875	0.2974	0.35926	0.43861	0.52098	0.53877	0.50806
-0.87	0.29436	0.3561	0.43514	0.51707	0.53473	0.50425
-0.865	0.29131	0.35294	0.43166	0.51313	0.53073	0.50042
-0.86	0.28828	0.34978	0.42816	0.50917	0.52676	0.49664
-0.855	0.28525	0.34661	0.42467	0.50519	0.52282	0.493
-0.85	0.28224	0.34343	0.42118	0.5012	0.51889	0.4895
-0.845	0.27924	0.34024	0.41771	0.4972	0.51498	0.48614
-0.84	0.27626	0.33705	0.41424	0.49321	0.51106	0.48288
-0.835	0.2733	0.33386	0.41076	0.48925	0.50713	0.47965
-0.83	0.27035	0.33067	0.40727	0.48529	0.50321	0.47638
-0.825	0.26741	0.32748	0.40376	0.48135	0.49928	0.47306
-0.82	0.26447	0.32432	0.40023	0.4774	0.49536	0.4697
-0.815	0.26154	0.32118	0.39669	0.47344	0.49145	0.46631
-0.81	0.25862	0.31807	0.39316	0.46947	0.48754	0.46292
-0.805	0.25572	0.31498	0.38963	0.4655	0.48362	0.45956
-0.8	0.25283	0.3119	0.38613	0.46153	0.47969	0.45623
-0.795	0.24995	0.30883	0.38264	0.45757	0.47574	0.45291
-0.79	0.2471	0.30575	0.37917	0.45362	0.47178	0.44958
-0.785	0.24425	0.30266	0.37572	0.44966	0.46781	0.44623
-0.78	0.24141	0.29956	0.37227	0.44568	0.46383	0.44289
-0.775	0.23858	0.29644	0.36883	0.44169	0.45984	0.43958
-0.77	0.23576	0.29332	0.36538	0.43768	0.45583	0.4363
-0.765	0.23296	0.29018	0.36192	0.43367	0.45182	0.43307
-0.76	0.23017	0.28704	0.35846	0.42967	0.4478	0.42986
-0.755	0.2274	0.28389	0.35498	0.4257	0.4438	0.4266
-0.75	0.22463	0.28076	0.35149	0.42177	0.43982	0.42325
-0.745	0.22187	0.27764	0.34799	0.41788	0.43587	0.41978
-0.74	0.21911	0.27453	0.34448	0.41401	0.43194	0.41617
-0.735	0.21635	0.27145	0.34097	0.41017	0.42803	0.41249
-0.73	0.21359	0.26837	0.33746	0.40632	0.42412	0.40879
-0.725	0.21084	0.2653	0.33396	0.40247	0.42019	0.40513
-0.72	0.2081	0.26223	0.33047	0.3986	0.41623	0.40155
-0.715	0.20538	0.25916	0.32698	0.39472	0.41223	0.39806
-0.71	0.20268	0.25609	0.3235	0.39083	0.40822	0.39464
-0.705	0.20001	0.25303	0.32001	0.38693	0.40419	0.39124
-0.7	0.19736	0.24996	0.31651	0.38302	0.40017	0.38786
-0.695	0.19473	0.24689	0.31299	0.37909	0.39619	0.38449
-0.69	0.19211	0.24383	0.30946	0.37515	0.39223	0.38116
-0.685	0.18949	0.24078	0.30594	0.37118	0.38831	0.37787
-0.68	0.18687	0.23774	0.3024	0.36718	0.38441	0.37461
-0.675	0.18425	0.2347	0.29888	0.36314	0.38054	0.37138
-0.67	0.18163	0.23168	0.29535	0.35908	0.37669	0.36814
-0.665	0.17902	0.22866	0.29181	0.35502	0.37284	0.36487
-0.66	0.17641	0.22565	0.28828	0.35097	0.36899	0.36153
-0.655	0.17383	0.22265	0.28474	0.34693	0.36512	0.35813
-0.65	0.17125	0.21966	0.28121	0.34292	0.36122	0.3547
-0.645	0.1687	0.21666	0.27769	0.33893	0.35731	0.35124
-0.64	0.16615	0.21367	0.2742	0.33495	0.35337	0.3478
-0.635	0.16362	0.2107	0.27072	0.33097	0.34942	0.34439
-0.63	0.1611	0.20776	0.26726	0.327	0.34548	0.34104
-0.625	0.15859	0.20485	0.26381	0.32303	0.34155	0.33774
-0.62	0.15609	0.20197	0.26038	0.31906	0.33764	0.33449
-0.615	0.15363	0.19913	0.25693	0.31511	0.33375	0.33127
-0.61	0.15119	0.1963	0.25348	0.31117	0.32987	0.32808
-0.605	0.14877	0.19348	0.25002	0.30725	0.32599	0.3249
-0.6	0.14638	0.19066	0.24655	0.30333	0.3221	0.32171
-0.595	0.14402	0.18784	0.24308	0.29941	0.3182	0.31849
-0.59	0.14167	0.18503	0.23963	0.29548	0.3143	0.31522
-0.585	0.13934	0.18223	0.23619	0.29155	0.31041	0.3119
-0.58	0.13703	0.17945	0.23277	0.2876	0.30653	0.30853
-0.575	0.13473	0.17669	0.22938	0.28364	0.30266	0.30512
-0.57	0.13245	0.17395	0.22601	0.27967	0.29882	0.30171
[truncated: 1,614 more rows]

## Sheet: Fig.2e
ne	spin flip position with out of plane H	error bar	ne	spin flip position with out of plane H	error bar
[truncated: 9 more rows]

[truncated: 3 more sheets: Fig.2f, Fi.2g, Fig.2h]
