# Supplementary material for: Switching on and off the spin polarization of the conduction band in antiferromagnetic bilayer transistors
Source: Nat Nanotechnol. 2025 Mar 11;20(5):609–16. doi: 10.1038/s41565-025-01872-w (PMC12095049; doi:10.1038/s41565-025-01872-w)
Supplement: Supplementary file 4 — Source data Fig. 3. [file 41565_2025_1872_MOESM4_ESM.xlsx]

## Sheet: Fig.3b
𝜇0 H⊥ (T)	sweep_down MG(%)_at fixed	sweep_down MG(%)_at fixed	sweep_down MG(%)_at fixed	sweep_down MG(%)_at fixed	sweep_down MG(%)_at fixed	sweep_down MG(%)_at fixed	sweep_down MG(%)_at fixed	sweep_down MG(%)_at fixed	sweep_down MG(%)_at fixed	sweep_upMG(%)_at fixed	sweep_upMG(%)_at fixed	sweep_upMG(%)_at fixed	sweep_upMG(%)_at fixed	sweep_upMG(%)_at fixed	sweep_upMG(%)_at fixed	sweep_upMG(%)_at fixed	sweep_upMG(%)_at fixed	sweep_upMG(%)_at fixed
	-0.6	-0.41	-0.2	-0.1	0	0.1	0.2	0.4	0.6	-0.6	-0.41	-0.2	-0.1	0	0.1	0.2	0.4	0.6
-0.95	0.05187	0.06915	0.15508	0.36721	0.51975	0.31683	0.15333	0.08659	0.05299	0.05367	0.07083	0.16027	0.37684	0.53254	0.32259	0.15841	0.09288	0.05115
-0.945	0.05156	0.0686	0.15353	0.36452	0.51528	0.31414	0.1519	0.08556	0.0522	0.0531	0.07028	0.15891	0.37454	0.5287	0.31984	0.15664	0.09191	0.05044
-0.94	0.05122	0.06811	0.15213	0.36171	0.51118	0.31131	0.15031	0.08468	0.05144	0.05254	0.0697	0.15761	0.37173	0.52479	0.31705	0.15498	0.09099	0.04972
-0.935	0.05089	0.06757	0.15062	0.35885	0.50712	0.30868	0.14877	0.08378	0.05076	0.05203	0.06915	0.15626	0.36896	0.52098	0.31426	0.15329	0.09006	0.04907
-0.93	0.05052	0.067	0.14924	0.3559	0.50326	0.306	0.14722	0.08289	0.05009	0.05152	0.0686	0.15488	0.36616	0.51708	0.31148	0.1516	0.08915	0.04844
-0.925	0.0501	0.06639	0.14789	0.35299	0.49969	0.30322	0.14564	0.08203	0.04943	0.05107	0.06806	0.15351	0.36328	0.51316	0.3087	0.15	0.08825	0.04782
-0.92	0.04964	0.06576	0.14656	0.35007	0.4961	0.30045	0.14407	0.08103	0.04885	0.05067	0.06752	0.15215	0.3604	0.50922	0.30593	0.14844	0.08734	0.04723
-0.915	0.04919	0.06513	0.14534	0.3471	0.4924	0.29777	0.14254	0.08	0.04828	0.0503	0.06694	0.15079	0.35777	0.5053	0.30319	0.14682	0.08643	0.0466
-0.91	0.0487	0.06446	0.14422	0.34421	0.48873	0.29505	0.14107	0.07898	0.04774	0.04996	0.06632	0.14942	0.35523	0.50133	0.30044	0.14524	0.08552	0.04596
-0.905	0.048	0.06376	0.14309	0.34149	0.48508	0.29223	0.13959	0.07794	0.04723	0.04967	0.06569	0.14813	0.35263	0.49724	0.29771	0.14375	0.0846	0.04532
-0.9	0.04765	0.06312	0.14197	0.33877	0.48138	0.28951	0.13811	0.07693	0.04672	0.0494	0.06507	0.14688	0.35016	0.49324	0.29489	0.14224	0.08369	0.0447
-0.895	0.04721	0.06247	0.14079	0.33611	0.47758	0.28695	0.13663	0.07607	0.04616	0.04911	0.06449	0.14558	0.34771	0.48941	0.2919	0.14066	0.08278	0.04408
-0.89	0.04682	0.06182	0.13961	0.33361	0.47381	0.28432	0.13512	0.0752	0.0456	0.04881	0.06391	0.14429	0.34502	0.48541	0.28905	0.13913	0.08186	0.0435
-0.885	0.04647	0.06123	0.13846	0.33111	0.47013	0.2816	0.13357	0.07431	0.04503	0.04847	0.06337	0.14309	0.34229	0.48135	0.28625	0.13766	0.08096	0.04293
-0.88	0.04639	0.06071	0.13724	0.32857	0.4662	0.27902	0.132	0.07345	0.04442	0.0481	0.06286	0.14188	0.3396	0.47741	0.28341	0.13612	0.08008	0.04233
-0.875	0.04602	0.06019	0.13598	0.32602	0.46221	0.2767	0.13038	0.07256	0.04387	0.04773	0.06235	0.14063	0.33682	0.47353	0.28065	0.13455	0.07919	0.04171
-0.87	0.04576	0.05967	0.13478	0.32346	0.45823	0.27433	0.12881	0.07158	0.04325	0.04736	0.06185	0.13938	0.33399	0.46961	0.27806	0.13304	0.07827	0.04112
-0.865	0.04548	0.05914	0.13355	0.32094	0.45422	0.27178	0.12727	0.07066	0.04256	0.047	0.06137	0.13814	0.33121	0.46569	0.27532	0.13158	0.07733	0.04051
-0.86	0.04521	0.05862	0.13222	0.31851	0.45021	0.26925	0.12568	0.06979	0.04185	0.04667	0.06084	0.1369	0.32837	0.46173	0.27254	0.13013	0.07634	0.03986
-0.855	0.04491	0.05809	0.13087	0.31604	0.44628	0.26683	0.12409	0.06892	0.04119	0.04637	0.06027	0.13564	0.32539	0.4579	0.26978	0.12858	0.07529	0.03924
-0.85	0.04458	0.05751	0.1295	0.31356	0.44247	0.26429	0.12255	0.06807	0.0405	0.04606	0.05967	0.13436	0.32245	0.45407	0.26703	0.12707	0.07424	0.03862
-0.845	0.04423	0.05693	0.12812	0.31104	0.43879	0.26149	0.12103	0.06729	0.03985	0.04578	0.05904	0.13308	0.31969	0.45006	0.26427	0.12565	0.07313	0.03796
-0.84	0.04385	0.05636	0.12677	0.30851	0.4351	0.2589	0.11954	0.06648	0.03931	0.04549	0.05841	0.13183	0.31708	0.44608	0.2615	0.12414	0.07207	0.03729
-0.835	0.04347	0.05578	0.12548	0.30597	0.43131	0.25637	0.11806	0.06565	0.03874	0.04518	0.05778	0.1305	0.3145	0.44213	0.25889	0.12249	0.07107	0.03665
-0.83	0.04313	0.0552	0.12425	0.30335	0.4275	0.25368	0.11671	0.06485	0.0381	0.04486	0.05716	0.12913	0.31205	0.4382	0.25627	0.12101	0.0701	0.036
-0.825	0.04281	0.05464	0.12324	0.30067	0.42364	0.25099	0.11515	0.06407	0.03744	0.04455	0.05657	0.12775	0.3097	0.43438	0.25352	0.1195	0.06922	0.03532
-0.82	0.04252	0.05413	0.12228	0.29811	0.4199	0.24834	0.11354	0.0633	0.03682	0.04423	0.05599	0.12637	0.30706	0.43071	0.25081	0.11786	0.06849	0.03466
-0.815	0.04229	0.05362	0.12096	0.29547	0.41625	0.24574	0.11344	0.06258	0.0361	0.04389	0.05539	0.125	0.30443	0.42706	0.24814	0.11628	0.06777	0.03403
-0.81	0.04208	0.05316	0.11986	0.29268	0.41254	0.24318	0.11149	0.06192	0.03536	0.04358	0.05481	0.12365	0.30191	0.42346	0.24536	0.11482	0.06708	0.03335
-0.805	0.04188	0.0527	0.11877	0.28995	0.4089	0.24056	0.10986	0.06109	0.03467	0.04327	0.05424	0.1223	0.29932	0.41971	0.24262	0.11328	0.06642	0.03265
-0.8	0.04168	0.05204	0.1175	0.28722	0.40515	0.2382	0.10884	0.06032	0.03394	0.04294	0.05367	0.12102	0.29667	0.41572	0.24004	0.11182	0.06569	0.03198
-0.795	0.04148	0.05254	0.11618	0.28452	0.40112	0.23593	0.1076	0.05956	0.03317	0.04263	0.05312	0.11977	0.29436	0.41168	0.23746	0.1104	0.06491	0.03128
-0.79	0.04125	0.05314	0.11523	0.28191	0.39691	0.23344	0.10488	0.05881	0.03245	0.04233	0.0526	0.11848	0.29197	0.40776	0.23491	0.10891	0.0641	0.03056
-0.785	0.04099	0.05167	0.11408	0.27925	0.3927	0.23093	0.10399	0.05804	0.03177	0.042	0.05211	0.11719	0.28958	0.40382	0.23233	0.1074	0.0632	0.02988
-0.78	0.04067	0.05143	0.1129	0.27752	0.38843	0.2286	0.10277	0.05733	0.0311	0.04165	0.05163	0.11593	0.28725	0.39987	0.22974	0.1059	0.06226	0.02922
-0.775	0.04033	0.05121	0.1117	0.27531	0.38432	0.22611	0.10118	0.05656	0.03048	0.04128	0.05114	0.11469	0.28474	0.39608	0.22716	0.1044	0.06132	0.02854
-0.77	0.03998	0.04985	0.11051	0.27208	0.38056	0.2237	0.09984	0.05576	0.02985	0.04088	0.05065	0.11344	0.28219	0.39233	0.22458	0.10299	0.0604	0.02789
-0.765	0.03961	0.04844	0.10931	0.26978	0.37711	0.2214	0.09846	0.05486	0.02924	0.04046	0.05012	0.11221	0.27976	0.38842	0.222	0.1016	0.05946	0.02726
-0.76	0.03924	0.04907	0.10808	0.26753	0.37357	0.21912	0.09715	0.05395	0.02862	0.04002	0.04957	0.11098	0.27723	0.38453	0.21944	0.10017	0.05857	0.02657
-0.755	0.03891	0.04847	0.1069	0.26429	0.36996	0.21686	0.09586	0.0531	0.02801	0.0396	0.04904	0.10981	0.27465	0.38068	0.21688	0.09883	0.05778	0.02587
-0.75	0.03856	0.04807	0.1058	0.26174	0.3668	0.21446	0.09459	0.05226	0.02738	0.0392	0.04848	0.10869	0.27214	0.37671	0.21442	0.09745	0.05697	0.02521
-0.745	0.03819	0.04762	0.10472	0.26031	0.3642	0.21206	0.09332	0.05144	0.02676	0.03882	0.04789	0.10759	0.26949	0.37276	0.21207	0.09604	0.05615	0.02453
-0.74	0.03781	0.04714	0.1037	0.25784	0.36016	0.20981	0.09207	0.05064	0.02614	0.0385	0.04736	0.10654	0.26687	0.36898	0.20961	0.09467	0.05541	0.02385
-0.735	0.0374	0.04667	0.10273	0.25536	0.35653	0.20756	0.09083	0.04984	0.02549	0.03823	0.04683	0.10545	0.26409	0.36517	0.20718	0.09338	0.05469	0.02321
-0.73	0.03697	0.04618	0.10171	0.25304	0.35319	0.20525	0.08951	0.04904	0.02482	0.03802	0.0463	0.1044	0.26133	0.36129	0.20482	0.09208	0.05394	0.02257
-0.725	0.03658	0.04567	0.1007	0.25069	0.34943	0.20303	0.08818	0.04825	0.02416	0.03785	0.04583	0.10335	0.25877	0.35756	0.20237	0.09069	0.0532	0.02189
-0.72	0.03622	0.04515	0.09972	0.24814	0.34489	0.20081	0.08682	0.04748	0.02352	0.03772	0.04542	0.10228	0.25633	0.35382	0.19987	0.0893	0.05248	0.02122
-0.715	0.03591	0.0446	0.09865	0.24559	0.3417	0.19843	0.08542	0.04673	0.02281	0.03757	0.04499	0.10126	0.25373	0.34993	0.1976	0.08794	0.05171	0.02057
-0.71	0.03568	0.04405	0.09761	0.24325	0.33838	0.19595	0.08403	0.04591	0.02211	0.03739	0.04454	0.1003	0.25125	0.34625	0.19531	0.08656	0.0509	0.01989
-0.705	0.03551	0.04352	0.09667	0.24094	0.3348	0.19351	0.08266	0.0451	0.02142	0.03718	0.04407	0.09925	0.24879	0.34266	0.19297	0.08515	0.05006	0.01922
-0.7	0.03538	0.04299	0.09571	0.2385	0.33129	0.19108	0.08128	0.04432	0.02071	0.03691	0.04358	0.0982	0.24615	0.33886	0.19063	0.08385	0.04919	0.01858
-0.695	0.03529	0.04248	0.09464	0.2362	0.32783	0.18863	0.07996	0.04351	0.01996	0.03663	0.04305	0.0971	0.24342	0.33505	0.18823	0.0826	0.0483	0.01791
-0.69	0.03522	0.04202	0.09357	0.23389	0.32417	0.18621	0.07873	0.04272	0.01922	0.03637	0.04245	0.09588	0.24067	0.3314	0.18572	0.08141	0.04742	0.0172
-0.685	0.03513	0.04157	0.09248	0.23139	0.32034	0.18383	0.07749	0.04205	0.01843	0.03615	0.04188	0.09471	0.23802	0.32761	0.18318	0.08017	0.04655	0.01653
-0.68	0.03502	0.04112	0.09125	0.22883	0.31653	0.18142	0.07614	0.04142	0.01758	0.03599	0.04132	0.09355	0.23554	0.32388	0.18068	0.07889	0.0457	0.01585
-0.675	0.03487	0.04068	0.08988	0.22622	0.31257	0.17901	0.07479	0.04076	0.01675	0.03589	0.04073	0.09236	0.2331	0.32022	0.17815	0.07772	0.0449	0.0151
-0.67	0.03467	0.04028	0.08858	0.22355	0.30869	0.17663	0.07348	0.04016	0.01591	0.03585	0.04015	0.09121	0.23048	0.31658	0.17549	0.07647	0.04414	0.01436
-0.665	0.03445	0.03984	0.08733	0.22098	0.30504	0.1742	0.07215	0.03954	0.01505	0.03582	0.03961	0.09011	0.228	0.31297	0.17291	0.07513	0.04339	0.01359
-0.66	0.03423	0.03933	0.08608	0.21849	0.30146	0.17183	0.07081	0.03888	0.01421	0.03581	0.03908	0.089	0.22562	0.30938	0.17047	0.07382	0.04266	0.01277
-0.655	0.03401	0.03883	0.08497	0.21591	0.29799	0.16954	0.06967	0.03815	0.01346	0.03578	0.03854	0.08792	0.22303	0.30572	0.16788	0.07255	0.04192	0.01194
-0.65	0.03385	0.03832	0.0841	0.21339	0.29456	0.16723	0.06854	0.03741	0.01255	0.03575	0.03803	0.08673	0.22028	0.30219	0.16535	0.0712	0.04117	0.01117
-0.645	0.03374	0.03778	0.08313	0.21081	0.29103	0.16492	0.06752	0.03667	0.01195	0.03571	0.03753	0.08551	0.21777	0.29872	0.16304	0.06984	0.04039	0.01036
-0.64	0.03371	0.03728	0.08218	0.20823	0.28749	0.16283	0.06694	0.03591	0.01128	0.03568	0.03702	0.0844	0.21525	0.29506	0.16055	0.06849	0.03959	0.00951
-0.635	0.03375	0.03684	0.08128	0.20586	0.28406	0.16098	0.06555	0.03519	0.01072	0.03567	0.03657	0.08328	0.21256	0.29136	0.15796	0.06716	0.03877	0.00862
-0.63	0.03387	0.03639	0.08037	0.2038	0.28065	0.1585	0.06456	0.03464	0.01015	0.03573	0.03617	0.08214	0.20989	0.28774	0.15553	0.06587	0.03797	0.00765
-0.625	0.03407	0.03599	0.07944	0.20186	0.27728	0.1561	0.06365	0.03396	0.00975	0.03584	0.03577	0.08109	0.20742	0.28399	0.15311	0.06463	0.03716	0.00658
-0.62	0.03435	0.03565	0.07863	0.1997	0.27384	0.15381	0.06261	0.03317	0.00906	0.03603	0.03544	0.08011	0.20497	0.28006	0.15071	0.06342	0.03637	0.0055
-0.615	0.03468	0.03527	0.07776	0.19751	0.27033	0.15134	0.06119	0.0324	0.00847	0.03629	0.03516	0.07908	0.20242	0.27621	0.14856	0.06229	0.03562	0.00442
-0.61	0.03509	0.035	0.07682	0.19511	0.26679	0.14864	0.06063	0.03162	0.00777	0.03666	0.03488	0.078	0.19996	0.27256	0.14641	0.06123	0.03489	0.00331
-0.605	0.03551	0.03469	0.07584	0.19248	0.26317	0.14648	0.05964	0.03075	0.00698	0.03709	0.03462	0.07698	0.19761	0.26901	0.14424	0.06014	0.03418	0.00217
-0.6	0.03593	0.03428	0.07479	0.18991	0.25946	0.14422	0.0586	0.03002	0.00612	0.03763	0.03438	0.07601	0.19518	0.26546	0.14206	0.059	0.03348	0.00104
-0.595	0.03639	0.03392	0.07372	0.18742	0.25586	0.1419	0.05756	0.02939	0.00523	0.03822	0.03413	0.07505	0.19269	0.26192	0.13976	0.05791	0.03279	-0.000192521
-0.59	0.03684	0.03362	0.07271	0.18482	0.25226	0.1397	0.05644	0.02875	0.00432	0.03886	0.03385	0.07411	0.19031	0.2583	0.13735	0.05678	0.0321	-0.00149
-0.585	0.03726	0.03327	0.07175	0.18243	0.24862	0.13748	0.05526	0.02808	0.00337	0.03953	0.03354	0.07322	0.1879	0.25448	0.13494	0.05557	0.03139	-0.00277
-0.58	0.03773	0.03302	0.07081	0.17999	0.24555	0.13526	0.05409	0.02739	0.00231	0.04022	0.0332	0.07224	0.18537	0.25065	0.13252	0.0544	0.03067	-0.00409
-0.575	0.03824	0.03292	0.06988	0.1774	0.24198	0.13315	0.05295	0.02667	0.00114	0.04085	0.03284	0.07128	0.18295	0.24691	0.13013	0.05325	0.02991	-0.00543
-0.57	0.03875	0.0328	0.06899	0.17505	0.23822	0.13105	0.05184	0.02594	-0.000142443	0.04149	0.03248	0.07031	0.18062	0.24314	0.12781	0.05206	0.02914	-0.00667
-0.565	0.03944	0.03274	0.06811	0.17288	0.23474	0.12888	0.05072	0.02522	-0.00165	0.04212	0.03212	0.06927	0.17801	0.23943	0.1255	0.05084	0.02833	-0.00785
-0.56	0.04019	0.03269	0.06723	0.17058	0.23123	0.12665	0.04956	0.02448	-0.00332	0.04271	0.03178	0.06822	0.17537	0.23592	0.12322	0.04967	0.0275	-0.00912
-0.555	0.04095	0.03267	0.06638	0.16833	0.2273	0.12435	0.04838	0.02375	-0.00508	0.04329	0.03146	0.06719	0.17287	0.23225	0.12097	0.04852	0.02666	-0.01042
-0.55	0.04175	0.03264	0.06558	0.16614	0.22402	0.12204	0.04717	0.02303	-0.00671	0.04389	0.03116	0.06615	0.17042	0.22848	0.11875	0.04732	0.02581	-0.01179
-0.545	0.04253	0.03259	0.06479	0.16388	0.22092	0.11982	0.04599	0.02229	-0.00886	0.04444	0.03088	0.06511	0.16797	0.2248	0.11654	0.04613	0.02497	-0.01336
-0.54	0.04308	0.03252	0.06403	0.16156	0.21755	0.11754	0.04487	0.02154	-0.01101	0.04498	0.03064	0.06407	0.16568	0.22116	0.11436	0.04499	0.02415	-0.01521
-0.535	0.04361	0.03242	0.06327	0.15926	0.21417	0.11531	0.04383	0.02081	-0.01323	0.04548	0.03044	0.06304	0.16333	0.21747	0.11221	0.04375	0.02336	-0.01726
-0.53	0.04434	0.03233	0.06252	0.15691	0.21069	0.11317	0.04286	0.0201	-0.01558	0.04591	0.03027	0.06207	0.16097	0.21383	0.11008	0.04243	0.0226	-0.01949
-0.525	0.04475	0.03224	0.06171	0.15452	0.20723	0.11099	0.04176	0.01942	-0.01817	0.04628	0.03015	0.06108	0.15857	0.21014	0.10796	0.04121	0.02188	-0.02178
-0.52	0.04513	0.0322	0.06084	0.15222	0.20384	0.10873	0.04066	0.01877	-0.02029	0.0466	0.03008	0.0601	0.15606	0.20657	0.10584	0.04003	0.02121	-0.02409
-0.515	0.04555	0.03221	0.05996	0.14991	0.20054	0.1065	0.03961	0.01816	-0.02248	0.04686	0.03007	0.05915	0.15353	0.20305	0.10372	0.03884	0.02059	-0.02619
-0.51	0.04586	0.03228	0.05914	0.14753	0.19736	0.10441	0.03852	0.01759	-0.02459	0.04706	0.03013	0.05823	0.15104	0.19934	0.10159	0.03774	0.02001	-0.02805
-0.505	0.04588	0.0324	0.05838	0.1452	0.19414	0.10241	0.03744	0.01707	-0.02647	0.04722	0.03027	0.05735	0.14855	0.19563	0.09944	0.03676	0.01948	-0.02974
-0.5	0.04607	0.03257	0.05737	0.14297	0.19085	0.10042	0.03663	0.01658	-0.02824	0.0473	0.03052	0.05651	0.14606	0.19192	0.09729	0.03581	0.019	-0.03124
-0.495	0.04618	0.03278	0.05648	0.14067	0.18733	0.0987	0.03567	0.01616	-0.02982	0.04733	0.03084	0.05569	0.14359	0.1882	0.09514	0.03491	0.01858	-0.03248
-0.49	0.04622	0.03301	0.05563	0.13836	0.18371	0.09683	0.03472	0.01587	-0.03109	0.0473	0.03124	0.05491	0.14115	0.18448	0.09299	0.03403	0.01819	-0.03355
-0.485	0.04621	0.03325	0.0548	0.13617	0.18008	0.09474	0.03387	0.01554	-0.03218	0.04723	0.03171	0.0542	0.13886	0.18076	0.09084	0.03322	0.01783	-0.03451
-0.48	0.04614	0.03351	0.05394	0.13401	0.17654	0.09269	0.03307	0.01512	-0.03312	0.04712	0.03224	0.05347	0.13656	0.17699	0.08869	0.03248	0.01747	-0.03524
-0.475	0.04602	0.03379	0.05335	0.132	0.17303	0.0906	0.03229	0.01469	-0.03388	0.04697	0.03277	0.05276	0.13421	0.17331	0.08656	0.03174	0.01709	-0.03584
-0.47	0.04588	0.03412	0.05273	0.12967	0.16969	0.08828	0.0317	0.01412	-0.03455	0.0468	0.03331	0.0521	0.1319	0.16962	0.08444	0.03103	0.01661	-0.03636
-0.465	0.04571	0.03447	0.05217	0.12717	0.16634	0.08619	0.03115	0.01325	-0.03514	0.0466	0.03384	0.05149	0.1296	0.16591	0.08234	0.03041	0.01597	-0.03675
-0.46	0.04553	0.03486	0.05159	0.1248	0.16288	0.08434	0.03062	0.01213	-0.0356	0.04639	0.03433	0.05092	0.12728	0.1623	0.08027	0.02982	0.01508	-0.03702
-0.455	0.04536	0.03529	0.05103	0.12243	0.1594	0.08248	0.03004	0.01068	-0.03591	0.04619	0.03482	0.05041	0.1249	0.15876	0.07824	0.02921	0.01381	-0.03723
-0.45	0.0452	0.03573	0.0506	0.1198	0.15587	0.08068	0.02931	0.00871	-0.03612	0.04601	0.03529	0.04996	0.12253	0.15524	0.07625	0.02859	0.01207	-0.03738
-0.445	0.04505	0.03614	0.0502	0.1174	0.15224	0.07891	0.02838	0.00632	-0.03625	0.04586	0.03576	0.04961	0.12023	0.15173	0.0743	0.02784	0.00978	-0.03746
-0.44	0.04493	0.03657	0.04984	0.11515	0.14868	0.07717	0.02713	0.00359	-0.03631	0.04577	0.03626	0.04933	0.11783	0.14832	0.0724	0.02691	0.00691	-0.03753
-0.435	0.04482	0.03701	0.04955	0.11278	0.14524	0.07544	0.02548	0.000498313	-0.03635	0.04571	0.0368	0.04913	0.11526	0.14489	0.07056	0.02562	0.00351	-0.03758
-0.43	0.04469	0.03744	0.04933	0.1104	0.14177	0.07381	0.02333	-0.0028	-0.03639	0.04568	0.03732	0.04902	0.11282	0.14117	0.06882	0.02396	-0.000316715	-0.03761
-0.425	0.04456	0.03787	0.04915	0.10796	0.13858	0.07218	0.02059	-0.00619	-0.03641	0.04565	0.03786	0.04901	0.11024	0.13758	0.06714	0.02188	-0.00444	-0.03764
-0.42	0.0444	0.03831	0.04903	0.10554	0.13522	0.07045	0.01733	-0.00963	-0.03641	0.04563	0.03845	0.04908	0.10746	0.13392	0.06553	0.01918	-0.00866	-0.03766
-0.415	0.04417	0.03875	0.04894	0.10323	0.13114	0.06882	0.01378	-0.01296	-0.03639	0.04557	0.03906	0.04922	0.10487	0.12993	0.06397	0.01575	-0.01275	-0.03765
-0.41	0.04391	0.03917	0.0489	0.10087	0.12688	0.06717	0.00988	-0.01624	-0.03628	0.04547	0.03964	0.04943	0.10225	0.12583	0.0624	0.01192	-0.01657	-0.0376
-0.405	0.04361	0.03959	0.04888	0.09845	0.12272	0.06518	0.00591	-0.01932	-0.03613	0.04533	0.04022	0.04967	0.09956	0.12184	0.06076	0.00786	-0.01999	-0.03753
-0.4	0.04328	0.04001	0.04889	0.09616	0.11837	0.06325	0.00214	-0.02199	-0.03586	0.04515	0.04079	0.04993	0.09695	0.11751	0.059	0.00344	-0.02288	-0.03742
-0.395	0.04295	0.04042	0.04894	0.09392	0.1139	0.06156	-0.0025	-0.02426	-0.03554	0.04491	0.04128	0.0502	0.09435	0.11291	0.05705	-0.00145	-0.02526	-0.03728
-0.39	0.04264	0.04082	0.04901	0.09144	0.11008	0.05903	-0.00666	-0.02628	-0.03518	0.04461	0.04166	0.05044	0.09157	0.10817	0.05485	-0.00598	-0.02713	-0.03714
-0.385	0.04236	0.04119	0.04911	0.08878	0.10607	0.05594	-0.01041	-0.02776	-0.0348	0.04429	0.04199	0.05066	0.08875	0.1032	0.05232	-0.01023	-0.02856	-0.03699
-0.38	0.04211	0.04153	0.04925	0.08611	0.10144	0.05249	-0.01388	-0.02884	-0.03438	0.04394	0.04224	0.05086	0.08594	0.09798	0.0494	-0.01441	-0.02961	-0.0368
-0.375	0.04189	0.04185	0.04944	0.08337	0.0964	0.04827	-0.01699	-0.0297	-0.03399	0.04357	0.04241	0.05103	0.08316	0.09254	0.04603	-0.01812	-0.03035	-0.0366
-0.37	0.04166	0.04211	0.04964	0.0805	0.09125	0.04349	-0.01871	-0.03035	-0.03358	0.04322	0.04251	0.05118	0.08044	0.08692	0.04217	-0.02079	-0.03086	-0.03637
-0.365	0.04142	0.0423	0.04986	0.07768	0.08543	0.03907	-0.02039	-0.03081	-0.03314	0.04287	0.04254	0.0513	0.07775	0.08112	0.03782	-0.02304	-0.03119	-0.03608
-0.36	0.04115	0.04243	0.05008	0.07496	0.07946	0.03359	-0.0218	-0.03111	-0.03269	0.0425	0.04253	0.05139	0.07519	0.0752	0.03304	-0.02489	-0.03139	-0.03575
-0.355	0.04085	0.04247	0.05028	0.07227	0.07377	0.02785	-0.02288	-0.03129	-0.03227	0.04213	0.04244	0.05143	0.07271	0.0692	0.02792	-0.02623	-0.03149	-0.03541
-0.35	0.04051	0.04241	0.05044	0.06971	0.06791	0.02252	-0.02378	-0.03136	-0.03185	0.04174	0.04228	0.05143	0.07031	0.06314	0.02258	-0.02724	-0.03151	-0.03502
-0.345	0.04015	0.04228	0.05055	0.06734	0.06171	0.01736	-0.02451	-0.03134	-0.03142	0.04131	0.04205	0.05136	0.06803	0.05711	0.01723	-0.02809	-0.03144	-0.03458
-0.34	0.03978	0.04208	0.0506	0.06516	0.05587	0.01235	-0.02506	-0.0312	-0.03091	0.04086	0.04177	0.05121	0.06587	0.05121	0.01207	-0.02873	-0.03131	-0.03416
-0.335	0.03942	0.04183	0.05059	0.06329	0.05015	0.00852	-0.02546	-0.03099	-0.03021	0.04042	0.04143	0.051	0.06379	0.04554	0.00728	-0.0292	-0.03111	-0.03372
-0.33	0.03905	0.04155	0.05052	0.06166	0.0445	0.00543	-0.02575	-0.03072	-0.02922	0.03997	0.04105	0.0507	0.06178	0.0402	0.00294	-0.02955	-0.03085	-0.03324
-0.325	0.03868	0.04124	0.05039	0.05997	0.03942	0.00258	-0.02591	-0.0304	-0.02791	0.03949	0.04063	0.05036	0.05986	0.03527	-0.00083802	-0.02976	-0.03053	-0.03278
-0.32	0.03831	0.04089	0.05015	0.05847	0.03524	-7.49178e-05	-0.02591	-0.03004	-0.02622	0.03902	0.04022	0.04992	0.05797	0.03079	-0.00403	-0.02987	-0.03017	-0.03232
-0.315	0.03791	0.04052	0.04979	0.05705	0.03152	-0.0024	-0.02585	-0.02963	-0.0243	0.03854	0.0398	0.04941	0.05617	0.02679	-0.00669	-0.02987	-0.02977	-0.03187
-0.31	0.03747	0.04014	0.04935	0.05564	0.02831	-0.00425	-0.02571	-0.02918	-0.02221	0.03801	0.03935	0.04885	0.05453	0.0233	-0.00884	-0.02981	-0.02934	-0.03141
-0.305	0.037	0.03976	0.04885	0.05423	0.02556	-0.00593	-0.02552	-0.02873	-0.02002	0.03748	0.0389	0.04823	0.05289	0.02029	-0.01052	-0.02967	-0.02888	-0.03097
-0.3	0.03657	0.03939	0.04821	0.05297	0.02311	-0.00738	-0.02529	-0.02826	-0.01802	0.03696	0.03845	0.04755	0.05136	0.01776	-0.0118	-0.02944	-0.0284	-0.03055
-0.295	0.03609	0.03905	0.04749	0.05164	0.02102	-0.00849	-0.02507	-0.02776	-0.01636	0.03642	0.03799	0.04683	0.04996	0.01565	-0.01276	-0.02915	-0.02792	-0.03013
-0.29	0.03561	0.03868	0.04676	0.0504	0.01899	-0.00947	-0.02484	-0.02724	-0.01503	0.03587	0.03751	0.04606	0.04859	0.0139	-0.01348	-0.02884	-0.02742	-0.02972
-0.285	0.03507	0.03829	0.04594	0.04915	0.01715	-0.01022	-0.02459	-0.0267	-0.01408	0.03529	0.03704	0.04527	0.04731	0.01243	-0.01401	-0.02849	-0.02693	-0.0293
-0.28	0.03399	0.03787	0.04503	0.04789	0.0156	-0.01075	-0.02432	-0.02614	-0.01351	0.03469	0.03657	0.04447	0.04613	0.0112	-0.01441	-0.02809	-0.02645	-0.02884
-0.275	0.03263	0.03741	0.04417	0.04671	0.01419	-0.01113	-0.02401	-0.02557	-0.01313	0.03413	0.03609	0.04367	0.04496	0.01015	-0.01472	-0.02771	-0.02596	-0.0284
-0.27	0.03118	0.03691	0.04335	0.04556	0.01282	-0.01139	-0.02368	-0.02498	-0.01281	0.0336	0.03557	0.04291	0.04387	0.00924	-0.01496	-0.02731	-0.02548	-0.02797
-0.265	0.02923	0.03636	0.0425	0.04439	0.01182	-0.01152	-0.0233	-0.02441	-0.01253	0.0331	0.03504	0.04215	0.04294	0.00844	-0.01514	-0.02689	-0.02501	-0.02752
-0.26	0.0273	0.03578	0.04174	0.04323	0.01101	-0.01158	-0.02287	-0.02384	-0.01226	0.03266	0.0345	0.04137	0.04201	0.00774	-0.01525	-0.02647	-0.02453	-0.02705
-0.255	0.02574	0.0352	0.04102	0.04211	0.01028	-0.01159	-0.02228	-0.02325	-0.012	0.03225	0.03391	0.04056	0.04112	0.00712	-0.01527	-0.02604	-0.02406	-0.02661
-0.25	0.02435	0.03461	0.04212	0.04102	0.00968	-0.01157	-0.02158	-0.02264	-0.01174	0.03178	0.0333	0.03971	0.04026	0.00656	-0.0152	-0.02561	-0.02361	-0.02612
-0.245	0.02304	0.03401	0.0414	0.03997	0.00926	-0.01155	-0.02084	-0.02204	-0.0115	0.03129	0.03267	0.03887	0.03938	0.00605	-0.01503	-0.02516	-0.02317	-0.02562
-0.24	0.02223	0.03341	0.04065	0.03893	0.00888	-0.01154	-0.02001	-0.02145	-0.01127	0.03078	0.03202	0.03809	0.03845	0.00559	-0.01474	-0.02468	-0.02276	-0.02508
-0.235	0.02147	0.03279	0.03989	0.03799	0.00853	-0.01153	-0.01912	-0.02083	-0.01104	0.03025	0.03136	0.03732	0.03748	0.00517	-0.01436	-0.02416	-0.02236	-0.02458
-0.23	0.02087	0.03213	0.0391	0.03711	0.0082	-0.01153	-0.01836	-0.02013	-0.0108	0.02971	0.03068	0.03652	0.03648	0.00477	-0.0139	-0.02363	-0.02199	-0.02408
-0.225	0.02038	0.03152	0.03826	0.03611	0.00786	-0.0115	-0.01767	-0.01942	-0.01055	0.02905	0.03004	0.0358	0.03553	0.00438	-0.0134	-0.02311	-0.02161	-0.02358
-0.22	0.01994	0.03089	0.03741	0.03516	0.00751	-0.01146	-0.01699	-0.01843	-0.01028	0.02842	0.02941	0.03506	0.03462	0.004	-0.01288	-0.02257	-0.02124	-0.02309
-0.215	0.01951	0.03011	0.03655	0.03427	0.00715	-0.01137	-0.01639	-0.0169	-0.01005	0.02777	0.02877	0.03431	0.03374	0.00363	-0.01238	-0.02203	-0.02085	-0.02262
-0.21	0.01912	0.02942	0.03572	0.03338	0.00678	-0.01121	-0.01583	-0.01496	-0.00972	0.02712	0.02813	0.03359	0.03293	0.00326	-0.01193	-0.02155	-0.02045	-0.02214
-0.205	0.01873	0.02877	0.0349	0.0325	0.0064	-0.01097	-0.01525	-0.01232	-0.00948	0.02648	0.02752	0.03287	0.03211	0.00289	-0.01153	-0.02108	-0.02002	-0.02167
-0.2	0.01833	0.02804	0.0341	0.03176	0.00602	-0.01067	-0.01467	-0.00877	-0.00911	0.02592	0.02693	0.03216	0.03131	0.00253	-0.0112	-0.02062	-0.01958	-0.02126
-0.195	0.01796	0.02732	0.03331	0.03103	0.00565	-0.01032	-0.01387	-0.00476	-0.00865	0.02532	0.02635	0.03147	0.03056	0.00219	-0.01094	-0.02019	-0.01913	-0.02095
-0.19	0.01761	0.02677	0.03256	0.03034	0.0053	-0.00995	-0.01269	-0.000555779	-0.00794	0.02477	0.02577	0.03076	0.02984	0.00186	-0.01072	-0.01982	-0.01866	-0.02079
-0.185	0.0172	0.02612	0.03185	0.02964	0.00496	-0.00959	-0.01119	0.00397	-0.00691	0.02422	0.02522	0.03002	0.0291	0.00155	-0.01053	-0.01949	-0.01819	-0.02086
-0.18	0.0167	0.02537	0.0311	0.02892	0.00465	-0.00928	-0.00909	0.0081	-0.00517	0.02363	0.02469	0.02929	0.02841	0.00125	-0.01034	-0.01921	-0.01771	-0.02112
-0.175	0.01589	0.02442	0.03021	0.02819	0.00436	-0.00903	-0.00656	0.01161	-0.00292	0.02304	0.02414	0.02855	0.02773	0.000961261	-0.01015	-0.01904	-0.01724	-0.02148
-0.17	0.01451	0.02314	0.02913	0.02744	0.00408	-0.00884	-0.00355	0.01453	-0.000872987	0.02244	0.02359	0.02777	0.02701	0.000681929	-0.00995	-0.01894	-0.01679	-0.02181
-0.165	0.01244	0.02142	0.02777	0.02665	0.0038	-0.00869	-8.44546e-05	0.01668	0.00229	0.02181	0.02306	0.02696	0.02628	0.000398522	-0.00975	-0.01891	-0.01636	-0.02201
-0.16	0.0095	0.0193	0.02577	0.0258	0.00351	-0.0086	0.00342	0.01793	0.00577	0.02115	0.02254	0.02615	0.02553	0.000105472	-0.00954	-0.01893	-0.01597	-0.022
-0.155	0.00592	0.0168	0.02298	0.02487	0.00322	-0.00853	0.00674	0.01855	0.00892	0.0205	0.022	0.02535	0.02479	-0.000195965	-0.00933	-0.01895	-0.01567	-0.02172
-0.15	0.00193	0.01335	0.01955	0.0239	0.00292	-0.00845	0.00987	0.01864	0.01151	0.01985	0.02145	0.02455	0.02402	-0.00050301	-0.00914	-0.01894	-0.01545	-0.02129
-0.145	-0.00211	0.00947	0.01391	0.02289	0.00261	-0.00835	0.01237	0.01832	0.01416	0.0192	0.02085	0.02376	0.02323	-0.000813295	-0.00898	-0.01885	-0.01531	-0.02064
-0.14	-0.00574	0.00557	0.00771	0.02177	0.00231	-0.00822	0.01398	0.01779	0.01536	0.01856	0.02024	0.02302	0.02243	-0.00111	-0.00886	-0.01865	-0.01524	-0.02008
-0.135	-0.0085	0.00153	0.00389	0.0206	0.00204	-0.00804	0.01509	0.01716	0.01568	0.01794	0.0196	0.02232	0.0216	-0.00139	-0.00878	-0.01835	-0.0152	-0.01924
-0.13	-0.01045	-0.00254	9.83049e-05	0.01944	0.00182	-0.00775	0.01559	0.01652	0.01553	0.01729	0.01889	0.02159	0.02078	-0.00163	-0.00876	-0.01796	-0.01516	-0.01853
-0.125	-0.01154	-0.00575	-0.00344	0.01827	0.00164	-0.0073	0.01561	0.01584	0.01514	0.01668	0.01813	0.02081	0.01991	-0.00183	-0.0088	-0.01747	-0.01505	-0.01781
-0.12	-0.01173	-0.0083	-0.00647	0.01714	0.00152	-0.00669	0.01536	0.01518	0.01464	0.01603	0.01736	0.02	0.01899	-0.00197	-0.00888	-0.01686	-0.01483	-0.01714
-0.115	-0.01158	-0.01033	-0.00878	0.01613	0.00145	-0.00588	0.01494	0.01457	0.01408	0.01536	0.01657	0.01919	0.01802	-0.00204	-0.00898	-0.01622	-0.01451	-0.01635
-0.11	-0.0112	-0.01169	-0.01031	0.0152	0.00141	-0.00476	0.01444	0.01396	0.01354	0.0147	0.01579	0.01835	0.01705	-0.00205	-0.00908	-0.01555	-0.0141	-0.01578
-0.105	-0.01071	-0.01232	-0.01108	0.01425	0.00138	-0.0033	0.01391	0.01339	0.01296	0.01407	0.01504	0.01756	0.01608	-0.002	-0.00918	-0.01483	-0.01354	-0.01507
-0.1	-0.01022	-0.01239	-0.01129	0.01324	0.00134	-0.00168	0.01336	0.01285	0.01236	0.0134	0.01434	0.01682	0.01514	-0.00189	-0.00923	-0.01405	-0.01294	-0.01427
-0.095	-0.00986	-0.01214	-0.01113	0.01211	0.00127	5.42555e-05	0.01278	0.01231	0.01181	0.01278	0.01368	0.01606	0.01422	-0.00174	-0.0092	-0.0133	-0.01232	-0.01351
-0.09	-0.00942	-0.01169	-0.01067	0.0104	0.00117	0.00186	0.01218	0.01176	0.01117	0.01218	0.013	0.01528	0.01335	-0.00158	-0.0091	-0.01257	-0.01166	-0.0127
-0.085	-0.00902	-0.01113	-0.01007	0.00836	0.00104	0.0035	0.01157	0.01118	0.01054	0.01152	0.01229	0.0145	0.01256	-0.0014	-0.00891	-0.01176	-0.01102	-0.01178
-0.08	-0.00863	-0.01051	-0.00943	0.00617	0.000892658	0.00476	0.01093	0.01057	0.00996	0.01082	0.01159	0.01365	0.01176	-0.00123	-0.00862	-0.01095	-0.01049	-0.01091
-0.075	-0.00822	-0.00991	-0.0088	0.00382	0.000737141	0.00573	0.01026	0.00991	0.00935	0.01013	0.01089	0.0128	0.01098	-0.00108	-0.00829	-0.01024	-0.00995	-0.01008
-0.07	-0.00777	-0.00932	-0.00818	0.00135	0.000589124	0.00635	0.0096	0.00922	0.00869	0.00939	0.01021	0.01195	0.01023	-0.000942575	-0.0079	-0.00957	-0.0094	-0.00922
-0.065	-0.00728	-0.00874	-0.00762	-0.000685157	0.000460627	0.00662	0.00896	0.00852	0.00814	0.00863	0.00957	0.01105	0.00949	-0.000828889	-0.00745	-0.00887	-0.00888	-0.00838
-0.06	-0.00672	-0.00814	-0.00706	-0.00234	0.00035685	0.0066	0.00828	0.00782	0.00756	0.00793	0.00892	0.01014	0.00875	-0.000737677	-0.00694	-0.00823	-0.00831	-0.00765
-0.055	-0.00612	-0.00753	-0.00649	-0.00363	0.000276566	0.00634	0.00758	0.00713	0.00691	0.00726	0.00826	0.00924	0.00802	-0.000669761	-0.00639	-0.0076	-0.00766	-0.00686
-0.05	-0.00552	-0.00696	-0.00592	-0.0045	0.000221604	0.00593	0.00688	0.00647	0.00626	0.00657	0.00757	0.00834	0.00728	-0.000614491	-0.00577	-0.00692	-0.00699	-0.00606
-0.045	-0.00492	-0.00634	-0.00533	-0.00486	0.000186462	0.00541	0.00618	0.00582	0.00557	0.0059	0.00681	0.00746	0.00657	-0.00055738	-0.00513	-0.00623	-0.00629	-0.00532
-0.04	-0.00434	-0.00567	-0.00475	-0.00478	0.000165423	0.0048	0.00547	0.00519	0.00481	0.00526	0.00606	0.00663	0.00587	-0.000500515	-0.00448	-0.00556	-0.00556	-0.00458
-0.035	-0.0038	-0.005	-0.00416	-0.00444	0.000156305	0.00414	0.00475	0.00456	0.00402	0.00457	0.00536	0.00582	0.00513	-0.000439118	-0.00385	-0.00489	-0.00482	-0.00383
-0.03	-0.00326	-0.0043	-0.00355	-0.00391	0.000155116	0.00351	0.00403	0.00393	0.00328	0.00385	0.0046	0.00501	0.0044	-0.000369282	-0.00324	-0.0042	-0.00409	-0.00315
-0.025	-0.00271	-0.00356	-0.00296	-0.00328	0.000154031	0.00292	0.00334	0.0033	0.00253	0.00321	0.00381	0.0042	0.00367	-0.000296639	-0.00265	-0.00351	-0.00337	-0.0025
-0.02	-0.00219	-0.00283	-0.00241	-0.00261	0.000146901	0.00232	0.00266	0.00265	0.00182	0.00257	0.00307	0.00338	0.00294	-0.000230554	-0.00208	-0.00282	-0.00268	-0.00185
-0.015	-0.00164	-0.00212	-0.00181	-0.00192	0.000132013	0.00173	0.00197	0.00199	0.00118	0.00192	0.00231	0.00254	0.00221	-0.00016706	-0.00154	-0.00212	-0.00201	-0.00123
-0.01	-0.00109	-0.00142	-0.00122	-0.00126	0.000107921	0.00117	0.00129	0.00131	0.000641385	0.0013	0.00151	0.00169	0.00147	-0.00010809	-0.00101	-0.00142	-0.00134	-0.000620523
-0.005	-0.000549667	-0.000724174	-0.000621626	-0.000654292	6.51424e-05	0.000601802	0.000638919	0.000651707	0	0.000691173	0.000731952	0.000857359	0.000718852	-5.41255e-05	-0.000501753	-0.000716491	-0.000677987	0
-4.33681e-19	0	0	0	0	0	0	0	0	-0.000502479	0	0	0	0	0	0	0	0	0.000602163
0.005	0.00054246	0.000742459	0.000818486	0.000691139	-8.38787e-05	-0.000581418	-0.000643048	-0.000635301	-0.0012	-0.000689213	-0.000706684	-0.000621626	-0.000654292	5.34664e-05	0.000601802	0.000730247	0.000707427	0.0012
0.01	0.0011	0.00147	0.00166	0.00132	-0.000183389	-0.00115	-0.0013	-0.00126	-0.00184	-0.00137	-0.00139	-0.00122	-0.00126	0.000109514	0.00117	0.00147	0.00139	0.00184
0.015	0.00167	0.00219	0.00248	0.00203	-0.000294489	-0.00172	-0.00196	-0.00187	-0.00257	-0.00208	-0.00209	-0.00181	-0.00192	0.000169149	0.00173	0.00216	0.00206	0.00246
0.02	0.00226	0.00292	0.00328	0.00281	-0.000410344	-0.00224	-0.0026	-0.00248	-0.00322	-0.00273	-0.00279	-0.0024	-0.00261	0.000229467	0.00232	0.0028	0.00273	0.00306
0.025	0.00288	0.00368	0.00407	0.00362	-0.000517163	-0.00274	-0.00327	-0.0031	-0.00402	-0.00331	-0.00346	-0.00296	-0.00328	0.000286554	0.00292	0.00342	0.00339	0.00371
0.03	0.00353	0.00442	0.00492	0.00442	-0.000605401	-0.0032	-0.00395	-0.00374	-0.0046	-0.00386	-0.00412	-0.00355	-0.00391	0.000339243	0.00351	0.004	0.00403	0.00436
0.035	0.00418	0.00518	0.00577	0.00524	-0.000678113	-0.00361	-0.00461	-0.0044	-0.00527	-0.00436	-0.00479	-0.00416	-0.00444	0.000386547	0.00414	0.00456	0.0047	0.00498
0.04	0.00472	0.006	0.00659	0.00607	-0.000738802	-0.004	-0.00525	-0.00507	-0.00596	-0.00477	-0.00546	-0.00474	-0.00478	0.000423869	0.0048	0.00513	0.00541	0.00554
0.045	0.00539	0.00679	0.00747	0.00691	-0.000785186	-0.00442	-0.00589	-0.00579	-0.00665	-0.00514	-0.00609	-0.00533	-0.00486	0.000444635	0.00541	0.0057	0.00611	0.00638
0.05	0.00599	0.00754	0.00841	0.00773	-0.000821223	-0.00483	-0.00652	-0.00651	-0.00731	-0.00549	-0.00672	-0.00592	-0.0045	0.000446672	0.00593	0.00625	0.00682	0.00672
0.055	0.00656	0.00838	0.00924	0.00855	-0.000854657	-0.00524	-0.00716	-0.00724	-0.00802	-0.00583	-0.00741	-0.00649	-0.00363	0.000435927	0.00634	0.00683	0.00752	0.00738
0.06	0.00713	0.00922	0.01007	0.00936	-0.000884997	-0.00569	-0.0078	-0.00797	-0.00872	-0.0062	-0.00811	-0.00706	-0.00234	0.000419103	0.0066	0.00741	0.0082	0.00797
0.065	0.00782	0.00998	0.01096	0.01012	-0.000906582	-0.00619	-0.00844	-0.0087	-0.00939	-0.00662	-0.00877	-0.00762	-0.000685157	0.000405257	0.00662	0.00797	0.00885	0.00866
0.07	0.00846	0.01074	0.01181	0.01095	-0.000912227	-0.00669	-0.00913	-0.00942	-0.01007	-0.00708	-0.00943	-0.00818	0.00135	0.000410882	0.00635	0.00855	0.00948	0.00909
0.075	0.00918	0.01151	0.01262	0.01177	-0.000898625	-0.00721	-0.00984	-0.01013	-0.01078	-0.00754	-0.01009	-0.0088	0.00382	0.000457259	0.00573	0.0091	0.01008	0.00999
0.08	0.00992	0.01219	0.01341	0.01258	-0.000862496	-0.00773	-0.01057	-0.01086	-0.01147	-0.00818	-0.01071	-0.00943	0.00617	0.000557396	0.00476	0.00961	0.01067	0.01056
0.085	0.01073	0.01286	0.01423	0.01346	-0.000804027	-0.00822	-0.01131	-0.01153	-0.0122	-0.00868	-0.01126	-0.01007	0.00836	0.000708262	0.0035	0.01012	0.01125	0.01118
0.09	0.01152	0.01352	0.01505	0.01438	-0.000738203	-0.00862	-0.01204	-0.01221	-0.01296	-0.00928	-0.01164	-0.01068	0.0104	0.000904748	0.00186	0.01063	0.01182	0.01173
0.095	0.01224	0.0142	0.01582	0.01522	-0.000685333	-0.00889	-0.01278	-0.0129	-0.01371	-0.00983	-0.01178	-0.01113	0.01211	0.00113	5.42555e-05	0.01112	0.01242	0.01223
0.1	0.01294	0.01487	0.01659	0.01606	-0.000664777	-0.00906	-0.01352	-0.01353	-0.01447	-0.01041	-0.01156	-0.01129	0.01324	0.00137	-0.00168	0.01162	0.01304	0.0127
0.105	0.0136	0.0155	0.01742	0.01687	-0.000693077	-0.00909	-0.01423	-0.0141	-0.01524	-0.01076	-0.01082	-0.01108	0.01425	0.00159	-0.0033	0.01216	0.01368	0.01314
0.11	0.01416	0.01613	0.01822	0.01764	-0.000780412	-0.009	-0.01491	-0.01459	-0.01595	-0.01108	-0.00938	-0.01031	0.0152	0.00176	-0.00476	0.01274	0.01433	0.01357
0.115	0.01468	0.01676	0.01902	0.01841	-0.00092251	-0.00885	-0.01556	-0.01497	-0.01664	-0.011	-0.00715	-0.00878	0.01613	0.00189	-0.00588	0.01332	0.01499	0.01397
0.12	0.01521	0.01734	0.01989	0.01917	-0.0011	-0.00866	-0.01615	-0.01518	-0.01734	-0.01055	-0.00438	-0.00646	0.01714	0.00197	-0.00669	0.01382	0.01565	0.01425
0.125	0.01571	0.01791	0.02078	0.01996	-0.00127	-0.00848	-0.01664	-0.01528	-0.01804	-0.00931	-0.00103	-0.00344	0.01827	0.00201	-0.0073	0.01416	0.01629	0.01427
0.13	0.01623	0.01849	0.02164	0.02079	-0.0014	-0.00836	-0.01702	-0.01531	-0.01873	-0.0071	0.00282	9.83049e-05	0.01944	0.00204	-0.00775	0.0142	0.01695	0.01377
0.135	0.01683	0.01907	0.02248	0.02161	-0.00146	-0.0083	-0.0173	-0.01531	-0.01944	-0.00386	0.00678	0.0039	0.0206	0.00209	-0.00804	0.01378	0.01761	0.01261
0.14	0.01745	0.01969	0.02328	0.02239	-0.00142	-0.00831	-0.01749	-0.01531	-0.02009	0.000301672	0.01058	0.00771	0.02177	0.00219	-0.00822	0.01285	0.01827	0.01064
0.145	0.01809	0.02033	0.02404	0.02317	-0.00127	-0.0084	-0.01757	-0.01536	-0.02059	0.00449	0.01409	0.01127	0.02289	0.00238	-0.00835	0.01124	0.01885	0.00777
0.15	0.01878	0.02095	0.02479	0.0239	-0.00101	-0.00855	-0.0176	-0.01549	-0.0209	0.00837	0.01715	0.01955	0.0239	0.00264	-0.00845	0.00894	0.01927	0.00428
0.155	0.01947	0.02154	0.02555	0.0246	-0.000666773	-0.00873	-0.01761	-0.0157	-0.02097	0.0116	0.01964	0.02298	0.02487	0.003	-0.00853	0.00612	0.01937	0.000762824
0.16	0.02014	0.02214	0.0263	0.02533	-0.000249626	-0.00893	-0.01763	-0.01601	-0.0208	0.01387	0.02161	0.02577	0.0258	0.00342	-0.0086	0.00297	0.019	-0.00254
0.165	0.02081	0.02273	0.02708	0.02607	0.000205064	-0.00913	-0.01772	-0.01637	-0.02047	0.0151	0.02309	0.02777	0.02665	0.00386	-0.00869	-0.000438143	0.01792	-0.00539
0.17	0.02146	0.02331	0.02789	0.02679	0.000671936	-0.00932	-0.01788	-0.01677	-0.02006	0.01609	0.02429	0.02913	0.02744	0.00429	-0.00884	-0.00375	0.01601	-0.0074
0.175	0.02211	0.02393	0.02868	0.02753	0.00114	-0.00949	-0.0181	-0.0172	-0.01973	0.01684	0.02531	0.03021	0.02819	0.00466	-0.00903	-0.00667	0.01322	-0.0087
0.18	0.02274	0.0246	0.02949	0.0283	0.00158	-0.00965	-0.01839	-0.01762	-0.01955	0.01741	0.02611	0.0311	0.02892	0.00493	-0.00928	-0.00915	0.00958	-0.00959
0.185	0.02334	0.02528	0.03031	0.02907	0.002	-0.00979	-0.01872	-0.01809	-0.01956	0.01795	0.02677	0.03185	0.02964	0.0051	-0.00959	-0.0112	0.00528	-0.01018
0.19	0.02393	0.02596	0.03105	0.02984	0.00237	-0.00994	-0.01908	-0.01858	-0.01975	0.01853	0.02739	0.03256	0.03034	0.00517	-0.00995	-0.01276	0.000650711	-0.01054
0.195	0.02453	0.02666	0.03175	0.0306	0.00272	-0.01013	-0.01946	-0.01908	-0.02014	0.01908	0.028	0.03331	0.03103	0.00515	-0.01032	-0.01395	-0.00396	-0.01085
0.2	0.02508	0.02736	0.03246	0.03137	0.00306	-0.01038	-0.01986	-0.01959	-0.02061	0.01958	0.02857	0.0341	0.03176	0.00509	-0.01067	-0.01498	-0.00821	-0.01114
0.205	0.02565	0.02805	0.03312	0.03212	0.00338	-0.01068	-0.02027	-0.02013	-0.0211	0.02005	0.02911	0.0349	0.0339	0.00504	-0.01115	-0.01595	-0.01182	-0.01141
0.21	0.02626	0.02873	0.03374	0.03284	0.00367	-0.01106	-0.02067	-0.02065	-0.0216	0.0205	0.02966	0.03572	0.03481	0.00501	-0.01147	-0.01685	-0.0147	-0.0117
0.215	0.02684	0.02939	0.03436	0.03354	0.00397	-0.01152	-0.02105	-0.0212	-0.02207	0.02091	0.03026	0.03655	0.0358	0.00506	-0.01175	-0.01773	-0.01683	-0.012
0.22	0.0274	0.03005	0.03502	0.03427	0.00429	-0.01202	-0.02143	-0.02177	-0.02248	0.02128	0.03085	0.03741	0.0368	0.00521	-0.01201	-0.01872	-0.0184	-0.01232
0.225	0.02799	0.0307	0.03568	0.03501	0.00458	-0.01254	-0.02179	-0.02233	-0.02287	0.02164	0.03147	0.03826	0.03774	0.00546	-0.01225	-0.01973	-0.01954	-0.01266
0.23	0.0285	0.03133	0.03636	0.03577	0.00489	-0.01304	-0.02213	-0.02288	-0.02326	0.02206	0.03211	0.0391	0.03866	0.00582	-0.01246	-0.02069	-0.02038	-0.013
0.235	0.02917	0.03197	0.03708	0.03655	0.00527	-0.0135	-0.02249	-0.02345	-0.02365	0.02252	0.03275	0.03989	0.0396	0.00626	-0.01263	-0.02161	-0.02109	-0.01332
0.24	0.02967	0.03261	0.03785	0.03735	0.00569	-0.01387	-0.02285	-0.024	-0.02406	0.02312	0.03333	0.04065	0.04046	0.00681	-0.01276	-0.02247	-0.02176	-0.01362
0.245	0.03027	0.03324	0.03861	0.0382	0.00613	-0.01415	-0.0232	-0.02454	-0.02452	0.024	0.0339	0.0414	0.04132	0.00743	-0.01284	-0.02317	-0.02239	-0.01389
0.25	0.0308	0.03388	0.03936	0.0391	0.00664	-0.01433	-0.02356	-0.02513	-0.02498	0.02519	0.03443	0.04212	0.04225	0.00815	-0.01281	-0.0237	-0.02305	-0.01414
0.255	0.03135	0.0345	0.04014	0.03999	0.00724	-0.01439	-0.02393	-0.02571	-0.02543	0.02661	0.03495	0.04283	0.04326	0.00902	-0.01269	-0.02421	-0.02377	-0.01437
0.26	0.03171	0.03512	0.04091	0.04093	0.0079	-0.01432	-0.02432	-0.0263	-0.0259	0.02828	0.03548	0.04355	0.04434	0.01002	-0.01246	-0.02468	-0.02452	-0.01463
0.265	0.03219	0.03572	0.04167	0.04197	0.00867	-0.01413	-0.02471	-0.02689	-0.02637	0.03012	0.03601	0.04431	0.04544	0.0111	-0.0121	-0.02507	-0.02528	-0.01502
0.27	0.03255	0.03629	0.04242	0.04307	0.00958	-0.0138	-0.0251	-0.02745	-0.0268	0.03185	0.03653	0.04507	0.04657	0.01239	-0.0116	-0.02543	-0.02604	-0.01561
0.275	0.03297	0.03685	0.04318	0.04423	0.01073	-0.01333	-0.02552	-0.02797	-0.02726	0.03334	0.03702	0.04578	0.04782	0.01401	-0.01097	-0.02578	-0.02677	-0.01658
0.28	0.03341	0.03739	0.04395	0.04545	0.01219	-0.01277	-0.02591	-0.02847	-0.0277	0.0347	0.03748	0.04649	0.04912	0.01583	-0.01018	-0.02607	-0.02747	-0.01801
0.285	0.03388	0.0379	0.04475	0.04676	0.0138	-0.0121	-0.02625	-0.02891	-0.02814	0.03577	0.03787	0.04724	0.05046	0.01781	-0.00917	-0.02632	-0.02811	-0.0197
0.29	0.03435	0.0384	0.0455	0.04816	0.01561	-0.01129	-0.02655	-0.0293	-0.02855	0.03651	0.03822	0.04798	0.05187	0.02013	-0.00797	-0.02655	-0.02871	-0.02235
0.295	0.03485	0.03888	0.04623	0.04965	0.01796	-0.01029	-0.02679	-0.02965	-0.02895	0.03712	0.03855	0.04869	0.05336	0.02279	-0.00661	-0.02673	-0.02925	-0.02393
0.3	0.03541	0.03935	0.04699	0.05116	0.02076	-0.00909	-0.02694	-0.02997	-0.02934	0.0377	0.03887	0.04945	0.05499	0.02593	-0.00506	-0.02685	-0.02974	-0.02614
0.305	0.03598	0.03982	0.04772	0.05278	0.0239	-0.00758	-0.02703	-0.03028	-0.02973	0.03814	0.03919	0.05017	0.05687	0.02967	-0.00331	-0.02692	-0.03018	-0.0278
0.31	0.03657	0.04028	0.04841	0.05456	0.02758	-0.00564	-0.02705	-0.03058	-0.03011	0.03857	0.03955	0.05082	0.0588	0.03373	-0.0014	-0.02692	-0.0306	-0.02926
0.315	0.03725	0.04073	0.04908	0.05645	0.03161	-0.00334	-0.02701	-0.03088	-0.03049	0.03905	0.03995	0.0514	0.06088	0.03827	0.000760516	-0.02686	-0.03099	-0.02966
0.32	0.03792	0.04117	0.04974	0.05838	0.03587	-0.000553044	-0.0269	-0.03119	-0.03091	0.03954	0.04036	0.05189	0.06325	0.04327	0.00327	-0.02673	-0.03137	-0.03099
0.325	0.03853	0.04159	0.0503	0.06054	0.04036	0.00287	-0.02671	-0.03149	-0.03132	0.04	0.04077	0.05229	0.06574	0.04844	0.00613	-0.02651	-0.03171	-0.03137
0.33	0.03911	0.04197	0.05076	0.06291	0.04496	0.00677	-0.02642	-0.03177	-0.03171	0.04046	0.04119	0.05257	0.06814	0.05389	0.00941	-0.02623	-0.03202	-0.03188
0.335	0.03963	0.0423	0.05115	0.06543	0.04986	0.01131	-0.02606	-0.03205	-0.03211	0.04096	0.04158	0.05275	0.07078	0.0602	0.01321	-0.02582	-0.03229	-0.03232
0.34	0.04005	0.04258	0.05148	0.06805	0.05527	0.01638	-0.02555	-0.03231	-0.03239	0.04146	0.04191	0.05284	0.07363	0.06653	0.01753	-0.02525	-0.03249	-0.03276
0.345	0.04044	0.04279	0.05173	0.07075	0.06093	0.02172	-0.02483	-0.03253	-0.0328	0.04193	0.04216	0.05289	0.07648	0.07262	0.02228	-0.02457	-0.03262	-0.03319
0.35	0.04082	0.04294	0.05194	0.07357	0.06677	0.02734	-0.02385	-0.0327	-0.03314	0.04242	0.04232	0.0529	0.07958	0.07906	0.02749	-0.02377	-0.03266	-0.0336
0.355	0.04117	0.04303	0.05212	0.0763	0.07292	0.03308	-0.02252	-0.03282	-0.03347	0.04289	0.04239	0.05292	0.08298	0.08565	0.03321	-0.02278	-0.03258	-0.03398
0.36	0.04152	0.04306	0.05225	0.07907	0.07904	0.03849	-0.02085	-0.0328	-0.03374	0.04331	0.04237	0.05296	0.08617	0.09145	0.03894	-0.02142	-0.03234	-0.03438
0.365	0.04187	0.04303	0.05234	0.08205	0.08492	0.04356	-0.01871	-0.03266	-0.03406	0.04369	0.04229	0.05302	0.08923	0.09715	0.04449	-0.01999	-0.03196	-0.03479
0.37	0.0422	0.04296	0.0524	0.08504	0.09052	0.04815	-0.0159	-0.0323	-0.03419	0.04404	0.04216	0.05311	0.0923	0.10285	0.04963	-0.01836	-0.03137	-0.03518
0.375	0.04251	0.04283	0.05244	0.08822	0.0958	0.05188	-0.01252	-0.03165	-0.03433	0.04441	0.04202	0.05324	0.09517	0.10794	0.05414	-0.01463	-0.0305	-0.03557
0.38	0.04279	0.04266	0.05247	0.09155	0.10076	0.05504	-0.00882	-0.03072	-0.03444	0.04473	0.04185	0.05337	0.09789	0.11242	0.05807	-0.01102	-0.02934	-0.03602
0.385	0.04308	0.04245	0.05249	0.09486	0.10542	0.05768	-0.00459	-0.02935	-0.03457	0.04503	0.04168	0.05351	0.10079	0.11692	0.06151	-0.00743	-0.02789	-0.0364
0.39	0.04338	0.04218	0.05253	0.09803	0.10986	0.05984	3.90154e-05	-0.02758	-0.0347	0.04532	0.04149	0.05366	0.10378	0.12148	0.06433	-0.00306	-0.02604	-0.03674
0.395	0.04368	0.04188	0.0526	0.10121	0.11413	0.06172	0.00474	-0.02529	-0.03483	0.0456	0.04128	0.05383	0.10669	0.1259	0.06677	0.00194	-0.02352	-0.037
0.4	0.044	0.04153	0.05269	0.10401	0.11823	0.06342	0.00937	-0.02246	-0.03497	0.04577	0.04105	0.054	0.10948	0.13018	0.069	0.0056	-0.02057	-0.03718
0.405	0.04432	0.04115	0.0528	0.10679	0.12219	0.06495	0.01384	-0.0192	-0.0351	0.04593	0.0408	0.05419	0.11224	0.13443	0.07074	0.00999	-0.01736	-0.03723
0.41	0.04463	0.04072	0.05297	0.10942	0.12606	0.0664	0.01797	-0.01537	-0.03522	0.04612	0.04049	0.05438	0.115	0.13862	0.07228	0.01453	-0.01379	-0.03719
0.415	0.0449	0.04025	0.05316	0.11193	0.12984	0.06785	0.02162	-0.01122	-0.03532	0.0462	0.04014	0.05458	0.11757	0.14258	0.07371	0.01857	-0.00982	-0.03725
0.42	0.04511	0.03974	0.05339	0.1146	0.13357	0.06931	0.02464	-0.00695	-0.03539	0.04635	0.03977	0.0548	0.12011	0.14648	0.07565	0.0221	-0.00585	-0.03693
0.425	0.0453	0.03921	0.05367	0.11738	0.13734	0.07076	0.02706	-0.00264	-0.03541	0.0465	0.03938	0.05502	0.12266	0.15036	0.07749	0.02495	-0.00195	-0.0367
0.43	0.04544	0.03866	0.05398	0.12003	0.14113	0.07224	0.02913	0.00149	-0.03538	0.04665	0.03893	0.05526	0.12504	0.15421	0.07913	0.02718	0.0019	-0.03635
0.435	0.04553	0.03809	0.05433	0.12283	0.14494	0.07369	0.03078	0.00503	-0.03529	0.04677	0.03846	0.05554	0.12757	0.15817	0.08095	0.02896	0.00558	-0.03602
0.44	0.04561	0.03754	0.05474	0.12579	0.14877	0.07516	0.03204	0.0082	-0.03511	0.04699	0.03799	0.05586	0.13013	0.16191	0.08285	0.03035	0.00869	-0.03548
0.445	0.04571	0.037	0.0552	0.12869	0.15263	0.07677	0.03306	0.01084	-0.03482	0.04712	0.03754	0.0562	0.13257	0.16552	0.08423	0.03136	0.01119	-0.03516
0.45	0.04582	0.03649	0.0557	0.13152	0.15646	0.07849	0.03397	0.0128	-0.03443	0.04727	0.03707	0.05662	0.13493	0.16918	0.08579	0.0322	0.01318	-0.03466
0.455	0.04595	0.03602	0.05624	0.13452	0.16026	0.08023	0.03477	0.01438	-0.0339	0.04742	0.03663	0.05712	0.13736	0.17258	0.08768	0.03296	0.01475	-0.03416
0.46	0.04612	0.03558	0.05682	0.13751	0.16404	0.08211	0.03554	0.01556	-0.03326	0.04757	0.03627	0.05757	0.13991	0.17586	0.08948	0.03366	0.01585	-0.03351
0.465	0.04633	0.03518	0.05744	0.14042	0.16778	0.08412	0.03629	0.01639	-0.03259	0.0477	0.03585	0.05825	0.14236	0.18004	0.09155	0.03434	0.01663	-0.0327
0.47	0.04656	0.03481	0.05811	0.1433	0.17147	0.08615	0.03708	0.01699	-0.03188	0.04781	0.03543	0.05909	0.14483	0.18387	0.09382	0.03509	0.01718	-0.03175
0.475	0.04681	0.03448	0.05881	0.14618	0.17512	0.08818	0.03795	0.0175	-0.03089	0.04789	0.03506	0.05981	0.14746	0.18756	0.09599	0.03591	0.01765	-0.0306
0.48	0.04703	0.03419	0.05953	0.14898	0.17874	0.09034	0.03885	0.01793	-0.02978	0.04793	0.03472	0.06058	0.15012	0.19142	0.09817	0.0368	0.01802	-0.02918
0.485	0.04722	0.03395	0.06025	0.15177	0.1823	0.09259	0.03979	0.01838	-0.02844	0.0479	0.03439	0.06151	0.15233	0.19517	0.10044	0.03773	0.0184	-0.02762
0.49	0.04735	0.03377	0.06098	0.15443	0.18584	0.09477	0.04081	0.01885	-0.0267	0.04783	0.03416	0.06228	0.15454	0.19824	0.10264	0.0387	0.0189	-0.0259
0.495	0.04741	0.03366	0.06173	0.15703	0.18937	0.09695	0.04187	0.01936	-0.02473	0.04771	0.03394	0.06297	0.1568	0.20171	0.10482	0.03972	0.01945	-0.02386
0.5	0.04739	0.03362	0.06254	0.15971	0.19289	0.09925	0.04289	0.01991	-0.02281	0.04756	0.03374	0.06393	0.15893	0.20526	0.10711	0.04075	0.02005	-0.02165
0.505	0.0473	0.03364	0.06339	0.16237	0.19644	0.10156	0.04399	0.02052	-0.02065	0.04739	0.03356	0.06492	0.16113	0.2088	0.10939	0.04173	0.02068	-0.01939
0.51	0.04713	0.03371	0.06429	0.16499	0.20002	0.10375	0.04512	0.02118	-0.01833	0.0472	0.03339	0.06589	0.1637	0.21237	0.11163	0.04274	0.0213	-0.01689
0.515	0.04688	0.0338	0.06524	0.1676	0.20361	0.10599	0.04628	0.02185	-0.01609	0.04695	0.03326	0.06689	0.16628	0.21586	0.11382	0.04387	0.02189	-0.01431
0.52	0.04657	0.03391	0.0662	0.17019	0.2072	0.10832	0.04752	0.02255	-0.01378	0.04667	0.03319	0.06794	0.16888	0.21934	0.11598	0.04494	0.02247	-0.01203
0.525	0.04619	0.03403	0.06716	0.17277	0.21081	0.1106	0.04881	0.02328	-0.01143	0.04632	0.03317	0.06895	0.17166	0.2228	0.11812	0.04599	0.02306	-0.00959
0.53	0.04575	0.03414	0.0682	0.17532	0.21442	0.11278	0.05006	0.02398	-0.00931	0.0458	0.03321	0.06992	0.17441	0.22632	0.12021	0.04754	0.02365	-0.00777
0.535	0.04526	0.03424	0.06932	0.17774	0.21803	0.11507	0.05133	0.02469	-0.00748	0.04515	0.03331	0.07089	0.17686	0.22995	0.12248	0.04891	0.02425	-0.0049
0.54	0.04476	0.03435	0.07044	0.18019	0.22167	0.11742	0.05258	0.02542	-0.00585	0.04452	0.03347	0.0719	0.17945	0.23356	0.12473	0.05016	0.02489	-0.00318
0.545	0.04422	0.03447	0.07158	0.18272	0.22535	0.11968	0.05378	0.02611	-0.00444	0.04378	0.03369	0.07285	0.18213	0.23715	0.12684	0.05152	0.02556	-0.00117
0.55	0.04369	0.03463	0.07279	0.18524	0.22902	0.12189	0.05494	0.02682	-0.0031	0.043	0.03396	0.07371	0.1848	0.24076	0.12896	0.05294	0.02623	0.000376051
0.555	0.04315	0.03483	0.07398	0.18776	0.23267	0.12419	0.05613	0.02757	-0.00183	0.04234	0.03428	0.07472	0.18748	0.2443	0.13117	0.05393	0.02692	0.00239
0.56	0.04257	0.03508	0.07512	0.19031	0.23621	0.12646	0.05729	0.02829	-0.000475347	0.04173	0.03461	0.0757	0.19007	0.24772	0.13319	0.05509	0.02766	0.00301
0.565	0.04197	0.03539	0.07626	0.19293	0.2396	0.12861	0.05844	0.02905	0.000975332	0.04107	0.03498	0.07662	0.19258	0.25117	0.13561	0.0563	0.0284	0.00448
0.57	0.04136	0.03573	0.07742	0.1956	0.24308	0.13075	0.0596	0.02983	0.00237	0.04051	0.03537	0.07754	0.19506	0.25461	0.13803	0.05753	0.02917	0.00561
0.575	0.04074	0.03611	0.07855	0.19823	0.24677	0.13299	0.06079	0.03059	0.00366	0.04002	0.03576	0.07847	0.19739	0.25795	0.14041	0.05873	0.02997	0.00679
0.58	0.04011	0.0365	0.07962	0.20078	0.25045	0.13524	0.06202	0.03136	0.00498	0.03954	0.03616	0.07929	0.19958	0.26156	0.14278	0.05986	0.03079	0.00783
0.585	0.03954	0.03691	0.08072	0.20345	0.25427	0.13745	0.06323	0.03213	0.00618	0.03913	0.03657	0.08018	0.20195	0.26513	0.1451	0.06102	0.03159	0.00879
0.59	0.03901	0.03731	0.08187	0.20611	0.25826	0.13976	0.06448	0.03288	0.00726	0.03879	0.03698	0.08115	0.20442	0.26864	0.14695	0.06218	0.03236	0.00973
0.595	0.03853	0.03772	0.08295	0.20872	0.26216	0.14222	0.06582	0.03363	0.00838	0.03849	0.03747	0.08218	0.20691	0.27224	0.1491	0.06329	0.03318	0.01062
0.6	0.03812	0.03813	0.08401	0.21131	0.26588	0.14466	0.06721	0.03438	0.00948	0.0382	0.03792	0.08326	0.20941	0.2758	0.15144	0.0644	0.03405	0.01143
0.605	0.03777	0.03855	0.08514	0.21387	0.26964	0.14704	0.06855	0.0351	0.01045	0.03793	0.03834	0.08434	0.2119	0.27966	0.1537	0.0656	0.03488	0.0122
0.61	0.03751	0.03899	0.08628	0.21642	0.27339	0.14952	0.06995	0.03584	0.0114	0.03768	0.03874	0.0854	0.21435	0.28343	0.15597	0.0668	0.03566	0.01295
0.615	0.03731	0.03944	0.08737	0.21898	0.27695	0.1519	0.07136	0.03658	0.01231	0.03743	0.03912	0.08635	0.21674	0.28707	0.15838	0.06795	0.03643	0.01358
0.62	0.03717	0.03992	0.08848	0.22142	0.28039	0.15413	0.07271	0.03732	0.01318	0.03719	0.03942	0.08725	0.21911	0.29067	0.16069	0.06907	0.0371	0.01414
0.625	0.0371	0.04043	0.08963	0.22382	0.28381	0.15639	0.07404	0.03808	0.01403	0.03696	0.03974	0.0882	0.22155	0.29444	0.16298	0.07015	0.03771	0.01468
0.63	0.03708	0.04096	0.09074	0.22639	0.28713	0.1587	0.07533	0.03885	0.01489	0.03677	0.04009	0.08912	0.22402	0.29765	0.16541	0.07121	0.03832	0.01519
0.635	0.0371	0.04152	0.0918	0.22894	0.29071	0.16096	0.07659	0.03961	0.01568	0.03661	0.04043	0.08998	0.22633	0.30105	0.16788	0.0723	0.03901	0.0157
0.64	0.03715	0.04208	0.09288	0.23149	0.29443	0.16324	0.07781	0.04037	0.0165	0.0365	0.04083	0.09087	0.22847	0.30467	0.17032	0.07345	0.0397	0.01629
0.645	0.03723	0.04265	0.09397	0.23409	0.29823	0.16562	0.07896	0.04114	0.01732	0.03645	0.04123	0.09181	0.23068	0.30831	0.17285	0.07466	0.04045	0.01696
0.65	0.03733	0.0432	0.09508	0.23671	0.30205	0.16801	0.08005	0.04191	0.01812	0.03646	0.04159	0.09273	0.23303	0.31196	0.17535	0.07595	0.04122	0.01767
0.655	0.03742	0.04372	0.09618	0.23931	0.30595	0.17047	0.08122	0.04268	0.01894	0.03651	0.04196	0.09366	0.23537	0.3156	0.17769	0.07722	0.04197	0.01843
0.66	0.03752	0.04421	0.09724	0.24197	0.30967	0.17299	0.0824	0.04346	0.01979	0.03661	0.04234	0.09466	0.23797	0.31919	0.1801	0.07819	0.04272	0.0192
0.665	0.03763	0.04468	0.09837	0.24467	0.31343	0.17554	0.08361	0.04424	0.02064	0.03675	0.04268	0.09576	0.2408	0.32277	0.18234	0.08016	0.04352	0.01993
0.67	0.03774	0.04514	0.09953	0.24736	0.31726	0.1781	0.08486	0.04504	0.02147	0.03694	0.04304	0.09686	0.24351	0.32631	0.18501	0.08037	0.04433	0.02061
0.675	0.03786	0.04558	0.10064	0.25009	0.32103	0.18069	0.08616	0.04588	0.0223	0.03709	0.04343	0.09794	0.24612	0.32985	0.18757	0.08144	0.04514	0.0213
0.68	0.03802	0.04603	0.10174	0.25283	0.32463	0.18322	0.08751	0.04674	0.02306	0.03727	0.04384	0.0991	0.24889	0.33346	0.19006	0.0867	0.04596	0.02196
0.685	0.03821	0.04649	0.10294	0.25545	0.32818	0.18563	0.0889	0.04765	0.02379	0.03743	0.04428	0.10023	0.25162	0.33712	0.19254	0.08775	0.04679	0.02262
0.69	0.03843	0.04696	0.1041	0.25804	0.33174	0.18814	0.09032	0.04856	0.02449	0.0376	0.04475	0.10131	0.2543	0.34084	0.19521	0.08809	0.04757	0.02332
0.695	0.03871	0.04742	0.10519	0.26067	0.33524	0.19059	0.09176	0.04949	0.02516	0.03775	0.04523	0.10243	0.25703	0.34485	0.19733	0.09063	0.0483	0.02403
0.7	0.03901	0.0479	0.10631	0.26325	0.33881	0.19295	0.09321	0.05042	0.02584	0.03798	0.04575	0.10357	0.25963	0.34882	0.19966	0.09202	0.04901	0.02473
0.705	0.03932	0.04841	0.10747	0.26586	0.34254	0.19539	0.09466	0.05132	0.02657	0.0382	0.04629	0.10474	0.26204	0.3527	0.20221	0.08943	0.04972	0.02545
0.71	0.0397	0.04889	0.10863	0.26873	0.34626	0.19784	0.09613	0.05217	0.02731	0.03847	0.0468	0.10611	0.26457	0.35656	0.20466	0.09132	0.05042	0.02622
0.715	0.04009	0.04939	0.10975	0.27149	0.34996	0.20027	0.09754	0.053	0.02805	0.03875	0.04733	0.10741	0.26714	0.36037	0.20706	0.09293	0.05113	0.027
0.72	0.04046	0.04993	0.1109	0.27427	0.35369	0.20283	0.09893	0.05377	0.02877	0.03903	0.04785	0.10861	0.26961	0.3639	0.20942	0.09418	0.05183	0.02774
0.725	0.04081	0.05048	0.11209	0.27721	0.35747	0.20548	0.10037	0.05451	0.02948	0.0393	0.04833	0.10984	0.27208	0.3675	0.21168	0.09577	0.05259	0.02847
0.73	0.04114	0.05104	0.11326	0.28004	0.36128	0.20811	0.10181	0.05527	0.03015	0.03956	0.04881	0.11105	0.2747	0.37115	0.21376	0.09721	0.05338	0.02917
0.735	0.04141	0.05161	0.11439	0.28259	0.36514	0.21075	0.10322	0.05605	0.03078	0.03979	0.04929	0.11205	0.27718	0.37479	0.21638	0.09872	0.05417	0.02984
0.74	0.04167	0.05217	0.11559	0.28525	0.36906	0.2134	0.10465	0.05687	0.03138	0.04	0.04973	0.11314	0.2797	0.37846	0.21927	0.10028	0.05502	0.03047
0.745	0.04192	0.05272	0.11683	0.28796	0.373	0.21596	0.10609	0.05775	0.03201	0.04021	0.05018	0.11433	0.28226	0.38213	0.22191	0.10179	0.05587	0.03112
0.75	0.04218	0.05324	0.11805	0.29051	0.37694	0.21843	0.10755	0.05865	0.03263	0.04038	0.05065	0.11551	0.28478	0.3858	0.22451	0.10329	0.05675	0.03165
0.755	0.04247	0.05376	0.11925	0.29305	0.38089	0.22092	0.10898	0.05954	0.03328	0.04056	0.05113	0.11673	0.2873	0.38946	0.2273	0.10474	0.05763	0.03251
0.76	0.04275	0.0543	0.12047	0.29574	0.38483	0.2234	0.11035	0.06045	0.03399	0.04071	0.05163	0.11795	0.28978	0.39306	0.22971	0.10609	0.0585	0.03318
0.765	0.04304	0.05481	0.12179	0.29825	0.38878	0.22589	0.11176	0.06137	0.03477	0.04084	0.05215	0.1192	0.29204	0.39665	0.23199	0.10748	0.05938	0.03372
0.77	0.04337	0.05531	0.1231	0.30091	0.3927	0.22846	0.11321	0.0623	0.03557	0.04098	0.05269	0.12046	0.29471	0.40012	0.23455	0.10889	0.06024	0.03427
0.775	0.04371	0.05582	0.12433	0.30373	0.39665	0.23103	0.11465	0.06323	0.03641	0.04114	0.05326	0.12167	0.2976	0.40323	0.23713	0.11028	0.06105	0.03498
0.78	0.04406	0.05633	0.12562	0.30644	0.40062	0.23354	0.11609	0.06421	0.03722	0.04134	0.05384	0.12287	0.30029	0.40758	0.23968	0.11165	0.06195	0.03536
0.785	0.04442	0.05685	0.12702	0.30905	0.40455	0.23616	0.11755	0.06526	0.03798	0.04159	0.05439	0.12417	0.30301	0.41151	0.24228	0.11313	0.06281	0.03592
0.79	0.0448	0.05739	0.12828	0.31184	0.40846	0.23878	0.11903	0.06625	0.0387	0.0419	0.05495	0.12548	0.30584	0.41515	0.24482	0.11459	0.06356	0.03661
0.795	0.04513	0.05793	0.12955	0.31448	0.41236	0.24131	0.12053	0.06721	0.03937	0.04226	0.05552	0.12673	0.30861	0.41898	0.24725	0.11596	0.06432	0.03723
0.8	0.04546	0.05848	0.1309	0.31709	0.41622	0.24384	0.12202	0.06819	0.04002	0.04267	0.05606	0.12804	0.31133	0.42311	0.24967	0.11728	0.06511	0.03795
0.805	0.04577	0.05902	0.13225	0.31985	0.42001	0.24648	0.12346	0.06916	0.04066	0.04312	0.05659	0.12941	0.31409	0.42601	0.2521	0.11863	0.06579	0.03859
0.81	0.04608	0.05956	0.13353	0.32259	0.42381	0.24915	0.12497	0.0701	0.04132	0.04359	0.05716	0.13068	0.31676	0.42944	0.2545	0.12003	0.06653	0.03924
0.815	0.04636	0.06011	0.1348	0.32533	0.42765	0.25174	0.12649	0.07105	0.04196	0.04405	0.05764	0.1319	0.31954	0.43321	0.25692	0.12141	0.06737	0.03987
0.82	0.04664	0.06067	0.13607	0.32808	0.4315	0.2546	0.128	0.07196	0.04261	0.04451	0.05831	0.13316	0.32213	0.43693	0.25938	0.12285	0.06825	0.04056
0.825	0.04691	0.06129	0.13739	0.33071	0.43537	0.2576	0.12953	0.07283	0.04327	0.04493	0.05897	0.13441	0.32471	0.44076	0.26194	0.12435	0.06918	0.04114
0.83	0.0472	0.06193	0.13868	0.33326	0.43928	0.26046	0.13105	0.07369	0.04392	0.04532	0.05951	0.1356	0.32753	0.44467	0.26449	0.12591	0.07013	0.04178
0.835	0.04749	0.06256	0.13993	0.3359	0.4432	0.26327	0.13252	0.07455	0.0446	0.04572	0.06004	0.13678	0.33042	0.44862	0.26702	0.12748	0.07106	0.04243
0.84	0.04781	0.06321	0.14132	0.33856	0.44709	0.26624	0.1341	0.07543	0.04527	0.04612	0.06067	0.13802	0.33328	0.45257	0.26946	0.12905	0.072	0.04312
0.845	0.04818	0.06389	0.14265	0.3412	0.45099	0.26909	0.13568	0.07635	0.04593	0.04651	0.0611	0.13928	0.33614	0.45652	0.27193	0.13059	0.07291	0.0438
0.85	0.04856	0.06451	0.14396	0.34384	0.45491	0.27181	0.13726	0.07732	0.04658	0.04693	0.06154	0.14048	0.339	0.46047	0.2746	0.13215	0.07378	0.04449
0.855	0.04896	0.06513	0.14535	0.34653	0.45877	0.27459	0.13896	0.07822	0.04721	0.04736	0.06211	0.14167	0.34184	0.46438	0.2773	0.13371	0.07464	0.04524
0.86	0.04939	0.06575	0.14678	0.3493	0.46259	0.27744	0.14073	0.07908	0.0478	0.04775	0.06266	0.14296	0.34463	0.46823	0.27996	0.13517	0.07549	0.04598
0.865	0.0498	0.06635	0.14809	0.35209	0.46641	0.28026	0.14242	0.08001	0.04838	0.04814	0.06318	0.14422	0.34739	0.47208	0.28271	0.1366	0.07633	0.04669
0.87	0.05018	0.06693	0.14941	0.3548	0.47024	0.28306	0.14407	0.08093	0.049	0.04852	0.06373	0.14542	0.35005	0.47593	0.28547	0.13812	0.07717	0.04739
0.875	0.05056	0.0675	0.15071	0.35759	0.47411	0.28586	0.14574	0.08186	0.04961	0.04888	0.06434	0.14668	0.35256	0.47971	0.28788	0.13966	0.07803	0.04807
0.88	0.05091	0.06806	0.15201	0.36049	0.47807	0.28868	0.14742	0.08281	0.05027	0.04922	0.06494	0.14796	0.35503	0.48362	0.2902	0.14114	0.0789	0.04871
0.885	0.05124	0.06863	0.15333	0.36337	0.48216	0.29151	0.14907	0.08375	0.05098	0.04954	0.06556	0.14916	0.35766	0.48756	0.29282	0.14264	0.07977	0.04933
0.89	0.05158	0.06919	0.15464	0.36626	0.48639	0.29435	0.15065	0.08459	0.0517	0.04988	0.06621	0.15038	0.36023	0.49138	0.29551	0.14415	0.08067	0.04996
0.895	0.05199	0.06977	0.15601	0.36914	0.49069	0.29707	0.15219	0.08544	0.05239	0.05022	0.06681	0.15169	0.36274	0.49509	0.29813	0.14565	0.08164	0.05059
0.9	0.05239	0.07034	0.15747	0.37201	0.49503	0.29982	0.1537	0.08628	0.05312	0.05062	0.06734	0.15299	0.3654	0.49876	0.30088	0.14721	0.08257	0.0512
0.905	0.05283	0.07092	0.15891	0.37492	0.49939	0.30268	0.15519	0.08713	0.05384	0.05108	0.06787	0.15425	0.36808	0.50224	0.30374	0.14881	0.08347	0.05182
0.91	0.05326	0.0715	0.16034	0.37777	0.50373	0.30543	0.15671	0.08801	0.05452	0.0516	0.06837	0.15559	0.37059	0.50567	0.30638	0.15045	0.08439	0.05247
0.915	0.05365	0.07207	0.16192	0.38045	0.50799	0.30806	0.15832	0.08894	0.05523	0.05215	0.06884	0.15699	0.37305	0.50921	0.30896	0.15209	0.08526	0.0531
0.92	0.05403	0.07264	0.16357	0.38325	0.51216	0.31082	0.16007	0.08988	0.05593	0.05273	0.06931	0.15839	0.37549	0.51286	0.31164	0.15375	0.08608	0.05372
0.925	0.05441	0.0732	0.16515	0.3861	0.51626	0.31363	0.16184	0.09083	0.05658	0.05326	0.06978	0.15979	0.3779	0.5166	0.31438	0.15528	0.08691	0.05436
0.93	0.05477	0.07376	0.16677	0.38889	0.52029	0.3163	0.16362	0.09178	0.05721	0.05373	0.07027	0.16119	0.3806	0.52044	0.31717	0.15671	0.08776	0.05501
0.935	0.05511	0.07434	0.16849	0.39166	0.52423	0.31897	0.16545	0.09272	0.05786	0.05415	0.07081	0.16273	0.38319	0.52434	0.31987	0.15823	0.0886	0.05561
0.94	0.05557	0.07493	0.17013	0.39446	0.52811	0.32181	0.1672	0.09365	0.05846	0.05452	0.07139	0.16423	0.38598	0.52828	0.32253	0.15976	0.08944	0.05623
0.945	0.05597	0.07554	0.17176	0.39728	0.53199	0.32448	0.16896	0.09459	0.05907	0.05483	0.07198	0.16572	0.38909	0.53225	0.32532	0.16119	0.09028	0.05686
0.95	0.05637	0.07618	0.1734	0.39978	0.53578	0.32746	0.17059	0.09556	0.05973	0.05512	0.07264	0.16733	0.39171	0.53624	0.32778	0.16291	0.09115	0.05747
	0.05678								0.06038	0.0554								0.05811
	0.0572								0.06101	0.0557								0.05877
	0.05754								0.06168	0.05602								0.05945
	0.05789								0.06235	0.05637								0.06014
	0.05827								0.06304	0.05675								0.06086
	0.05866								0.06375	0.0572								0.06158
	0.05903								0.06444	0.05766								0.06231
	0.05942								0.06513	0.05811								0.06307
	0.05983								0.06582	0.05857								0.06384
	0.06025								0.06647	0.05901								0.06458
	0.06066								0.06712	0.0594								0.06531
	0.06111								0.06782	0.05975								0.06603
	0.06158								0.06853	0.06009								0.06669
	0.06206								0.06923	0.06042								0.06734
	0.06257								0.06998	0.06077								0.06799
	0.06309								0.07071	0.06114								0.06861
	0.0636								0.07142	0.06152								0.06924
	0.0641								0.07215	0.06194								0.06988
	0.06462								0.07288	0.06237								0.07049
	0.06511								0.07361	0.06281								0.07113
	0.06561								0.07438	0.06326								0.07178
	0.06614								0.07515	0.06375								0.07243
	0.06667								0.07587	0.06424								0.07312
	0.06714								0.07658	0.06471								0.07384
	0.06762								0.07725	0.06515								0.07455
	0.06805								0.07791	0.06559								0.07523
	0.06841								0.07858	0.066								0.07594
	0.06874								0.07927	0.0664								0.07663
	0.06904								0.07995	0.06681								0.07731
	0.06929								0.08065	0.06726								0.07801
	0.06954								0.08132	0.06774								0.07874
	0.06982								0.08196	0.06821								0.07942
	0.07012								0.0826	0.06868								0.08015
	0.07046								0.08322	0.06914								0.08087
	0.07086								0.08384	0.06957								0.08155
	0.07133								0.08448	0.06996								0.08225
	0.07188								0.08511	0.07035								0.083
	0.07248								0.08574	0.0707								0.08372
	0.07314								0.08642	0.07106								0.08445
	0.07383								0.0871	0.07145								0.08523
	0.07447								0.08783	0.07183								0.08598
	0.07508								0.08858	0.07224								0.08672
	0.07566								0.08932	0.07267								0.08751
	0.07617								0.09008	0.07311								0.08833
	0.07663								0.09078	0.07351								0.08912
	0.07708								0.09159	0.07396								0.08994
	0.07746								0.0924	0.07443								0.09073
	0.0778								0.09323	0.07493								0.09147
	0.07814								0.09405	0.07546								0.09218
	0.07849								0.09492	0.07601								0.09287
	0.07885								0.09564	0.07654								0.09355
	0.07928								0.09631	0.07702								0.09426
	0.07975								0.09697	0.07743								0.09495
	0.08024								0.0976	0.0778								0.09565
	0.08076								0.09822	0.07812								0.09639
	0.08128								0.09885	0.07839								0.09715
	0.08178								0.09952	0.07866								0.09794
	0.08227								0.10026	0.07896								0.09875
	0.08273								0.10102	0.07926								0.09961
	0.08317								0.10179	0.07959								0.10045
	0.0836								0.10258	0.07997								0.10125
	0.08402								0.10334	0.08041								0.10204
	0.08448								0.10409	0.08091								0.10284
	0.08493								0.10484	0.08146								0.10358
	0.0854								0.10562	0.08204								0.10434
	0.08589								0.10637	0.08262								0.10513
	0.08635								0.10714	0.08315								0.10589
	0.08678								0.10788	0.08362								0.10663
	0.08723								0.10864	0.08407								0.10738
	0.08767								0.10937	0.08448								0.10809
	0.08807								0.11012	0.0849								0.10881
	0.08848								0.11085	0.0854								0.10955
	0.08887								0.11158	0.08594								0.11031
	0.08924								0.11225	0.0865								0.11112
	0.08959								0.11298	0.08714								0.11197
	0.08999								0.11372	0.08775								0.11278
	0.09041								0.1145	0.08833								0.11359
	0.09089								0.11534	0.08891								0.11446
	0.09146								0.11624	0.08946								0.11529
	0.09208								0.11711	0.08991								0.11614
	0.09271								0.11796	0.09032								0.11704
	0.09336								0.11878	0.09069								0.1179
	0.09398								0.11958	0.09098								0.11872
	0.09454								0.12035	0.09125								0.11954
	0.0951								0.12109	0.09155								0.12035
	0.09566								0.12185	0.09187								0.12111
	0.09615								0.12262	0.09225								0.1219
	0.09662								0.12332	0.09273								0.12269
	0.09709								0.12401	0.09325								0.12342
	0.09753								0.12475	0.09379								0.12415
	0.09798								0.12547	0.09439								0.12491
	0.09847								0.12623	0.09505								0.12567
	0.09898								0.12708	0.09569								0.12645
	0.09947								0.12793	0.09635								0.12722
	0.09997								0.12877	0.097								0.12799
	0.10044								0.12964	0.0976								0.12875
	0.10086								0.13048	0.09817								0.1295
	0.10124								0.13132	0.09871								0.13024
	0.10162								0.13216	0.09921								0.13102
	0.10198								0.13297	0.09971								0.13185
	0.10235								0.1338	0.10024								0.13267
	0.10273								0.13461	0.10075								0.13355
	0.1031								0.1354	0.1013								0.13444
	0.10346								0.13622	0.10188								0.13532
	0.10383								0.13709	0.10247								0.13621
	0.1042								0.13795	0.10305								0.13711
	0.10462								0.13885	0.10363								0.13796
	0.10509								0.13974	0.10419								0.13882
	0.10559								0.1406	0.10469								0.1397
	0.10617								0.14146	0.10516								0.14053
	0.10678								0.1423	0.10562								0.14133
	0.10737								0.14312	0.10603								0.14216
	0.10796								0.14398	0.10641								0.14298
	0.10855								0.14484	0.10683								0.1438
	0.1091								0.14568	0.10724								0.14462
	0.10962								0.14654	0.10763								0.14546
	0.11016								0.14742	0.10805								0.14631
	0.11067								0.14829	0.1085								0.14712
	0.11116								0.14919	0.10898								0.14789
	0.11166								0.15009	0.1095								0.1487
	0.11213								0.15099	0.11006								0.14953
	0.11258								0.15187	0.11068								0.15034
	0.11303								0.1527	0.1113								0.15121
	0.1135								0.1535	0.11189								0.15212
	0.11396								0.15435	0.11248								0.15297
	0.11446								0.15518	0.11305								0.15379
	0.11498								0.15604	0.11357								0.15462
	0.11557								0.15697	0.11409								0.15542
	0.11617								0.15793	0.1146								0.15625
	0.11678								0.15887	0.11507								0.15715
	0.1174								0.15981	0.11551								0.15803
	0.11804								0.16077	0.11595								0.15893
	0.11864								0.16172	0.11636								0.15988
	0.11923								0.16264	0.11675								0.16079
	0.11983								0.16351	0.1172								0.16168
	0.12038								0.1644	0.1177								0.16265
	0.12085								0.16523	0.11822								0.1636
	0.12131								0.166	0.1188								0.1645
	0.12175								0.16683	0.11944								0.16541
	0.12216								0.16772	0.12009								0.16632
	0.12263								0.16864	0.12075								0.16721
	0.12315								0.16959	0.12141								0.16811
	0.12372								0.17063	0.12209								0.16902
	0.12433								0.17162	0.12275								0.16998
	0.12498								0.1726	0.12337								0.17095
	0.12558								0.17358	0.12397								0.17188
	0.12617								0.17454	0.12454								0.1728
	0.12671								0.17547	0.12508								0.17374
	0.12721								0.17644	0.1256								0.17466
	0.12767								0.1774	0.12615								0.17558
	0.12809								0.17836	0.1267								0.17649
	0.12847								0.17936	0.12725								0.17743
	0.12888								0.18038	0.12786								0.17837
	0.12928								0.18143	0.12849								0.17927
	0.12968								0.1825	0.12912								0.18021
	0.13013								0.18355	0.12977								0.18117
	0.1306								0.1846	0.13045								0.1821
	0.13109								0.18565	0.13108								0.18304
	0.13161								0.18662	0.13167								0.18398
	0.1322								0.18757	0.13226								0.18486
	0.13278								0.18855	0.1328								0.18577
	0.13342								0.18949	0.13331								0.1867
	0.13408								0.19041	0.13382								0.18766
	0.13476								0.19139	0.13433								0.18866
	0.13543								0.19235	0.13486								0.1897
	0.13613								0.1933	0.1354								0.19076
	0.13681								0.19429	0.13592								0.19178
	0.13751								0.19528	0.13648								0.19274
	0.13815								0.19625	0.13708								0.19374
	0.13885								0.19726	0.13766								0.19472
	0.13954								0.19828	0.13827								0.19567
	0.14023								0.19928	0.13887								0.19668
	0.14087								0.20026	0.13942								0.19772
	0.14155								0.20123	0.13993								0.1987
	0.14213								0.20221	0.14042								0.19971
	0.14264								0.20321	0.1409								0.20071
	0.14312								0.20418	0.1414								0.20172
	0.14357								0.20518	0.14198								0.20276
	0.14395								0.20623	0.14259								0.20384
	0.14432								0.20724	0.14323								0.20492
	0.14475								0.20824	0.14393								0.20603
	0.14526								0.2093	0.14463								0.20713
	0.14582								0.21034	0.14531								0.20825
	0.14648								0.21137	0.146								0.20937
	0.1472								0.21243	0.1467								0.21045
	0.14796								0.21347	0.14742								0.2115
	0.1487								0.21446	0.14816								0.21255
	0.14942								0.21555	0.14887								0.21357
	0.15013								0.21663	0.14959								0.21455
	0.1508								0.21775	0.15033								0.21559
	0.15141								0.21894	0.15102								0.21664
	0.15202								0.22014	0.15169								0.21769
	0.15267								0.2213	0.15239								0.21877
	0.15331								0.22245	0.15303								0.21989
	0.15399								0.22356	0.15365								0.22102
	0.15472								0.22465	0.15426								0.22217
	0.15546								0.22577	0.15482								0.22329
	0.15618								0.22682	0.15533								0.22442
	0.15694								0.22785	0.15587								0.22557
	0.15767								0.22892	0.15639								0.22664
	0.15838								0.22992	0.1569								0.22773
	0.15912								0.23087	0.15748								0.22883
	0.15986								0.23187	0.1581								0.22987
	0.16056								0.23291	0.15874								0.23093
	0.16129								0.23395	0.15942								0.23204
	0.162								0.23504	0.16013								0.23314
	0.16266								0.23617	0.16086								0.23427
	0.16332								0.23727	0.16156								0.23543
	0.16397								0.23842	0.16225								0.23652
	0.16457								0.23959	0.1629								0.2376
	0.16519								0.24076	0.16355								0.23871
	0.16579								0.24199	0.16415								0.2398
	0.16637								0.24323	0.16474								0.24092
	0.16697								0.24439	0.16534								0.24207
	0.16757								0.2455	0.16593								0.24325
	0.16814								0.24662	0.16652								0.24437
	0.16873								0.24771	0.16714								0.24545
	0.16933								0.24884	0.16775								0.24656
	0.16991								0.25004	0.16832								0.2477
	0.17053								0.25121	0.16888								0.24879
	0.17118								0.25239	0.16941								0.24997
	0.17184								0.25358	0.16988								0.25121
	0.17255								0.2547	0.17034								0.25238
	0.1733								0.25572	0.17082								0.25352
	0.17402								0.25682	0.17132								0.25471
	0.17477								0.25787	0.17185								0.25587
	0.17552								0.25889	0.17244								0.25697
	0.17623								0.26001	0.17309								0.25817
	0.17693								0.26114	0.17378								0.25942
	0.17764								0.26226	0.17448								0.26064
	0.17831								0.26345	0.17514								0.26187
	0.17894								0.26467	0.17581								0.2632
	0.17951								0.2659	0.17648								0.26449
	0.18006								0.26721	0.1771								0.26581
	0.18059								0.26857	0.17772								0.26719
	0.18109								0.26989	0.17834								0.26862
	0.18162								0.27121	0.17891								0.27003
	0.18223								0.27247	0.17943								0.27142
	0.18284								0.27374	0.17996								0.27275
	0.18349								0.27494	0.18051								0.27404
	0.18422								0.27605	0.1811								0.27527
	0.18496								0.27719	0.18178								0.27648
	0.18569								0.27833	0.18251								0.27768
	0.18643								0.27942	0.18327								0.2789
	0.18715								0.28055	0.18408								0.28008
	0.18787								0.28179	0.18491								0.2812
	0.1886								0.28302	0.1857								0.28231
	0.18934								0.28422	0.18648								0.2835
	0.19011								0.28548	0.18728								0.28462
	0.19094								0.28675	0.18802								0.28579
	0.19173								0.28798	0.18874								0.2871
	0.19253								0.28932	0.1895								0.28841
	0.19339								0.29071	0.1903								0.28968
	0.19422								0.29212	0.19112								0.29104
	0.19503								0.29358	0.19195								0.29237
	0.19588								0.29507	0.19279								0.29364
	0.19669								0.29644	0.1936								0.29495
	0.19746								0.2978	0.19433								0.29625
	0.19821								0.2991	0.19499								0.29745
	0.19894								0.30039	0.19565								0.29866
	0.19967								0.30167	0.19632								0.29991
	0.20042								0.30295	0.19699								0.3012
	0.20116								0.30421	0.19772								0.30255
	0.20195								0.30556	0.19852								0.30394
	0.20276								0.30684	0.19929								0.30539
	0.20355								0.30815	0.20008								0.30683
	0.20438								0.30949	0.20092								0.30819
	0.20519								0.31091	0.20173								0.30951
	0.20597								0.31225	0.20253								0.31089
	0.20677								0.31364	0.20337								0.31224
	0.20759								0.31501	0.20415								0.31353
	0.20837								0.31623	0.20487								0.31492
	0.20914								0.3176	0.20558								0.31632
	0.20986								0.31898	0.20628								0.31763
	0.21052								0.32036	0.20698								0.31894
	0.21113								0.32178	0.20768								0.32026
	0.21173								0.32342	0.20841								0.32148
	0.21233								0.32483	0.20913								0.32272
	0.21297								0.32629	0.20979								0.32403
	0.21368								0.32771	0.21038								0.32529
	0.21442								0.32913	0.21096								0.32655
	0.21515								0.33052	0.21156								0.3279
	0.21595								0.33185	0.21217								0.32926
	0.21678								0.33311	0.21288								0.3306
	0.21759								0.33446	0.21367								0.33203
	0.21844								0.33576	0.21449								0.33353
	0.21933								0.33698	0.21532								0.33495
	0.22014								0.33834	0.2162								0.33639
	0.22092								0.33981	0.21702								0.33786
	0.22164								0.34117	0.21781								0.33933
	0.22228								0.34254	0.21861								0.34082
	0.22288								0.34402	0.21938								0.34231
	0.22347								0.34538	0.22009								0.34384
	0.22407								0.34671	0.22083								0.34536
	0.22471								0.3481	0.22159								0.34679
	0.2254								0.34951	0.2224								0.34821
	0.22611								0.35094	0.22328								0.34968
	0.22688								0.35246	0.22417								0.35113
	0.22764								0.35399	0.22508								0.3526
	0.22842								0.35548	0.22602								0.35416
	0.2292								0.35696	0.2269								0.35566
	0.22998								0.35844	0.22774								0.35708
	0.23072								0.35991	0.22864								0.35849
	0.23152								0.3614	0.2295								0.35986
	0.23235								0.3629	0.23034								0.36126
	0.23321								0.36443	0.2312								0.36271
	0.23407								0.36589	0.23202								0.36426
	0.23498								0.3673	0.23279								0.36591
	0.23584								0.3687	0.23358								0.36751
	0.2366								0.37009	0.23436								0.36912
	0.23738								0.37148	0.23511								0.37075
	0.23814								0.37298	0.2359								0.3723
	0.23883								0.37452	0.23669								0.37376
	0.23954								0.37603	0.23742								0.37533
	0.24024								0.37762	0.23813								0.37688
	0.24087								0.37921	0.23885								0.37836
	0.2415								0.3808	0.23953								0.37996
	0.24222								0.38243	0.24025								0.38159
	0.24298								0.38401	0.24101								0.38311
	0.24386								0.38553	0.24177								0.38463
	0.24487								0.38714	0.2425								0.38626
	0.24594								0.38873	0.24325								0.38783
	0.24703								0.39032	0.24403								0.38934
	0.24811								0.392	0.24476								0.39092
	0.24915								0.39364	0.24553								0.39245
	0.25015								0.39525	0.24638								0.39395
	0.25112								0.39682	0.24723								0.39543
	0.25199								0.39835	0.24808								0.39693
	0.25285								0.39978	0.24901								0.39847
	0.25362								0.40133	0.24998								0.40005
	0.25428								0.40288	0.25093								0.40153
	0.25491								0.40446	0.25189								0.40302
	0.25552								0.40618	0.25286								0.40463
	0.25611								0.40796	0.25378								0.40624
	0.25674								0.40961	0.25462								0.40788
	0.25743								0.41123	0.25542								0.40968
	0.25818								0.41286	0.25622								0.41146
	0.25893								0.41437	0.25702								0.41314
	0.25969								0.41593	0.25784								0.41479
	0.26049								0.41757	0.25868								0.41645
	0.26132								0.41921	0.25956								0.41804
	0.26215								0.42079	0.26044								0.41965
	0.26305								0.42239	0.26127								0.42131
	0.26404								0.42392	0.26206								0.42302
	0.26504								0.42549	0.26288								0.42472
	0.26604								0.42713	0.26371								0.42639
	0.26714								0.42885	0.26455								0.42803
	0.26826								0.4306	0.26547								0.42963
	0.26937								0.43238	0.26645								0.43122
	0.27051								0.43409	0.2674								0.43273
	0.27158								0.43579	0.26836								0.43426
	0.27251								0.4375	0.26936								0.43592
	0.27337								0.43919	0.27032								0.43756
	0.27417								0.44099	0.27127								0.43922
	0.27491								0.44285	0.27227								0.44101
	0.27571								0.44459	0.27328								0.44282
	0.27658								0.44628	0.27428								0.44465
	0.2775								0.44804	0.27526								0.44651
	0.27845								0.44972	0.27623								0.44826
	0.27944								0.4514	0.27715								0.44996
	0.28043								0.45321	0.27805								0.45175
	0.28143								0.45501	0.27892								0.45349
	0.28237								0.45669	0.27978								0.45525
	0.28328								0.45838	0.28067								0.45712
	0.28417								0.46002	0.28162								0.45896
	0.28501								0.46166	0.28253								0.46067
	0.28579								0.46335	0.28348								0.46242
	0.28662								0.46505	0.28457								0.46418
	0.28748								0.46673	0.28567								0.46596
	0.28833								0.46855	0.28679								0.46778
	0.28926								0.47025	0.28793								0.46967
	0.29025								0.47193	0.28901								0.47158
	0.29124								0.47373	0.29								0.47339
	0.29224								0.4756	0.29099								0.47511
	0.29326								0.47729	0.29189								0.47686
	0.29427								0.47907	0.2928								0.47861
	0.29529								0.48103	0.29373								0.48026
	0.29626								0.48283	0.29459								0.48197
	0.29718								0.48463	0.2954								0.48375
	0.29808								0.48654	0.29621								0.48551
	0.29894								0.48841	0.29694								0.4873
	0.29977								0.49016	0.29761								0.4891
	0.30061								0.49202	0.29831								0.49088
	0.30149								0.4939	0.29902								0.49267
	0.30238								0.49573	0.29975								0.49452
	0.30332								0.49756	0.30059								0.49632
	0.30426								0.49937	0.30154								0.49818
	0.30517								0.50123	0.30258								0.50015
	0.30612								0.50305	0.30372								0.50211
	0.30713								0.50484	0.30492								0.50408
	0.30812								0.50678	0.30614								0.50607
	0.30918								0.50878	0.30733								0.50805
	0.31034								0.51066	0.30842								0.51001
	0.31153								0.51264	0.30943								0.51191
	0.31274								0.51471	0.3104								0.5137
	0.31398								0.51663	0.31128								0.5155
	0.31517								0.51846	0.31216								0.5174
	0.31634								0.5204	0.31312								0.51924
	0.31749								0.52222	0.31412								0.52119
	0.31855								0.52399	0.31517								0.52322
	0.31961								0.5259	0.31636								0.52516
	0.32073								0.52783	0.31756								0.52709
	0.32187								0.52971	0.31873								0.52902
	0.32302								0.5317	0.31995								0.53083
	0.32422								0.53374	0.32111								0.53266
	0.32538								0.53575	0.32215								0.53465
	0.32651								0.53776	0.32317								0.53655
	0.32761								0.53979	0.32419								0.53847
	0.32865								0.54188	0.32521								0.54053
	0.3297								0.54397	0.3263								0.54252
	0.3308								0.54594	0.32745								0.54435
	0.33188								0.54801	0.32867								0.54627
	0.33298								0.55009	0.3299								0.54826
	0.33416								0.55202	0.33109								0.55018
	0.33538								0.55399	0.33226								0.55217
	0.33657								0.55614	0.33346								0.55434
	0.33778								0.55819	0.33459								0.55639
	0.33899								0.56013	0.33567								0.55841
	0.34019								0.56222	0.33682								0.5605
	0.34136								0.56422	0.33796								0.56264
	0.34253								0.56605	0.33914								0.56467
	0.34371								0.56796	0.34039								0.5668
	0.34488								0.5699	0.34163								0.5689
	0.34602								0.57172	0.34288								0.57084
	0.34716								0.5736	0.34417								0.57275
	0.34833								0.57559	0.34541								0.57468
	0.34945								0.57759	0.34658								0.57655
	0.35057								0.57957	0.34784								0.57845
	0.35172								0.5816	0.34905								0.58041
	0.35283								0.58367	0.35015								0.58233
	0.35392								0.58573	0.35123								0.5843
	0.35511								0.5877	0.35235								0.58639
	0.35633								0.58973	0.35341								0.58847
	0.35754								0.59188	0.35448								0.59068
	0.35883								0.59389	0.35567								0.59294
	0.36016								0.59589	0.35685								0.59507
	0.36148								0.59799	0.35809								0.59717
	0.3628								0.60004	0.35941								0.59937
	0.36415								0.60189	0.36076								0.60142
	0.36561								0.60383	0.36202								0.60349
	0.36711								0.60583	0.36334								0.60571
	0.36861								0.60771	0.36457								0.60783
	0.37019								0.60963	0.36571								0.60979
	0.37177								0.61178	0.36688								0.61185
	0.37318								0.61391	0.36807								0.6139
	0.37455								0.61596	0.36924								0.61575
	0.37591								0.61819	0.37046								0.61769
	0.37716								0.62048	0.37178								0.61969
	0.37834								0.62261	0.37304								0.62156
	0.37958								0.62471	0.37424								0.62338
	0.38077								0.6269	0.37546								0.62532
	0.38188								0.62903	0.37665								0.62725
	0.38304								0.63099	0.37773								0.62913
	0.38425								0.63279	0.3789								0.63105
	0.38543								0.63489	0.38018								0.63298
	0.3867								0.63688	0.38141								0.63494
	0.38799								0.63884	0.38266								0.63691
	0.38917								0.641	0.38398								0.63885
	0.39029								0.64335	0.38523								0.64085
	0.39141								0.64536	0.38639								0.64283
	0.39245								0.64738	0.38756								0.64474
	0.39351								0.64946	0.38874								0.64658
	0.39469								0.65134	0.38987								0.64854
	0.39587								0.6532	0.39102								0.65045
	0.39703								0.65515	0.39224								0.65233
	0.39823								0.65709	0.39349								0.65432
	0.3995								0.65897	0.39475								0.65631
	0.40074								0.66095	0.3961								0.65817
	0.40204								0.66293	0.39742								0.66011
	0.40334								0.66481	0.3987								0.66218
	0.40459								0.66665	0.3999								0.66408
	0.40571								0.66847	0.40105								0.66601
	0.40674								0.67032	0.40211								0.66803
	0.40768								0.6721	0.40314								0.6699
	0.40861								0.67381	0.40414								0.67163
	0.40955								0.67563	0.40522								0.67345
	0.41056								0.6774	0.40626								0.67526
	0.41167								0.67905	0.40726								0.67693
	0.41278								0.68078	0.4083								0.67871
	0.41384								0.68262	0.40934								0.68054
	0.41492								0.68441	0.41034								0.68233
	0.4159								0.68619	0.41141								0.68418
	0.41678								0.68806	0.41254								0.68607
	0.41762								0.68987	0.41358								0.68786
	0.41845								0.69157	0.41458								0.68964
	0.41919								0.69329	0.41553								0.69141
	0.41994								0.69496	0.41637								0.69306
	0.42068								0.69654	0.41711								0.69474
	0.42147								0.6981	0.41787								0.69651
	0.42228								0.69968	0.41863								0.69819
	0.42314								0.70115	0.41942								0.69987
	0.42407								0.70266	0.42025								0.70157
	0.42505								0.70426	0.42115								0.70318
	0.42601								0.70581	0.42207								0.7047
	0.42698								0.70742	0.423								0.70626
	0.42791								0.70912	0.42391								0.7078
	0.42877								0.71085	0.42483								0.70935
	0.42959								0.71252	0.42572								0.71085
	0.43037								0.71415	0.42658								0.71241
	0.43109								0.71576	0.42745								0.714
	0.43182								0.7173	0.42833								0.71555
	0.43257								0.71871	0.42917								0.71709
	0.43336								0.72003	0.43								0.71878
	0.43421								0.72138	0.4308								0.72039
	0.43509								0.72267	0.43154								0.72194
	0.43596								0.72389	0.43223								0.72356
	0.43682								0.72521	0.43292								0.72512
	0.43763								0.72656	0.43366								0.72657
	0.43835								0.72792	0.43449								0.7281
	0.43905								0.72932	0.43539								0.72963
	0.43973								0.73082	0.43642								0.73107
	0.44038								0.73225	0.43754								0.73253
	0.44107								0.73368	0.43862								0.73404
	0.44185								0.73515	0.43961								0.73543
	0.44266								0.73665	0.44056								0.73678
	0.44349								0.73813	0.44144								0.73813
	0.44439								0.73961	0.44219								0.73948
	0.44529								0.74112	0.44297								0.74082
	0.44612								0.74258	0.44376								0.74219
	0.44694								0.74397	0.44451								0.74361
	0.44772								0.74536	0.44526								0.74508
	0.4484								0.74683	0.44607								0.74649
	0.44907								0.74828	0.44687								0.74788
	0.44973								0.74976	0.4477								0.74936
	0.45043								0.75126	0.4486								0.75083
	0.45114								0.75273	0.44949								0.75224
	0.45188								0.75412	0.4503								0.75377
	0.45266								0.75551	0.45112								0.75527
	0.45349								0.75691	0.45188								0.75666
	0.45431								0.75829	0.45254								0.75798
	0.45521								0.75967	0.45319								0.75933
	0.45615								0.76109	0.45386								0.7606
	0.45711								0.76256	0.4545								0.76189
	0.45808								0.76391	0.45517								0.76326
	0.4591								0.76527	0.45591								0.76463
	0.46009								0.76669	0.45665								0.76598
	0.46102								0.7681	0.45742								0.76737
	0.46195								0.76947	0.45827								0.76877
	0.46287								0.77094	0.45914								0.77016
	0.46371								0.77236	0.45999								0.77155
	0.46453								0.77371	0.46088								0.77296
	0.46535								0.77511	0.4618								0.77438
	0.4661								0.77651	0.46269								0.77572
	0.46681								0.77794	0.46362								0.777
	0.46751								0.77944	0.4646								0.77831
	0.4682								0.78094	0.4656								0.7796
	0.4689								0.78234	0.46656								0.7808
	0.46962								0.78376	0.46747								0.78207
	0.47032								0.78507	0.4683								0.78334
	0.47101								0.78626	0.46907								0.78456
	0.4717								0.78743	0.4698								0.78583
	0.47235								0.7886	0.47055								0.78711
	0.47303								0.78968	0.47133								0.78833
	0.47373								0.79074	0.47221								0.7896
	0.47446								0.79185	0.47313								0.79095
	0.47523								0.79297	0.47404								0.79225
	0.47608								0.79413	0.47496								0.79354
	0.47694								0.79537	0.47591								0.79491
	0.47787								0.79667	0.47679								0.79624
	0.47885								0.79796	0.47761								0.79755
	0.47981								0.79927	0.47841								0.79887
	0.48074								0.80055	0.47912								0.80019
	0.48164								0.80181	0.4797								0.8015
	0.48243								0.80301	0.48024								0.80278
	0.4831								0.80415	0.48075								0.80397
	0.48377								0.80532	0.48123								0.80511
	0.4844								0.8065	0.48177								0.80626
	0.48504								0.80769	0.48237								0.80732
	0.48574								0.80892	0.48297								0.80842
	0.4865								0.81023	0.48365								0.80958
	0.48727								0.81151	0.48436								0.81071
	0.48803								0.81285	0.48504								0.81193
	0.48877								0.81415	0.48571								0.81322
	0.48951								0.81542	0.48643								0.81448
	0.49024								0.81665	0.48712								0.81573
	0.49092								0.81796	0.48777								0.81707
	0.49165								0.81921	0.48847								0.81835
	0.49239								0.82042	0.48918								0.81956
	0.4931								0.8217	0.48989								0.82083
	0.49379								0.82302	0.49061								0.82207
	0.49454								0.82426	0.49135								0.82327
	0.49529								0.82551	0.49208								0.82448
	0.49606								0.82679	0.49279								0.8257
	0.49693								0.82798	0.49344								0.82693
	0.49782								0.82919	0.49406								0.82817
	0.49867								0.83041	0.49469								0.82934
	0.49954								0.8316	0.49529								0.83046
	0.50041								0.83276	0.4959								0.83163
	0.50118								0.83397	0.4966								0.83277
	0.50196								0.83514	0.49734								0.8339
	0.50275								0.83623	0.49816								0.83512
	0.5035								0.8373	0.49901								0.83632
	0.50421								0.83837	0.49984								0.83741
	0.50492								0.83936	0.50064								0.83847
	0.5056								0.84027	0.50141								0.83958
	0.50623								0.84124	0.50209								0.84064
	0.50682								0.84219	0.50271								0.84179
	0.50737								0.84305	0.50333								0.84308
	0.50792								0.84405	0.50391								0.84434
	0.50845								0.84512	0.50445								0.84558
	0.50897								0.84626	0.50504								0.84688
	0.50955								0.84751	0.50563								0.84813
	0.51016								0.84886	0.50627								0.84931
	0.51079								0.85017	0.50695								0.85055
	0.51149								0.85146	0.50761								0.85176
	0.51221								0.85274	0.50826								0.85285
	0.51286								0.85393	0.50894								0.85396
	0.51352								0.85513	0.50958								0.85508
	0.51416								0.85632	0.51024								0.85616
	0.51474								0.85753	0.51098								0.85729
	0.51532								0.8587	0.51176								0.85855
	0.51591								0.85986	0.51254								0.8598
	0.51644								0.86099	0.51337								0.86102
	0.51692								0.86214	0.5142								0.86229
	0.51738								0.86323	0.51501								0.86351
	0.51784								0.86432	0.51581								0.86459
	0.51836								0.86545	0.5166								0.86565
	0.51895								0.86657	0.51737								0.8667
	0.51961								0.86761	0.51811								0.86766
	0.52037								0.86871	0.51882								0.86863
	0.52114								0.86982	0.51949								0.8697
	0.52188								0.87091	0.52008								0.87076
	0.52264								0.87206	0.5206								0.87182
	0.52343								0.87322	0.5211								0.87298
	0.52422								0.87433	0.5216								0.87419
	0.52509								0.87542	0.52215								0.87533
	0.52602								0.87653	0.52283								0.87649
	0.52691								0.87756	0.52363								0.87773
	0.52777								0.87864	0.52445								0.87891
	0.52863								0.87972	0.52532								0.88
	0.5294								0.88079	0.52621								0.88112
	0.53013								0.88182	0.527								0.88229
	0.53085								0.88291	0.52775								0.88339
	0.53154								0.88399	0.52853								0.8845
	0.53219								0.88505	0.52929								0.8857
	0.53285								0.88616	0.53001								0.88688
	0.53353								0.88731	0.5308								0.88801
	0.53425								0.8884	0.5316								0.88918
	0.53502								0.88945	0.53234								0.89038
	0.53581								0.89053	0.53308								0.8915
	0.53658								0.89158	0.53381								0.89266
	0.53738								0.89263	0.53443								0.8938
	0.53811								0.89372	0.535								0.8949
	0.53879								0.89481	0.53558								0.89597
	0.53946								0.89584	0.53612								0.89704
	0.5401								0.89687	0.53663								0.89811
	0.54064								0.89788	0.53716								0.8992
	0.54116								0.89882	0.53766								0.90025
	0.54167								0.8998	0.53808								0.90125
	0.54213								0.90086	0.53847								0.90228
	0.54261								0.90191	0.53885								0.90328
	0.54313								0.90296	0.5392								0.90427
	0.54369								0.9041	0.53961								0.90537
	0.54431								0.9052	0.54013								0.90655
	0.54502								0.90626	0.54071								0.90772
	0.54576								0.90735	0.54138								0.90893
	0.54653								0.90841	0.54211								0.91016
	0.54737								0.90944	0.54286								0.9113
	0.54818								0.91045	0.54359								0.91242
	0.54897								0.91148	0.54433								0.91358
	0.54972								0.91244	0.54501								0.91469
	0.5504								0.91338	0.54565								0.91575
	0.55095								0.91427	0.5463								0.91687
	0.55141								0.91517	0.54693								0.91799
	0.55182								0.91606	0.5475								0.91907
	0.55221								0.91696	0.54809								0.92014
	0.55265								0.91792	0.54867								0.92122
	0.55314								0.91899	0.54919								0.92229
	0.55371								0.92005	0.54965								0.92331
	0.55439								0.92117	0.55006								0.92427
	0.55508								0.92237	0.5504								0.92527
	0.55576								0.92354	0.55066								0.92628
	0.55643								0.92458	0.55092								0.9273
	0.55706								0.92568	0.55118								0.92835
	0.55762								0.92671	0.55146								0.92947
	0.55817								0.92766	0.5518								0.93061
	0.55869								0.92868	0.55221								0.93173
	0.55919								0.92975	0.55264								0.93278
	0.55975								0.9308	0.55312								0.93381
	0.56035								0.93191	0.55369								0.93489
	0.56102								0.93303	0.55432								0.9359
	0.56176								0.93406	0.55498								0.93689
	0.56254								0.93507	0.55575								0.93795
	0.5633								0.93611	0.55655								0.93901
	0.56404								0.93708	0.55731								0.94
	0.56474								0.93809	0.55807								0.94104
	0.56539								0.93917	0.55882								0.94211
	0.56604								0.94022	0.55947								0.94319
	0.56668								0.94125	0.56008								0.94431
	0.56735								0.94227	0.56065								0.94543
	0.56804								0.94331	0.56113								0.94649
	0.5687								0.94434	0.56153								0.94754
	0.56934								0.94541	0.5619								0.94855
	0.56997								0.94655	0.56224								0.94954
	0.57054								0.94776	0.56256								0.95054
	0.57108								0.9489	0.56294								0.95152
	0.57165								0.95004	0.56339								0.95249
	0.57219								0.95119	0.5639								0.95348
	0.57271								0.95224	0.56448								0.95444
	0.57331								0.95324	0.56518								0.95536
	0.57398								0.95429	0.56591								0.95634
	0.57468								0.9553	0.56668								0.95729
	0.57545								0.95627	0.56751								0.95819
	0.57625								0.9573	0.56836								0.95912
	0.57698								0.95835	0.56913								0.96004
	0.57761								0.95938	0.56988								0.96093
	0.57816								0.96047	0.57064								0.9619
	0.57865								0.9616	0.57134								0.96293
	0.57913								0.96268	0.57204								0.96396
	0.57965								0.96377	0.5728								0.96504
	0.58026								0.96483	0.57356								0.9662
	0.58094								0.96582	0.57437								0.96731
	0.58163								0.9668	0.57525								0.9684
	0.58231								0.96774	0.57612								0.96951
	0.58299								0.96859	0.57701								0.97059
	0.5836								0.96941	0.57797								0.97162
	0.58419								0.97025	0.57891								0.97267
	0.58476								0.97105	0.57977								0.97371
	0.58533								0.9719	0.58062								0.97469
	0.58585								0.97287	0.58141								0.97569
	0.58637								0.97388	0.58208								0.97669
	0.58685								0.97488	0.58266								0.97765
	0.58731								0.97592	0.58321								0.97862
	0.58774								0.97694	0.58369								0.9796
	0.58815								0.97787	0.58416								0.98061
	0.58856								0.97881	0.58467								0.98161
	0.58906								0.97976	0.58518								0.9826
	0.58965								0.9807	0.5857								0.98361
	0.59034								0.98165	0.58626								0.98464
	0.59115								0.98267	0.58684								0.98561
	0.59199								0.98364	0.58738								0.98659
	0.5928								0.98461	0.58793								0.9876
	0.59351								0.98557	0.58848								0.98856
	0.5941								0.98656	0.58901								0.98951
	0.59458								0.98757	0.58951								0.99052
	0.595								0.98861	0.59001								0.99155
	0.59539								0.98966	0.59047								0.9926
	0.59583								0.99082	0.59092								0.99364
	0.59631								0.99194	0.59136								0.99472
	0.59681								0.99301	0.59178								0.99578
	0.59734								0.99411	0.59226								0.99679
	0.59789								0.99522	0.59279								0.99774
	0.59842								0.99622	0.59335								0.99871
	0.59896								0.99722	0.59395								0.99968
	0.59951								0.99828	0.5946								1.00059
	0.60005								0.99926	0.59525								1.00152
	0.60059								1.00021	0.59591								1.00247
	0.60117								1.00118	0.59659								1.00335
	0.60173								1.0021	0.59727								1.00421
	0.6023								1.00298	0.59792								1.00513
	0.60294								1.00387	0.59851								1.00604
	0.6036								1.00473	0.59906								1.00697
	0.60429								1.00555	0.59955								1.00797
	0.60501								1.00638	0.60001								1.00901
	0.60571								1.00723	0.60051								1.01005
	0.60636								1.0081	0.60105								1.01109
	0.60698								1.00899	0.6016								1.01216
	0.60752								1.0099	0.60219								1.01324
	0.60802								1.01086	0.6028								1.01427
	0.6085								1.01179	0.60333								1.01523
	0.60898								1.01268	0.60382								1.01617
	0.60949								1.0136	0.6043								1.01702
	0.61011								1.01454	0.60474								1.01776
	0.61081								1.01545	0.60519								1.01848
	0.61163								1.01637	0.60569								1.01926
	0.61251								1.01736	0.60625								1.02007
	0.61338								1.01831	0.60683								1.02098
	0.61417								1.01921	0.60746								1.02202
	0.61486								1.02014	0.60809								1.0231
	0.6154								1.02106	0.60871								1.02415
	0.6158								1.02198	0.60932								1.0252
	0.61615								1.02293	0.60991								1.02618
	0.61647								1.02389	0.6105								1.02706
	0.61676								1.02482	0.61108								1.02799
	0.6171								1.02575	0.61164								1.02892
	0.61749								1.02662	0.61221								1.02982
	0.6179								1.02747	0.61282								1.03075
	0.61841								1.02836	0.61338								1.03173
	0.61904								1.02923	0.61395								1.03266
	0.61973								1.03013	0.61458								1.03358
	0.62047								1.03109	0.6152								1.03449
	0.62123								1.03204	0.61583								1.03541
	0.62191								1.03295	0.6165								1.03632
	0.62246								1.0339	0.6172								1.03719
	0.62293								1.03484	0.61787								1.03804
	0.62334								1.03573	0.61851								1.03897
	0.62376								1.03668	0.61911								1.03989
	0.62426								1.03765	0.61965								1.04083
	0.6248								1.03856	0.6201								1.04186
	0.62541								1.03951	0.62048								1.04289
	0.62611								1.04046	0.62085								1.04386
	0.62683								1.04135	0.62121								1.04485
	0.62757								1.04225	0.62158								1.04582
	0.62829								1.04319	0.62201								1.04675
	0.62897								1.04407	0.62249								1.04767
	0.62956								1.04496	0.62299								1.04862
	0.63008								1.04585	0.62353								1.04956
	0.63051								1.04676	0.62411								1.05052
	0.63091								1.04766	0.62472								1.05151
	0.6313								1.0486	0.6253								1.05254
	0.63169								1.04959	0.62586								1.05361
	0.63213								1.05063	0.62636								1.05464
	0.63265								1.05163	0.62678								1.05568
	0.63321								1.05261	0.62715								1.05671
	0.63379								1.05362	0.62754								1.05767
	0.63442								1.05459	0.62797								1.0586
	0.63504								1.05551	0.62849								1.05954
	0.63567								1.05644	0.6291								1.06041
	0.63631								1.05738	0.62972								1.06127
	0.63695								1.05821	0.63033								1.06213
	0.63758								1.05903	0.63091								1.06294
	0.63827								1.05983	0.63139								1.06376
	0.63893								1.06061	0.6318								1.06464
	0.63957								1.0614	0.63221								1.06551
	0.64017								1.06221	0.63262								1.0664
	0.6407								1.06299	0.633								1.06734
	0.6411								1.06375	0.63343								1.06828
	0.64142								1.06453	0.63388								1.06918
	0.64168								1.06528	0.63432								1.07009
	0.64192								1.06607	0.63475								1.07101
	0.64221								1.06693	0.63524								1.07191
	0.6426								1.06783	0.63572								1.07285
	0.64309								1.06875	0.63618								1.07382
	0.64366								1.0697	0.63667								1.07483
	0.64429								1.0706	0.63713								1.07587
	0.64493								1.07148	0.63751								1.07687
	0.64553								1.07234	0.63784								1.07783
	0.6461								1.07315	0.63815								1.07881
	0.64667								1.07398	0.63842								1.07978
	0.64723								1.07486	0.63876								1.0807
	0.64783								1.07574	0.6392								1.08165
	0.64847								1.07664	0.63972								1.08258
	0.64906								1.07762	0.64036								1.08344
	0.64961								1.0786	0.64108								1.0843
	0.6501								1.0796	0.64179								1.08515
	0.65052								1.08064	0.64251								1.08595
	0.65091								1.08165	0.64326								1.0868
	0.65129								1.08262	0.64398								1.0877
	0.65167								1.08359	0.6447								1.08858
	0.65207								1.0845	0.64545								1.08951
	0.65242								1.08541	0.64617								1.09051
	0.65269								1.08638	0.64681								1.09146
	0.65284								1.08731	0.64738								1.09237
	0.65286								1.08824	0.64786								1.09332
	0.65276								1.0892	0.64823								1.09423
	0.65264								1.09008	0.64853								1.09507
	0.65258								1.0909	0.64883								1.09593
	0.65265								1.09172	0.64912								1.09681
	0.65292								1.09249	0.64945								1.09766
	0.65339								1.09323	0.64983								1.09854
	0.654								1.09402	0.65026								1.09943
	0.65471								1.09481	0.65071								1.10036
	0.65546								1.09562	0.65119								1.10131
	0.65619								1.09651	0.65169								1.10223
	0.65684								1.09741	0.65221								1.10313
	0.65742								1.09832	0.65279								1.10407
	0.65793								1.09925	0.6534								1.10497
	0.6584								1.10017	0.65404								1.10583
	0.65882								1.10101	0.65468								1.10672
	0.65923								1.10181	0.65526								1.1076
	0.65965								1.1026	0.65579								1.10841
	0.66006								1.10343	0.65629								1.1092
	0.66045								1.10425	0.65673								1.10998
	0.66083								1.10508	0.65716								1.11074
	0.66118								1.10594	0.65762								1.11153
	0.66151								1.10679	0.65807								1.11231
	0.66181								1.10753	0.65852								1.11309
	0.66215								1.1083	0.65894								1.11393
	0.66252								1.10911	0.65932								1.11478
	0.66298								1.10992	0.65967								1.11562
	0.66357								1.11075	0.66005								1.11654
	0.66423								1.11164	0.66043								1.11747
	0.66494								1.11252	0.66084								1.11836
	0.66568								1.11337	0.66131								1.11926
	0.66636								1.11418	0.66177								1.12012
	0.66697								1.11497	0.6622								1.12092
	0.66752								1.11576	0.66261								1.12175
	0.66801								1.11652	0.66299								1.12263
	0.66848								1.1173	0.66335								1.12348
	0.66895								1.11812	0.66373								1.12438
	0.66941								1.11894	0.66415								1.12535
	0.66991								1.11975	0.6646								1.12627
	0.67042								1.12061	0.66508								1.12715
	0.67089								1.12151	0.66558								1.12807
	0.67137								1.12242	0.66607								1.12897
	0.67184								1.12339	0.66652								1.12986
	0.67223								1.12439	0.66691								1.13074
	0.67258								1.12534	0.66726								1.13162
	0.67293								1.12624	0.66753								1.13251
	0.67323								1.12714	0.66778								1.13339
	0.67357								1.12796	0.66804								1.13425
	0.67397								1.12875	0.66833								1.13516
	0.67442								1.12957	0.66868								1.13611
	0.67493								1.13041	0.6691								1.13702
	0.67549								1.13127	0.66954								1.13796
	0.67605								1.13215	0.66998								1.1389
	0.67657								1.13302	0.67043								1.13977
	0.67707								1.13388	0.67087								1.14062
	0.67753								1.13474	0.67129								1.14146
	0.67796								1.13553	0.67175								1.14223
	0.67835								1.13632	0.67225								1.14297
	0.67872								1.13713	0.67277								1.14373
	0.67906								1.13793	0.67331								1.14445
	0.67936								1.13872	0.67388								1.14517
	0.67964								1.13956	0.67444								1.14593
	0.67992								1.14039	0.67496								1.1467
	0.68023								1.14119	0.67544								1.1475
	0.68061								1.14203	0.67585								1.14838
	0.68106								1.14286	0.67616								1.14931
	0.68157								1.14365	0.67639								1.15023
	0.68211								1.14448	0.67653								1.15116
	0.68267								1.14532	0.67659								1.15209
	0.68318								1.14616	0.67664								1.15295
	0.68368								1.14705	0.6767								1.15379
	0.68415								1.14798	0.6768								1.1546
	0.6846								1.14896	0.677								1.15545
	0.68505								1.15001	0.67728								1.15631
	0.68549								1.15105	0.67765								1.15716
	0.68595								1.15208	0.67812								1.15803
	0.68647								1.15312	0.67866								1.15889
	0.68701								1.15406	0.67924								1.15966
	0.68759								1.15493	0.67983								1.16039
	0.68819								1.15579	0.68043								1.16114
	0.68877								1.1566	0.68103								1.16187
	0.68931								1.15736	0.68158								1.16264
	0.68984								1.15819	0.68213								1.16352
	0.6903								1.15904	0.68268								1.16448
	0.6907								1.15986	0.6832								1.16548
	0.69106								1.16074	0.68367								1.16647
	0.69137								1.16165	0.6841								1.16741
	0.69165								1.16253	0.68447								1.16832
	0.69197								1.16341	0.68477								1.16913
	0.69232								1.1643	0.68504								1.16984
	0.69275								1.16512	0.68531								1.17054
	0.69329								1.1659	0.68557								1.17129
	0.69389								1.16664	0.68588								1.17201
	0.69454								1.1673	0.68625								1.17274
	0.69523								1.16795	0.68665								1.17353
	0.69584								1.16864	0.68708								1.17438
	0.69637								1.1693	0.68754								1.17521
	0.69679								1.17001	0.68797								1.17606
	0.6971								1.17079	0.68837								1.17697
	0.69736								1.17158	0.68874								1.17786
	0.69763								1.17236	0.68905								1.17867
	0.69792								1.17314	0.6893								1.17949
	0.69833								1.17393	0.68951								1.18025
	0.6988								1.17475	0.68967								1.18095
	0.69931								1.17559	0.68979								1.18165
	0.69985								1.17646	0.68991								1.18235
	0.70037								1.17739	0.69003								1.1831
	0.70081								1.17834	0.69016								1.18392
	0.70118								1.17922	0.69033								1.18479
	0.70152								1.18009	0.69058								1.18565
	0.7018								1.18093	0.6909								1.18653
	0.7021								1.18168	0.69128								1.18737
	0.70243								1.18242	0.69177								1.18815
	0.70278								1.18317	0.69234								1.1889
	0.70316								1.18386	0.69288								1.18962
	0.70356								1.18454	0.69346								1.19036
	0.70393								1.18531	0.69404								1.19107
	0.70425								1.18608	0.69458								1.19182
	0.70456								1.18686	0.69509								1.19265
	0.70485								1.18778	0.69568								1.1935
	0.70512								1.18872	0.69628								1.19434
	0.70544								1.18961	0.69689								1.19524
	0.70581								1.1905	0.69755								1.19615
	0.70626								1.1914	0.69818								1.19697
	0.7068								1.1922	0.6987								1.1978
	0.70751								1.19298	0.69914								1.19864
	0.70833								1.19378	0.69953								1.19941
	0.70929								1.1946	0.69983								1.20014
	0.71032								1.19539	0.70012								1.20094
	0.71133								1.19622	0.70043								1.20175
	0.71223								1.19706	0.70073								1.20254
	0.71303								1.19785	0.70101								1.20337
	0.71364								1.19863	0.70126								1.20421
	0.71414								1.19937	0.70145								1.205
	0.71457								1.20004	0.70158								1.20579
	0.7149								1.20072	0.70172								1.20659
	0.71515								1.20143	0.7019								1.20738
	0.71532								1.20213	0.70218								1.20817
	0.71539								1.20291	0.70263								1.209
	0.71539								1.20376	0.70321								1.20978
	0.71536								1.20456	0.70389								1.21059
	0.71536								1.20537	0.7046								1.21141
	0.71542								1.20622	0.70525								1.21221
	0.71555								1.20704	0.70581								1.21301
	0.71575								1.20781	0.70632								1.21387
	0.71601								1.20864	0.70676								1.21471
	0.71628								1.20948	0.70716								1.21556
	0.71655								1.21027	0.70753								1.21646
	0.71681								1.21105	0.70787								1.21734
	0.71706								1.21184	0.70816								1.21824
	0.71728								1.21259	0.70841								1.21913
	0.71751								1.21334	0.70863								1.21996
	0.71777								1.21411	0.7089								1.22075
	0.71806								1.21487	0.70921								1.22153
	0.71845								1.21565	0.70961								1.22222
	0.71887								1.21645	0.71013								1.22287
	0.71938								1.21719	0.71074								1.22351
	0.72001								1.21794	0.71137								1.2241
	0.72066								1.21869	0.71203								1.22468
	0.72125								1.21942	0.71267								1.22531
	0.72183								1.22019	0.71321								1.22594
	0.72231								1.22101	0.7137								1.2266
	0.72264								1.22181	0.71414								1.22732
	0.7229								1.22261	0.71449								1.22804
	0.72313								1.22343	0.71476								1.22877
	0.72335								1.22418	0.71494								1.22957
	0.7236								1.2249	0.71504								1.23036
	0.72386								1.22566	0.71509								1.23113
	0.72414								1.2264	0.71515								1.23196
	0.72446								1.22709	0.71528								1.23282
	0.7248								1.2278	0.7155								1.2337
	0.72519								1.22852	0.71578								1.23461
	0.72563								1.22921	0.7161								1.23552
	0.72611								1.2299	0.71643								1.23643
	0.7266								1.23063	0.71674								1.23735
	0.72712								1.23134	0.71699								1.23822
	0.72762								1.23199	0.71724								1.23907
	0.7281								1.23268	0.71748								1.23994
	0.72859								1.2334	0.71771								1.24079
	0.72906								1.23409	0.71798								1.24156
	0.72949								1.23479	0.7183								1.24231
	0.7299								1.23554	0.71865								1.24305
	0.73028								1.23627	0.71903								1.24373
	0.7306								1.23695	0.71943								1.24436
	0.73091								1.23765	0.71981								1.24497
	0.73119								1.23835	0.72015								1.24559
	0.73146								1.239	0.72048								1.24621
	0.73175								1.23964	0.7208								1.24683
	0.73206								1.24032	0.7211								1.24751
	0.73238								1.24099	0.72142								1.24823
	0.73271								1.24167	0.7218								1.24893
	0.73308								1.24242	0.72216								1.24962
	0.73344								1.2432	0.72251								1.25033
	0.73381								1.24397	0.72285								1.25097
	0.73424								1.24478	0.72313								1.25159
	0.7347								1.24563	0.72336								1.25226
	0.73521								1.2464	0.72357								1.25292
	0.73579								1.24718	0.72379								1.2536
	0.73639								1.24795	0.72403								1.25435
	0.73702								1.24866	0.72434								1.25516
	0.73766								1.24935	0.72471								1.25595
	0.73823								1.25004	0.72513								1.25679
	0.73872								1.25074	0.7256								1.25765
	0.73915								1.25147	0.72612								1.25847
	0.73947								1.25222	0.72663								1.25925
	0.73974								1.25298	0.72714								1.26006
	0.74001								1.25377	0.72765								1.26082
	0.74029								1.25452	0.72813								1.26153
	0.74066								1.25521	0.72856								1.26223
	0.74108								1.2559	0.72895								1.26289
	0.74158								1.25658	0.72927								1.26354
	0.74213								1.25721	0.72954								1.26422
	0.74269								1.25786	0.72975								1.26493
	0.7432								1.25853	0.72991								1.26567
	0.74368								1.25914	0.73007								1.26649
	0.74411								1.25975	0.73026								1.26732
	0.74446								1.2604	0.73047								1.26812
	0.74478								1.26104	0.73072								1.26894
	0.74508								1.26171	0.73104								1.26972
	0.74538								1.26244	0.7314								1.27044
	0.7457								1.26315	0.73176								1.27119
	0.74605								1.26382	0.73218								1.27192
	0.74644								1.26453	0.73267								1.27259
	0.74688								1.26524	0.73316								1.27326
	0.74732								1.26596	0.73369								1.27396
	0.74781								1.26679	0.73427								1.2746
	0.74836								1.26767	0.73482								1.27525
	0.7489								1.26853	0.73532								1.27599
	0.74947								1.26939	0.73578								1.27675
	0.75003								1.27027	0.73614								1.2775
	0.75051								1.27111	0.73643								1.27829
	0.75089								1.27194	0.7367								1.27907
	0.75119								1.27281	0.73696								1.27978
	0.75139								1.27368	0.73723								1.28049
	0.75154								1.27453	0.73753								1.28117
	0.7517								1.27532	0.73782								1.28184
	0.75185								1.27606	0.73808								1.2825
	0.75204								1.27683	0.73832								1.28315
	0.75226								1.2775	0.73856								1.2838
	0.7525								1.27817	0.73884								1.28448
	0.75272								1.27888	0.73924								1.28517
	0.75298								1.27958	0.73978								1.28587
	0.75324								1.28018	0.74042								1.28663
	0.75349								1.28084	0.7412								1.28739
	0.75376								1.28149	0.74202								1.28811
	0.75408								1.28213	0.7428								1.28884
	0.75439								1.28285	0.74351								1.28958
	0.75474								1.28365	0.74413								1.29025
	0.75515								1.28449	0.74461								1.29095
	0.75556								1.28532	0.74495								1.29171
	0.75594								1.28616	0.74523								1.29248
	0.75628								1.28697	0.74543								1.29323
	0.75654								1.28776	0.74561								1.29402
	0.75671								1.28848	0.74581								1.29478
	0.75684								1.28916	0.74606								1.29551
	0.757								1.28982	0.74635								1.29622
	0.75725								1.29042	0.74666								1.29695
	0.7576								1.29099	0.74692								1.29772
	0.75803								1.29158	0.74708								1.29851
	0.75851								1.29224	0.74715								1.29932
	0.75898								1.29296	0.7471								1.30017
	0.75938								1.29379	0.74701								1.30101
	0.7597								1.29467	0.74692								1.30177
	0.75996								1.29559	0.7469								1.3025
	0.76017								1.29655	0.74696								1.30319
	0.76033								1.29743	0.74706								1.30379
	0.76046									0.74727

## Sheet:  Fig.3c
𝜇0 H⊥ (T)	MGup-down_@D= 0.05	MGup-down_@D= 0.08	MGup-down_@D= 0.11	MGup-down_@D= 0.15	MGup-down_@D= 0.18	MGup-down_@D= 0.2	MGup-down_@D= 0.3	MGup-down_@D= 0.4	MGup-down_@D= 0.5
-0.95	0.01279	0.02002	0.01163	0.00807	0.01073	0.00657	0.0032	0.00218	-0.000238001
-0.945	0.01342	0.01958	0.01214	0.00835	0.01044	0.00683	0.0031	0.0022	-0.000232195
-0.94	0.01361	0.01918	0.0117	0.00822	0.01016	0.0068	0.00278	0.00219	-0.000397837
-0.935	0.01386	0.01881	0.01155	0.0083	0.00995	0.00689	0.00255	0.00217	-0.000497124
-0.93	0.01382	0.01847	0.01119	0.00824	0.0097	0.00686	0.00239	0.00216	-0.000594798
-0.925	0.01348	0.01818	0.01072	0.00795	0.00968	0.00686	0.00228	0.00203	-0.000739152
-0.92	0.01312	0.01794	0.01065	0.00773	0.00979	0.00695	0.00228	0.00192	-0.0009022
-0.915	0.01291	0.01773	0.01061	0.00764	0.00961	0.00696	0.00241	0.00182	-0.00105
-0.91	0.0126	0.01752	0.01038	0.00746	0.00928	0.00683	0.00259	0.0017	-0.00122
-0.905	0.01216	0.01735	0.01016	0.00728	0.00958	0.00676	0.00276	0.0016	-0.00141
-0.9	0.01185	0.01721	0.01001	0.00728	0.00954	0.00658	0.00292	0.00157	-0.00156
-0.895	0.01183	0.01708	0.00977	0.00737	0.00924	0.00633	0.00307	0.00153	-0.00164
-0.89	0.0116	0.01697	0.00953	0.00734	0.00917	0.00612	0.00315	0.00149	-0.00169
-0.885	0.01122	0.01692	0.00929	0.00739	0.00923	0.00591	0.0032	0.00145	-0.0017
-0.88	0.01121	0.01687	0.00925	0.00743	0.00878	0.00567	0.0032	0.00143	-0.00168
-0.875	0.01132	0.01682	0.00926	0.00749	0.00865	0.00549	0.00319	0.00137	-0.00169
-0.87	0.01138	0.01671	0.00911	0.00742	0.00859	0.00535	0.00322	0.00136	-0.00166
-0.865	0.01147	0.01647	0.00904	0.00732	0.00856	0.00527	0.00324	0.00133	-0.00166
-0.86	0.01152	0.01641	0.00912	0.00703	0.00872	0.00523	0.0032	0.0013	-0.0017
-0.855	0.01162	0.01639	0.00915	0.00659	0.00864	0.0052	0.0032	0.00124	-0.00173
-0.85	0.01159	0.01633	0.00914	0.00699	0.00848	0.00519	0.00324	0.00117	-0.00173
-0.845	0.01127	0.01634	0.00932	0.00698	0.00849	0.00518	0.0033	0.0011	-0.00177
-0.84	0.01098	0.01643	0.00938	0.00701	0.00837	0.00512	0.00333	0.000986137	-0.00182
-0.835	0.01082	0.01625	0.0093	0.00726	0.00801	0.00507	0.00341	0.000771649	-0.00183
-0.83	0.0107	0.01598	0.00902	0.00764	0.00781	0.00512	0.00353	0.000699978	-0.00185
-0.825	0.01074	0.0157	0.00872	0.00702	0.00761	0.0051	0.00359	0.000693227	-0.00192
-0.82	0.01081	0.01537	0.00834	0.00693	0.00728	0.00501	0.00361	0.000622789	-0.00196
-0.815	0.01082	0.015	0.00769	0.00685	0.00681	0.00497	0.00317	0.00061568	-0.00198
-0.81	0.01092	0.01462	0.00715	0.00652	0.00654	0.00498	0.00267	0.000699544	-0.00204
-0.805	0.01082	0.01423	0.00724	0.00607	0.00634	0.00494	0.00283	0.000690167	-0.00216
-0.8	0.01056	0.01385	0.00709	0.00577	0.00621	0.00497	0.00265	0.000593729	-0.00216
-0.795	0.01056	0.01345	0.00681	0.00575	0.00615	0.00501	0.0025	0.000561283	-0.00215
-0.79	0.01085	0.01306	0.00682	0.00547	0.00636	0.00493	0.00278	0.000537575	-0.00217
-0.785	0.01113	0.01272	0.0068	0.00538	0.00648	0.00481	0.00314	0.000533542	-0.00215
-0.78	0.01144	0.01239	0.00614	0.00552	0.00659	0.00485	0.00278	0.000542791	-0.002
-0.775	0.01176	0.01201	0.00555	0.00551	0.00673	0.00431	0.00273	0.00056499	-0.00186
-0.77	0.01177	0.01164	0.00498	0.00513	0.00665	0.00366	0.00257	0.000593132	-0.00171
-0.765	0.0113	0.01128	0.00443	0.00505	0.00676	0.00399	0.00239	0.000625207	-0.00145
-0.76	0.01095	0.0104	0.0039	0.00491	0.00683	0.00385	0.00218	0.000656394	-0.0011
-0.755	0.01072	0.00985	0.00352	0.00466	0.00677	0.00364	0.00201	0.000670761	-0.000770451
-0.75	0.00992	0.0099	0.00331	0.00452	0.00672	0.0039	0.00182	0.000668517	-0.000495263
-0.745	0.00855	0.00965	0.00304	0.00437	0.00692	0.00427	0.00169	0.000616243	-0.000249475
-0.74	0.00882	0.00937	0.00266	0.00412	0.00672	0.00375	0.00164	0.000574522	-8.93251e-05
-0.735	0.00864	0.00966	0.00243	0.00395	0.00662	0.00371	0.00157	0.000536382	-8.22561e-05
-0.73	0.0081	0.00973	0.00207	0.00378	0.00652	0.0036	0.00146	0.000419264	0.000437885
-0.725	0.00814	0.00898	0.00154	0.00354	0.00628	0.00343	0.00136	0.000329014	0.000593487
-0.72	0.00892	0.00853	0.00139	0.00332	0.0061	0.00337	0.00123	0.000291977	0.000154664
-0.715	0.00823	0.00813	0.00127	0.00317	0.00603	0.00325	0.00104	0.000207738	0.000230452
-0.71	0.00787	0.00763	0.00111	0.00287	0.00562	0.00238	0.000876464	0.000125661	0.000214248
-0.705	0.00786	0.00714	0.00114	0.00268	0.00536	0.0026	0.000767237	0.000138164	-0.000347115
-0.7	0.00757	0.00711	0.00128	0.00279	0.00523	0.00308	0.000732263	0.000147045	-0.000546193
-0.695	0.00722	0.00698	0.00122	0.00289	0.00488	0.00301	0.000763964	0.000183371	-0.000196457
-0.69	0.00723	0.00683	0.00131	0.00282	0.00447	0.00318	0.000751969	0.000275089	-0.000374622
-0.685	0.00727	0.00676	0.00133	0.00289	0.00439	0.00413	0.000742283	0.000355259	-0.000415888
-0.68	0.00734	0.00652	0.00118	0.00307	0.00441	0.00388	0.00068287	0.000415025	-0.000518922
-0.675	0.00765	0.00603	0.00104	0.00281	0.00426	0.00344	0.000594826	0.000498091	-0.000683979
-0.67	0.00789	0.00575	0.000864624	0.00257	0.00415	0.0035	0.000540355	0.000515516	-0.000830062
-0.665	0.00793	0.00556	0.000487659	0.00263	0.00422	0.00334	0.000552578	0.000465024	-0.000971944
-0.66	0.00792	0.00541	0.00018519	0.0027	0.00427	0.003	0.000517716	0.000378028	-0.00113
-0.655	0.00772	0.0055	-6.35397e-05	0.00255	0.00416	0.0027	0.000480422	0.000195202	-0.00126
-0.65	0.00763	0.00572	-0.00056323	0.00253	0.00414	0.00244	0.000455089	3.11772e-05	-0.00132
-0.645	0.00769	0.0057	-0.00115	0.00252	0.00423	0.00215	0.00037356	-6.59629e-05	-0.00132
-0.64	0.00757	0.00549	-0.00179	0.00234	0.00427	0.00188	0.000124959	-0.000241096	-0.00129
-0.635	0.0073	0.00511	-0.00258	0.0019	0.00421	0.00169	-7.23964e-05	-0.000422341	-0.00128
-0.63	0.00708	0.00469	-0.00271	0.00136	0.00413	0.00158	-2.20106e-05	-0.000582478	-0.00133
-0.625	0.00671	0.00424	-0.00281	0.00109	0.00395	0.00144	-0.000111401	-0.000813387	-0.00136
-0.62	0.00622	0.00379	-0.00269	0.00125	0.0035	0.0012	-0.0001898	-0.00111	-0.00141
-0.615	0.00589	0.00352	-0.00239	0.00115	0.0034	0.000911355	-0.00015091	-0.0013	-0.00151
-0.61	0.00577	0.00373	-0.00212	0.00122	0.00334	0.000697849	-0.000150542	-0.00138	-0.00159
-0.605	0.00584	0.00355	-0.00228	0.00156	0.00332	0.000491749	-0.000292328	-0.00142	-0.00162
-0.6	0.00599	0.00328	-0.00195	0.00165	0.00337	0.000365219	-0.000260945	-0.00142	-0.00167
-0.595	0.00606	0.00337	-0.0019	0.00117	0.00359	0.000459804	-0.000269074	-0.00132	-0.0017
-0.59	0.00603	0.00315	-0.00187	0.000977198	0.00346	0.000608583	-0.000245653	-0.0012	-0.0017
-0.585	0.00586	0.00338	-0.00159	0.000840025	0.00333	0.000759739	-0.000186552	-0.00111	-0.00166
-0.58	0.0051	0.00374	-0.00127	0.000583038	0.00313	0.000868129	-0.000203324	-0.000917493	-0.0016
-0.575	0.00493	0.00393	-0.00113	0.000265939	0.00291	0.000941291	-0.000304429	-0.000734843	-0.00159
-0.57	0.00492	0.00381	-0.000966432	1.02813e-05	0.00279	0.000985663	-0.000439159	-0.00056483	-0.00155
-0.565	0.00469	0.00408	-0.000983876	-6.56421e-05	0.00263	0.00102	-0.000591757	-0.000388913	-0.00138
-0.56	0.00469	0.00352	-0.001	-0.000161528	0.0025	0.000979991	-0.000696889	-0.000197484	-0.00121
-0.555	0.00495	0.00308	-0.00116	-0.000374691	0.00242	0.00101	-0.000802868	-5.35415e-05	-0.00109
-0.55	0.00447	0.00275	-0.00156	-0.000369174	0.00233	0.00101	-0.00090676	4.847e-05	-0.000953427
-0.545	0.00388	0.00258	-0.00185	-0.000415757	0.00225	0.000895211	-0.00098974	0.000110062	-0.000863761
-0.54	0.00361	0.00246	-0.00186	-0.000690811	0.00213	0.000859621	-0.00105	0.000139377	-0.000913404
-0.535	0.0033	0.00227	-0.00192	-0.000715915	0.00194	0.000920463	-0.00111	0.000120322	-0.000989918
-0.53	0.00314	0.00223	-0.00228	-0.00105	0.00186	0.000949295	-0.00115	5.15601e-05	-0.00107
-0.525	0.00292	0.00236	-0.00276	-0.00257	0.00184	0.000962799	-0.00116	-3.91293e-05	-0.00119
-0.52	0.00273	0.0023	-0.00272	-0.0016	0.00168	0.00107	-0.00116	-0.000172968	-0.00135
-0.515	0.00251	0.00196	-0.0028	-0.00158	0.00166	0.00119	-0.00116	-0.000353533	-0.00156
-0.51	0.00198	0.00182	-0.0031	-0.00187	0.00184	0.00124	-0.0012	-0.000582833	-0.00177
-0.505	0.00149	0.00153	-0.00329	-0.00151	0.00195	0.00124	-0.00126	-0.000682855	-0.00195
-0.5	0.00107	0.00119	-0.00324	-0.000120859	0.00198	0.00129	-0.00128	-0.000756729	-0.00205
-0.495	0.000869423	0.00105	-0.00351	-0.00116	0.00211	0.00138	-0.00121	-0.000821911	-0.00204
-0.49	0.000773958	0.000952207	-0.00455	-0.00113	0.00215	0.00144	-0.0014	-0.000810773	-0.00192
-0.485	0.000678538	0.000255361	-0.00458	-0.00099541	0.00208	0.00141	-0.00133	-0.000697795	-0.00171
-0.48	0.000452153	0.000163575	-0.00404	-0.00116	0.00213	0.00156	-0.00108	-0.000613488	-0.00142
-0.475	0.000277451	0.00049238	-0.00401	-0.00116	0.00225	0.00181	-0.00109	-0.000396251	-0.00106
-0.47	-6.51191e-05	0.00054529	-0.00403	-0.00096454	0.00246	0.00198	-0.00108	-3.91152e-06	-0.000658063
-0.465	-0.000422002	0.000721246	-0.00325	-0.000798459	0.00266	0.0021	-0.000783503	0.000404249	-0.00023942
-0.46	-0.000589119	0.00138	-0.00319	-0.00066425	0.00283	0.00235	-0.000713708	0.000878116	8.07913e-05
-0.455	-0.000637784	0.00139	-0.00357	-0.000403292	0.00288	0.00251	-0.00085361	0.00137	-2.14158e-05
-0.45	-0.000627371	0.000987493	-0.00352	-8.90855e-05	0.00295	0.00256	-0.00076434	0.00166	9.05563e-05
-0.445	-0.000507061	0.000845297	-0.00346	0.000115101	0.00297	0.00265	-0.000675054	0.00166	0.000497284
-0.44	-0.00036644	0.000627824	-0.00343	0.000256027	0.00299	0.00286	-0.000623268	0.00159	0.000510173
-0.435	-0.000355559	0.000399869	-0.00356	0.000392385	0.00302	0.00302	-0.00074934	0.00128	9.95003e-05
-0.43	-0.00060441	0.000170976	-0.00368	0.000547942	0.00298	0.00311	-0.000873109	0.000690818	-5.84469e-05
-0.425	-0.00101	-5.61593e-05	-0.00376	0.00059365	0.00282	0.00332	-0.00104	0.000264866	-0.000506388
-0.42	-0.0013	-0.000179201	-0.00384	0.000500147	0.00262	0.00352	-0.00119	-0.000173714	-0.00153
-0.415	-0.00121	-0.000236541	-0.00385	0.000382561	0.00247	0.00341	-0.00125	-0.00045038	-0.00223
-0.41	-0.00105	-0.000311869	-0.00399	0.000172445	0.00231	0.00332	-0.00128	-0.000646553	-0.00252
-0.405	-0.000881062	-0.000350021	-0.00418	3.35775e-05	0.00218	0.00329	-0.00125	-0.000852895	-0.00279
-0.4	-0.000861802	-0.000383939	-0.00437	-0.000357865	0.00218	0.00317	-0.00113	-0.00103	-0.00293
-0.395	-0.000991826	-0.000568885	-0.00475	-0.00112	0.00231	0.00277	-0.00107	-0.00103	-0.00273
-0.39	-0.00191	-0.0008529	-0.00503	-0.000196136	0.00241	0.00218	-0.00115	-0.00117	-0.00251
-0.385	-0.00287	-0.00113	-0.00518	0.000618111	0.00212	0.00144	-0.00109	-0.00126	-0.00217
-0.38	-0.00345	-0.0014	-0.00531	0.00116	0.00181	0.00039991	-0.000942116	-0.00114	-0.0017
-0.375	-0.00386	-0.00163	-0.00543	0.00193	0.0018	-0.00116	-0.000821741	-0.00108	-0.00132
-0.37	-0.00433	-0.00178	-0.00554	0.00302	0.00119	-0.0023	-0.000703639	-0.00103	-0.00106
-0.365	-0.0043	-0.00186	-0.00589	0.00209	0.000220892	-0.00289	-0.000514869	-0.000925846	-0.000826678
-0.36	-0.00426	-0.00188	-0.0063	0.000951193	-0.000848378	-0.00342	-0.000324834	-0.000791032	-0.000623819
-0.355	-0.00457	-0.00182	-0.00658	-6.59159e-05	-0.00214	-0.00365	-0.000224551	-0.000671646	-0.000520386
-0.35	-0.00476	-0.00199	-0.00645	-0.00109	-0.0039	-0.00332	-0.000130527	-0.000575283	-0.000480272
-0.345	-0.0046	-0.00179	-0.00628	-0.00246	-0.00526	-0.00314	-2.86234e-05	-0.000492302	-0.000489633
-0.34	-0.00465	-0.0013	-0.00604	-0.00384	-0.00626	-0.003	4.74201e-05	-0.000460125	-0.000561906
-0.335	-0.0046	-0.00118	-0.00541	-0.00492	-0.00682	-0.00274	0.000114685	-0.000490204	-0.000673092
-0.33	-0.0043	-0.00125	-0.00487	-0.00604	-0.00708	-0.00251	0.000188482	-0.00055202	-0.000746133
-0.325	-0.00415	-0.00126	-0.00499	-0.00715	-0.00714	-0.0023	0.000216607	-0.000629575	-0.000909133
-0.32	-0.00444	-0.00181	-0.00523	-0.00775	-0.00703	-0.0021	0.000228594	-0.000752069	-0.0011
-0.315	-0.00473	-0.00273	-0.00527	-0.00788	-0.00686	-0.00194	0.000261067	-0.000924628	-0.00125
-0.31	-0.00501	-0.00334	-0.00565	-0.00786	-0.00664	-0.00176	0.000280636	-0.00107	-0.00138
-0.305	-0.00526	-0.00383	-0.00589	-0.00772	-0.00639	-0.00154	0.000264941	-0.00121	-0.00151
-0.3	-0.00535	-0.00414	-0.0057	-0.00745	-0.00615	-0.00133	0.000261687	-0.00139	-0.00156
-0.295	-0.00536	-0.0043	-0.00537	-0.00714	-0.00591	-0.00115	0.000255232	-0.00152	-0.00152
-0.29	-0.0051	-0.00439	-0.00513	-0.00685	-0.00565	-0.00096264	0.000187205	-0.00161	-0.00144
-0.285	-0.00472	-0.00442	-0.00478	-0.00658	-0.00537	-0.000793646	5.99118e-05	-0.00172	-0.00134
-0.28	-0.00441	-0.00442	-0.00446	-0.00629	-0.0051	-0.000657422	-6.07429e-05	-0.00182	-0.00123
-0.275	-0.00404	-0.0044	-0.00421	-0.00603	-0.00483	-0.000563058	-0.000229615	-0.00182	-0.00111
-0.27	-0.00359	-0.00436	-0.00391	-0.0058	-0.00455	-0.000539559	-0.000408297	-0.00177	-0.00102
-0.265	-0.00338	-0.00428	-0.00358	-0.00553	-0.0043	-0.000629703	-0.000543437	-0.00168	-0.000989626
-0.26	-0.00327	-0.00419	-0.00335	-0.00524	-0.00408	-0.000807254	-0.000644244	-0.00162	-0.00103
-0.255	-0.00316	-0.00403	-0.00323	-0.00494	-0.00387	-0.00108	-0.000730707	-0.00158	-0.00113
-0.25	-0.00312	-0.00377	-0.0032	-0.00462	-0.00367	-0.00147	-0.000755438	-0.00161	-0.0013
-0.245	-0.00321	-0.00352	-0.00327	-0.00428	-0.00351	-0.00192	-0.000779502	-0.00175	-0.00156
-0.24	-0.00328	-0.00321	-0.00345	-0.00397	-0.00337	-0.00235	-0.000788885	-0.00195	-0.00187
-0.235	-0.00336	-0.0028	-0.00361	-0.00367	-0.00325	-0.00275	-0.000720303	-0.00221	-0.00225
-0.23	-0.00343	-0.00247	-0.00373	-0.00339	-0.00313	-0.00315	-0.000627481	-0.00259	-0.00275
-0.225	-0.00348	-0.0022	-0.00381	-0.00317	-0.00301	-0.00345	-0.000515189	-0.00321	-0.00356
-0.22	-0.00351	-0.00195	-0.00383	-0.003	-0.00291	-0.00362	-0.000363862	-0.00427	-0.0047
-0.215	-0.00353	-0.0018	-0.0038	-0.00286	-0.00279	-0.00369	-0.000228427	-0.00593	-0.00633
-0.21	-0.00353	-0.00176	-0.00378	-0.00279	-0.00268	-0.00373	-0.000185801	-0.0081	-0.00865
-0.205	-0.00351	-0.00169	-0.00381	-0.00275	-0.0026	-0.0037	-0.000270902	-0.01098	-0.01154
-0.2	-0.00349	-0.00167	-0.00392	-0.00275	-0.00257	-0.00364	-0.000562367	-0.01453	-0.01473
-0.195	-0.00347	-0.00164	-0.00416	-0.00281	-0.00262	-0.00363	-0.00106	-0.0183	-0.0184
-0.19	-0.00344	-0.00162	-0.00457	-0.00291	-0.00277	-0.00369	-0.00191	-0.022	-0.02225
-0.185	-0.00342	-0.00161	-0.00518	-0.00299	-0.00301	-0.00379	-0.00316	-0.02575	-0.02582
-0.18	-0.0034	-0.00163	-0.00602	-0.00304	-0.00335	-0.00395	-0.00478	-0.02916	-0.02893
-0.175	-0.0034	-0.0017	-0.00709	-0.00304	-0.00382	-0.0042	-0.00691	-0.03185	-0.03154
-0.17	-0.00339	-0.00183	-0.00835	-0.00296	-0.00437	-0.00453	-0.00966	-0.03388	-0.03337
-0.165	-0.0034	-0.002	-0.00975	-0.00274	-0.00492	-0.0049	-0.01291	-0.03524	-0.03445
-0.16	-0.00341	-0.00223	-0.01121	-0.00242	-0.00552	-0.0053	-0.0164	-0.03587	-0.03495
-0.155	-0.00342	-0.0025	-0.01262	-0.00207	-0.00611	-0.00572	-0.01994	-0.03576	-0.03503
-0.15	-0.00342	-0.00278	-0.01387	-0.00165	-0.00661	-0.00611	-0.02334	-0.03528	-0.03481
-0.145	-0.00342	-0.00304	-0.01488	-0.00122	-0.00704	-0.00646	-0.02623	-0.03469	-0.0344
-0.14	-0.00343	-0.00329	-0.01562	-0.000927009	-0.00747	-0.00684	-0.02838	-0.03396	-0.03394
-0.135	-0.00344	-0.0035	-0.01604	-0.000832302	-0.00795	-0.0072	-0.02987	-0.03321	-0.03345
-0.13	-0.00345	-0.0037	-0.01616	-0.00096569	-0.00847	-0.00761	-0.03074	-0.03253	-0.03294
-0.125	-0.00347	-0.00391	-0.01604	-0.00146	-0.00917	-0.00819	-0.03088	-0.03184	-0.03236
-0.12	-0.00349	-0.00417	-0.01573	-0.0025	-0.01016	-0.00892	-0.03047	-0.03107	-0.0317
-0.115	-0.00349	-0.00449	-0.01531	-0.00396	-0.01141	-0.00987	-0.02971	-0.0303	-0.03091
-0.11	-0.00346	-0.00491	-0.01482	-0.00576	-0.01284	-0.01111	-0.02866	-0.02943	-0.02998
-0.105	-0.00337	-0.00541	-0.01433	-0.0079	-0.01434	-0.01252	-0.02744	-0.02845	-0.02891
-0.1	-0.00323	-0.00596	-0.01383	-0.01016	-0.01572	-0.0139	-0.02617	-0.02739	-0.02772
-0.095	-0.00301	-0.0065	-0.01336	-0.01219	-0.01681	-0.01529	-0.02488	-0.02624	-0.02644
-0.09	-0.00275	-0.00699	-0.0129	-0.01386	-0.0175	-0.01646	-0.02358	-0.02501	-0.02506
-0.085	-0.00244	-0.00734	-0.01244	-0.01511	-0.01771	-0.01716	-0.02224	-0.02376	-0.0236
-0.08	-0.00212	-0.00752	-0.01197	-0.01576	-0.01752	-0.01744	-0.02089	-0.0225	-0.02211
-0.075	-0.00181	-0.00753	-0.01147	-0.01584	-0.01695	-0.01736	-0.01958	-0.0212	-0.02064
-0.07	-0.00153	-0.00735	-0.01093	-0.01547	-0.01606	-0.01681	-0.0183	-0.0199	-0.01912
-0.065	-0.00129	-0.00702	-0.01036	-0.01475	-0.01496	-0.01582	-0.01698	-0.01862	-0.01762
-0.06	-0.00109	-0.00657	-0.00973	-0.01378	-0.01372	-0.01466	-0.0157	-0.01729	-0.01619
-0.055	-0.000946327	-0.00603	-0.00905	-0.01266	-0.01245	-0.01341	-0.01449	-0.01592	-0.01483
-0.05	-0.000836095	-0.00543	-0.00834	-0.01149	-0.01121	-0.0121	-0.01325	-0.01454	-0.01346
-0.045	-0.000743842	-0.0048	-0.00759	-0.01029	-0.01004	-0.01078	-0.012	-0.01314	-0.01209
-0.04	-0.000665938	-0.00417	-0.0068	-0.0091	-0.00892	-0.00953	-0.01074	-0.01169	-0.01081
-0.035	-0.000595424	-0.00358	-0.00599	-0.00791	-0.00787	-0.00832	-0.00947	-0.01021	-0.00954
-0.03	-0.000524398	-0.00301	-0.00516	-0.00673	-0.00689	-0.00713	-0.00819	-0.00874	-0.00821
-0.025	-0.00045067	-0.00248	-0.00431	-0.00556	-0.00592	-0.00591	-0.0069	-0.00727	-0.0069
-0.02	-0.000377455	-0.00198	-0.00344	-0.00443	-0.00488	-0.00467	-0.00555	-0.00576	-0.00561
-0.015	-0.000299073	-0.0015	-0.00256	-0.00331	-0.00375	-0.00348	-0.00423	-0.00427	-0.00427
-0.01	-0.000216012	-0.00103	-0.00169	-0.00218	-0.0026	-0.00233	-0.0029	-0.00283	-0.00287
-0.005	-0.000119268	-0.000527011	-0.0008335	-0.00109	-0.00135	-0.00116	-0.00148	-0.00141	-0.00141
-4.33681e-19	0	0	0	0	0	0	0	0	0
0.005	0.000137345	0.000546667	0.000805575	0.00111	0.00134	0.00116	0.0015	0.00135	0.0014
0.01	0.000292903	0.00113	0.00158	0.00221	0.00265	0.00233	0.003	0.00262	0.00282
0.015	0.000463638	0.00172	0.00233	0.00333	0.00402	0.00349	0.0045	0.00391	0.00424
0.02	0.000639811	0.00228	0.00307	0.0045	0.00545	0.00469	0.00602	0.0052	0.00558
0.025	0.000803717	0.00281	0.00381	0.00569	0.00688	0.00592	0.00751	0.00646	0.00693
0.03	0.000944644	0.00329	0.00456	0.00689	0.00832	0.00713	0.00888	0.00773	0.00833
0.035	0.00106	0.00372	0.00532	0.00811	0.00977	0.00837	0.01018	0.00906	0.00975
0.04	0.00116	0.00416	0.00611	0.0093	0.01124	0.00965	0.01143	0.0104	0.01111
0.045	0.00123	0.00457	0.00693	0.01045	0.01268	0.01094	0.01259	0.01175	0.01243
0.05	0.00127	0.00498	0.00777	0.01156	0.01405	0.01224	0.0137	0.01315	0.01378
0.055	0.00129	0.0054	0.00865	0.01266	0.01541	0.01356	0.01486	0.0146	0.01514
0.06	0.0013	0.00585	0.00956	0.0137	0.01675	0.01488	0.01606	0.01605	0.01645
0.065	0.00131	0.00629	0.01052	0.01472	0.01802	0.01621	0.01727	0.01748	0.01775
0.07	0.00132	0.0067	0.01149	0.01576	0.01922	0.01756	0.01853	0.01891	0.01912
0.075	0.00136	0.0071	0.01249	0.01684	0.02035	0.01895	0.01981	0.02033	0.02048
0.08	0.00142	0.00747	0.01348	0.01794	0.02146	0.02033	0.02108	0.02169	0.02181
0.085	0.00151	0.00782	0.01446	0.01911	0.02253	0.02169	0.02235	0.02298	0.02313
0.09	0.00164	0.00814	0.0154	0.02034	0.02355	0.02306	0.02368	0.02427	0.02447
0.095	0.00182	0.00844	0.01631	0.02159	0.02458	0.02448	0.02502	0.02553	0.02575
0.1	0.00203	0.00871	0.01716	0.02282	0.02566	0.02583	0.02631	0.02676	0.02695
0.105	0.00228	0.00896	0.01794	0.02399	0.02675	0.02716	0.02763	0.02795	0.02808
0.11	0.00254	0.00915	0.01868	0.0251	0.02783	0.02851	0.02895	0.0291	0.02912
0.115	0.00281	0.00931	0.01935	0.02604	0.02888	0.02981	0.03016	0.03015	0.03003
0.12	0.00306	0.00945	0.01991	0.0267	0.02982	0.03099	0.03126	0.03111	0.03082
0.125	0.00328	0.00954	0.02033	0.02704	0.03051	0.032	0.0323	0.03196	0.03156
0.13	0.00344	0.00958	0.02052	0.027	0.03082	0.03273	0.03315	0.0327	0.03223
0.135	0.00355	0.00954	0.02039	0.02635	0.03054	0.03302	0.03379	0.03337	0.03282
0.14	0.00361	0.00943	0.01987	0.02516	0.0296	0.03271	0.03415	0.03396	0.03339
0.145	0.00365	0.0092	0.01894	0.02347	0.028	0.03176	0.03408	0.03442	0.03384
0.15	0.00366	0.00881	0.01763	0.02121	0.02571	0.03007	0.03348	0.0347	0.03408
0.155	0.00366	0.0083	0.01602	0.01849	0.02294	0.02759	0.03217	0.03466	0.03407
0.16	0.00367	0.00767	0.01422	0.01571	0.01995	0.02453	0.03011	0.03418	0.03364
0.165	0.00366	0.00694	0.01236	0.01297	0.01688	0.02118	0.02733	0.03308	0.03252
0.17	0.00362	0.00619	0.01058	0.01037	0.01395	0.01777	0.02388	0.03124	0.03069
0.175	0.00352	0.00548	0.00897	0.00819	0.01144	0.01457	0.01999	0.02865	0.02825
0.18	0.00335	0.00484	0.00759	0.00657	0.0094	0.01184	0.01613	0.02539	0.02507
0.185	0.00311	0.00433	0.00649	0.00535	0.00791	0.00972	0.01255	0.02164	0.02129
0.19	0.00279	0.00394	0.00565	0.00451	0.00695	0.00818	0.00929	0.01772	0.01741
0.195	0.00243	0.00367	0.00503	0.00408	0.00639	0.00706	0.00651	0.01393	0.01372
0.2	0.00203	0.00349	0.00458	0.00393	0.00617	0.00636	0.00448	0.01055	0.01026
0.205	0.00166	0.00339	0.00426	0.00388	0.00611	0.00593	0.00297	0.00758	0.00727
0.21	0.00135	0.00333	0.00401	0.00397	0.00609	0.00566	0.00193	0.00526	0.00503
0.215	0.00109	0.00327	0.0038	0.00414	0.00616	0.00546	0.00136	0.0036	0.00344
0.22	0.000918014	0.00319	0.0036	0.00428	0.00628	0.00527	0.00108	0.00242	0.00226
0.225	0.000879111	0.00311	0.0034	0.00439	0.00626	0.00499	0.000801812	0.0016	0.00149
0.23	0.000923922	0.00302	0.00318	0.00451	0.00629	0.00475	0.00056324	0.00117	0.00113
0.235	0.000993047	0.00291	0.00296	0.00457	0.00632	0.00448	0.000285694	0.000895426	0.000952555
0.24	0.00112	0.00278	0.00274	0.00459	0.00628	0.00412	-3.8788e-05	0.000634908	0.000830389
0.245	0.0013	0.00271	0.00253	0.00459	0.0062	0.00373	-0.000282548	0.000427588	0.000779034
0.25	0.00151	0.00264	0.00232	0.0046	0.00619	0.0034	-0.000413653	0.000263692	0.000734859
0.255	0.00177	0.00257	0.00213	0.00463	0.00614	0.00305	-0.000547328	0.000122182	0.000669511
0.26	0.00212	0.00261	0.00199	0.00467	0.00613	0.00273	-0.000690453	-1.92914e-05	0.000596616
0.265	0.00243	0.00265	0.00191	0.00474	0.00619	0.00246	-0.00075701	-0.00012021	0.000513776
0.27	0.00282	0.00278	0.00192	0.00484	0.00632	0.00227	-0.000762573	-0.000185198	0.00040929
0.275	0.00329	0.0029	0.00205	0.00494	0.00653	0.00218	-0.000791215	-0.00025838	0.000326728
0.28	0.00364	0.00298	0.0022	0.00504	0.00679	0.00214	-0.000841785	-0.000329773	0.000248601
0.285	0.00401	0.0031	0.00231	0.00516	0.00713	0.00216	-0.000847631	-0.000361465	0.000180529
0.29	0.00452	0.00306	0.00238	0.00529	0.00752	0.00227	-0.000840873	-0.000395412	0.000103255
0.295	0.00483	0.0028	0.00235	0.00535	0.00788	0.00245	-0.000839619	-0.000463794	1.90918e-05
0.3	0.00517	0.00245	0.0022	0.00537	0.00817	0.00266	-0.000834578	-0.000544243	-4.89667e-05
0.305	0.00577	0.00225	0.00181	0.00555	0.00846	0.00295	-0.000801609	-0.000622459	-0.000119273
0.31	0.00615	0.00218	0.00164	0.00565	0.0086	0.00334	-0.000773668	-0.000729263	-0.000193955
0.315	0.00666	0.00232	0.00203	0.00594	0.00877	0.00379	-0.000758844	-0.000870446	-0.00027348
0.32	0.0074	0.00283	0.00237	0.00599	0.00896	0.00423	-0.000751399	-0.001	-0.000351149
0.325	0.00808	0.00376	0.00299	0.00607	0.00898	0.0047	-0.000739419	-0.00107	-0.000397777
0.33	0.00893	0.00487	0.00397	0.00584	0.00897	0.00513	-0.000712604	-0.00108	-0.00042577
0.335	0.01034	0.00597	0.0046	0.00501	0.00842	0.00546	-0.000671622	-0.00104	-0.000456677
0.34	0.01126	0.00731	0.00493	0.00365	0.0074	0.00576	-0.000614338	-0.000938518	-0.000449947
0.345	0.01169	0.0086	0.00569	0.00256	0.00641	0.00594	-0.000529355	-0.000761002	-0.000396149
0.35	0.01229	0.00943	0.00629	0.00117	0.00526	0.0058	-0.000417563	-0.000557881	-0.000349966
0.355	0.01273	0.01026	0.0069	-0.000360581	0.0032	0.00528	-0.000269964	-0.000359555	-0.000300384
0.36	0.01242	0.01125	0.00776	-0.00109	0.00182	0.0045	-7.95963e-05	-4.8366e-05	-0.000231587
0.365	0.01223	0.01175	0.00827	-0.00115	0.000852354	0.00347	0.000110267	0.000384339	-0.000151789
0.37	0.01233	0.01211	0.00842	-0.00106	-0.000532068	0.00203	0.000304408	0.000877705	-3.89734e-05
0.375	0.01214	0.01247	0.00852	-0.000620035	-0.00146	0.000632884	0.000451154	0.00142	0.00017112
0.38	0.01165	0.01256	0.0086	0.000320071	-0.00133	-0.000392255	0.000528686	0.00196	0.000337368
0.385	0.0115	0.0124	0.00874	0.00136	-0.00112	-0.00106	0.000581551	0.00234	-0.000212261
0.39	0.01162	0.0124	0.00875	0.00219	-0.000808813	-0.00167	0.00065848	0.00264	0.000546138
0.395	0.01177	0.01238	0.00904	0.00312	-6.19342e-05	-0.00215	0.000610326	0.00287	0.00147
0.4	0.01195	0.01249	0.00936	0.00406	0.000666589	-0.00211	0.00052218	0.0028	0.00134
0.405	0.01224	0.0126	0.00933	0.00478	0.00136	-0.00187	0.000501551	0.00252	0.00116
0.41	0.01256	0.01255	0.00934	0.00518	0.00194	-0.00177	0.000340289	0.00255	0.00146
0.415	0.01273	0.0126	0.00953	0.00536	0.00231	-0.00151	0.000174363	0.00242	0.000359407
0.42	0.01291	0.01277	0.00945	0.00545	0.00254	-0.000966198	0.000206625	0.00175	-0.000651598
0.425	0.01302	0.01286	0.00934	0.00544	0.00266	-0.000705476	0.000194559	0.00118	-0.00101
0.43	0.01307	0.01287	0.00949	0.0055	0.00266	-0.000670209	-1.46599e-05	0.00104	-0.00128
0.435	0.01323	0.01291	0.00957	0.00573	0.00256	-0.00072335	-2.35458e-05	0.000547857	-0.00109
0.44	0.01314	0.01294	0.00953	0.00595	0.00246	-0.000764076	-4.93872e-05	-4.02938e-05	-0.0008659
0.445	0.01289	0.01289	0.0094	0.00606	0.00235	-0.000719203	-0.000138994	-8.29473e-05	-0.00108
0.45	0.01272	0.0128	0.0096	0.00629	0.00216	-0.000692463	-7.59958e-05	6.72438e-05	-0.000935506
0.455	0.01232	0.01262	0.00889	0.00641	0.00187	-0.000594182	0.000165607	-6.54576e-05	-0.000734452
0.46	0.01182	0.01231	0.0091	0.00629	0.00156	-0.000454035	0.000240421	-0.000164283	-0.00074076
0.465	0.01226	0.01188	0.01026	0.00629	0.00124	-0.000377581	0.00037962	-6.97906e-05	-0.000708594
0.47	0.01241	0.01146	0.01016	0.00635	0.000896909	-0.000275296	0.000420596	-4.31697e-06	-0.000531294
0.475	0.01244	0.01103	0.00989	0.00629	0.00072835	-0.000215083	0.000348872	-3.6754e-05	-0.000451674
0.48	0.01268	0.0109	0.01055	0.00615	0.000704395	-0.000293256	0.000249729	-4.52373e-05	-0.000429764
0.485	0.01287	0.011	0.01011	0.00622	0.000613613	-1.4146e-05	0.000219772	-4.04378e-05	-0.000505553
0.49	0.0124	0.01128	0.00893	0.00643	0.000473995	0.000246152	9.82885e-05	3.28472e-05	-0.000537242
0.495	0.01234	0.01155	0.00917	0.00642	0.00042588	0.000292904	-5.44176e-06	0.0001294	-0.00056514
0.5	0.01237	0.01195	0.00926	0.0064	0.000284858	0.000363064	-6.4769e-05	0.000186519	-0.000647523
0.505	0.01237	0.01214	0.00933	0.00655	-4.45223e-05	0.00055388	-0.000100503	0.000252046	-0.000693545
0.51	0.01234	0.01224	0.00951	0.00665	-0.000203484	0.000475258	-0.000101731	0.000388715	-0.000633929
0.515	0.01225	0.01243	0.00964	0.00658	-0.000218421	0.000502297	-9.62235e-05	0.000432052	-0.000629266
0.52	0.01214	0.01245	0.00973	0.00666	-0.000294013	0.000655219	-9.41438e-05	0.000408327	-0.00061808
0.525	0.01199	0.01257	0.00976	0.00675	-0.000451169	0.00075614	-7.11774e-05	0.000445706	-0.000494176
0.53	0.01189	0.01284	0.00975	0.00681	-0.000489078	0.000773334	-1.45621e-05	0.000514367	-0.000384915
0.535	0.01192	0.01289	0.00982	0.00676	-0.000374299	0.000765866	-6.15866e-06	0.000560736	-0.000324209
0.54	0.01189	0.0128	0.00994	0.00658	-0.000368777	0.000677212	-5.96819e-06	0.000630089	-0.000267073
0.545	0.01181	0.01276	0.00987	0.00691	-0.000401849	0.000512762	-2.06822e-06	0.000750584	-0.000227191
0.55	0.01175	0.01264	0.00977	0.00689	-0.00029926	0.000402064	1.54738e-05	0.000896787	-0.0002542
0.555	0.01163	0.01248	0.00967	0.00694	-0.000128525	0.000352799	2.53571e-05	0.00103	-0.000328318
0.56	0.0115	0.01247	0.0094	0.00693	-0.000238662	0.000344444	3.32209e-05	0.00106	-0.000396848
0.565	0.01157	0.01254	0.00907	0.00698	-0.00037491	0.0002959	7.29608e-05	0.00104	-0.000513431
0.57	0.01153	0.01251	0.0089	0.00662	-0.000501276	0.000277878	0.00021991	0.00102	-0.000599664
0.575	0.01119	0.01241	0.00875	0.00669	-0.000720234	0.000342489	0.000317203	0.000913666	-0.00066988
0.58	0.01112	0.01257	0.00846	0.00666	-0.00103	0.000406562	0.000234645	0.000676952	-0.000726554
0.585	0.01086	0.01276	0.00849	0.00672	-0.00134	0.000314389	0.000528876	0.000460873	-0.000784465
0.59	0.01038	0.01258	0.00862	0.00681	-0.00171	0.000253647	0.000549872	0.000226517	-0.000822149
0.595	0.01008	0.01251	0.00867	0.00678	-0.00185	0.000409879	0.000904977	-6.10617e-05	-0.000904838
0.6	0.00992	0.01252	0.00885	0.0069	-0.00198	0.000632037	0.00107	-0.000313944	-0.000976619
0.605	0.01002	0.01198	0.00904	0.00703	-0.00215	0.00064244	0.00118	-0.000465397	-0.000999538
0.61	0.01004	0.01145	0.00886	0.00713	-0.00238	0.000620902	0.000915452	-0.000520109	-0.00107
0.615	0.01012	0.01092	0.00856	0.00725	-0.00287	0.00067067	0.000868394	-0.000418592	-0.00116
0.62	0.01028	0.00995	0.00837	0.00739	-0.00271	0.000563417	0.000351398	-0.000322562	-0.00122
0.625	0.01063	0.01084	0.00806	0.00743	-0.00279	0.000188595	2.37469e-05	-0.000256659	-0.00133
0.63	0.01052	0.01095	0.00792	0.00751	-0.0032	-6.80378e-05	-0.000134147	-0.000173383	-0.00151
0.635	0.01034	0.01043	0.00793	0.00759	-0.00348	0.000115895	-0.000305023	-0.000142882	-0.00166
0.64	0.01024	0.01024	0.00794	0.00766	-0.00315	0.000161159	-0.000465398	-0.000192828	-0.00178
0.645	0.01008	0.01055	0.008	0.00771	-0.00367	0.000143362	-0.000642009	-0.000205685	-0.00185
0.65	0.00991	0.00908	0.00803	0.00763	-0.00403	0.000185718	-0.000772067	-0.000220681	-0.00191
0.655	0.00965	0.00853	0.00805	0.00753	-0.00382	0.000193863	-0.000788011	-0.00025683	-0.00192
0.66	0.00952	0.00856	0.0082	0.00744	-0.00354	-0.000170353	-0.000781539	-0.000269039	-0.00188
0.665	0.00934	0.00861	0.00836	0.00734	-0.00365	-0.000421395	-0.000825138	-0.000310609	-0.00185
0.67	0.00905	0.00847	0.0084	0.00724	-0.00367	-0.000616054	-0.000868509	-0.000402658	-0.00187
0.675	0.00882	0.00836	0.00844	0.00702	-0.00361	-0.000761253	-0.00096816	-0.000494196	-0.00184
0.68	0.00883	0.00831	0.00841	0.00674	-0.00384	-0.000877021	-0.00114	-0.000589999	-0.0017
0.685	0.00893	0.00829	0.00818	0.00655	-0.00373	-0.000884661	-0.00128	-0.000726244	-0.00158
0.69	0.0091	0.00828	0.00794	0.00626	-0.00359	-0.0008573	-0.00131	-0.000860091	-0.00142
0.695	0.00961	0.00812	0.0078	0.00582	-0.00353	-0.000866564	-0.00123	-0.000924673	-0.00123
0.7	0.01002	0.00792	0.00773	0.00628	-0.00341	-0.000849195	-0.00109	-0.000974362	-0.0011
0.705	0.01016	0.00788	0.00775	0.00644	-0.00326	-0.000789399	-0.000949845	-0.00107	-0.00108
0.71	0.0103	0.0079	0.00787	0.00624	-0.00361	-0.000771715	-0.00085403	-0.0012	-0.00109
0.715	0.0104	0.00798	0.00811	0.00613	-0.00384	-0.000845891	-0.000883452	-0.00136	-0.00118
0.72	0.01021	0.00837	0.00825	0.00611	-0.00409	-0.00099973	-0.000996909	-0.00144	-0.00135
0.725	0.01003	0.00885	0.00834	0.00545	-0.0044	-0.00124	-0.00111	-0.00152	-0.00148
0.73	0.00987	0.009	0.00858	0.00518	-0.00465	-0.00141	-0.00123	-0.00166	-0.00162
0.735	0.00965	0.00908	0.0088	0.00512	-0.00481	-0.00148	-0.00144	-0.0018	-0.00179
0.74	0.0094	0.00933	0.00862	0.00531	-0.00493	-0.00163	-0.00152	-0.00188	-0.00194
0.745	0.00913	0.00935	0.00828	0.00561	-0.005	-0.00183	-0.00174	-0.00203	-0.00205
0.75	0.00885	0.00933	0.00807	0.00578	-0.00503	-0.00188	-0.00194	-0.00219	-0.00213
0.755	0.00857	0.00943	0.00678	0.00599	-0.00503	-0.00186	-0.0017	-0.00221	-0.00217
0.76	0.00822	0.00942	0.00677	0.00623	-0.00504	-0.00208	-0.00182	-0.00215	-0.00213
0.765	0.00787	0.00901	0.00693	0.00615	-0.00508	-0.00217	-0.00197	-0.00219	-0.00201
0.77	0.00741	0.0086	0.00636	0.00591	-0.00513	-0.00201	-0.00189	-0.00226	-0.00189
0.775	0.00658	0.00834	0.00574	0.00572	-0.00521	-0.00208	-0.00189	-0.00237	-0.00177
0.78	0.00697	0.00806	0.00601	0.0054	-0.00528	-0.00226	-0.00238	-0.00273	-0.00172
0.785	0.00696	0.00777	0.00486	0.005	-0.00533	-0.00208	-0.00241	-0.00249	-0.00173
0.79	0.00669	0.00748	0.00388	0.00491	-0.00569	-0.00212	-0.00248	-0.0024	-0.00183
0.795	0.00662	0.00723	0.00389	0.00469	-0.00514	-0.00235	-0.00262	-0.00257	-0.00197
0.8	0.00689	0.00669	0.00382	0.00442	-0.00498	-0.00249	-0.0027	-0.0026	-0.00218
0.805	0.006	0.00636	0.00377	0.0042	-0.00509	-0.00269	-0.00274	-0.00233	-0.00247
0.81	0.00563	0.00649	0.00392	0.00395	-0.00517	-0.00313	-0.00275	-0.00271	-0.00278
0.815	0.00555	0.00677	0.00416	0.00362	-0.00496	-0.00382	-0.00276	-0.00284	-0.00309
0.82	0.00543	0.00703	0.00421	0.00349	-0.0057	-0.00351	-0.00273	-0.00265	-0.00317
0.825	0.00539	0.00719	0.00443	0.00326	-0.00604	-0.00338	-0.00266	-0.0026	-0.00322
0.83	0.00539	0.00707	0.00467	0.00296	-0.00614	-0.00353	-0.00262	-0.00259	-0.00324
0.835	0.00542	0.00668	0.00467	0.00264	-0.00628	-0.00358	-0.00261	-0.00254	-0.00316
0.84	0.00548	0.00633	0.00459	0.00215	-0.00633	-0.00319	-0.00261	-0.00254	-0.00299
0.845	0.00552	0.00605	0.00471	0.00171	-0.00632	-0.00369	-0.00257	-0.00259	-0.00304
0.85	0.00557	0.00597	0.00469	0.00131	-0.00626	-0.00396	-0.00252	-0.00262	-0.00308
0.855	0.00561	0.00587	0.0046	0.00104	-0.00618	-0.00396	-0.00259	-0.00267	-0.003
0.86	0.00564	0.00592	0.00468	0.000946529	-0.00608	-0.00407	-0.00267	-0.00272	-0.00294
0.865	0.00567	0.0059	0.00485	0.000883119	-0.00596	-0.00407	-0.00266	-0.00273	-0.00293
0.87	0.00569	0.00563	0.00485	0.000800486	-0.00585	-0.00403	-0.00273	-0.00272	-0.00287
0.875	0.0056	0.00522	0.00471	0.000712963	-0.0058	-0.0041	-0.00289	-0.00274	-0.00282
0.88	0.00554	0.00492	0.00451	0.000594178	-0.00576	-0.0042	-0.00294	-0.00271	-0.00282
0.885	0.0054	0.00441	0.00419	0.000405829	-0.00579	-0.00426	-0.00293	-0.00264	-0.00282
0.89	0.005	0.00388	0.00367	0.000188916	-0.0059	-0.00439	-0.00299	-0.0026	-0.00281
0.895	0.0044	0.00375	0.00325	-3.42926e-05	-0.00603	-0.00466	-0.00307	-0.00256	-0.00282
0.9	0.00373	0.00359	0.00292	-0.000290998	-0.00617	-0.00492	-0.00317	-0.00254	-0.00282
0.905	0.00286	0.00351	0.00265	-0.000362019	-0.00635	-0.00507	-0.00332	-0.0025	-0.00281
0.91	0.00194	0.00344	0.00247	-0.000289735	-0.00646	-0.00523	-0.00342	-0.00255	-0.00285
0.915	0.00122	0.00336	0.00235	-0.000244913	-0.00658	-0.00537	-0.00355	-0.00264	-0.00295
0.92	0.000707366	0.00305	0.00225	-0.000177275	-0.00676	-0.00543	-0.00373	-0.00273	-0.00305
0.925	0.000340129	0.00294	0.00219	-4.66489e-05	-0.00697	-0.00538	-0.00385	-0.00275	-0.00317
0.93	0.000146793	0.00348	0.00216	-6.6266e-05	-0.00701	-0.00522	-0.00399	-0.00281	-0.00328
0.935	0.000110661	0.00372	0.00211	-0.00016259	-0.00695	-0.00505	-0.00412	-0.00288	-0.00342
0.94	0.000169597	0.00378	0.00205	-0.000156954	-0.00703	-0.00507	-0.00423	-0.00292	-0.00359
0.945	0.000258609	0.00466	0.00199	-0.000149681	-0.0068	-0.00488	-0.0043	-0.00298	-0.00372
0.95	0.000458879	0.00355	0.00193	-7.21788e-05	-0.00718	-0.0054	-0.00426	-0.0031	-0.00406

## Sheet: Fig.3d
D/ε0 (V/nm)	Amplitude (%) at ne=3E12	error bar	D/ε0 (V/nm)	Amplitude (%) at ne=1.5E12	error bar	D/ε0 (V/nm)	Amplitude (%) at ne=4.5E12	error bar
0	0.00135	-6.93106e-05	6.82513e-05	0.00185	-9.50615e-05	0	0.00144	-7.36149e-05
0.02334	0.00237	9.49308e-05	0.01326	0.00251	0.000100583	0.00684	0.00155	6.18744e-05
0.04323	0.00308	-0.000123159	0.02658	0.00522	-0.000208861	0.02654	0.00226	-9.03804e-05
0.06312	0.00663	-0.000176915	0.03984	0.00765	-0.000203947	0.04662	0.00396	-0.000105504
0.08301	0.0114	-0.000422211	0.0531	0.01243	-0.00046024	0.06651	0.00575	-0.000213005
0.10289	0.01145	0.0002937	0.06636	0.01351	0.00034632	0.0862	0.00814	0.000208619
0.12278	0.01384	-0.000512684	0.07962	0.016	-0.000592536	0.10628	0.00961	-0.000356012
0.14248	0.01874	-0.000480507	0.09288	0.01899	-0.000486865	0.12598	0.01251	-0.000320881
0.16256	0.0198	0.000488823	0.10613	0.02078	0.000513192	0.14606	0.01309	0.000323243
0.18244	0.02169	0.000535455	0.11939	0.0235	0.000580206	0.16594	0.01495	0.000369144
0.20233	0.02313	-0.00059298	0.13265	0.02504	-0.00064211	0.18564	0.0156	-0.000399964
0.22222	0.02585	-0.000994371	0.14591	0.02704	-0.00104	0.20572	0.01792	-0.000689085
0.2421	0.02795	0.000716679	0.15917	0.03027	0.000776198	0.22561	0.01818	0.00046608
0.26199	0.02847	-0.000729942	0.17243	0.03069	-0.000786797	0.24549	0.01815	-0.000465449
0.28188	0.02943	0.000726559	0.18568	0.03188	0.000787149	0.26538	0.01914	0.0004727
0.30177	0.02961	-0.00078964	0.19894	0.03152	-0.000840517	0.28527	0.01886	-0.00050288
0.32165	0.0292	-0.00104	0.2122	0.03101	-0.00111	0.30515	0.02229	-0.000796073
0.34154	0.03006	0.000715615	0.22546	0.03137	0.000746904	0.32504	0.02453	0.000584126
0.36143	0.02972	-0.000707655	0.23865	0.03245	-0.000772714	0.34493	0.02454	-0.000584175
0.38132	0.03075	-0.00106	0.25197	0.03286	-0.00113	0.36482	0.02593	-0.000894002
0.4012	0.03041	-0.00117	0.26523	0.03328	-0.00128	0.3847	0.02534	-0.000974679
0.42109	0.03042	-0.000751012	0.27849	0.03332	-0.000822745	0.40459	0.02641	-0.000652072
0.44098	0.03001	-0.000769585	0.29175	0.03445	-0.000883322	0.42448	0.02669	-0.000684397
0.46087	0.03121	0.000800384	0.30501	0.03397	0.000870913	0.44437	0.02533	0.0006494
0.48075	0.03055	-0.00113	0.31827	0.03418	-0.00127	0.46425	0.02611	-0.000966947
0.50064	0.03172	-0.00102	0.33152	0.03412	-0.0011	0.48414	0.02582	-0.000832777
0.52053	0.03001	-0.001	0.34478	0.03297	-0.0011	0.50403	0.02516	-0.000838563
0.54041	0.03086	-0.00133	0.35804	0.034	-0.00146	0.52392	0.02588	-0.00111
0.5603	0.03015	0.000717795	0.3713	0.03334	0.000793883	0.54361	0.02644	0.000629518
0.58019	0.03112	-0.00104	0.38456	0.03257	-0.00109	0.56369	0.02482	-0.000827352
0.60008	0.02943	0.000632839	0.39782	0.03302	0.000710205	0.58358	0.02496	0.000536744
0.61996	0.03061	-0.000987493	0.41107	0.03518	-0.00113	0.60328	0.02488	-0.000802652
0.63985	0.02793	0.000620743	0.42433	0.03477	0.000772723	0.62335	0.02502	0.000556024
		--	0.43759	0.03538	-0.00127	0.64324	0.0251	--
		--	0.45079	0.03399	-0.0011			--
		--	0.46404	0.0341	-0.0011			--
		--	0.47736	0.03496	-0.00146			--
		--	0.49062	0.03564	0.000793883			--
		--	0.50388	0.03475	-0.00127			--
		--	0.52	0.03442	-0.0011			--
		--	0.5423	0.03564	-0.0011			--
		--	0.5579	0.03473	-0.00146			--
		--	0.56599	0.0341	0.000793883			--
		--	0.57555	0.03518	--			--
		--	0.6	0.03477	--			--
		--			--			--
		--			--			--
		--			--			--
		--			--			--
		--			--			--
		--			--			--
		--			--			--
		--			--			--
		--			--			--
		--			--			--
		--			--			--
		--			--			--
		--			--			--
		--			--			--
		--			--			--
		--			--			--
		--			--			--
		--			--			--
		--			--			--
		--			--			--

## Sheet: Fig.1e
VBG(V)	I(nA)/Vtg fixed	I(nA)/Vtg fixed	I(nA)/Vtg fixed	I(nA)/Vtg fixed	I(nA)/Vtg fixed	I(nA)/Vtg fixed	I(nA)/Vtg fixed	I(nA)/Vtg fixed	I(nA)/Vtg fixed	I(nA)/Vtg fixed	I(nA)/Vtg fixed	I(nA)/Vtg fixed	I(nA)/Vtg fixed	I(nA)/Vtg fixed	I(nA)/Vtg fixed	I(nA)/Vtg fixed	I(nA)/Vtg fixed	I(nA)/Vtg fixed	I(nA)/Vtg fixed	I(nA)/Vtg fixed	I(nA)/Vtg fixed	I(nA)/Vtg fixed	I(nA)/Vtg fixed	I(nA)/Vtg fixed	I(nA)/Vtg fixed	I(nA)/Vtg fixed
	Vtg=15	14	13	12	11	10	9	8	7	6	5	4	3	2	1	0	-1	-2	-3	-4	-5	-6	-7	-8	-9	-10
80	25839.9	24671.8	23372.7	22052.4	20746.7	19455.9	18152.5	16903	15699.5	14488.5	13302.1	12144.5	10967.4	9805.86	8688.87	7618.14	6606.14	5659.93	4767.75	3979.22	3282.09	2673.12	2150.12	1756.21	1445.31	1101.82
78	25285.2	24099.2	22787.2	21462.6	20152.6	18860.2	17569.5	16333.2	15132.3	13940.9	12789.5	11648.8	10501.5	9376.2	8286.52	7238.66	6255.02	5335.49	4479.94	3716.09	3042.53	2459.62	1955.66	1568.4	1275.05	952.053
76	24734.7	23530.8	22206.5	20876.1	19563.1	18270.1	16992.3	15763.2	14571.8	13399.6	12275.2	11159.6	10040	8951.66	7889.78	6866.76	5910.33	5018.29	4195.17	3458.45	2808.32	2246.07	1756.42	1382.75	1107.95	807.39
74	24195.2	22974.8	21640.1	20304.3	18983.6	17693.1	16425.1	15202.8	14023	12872.7	11771.4	10677.7	9592.74	8539.97	7504.86	6510.79	5581.16	4717.18	3925.63	3211.79	2584.1	2040.69	1564.3	1203.77	950.668	677.953
72	23670.2	22435	21087.7	19747.4	18417	17130.3	15868.6	14654.4	13487.9	12358.6	11277.8	10209.1	9163.31	8143.11	7137.11	6170.73	5270.33	4430.57	3666.25	2976.14	2366.59	1836.68	1374.94	1038.47	805.019	565.472
70	23158	21907.6	20545.8	19197.4	17860.6	16577.6	15319.4	14112.6	12964.8	11854.9	10792.5	9754.22	8748.59	7760.55	6785.2	5846.27	4973.41	4157.81	3414.35	2749.35	2156.42	1637.42	1188.99	881.463	671.722	462.95
68	22654.8	21386.6	20012.6	18651.1	17310.3	16029.3	14775	13576.9	12447.8	11356.5	10313.6	9313.24	8345.36	7387.9	6445.6	5534.44	4686.72	3895.39	3171.78	2525.92	1947.84	1443.72	1015.83	735.105	553.604	373.994
66	22156.8	20867	19480.3	18107.1	16763.4	15480.5	14228.1	13044.6	11932.3	10859.3	9842.67	8879.9	7949.78	7024.79	6113.76	5232.02	4406.09	3637.31	2936.78	2306.06	1740.37	1255.63	855.255	602.918	445.789	293.96
64	21656.1	20347.2	18945.7	17561.3	16215.4	14928	13680.4	12510.1	11412.9	10359.5	9374	8450.38	7556.91	6666.63	5786.65	4932.76	4131.69	3381.97	2701.66	2087.17	1539.6	1077.35	705.524	485.309	351.566	223.557
62	21147.8	19820.1	18406.3	17011.9	15662	14370.8	13128.6	11970.7	10887.8	9856.16	8904.82	8020.5	7160.98	6308.1	5459.11	4634.93	3856.81	3129.51	2467.73	1870.83	1344.9	911.63	571.816	376.018	270.066	159.515
60	20629.8	19285.9	17863.4	16461.3	15104.7	13809.9	12574.7	11428	10357.5	9352.01	8435.03	7588.66	6764.62	5949.16	5131.89	4337.49	3581.72	2878.58	2237.27	1657.39	1158.31	756.449	454.075	282.157	199.656	108.05
58	20102.5	18747.8	17317	15910.2	14545.8	13248	12020.2	10882.2	9825.68	8848.83	7965.66	7153.43	6368.41	5590.02	4804.95	4041.96	3311.03	2627.88	2007.45	1451.63	984.766	614.516	347.588	205.558	138.839	68.7405
56	19565.7	18205.3	16767.9	15354.8	13984.5	12686.2	11464.8	10334.3	9294.38	8345.33	7494.58	6716.82	5972.18	5229.32	4480.26	3746.04	3041.97	2380.37	1780.19	1253.72	824.476	487.577	257.799	142.197	92.7723	40.7271
54	19021.7	17655.4	16212.8	14794.9	13419.2	12122.5	10905.6	9783.51	8763.41	7843.57	7020.79	6279.84	5575.4	4869.38	4157.38	3452.9	2772.88	2135.95	1560.53	1069.16	675.617	375.377	184.01	92.7192	58.3983	21.8903
52	18467.2	17095.1	15649.8	14228.8	12852.4	11557.2	10345.2	9231.97	8235.42	7341.82	6546.08	5842.5	5176.78	4511.43	3836.71	3162.79	2506.55	1896.52	1350.76	897.028	540.026	279.082	124.725	57.9296	34.1009	10.7733
50	17903	16526.6	15078.6	13659.9	12285.1	10992.2	9785.08	8684.52	7712.1	6841.13	6074.27	5407.71	4780.53	4157.47	3520.02	2876.99	2248.3	1664.54	1152.45	737.803	418.689	200.131	79.6187	34.4214	18.3683	4.9536
48	17330.7	15951.6	14503	13090.7	11720.3	10431.1	9230.05	8147.23	7195.5	6345.26	5610.45	4976.97	4391.14	3810.99	3211.7	2598	1997.82	1445.29	970.983	593.546	313.993	138.008	48.4018	18.706	9.92442	2.27572
46	16753.6	15372.4	13928.7	12526.4	11160.7	9879.26	8687.69	7623.95	6691.65	5862.74	5159.53	4556.04	4011.21	3475.15	2913.06	2329.47	1757.81	1237.66	803.62	463.262	225.555	90.0462	27.5553	9.78278	5.43834	1.1079
44	16175.8	14796.9	13362.6	11971	10614.7	9342.69	8165.36	7119.71	6203.77	5397.06	4724.89	4149.44	3643.96	3150.18	2623.86	2072.64	1532.06	1045.63	652.101	351.087	154.293	56.0719	14.966	4.59976	3.13182	0.64402
42	15603.5	14233.6	12810.2	11429.1	10083.8	8825.31	7665.62	6637.64	5737.28	4954.44	4305.97	3759.45	3293.52	2838.13	2346.45	1827.58	1319.76	869.759	514.457	255.311	100.77	33.081	7.32578	2.14088	2.18736	0.50446
40	15043.4	13685.2	12276.3	10904.4	9573.96	8332.22	7191.62	6179.38	5296.19	4537.39	3905.39	3384.74	2956.98	2537.31	2080.69	1594.39	1117.48	708.435	395.214	178.584	62.6343	18.717	3.37604	1.11842	1.92498	0.48322
38	14500.9	13156	11762.5	10403	9087.41	7864.81	6743.11	5745.36	4882.71	4140.37	3523.92	3031.65	2634.2	2245.94	1826.23	1373.96	929.342	562.077	292.078	118.221	36.0917	9.44136	1.4417	0.81248	1.86636	0.44914
36	13980.9	12650.4	11270.6	9922.97	8627.08	7422.56	6320.35	5337.42	4495.79	3762.7	3161.01	2697.68	2326.67	1966.34	1583.88	1163.1	757.904	434.074	205.899	74.7171	19.1437	5.00814	0.52884	0.75694	1.87918	0.418
34	13484.4	12166.6	10797.3	9466.64	8189.69	7005.46	5920.75	4956.71	4132.17	3406.62	2819.32	2382	2033.15	1700.03	1353.66	963.075	602.44	325.228	136.927	43.5263	9.71096	2.72784	0.17046	0.74004	1.84634	0.34226
32	13009.6	11701.7	10342.1	9033.21	7774.52	6612.22	5544.4	4602.13	3789.36	3072.01	2503.89	2087.62	1755.04	1450.94	1135.08	780.844	465.375	232.581	87.1159	24.1599	4.478	1.8445	0.053	0.72168	1.83394	0.28322
30	12553.7	11253.3	9905.35	8619.6	7379.99	6239.47	5190.72	4271.88	3467.47	2758.87	2214.86	1817.95	1497.7	1218.46	931.269	618.64	350.828	159.301	51.0778	12.6907	2.0402	1.5334	0.0208	0.7	1.84302	0.26648
28	12113.1	10817.7	9483.34	8220.49	7004.05	5886.08	4861.15	3963.49	3165.61	2473.65	1952.33	1568.86	1262.02	1004.2	744.949	475.722	254.805	103.093	26.852	6.38032	1.1358	1.46528	0.05694	0.68368	1.84588	0.25864
26	11681.1	10392.4	9074.53	7837.58	6645.54	5550.39	4553.3	3674.96	2884.31	2218.63	1717.62	1343.56	1050.04	811.31	579.654	355.387	176.077	62.8948	13.4441	3.4355	0.91056	1.46074	0.08234	0.66594	1.78704	0.30218
24	11254.5	9975.04	8679.06	7468.3	6301.65	5231.93	4263.79	3402.41	2627.41	1989.02	1509.92	1140.48	861.339	640.472	438.352	258.495	115.793	34.4043	6.38052	2.24208	0.84594	1.50388	0.122	0.6752	1.69952	0.38576
22	10831.9	9566.45	8295.69	7111.09	5970.57	4929.35	3989.51	3144.23	2395.15	1786.43	1323.49	961.044	696.533	491.846	321.503	179.741	71.3571	17.6715	2.42272	1.94152	0.8195	1.51648	0.17916	0.6843	1.61882	0.4768
20	10414	9165.56	7922.37	6764.46	5650.04	4640.55	3728.27	2902.06	2186	1608.57	1156.6	802.698	554.542	369.9	229.523	118.871	40.0512	8.2663	0.88518	1.9019	0.83768	1.6201	0.2002	0.71112	1.51292	0.56246
18	9999.82	8772.77	7559.73	6424.1	5340.39	4363.15	3475.23	2674.52	1996.77	1450.2	1005.16	665.375	433.439	271.906	158.147	74.0625	20.5474	3.57462	0.38068	1.89404	0.81102	1.71176	0.1748	0.74414	1.42912	0.6339
16	9590.56	8387.52	7203.54	6088.68	5039.08	4093.18	3230.45	2463.02	1825.72	1303.45	868.886	545.575	333.152	193.979	102.902	43.0937	10.1494	1.40622	0.25104	1.86224	0.83272	1.80444	0.14178	0.75096	1.39836	0.6079
14	9186.54	8009.77	6854.02	5759.82	4745.96	3830.72	2995.16	2264.73	1668.23	1164.94	744.027	442.76	252.405	134.944	63.5656	22.8383	4.26658	0.80756	0.1955	1.8736	0.8808	1.86038	0.10026	0.76976	1.41138	0.62526
12	8789.9	7637.85	6507.94	5439.8	4460.91	3574.31	2768.67	2081.28	1518.71	1031.23	631.302	353.497	186.959	90.1339	37.307	11.5408	1.91508	0.59616	0.2312	1.90354	0.85108	1.89958	0.06436	0.8389	1.41924	0.6488
10	8399.08	7271.89	6164.85	5127.69	4183.29	3324	2553.57	1909.69	1372.25	901.712	528.701	278.82	134.783	56.2839	19.3804	5.72552	1.05444	0.58314	0.2574	1.95988	0.77798	1.91422	0.05754	0.8996	1.40354	0.62674
8	8013.07	6910.77	5826.6	4825.71	3911.23	3078.97	2348.76	1746.41	1227.87	777.152	435.292	215.248	94.5891	33.5197	9.07136	3.03936	0.77514	0.59014	0.27392	2.01336	0.75262	1.94166	0.05258	0.96052	1.4244	0.61806
6	7631.73	6552.29	5498.77	4532.04	3646.58	2844.92	2156.88	1587.23	1084.24	659.754	351.697	161.022	62.3098	18.4164	4.23416	2.29578	0.76832	0.617	0.3026	2.0819	0.70122	1.9846	0.05936	1.03792	1.3858	0.70084
4	7260.73	6201.94	5180.54	4246.67	3389.58	2621.01	1974.93	1431.44	942.941	551.295	277.847	116.695	38.4251	9.02474	1.85352	2.07592	0.80506	0.6104	0.31312	2.1335	0.598	2.06468	0.0798	1.08002	1.35544	0.74172
2	6899.42	5864.39	4873.68	3970.93	3142.38	2410.2	1802.23	1274.8	808.891	452.134	213.048	80.9686	22.4989	4.29962	1.05234	2.02988	0.88084	0.64176	0.33108	2.13512	0.58562	2.14624	0.0703	1.11182	1.3325	0.76442
0	6546.7	5539.81	4578.36	3705.6	2907.27	2213.64	1632.56	1119.53	682.979	363.716	158.023	51.8765	11.9399	2.05728	0.8587	2.02472	0.94544	0.65272	0.33976	2.0998	0.59678	2.1638	0.05812	1.09074	1.33788	0.78052
-2	6203.89	5224.81	4293.99	3448.8	2681.92	2027.57	1465.71	971.084	566.73	285.253	113.933	31.0584	5.88444	1.214	0.82384	2.03442	1.03772	0.65974	0.35586	2.07194	0.5852	2.17454	0.07732	1.08082	1.3323	0.82594
-4	5875.01	4920.51	4019.2	3202.76	2468.89	1847.44	1299.06	829.953	462.94	216.235	77.2335	17.2384	2.8975	0.95266	0.87088	2.05114	1.05258	0.6168	0.35772	2.0352	0.59346	2.18094	0.12976	1.06326	1.37232	0.81272
-6	5552.35	4624.25	3750.95	2966.66	2264.87	1669.04	1136.24	698.397	371.867	159.732	49.3945	8.50204	1.53584	0.8554	0.93406	2.12856	1.08914	0.58852	0.35564	1.9803	0.62114	2.16176	0.15062	1.07214	1.32194	0.83478
-8	5232.67	4332.57	3490.3	2735.98	2068.27	1489.61	981.48	577.634	288.354	112.425	29.6635	3.65986	1.09222	0.79884	0.9834	2.17954	1.11348	0.53384	0.31808	1.94604	0.65624	2.1535	0.1473	1.06244	1.2557	0.86348
-10	4919.51	4046.03	3238.15	2514.71	1875.25	1311.56	835.107	470.177	216.858	74.158	16.151	1.37666	1.00198	0.71462	0.99374	2.24352	1.13662	0.52226	0.25038	1.8703	0.66326	2.16446	0.18014	1.11634	1.17952	0.87048
-12	4613.53	3768.68	2992.42	2300.65	1685.77	1140.74	699.065	372.212	158.282	46.1423	8.02892	0.4355	1.00838	0.6399	0.98732	2.29762	1.0621	0.56148	0.17686	1.82012	0.71012	2.18488	0.1655	1.1572	1.0792	0.9072
-14	4315.32	3500.53	2755.31	2095.22	1496.65	979.641	575.507	284.855	108.903	27.2991	3.9646	0.17088	0.99206	0.5769	0.95266	2.31288	1.01546	0.63702	0.12752	1.73444	0.7578	2.17104	0.11802	1.18654	0.99892	0.92848
-16	4024.75	3242.19	2529.25	1894.24	1313.3	829.428	466.152	210.566	69.7048	14.4252	1.94194	0.11864	0.98174	0.54658	0.88496	2.35372	0.95332	0.71112	0.0908	1.64898	0.80156	2.19786	0.10502	1.1849	1.00182	0.90372
-18	3746.25	2993.28	2310.77	1697.59	1139.16	692.058	364.171	150.338	42.8282	7.69904	1.14094	0.10274	0.97802	0.5598	0.80282	2.4041	0.91328	0.76848	0.05506	1.54514	0.85066	2.17514	0.09658	1.2146	1.06434	0.84736
-20	3479.31	2756.1	2098.73	1503.66	973.48	568.554	275.933	99.9199	25.0052	4.31224	0.94854	0.09076	0.9667	0.54452	0.68204	2.39254	0.83832	0.792	0.08292	1.44544	0.89752	2.14786	0.07944	1.21668	1.1139	0.82652
-22	3223.69	2528.46	1894.32	1316.64	819.958	457.016	203.13	62.8428	13.8399	2.7136	0.918	0.08064	0.93802	0.53502	0.59576	2.37972	0.8346	0.76682	0.13848	1.30074	0.91466	2.09236	0.13146	1.20928	1.16362	0.76252
-24	2976.36	2311.07	1692.59	1137.77	680.916	355.704	141.602	37.1701	7.94818	2.2454	0.9502	0.07486	0.95972	0.52556	0.4601	2.3624	0.8189	0.73154	0.1715	1.13928	0.89692	2.04612	0.17336	1.19812	1.15826	0.68366
-26	2744.04	2100.52	1494.56	969.865	556.74	269.204	91.3113	20.4378	4.81942	2.15332	0.9727	0.09924	0.96508	0.4632	0.3583	2.28398	0.81436	0.6851	0.20598	0.98114	0.8804	1.9522	0.2103	1.24352	1.11966	0.63164
-28	2522.45	1894.36	1306.45	814.067	442.842	195.833	56.2352	10.7006	3.62478	2.18492	1.03196	0.13848	0.96776	0.44068	0.28872	2.23506	0.8121	0.65022	0.27702	0.8738	0.81974	1.90082	0.26168	1.25778	1.04516	0.59714
-30	2309.25	1691.36	1127.92	673.068	343.222	133.674	32.1131	5.61424	3.32772	2.24664	1.0889	0.15686	0.95722	0.46176	0.28934	2.16716	0.84698	0.62794	0.36124	0.82446	0.8408	1.84408	0.28086	1.29638	1.01604	0.58022
-32	2102.22	1494.26	958.66	547.727	257.841	85.8122	16.2709	2.90104	3.24512	2.2997	1.11986	0.1709	0.95722	0.47164	0.2691	2.09658	0.87628	0.60894	0.42378	0.8329	0.9046	1.7776	0.30254	1.35728	0.9977	0.53668
-34	1898.33	1305.91	802.457	434.041	184.78	52.1362	7.8912	2.02474	3.23562	2.31992	1.12316	0.16098	0.91718	0.53106	0.23322	2.05878	0.90332	0.56208	0.49336	0.85976	0.95268	1.74354	0.30978	1.41076	1.04332	0.52284
-36	1694.55	1126.64	663.357	333.958	124.052	29.2085	3.19704	1.78896	3.21004	2.35336	1.13204	0.16074	0.90026	0.59134	0.19008	2.03978	0.91344	0.53646	0.5561	0.91692	0.98694	1.75986	0.28128	1.43018	1.09824	0.44834
-38	1496.83	959.183	535.774	248.6	78.8058	15.5254	1.156	1.73074	3.17308	2.4058	1.1403	0.1657	0.90748	0.58724	0.14384	2.07114	0.90248	0.52616	0.59324	0.92932	1.0309	1.79392	0.26044	1.4306	1.16162	0.38024
-40	1307.43	806.44	422.085	174.98	46.9202	8.33438	0.40168	1.72434	3.1444	2.42642	1.17872	0.20658	0.91244	0.59034	0.0854	2.17042	0.8864	0.49972	0.61906	0.9161	1.04244	1.83376	0.24416	1.4308	1.2033	0.28754
-42	1129.57	669.019	323.202	115.208	25.7833	4.30434	0.1645	1.71938	3.1244	2.45758	1.23838	0.26894	0.92236	0.5984	0.0499	2.27054	0.87442	0.5049	0.63476	0.89754	0.99682	1.86288	0.1748	1.44564	1.2289	0.21364
-44	964.134	541.827	238.574	71.4508	13.6139	2.7538	0.13106	1.7619	3.0536	2.47658	1.3096	0.30526	0.92978	0.59244	0.10788	2.32752	0.90106	0.53606	0.67398	0.9215	0.99454	1.88476	0.15496	1.47886	1.23796	0.15688
-46	815.393	427.757	165.826	41.1525	7.20816	2.16258	0.16262	1.8162	2.99084	2.45532	1.34054	0.33998	0.90828	0.59616	0.1463	2.38884	0.94172	0.54928	0.70266	0.91902	0.98878	1.84058	0.16118	1.50778	1.26602	0.14014
-48	677.981	328.509	109.47	21.7049	3.95926	1.98962	0.17046	1.87606	2.87214	2.3779	1.38368	0.36928	0.91156	0.6362	0.15228	2.39918	0.99746	0.57032	0.72848	0.9217	1.06618	1.80322	0.15706	1.52718	1.2792	0.1232
-50	551.945	241.767	67.7802	10.8482	2.6114	2.00098	0.17378	1.89008	2.71484	2.27988	1.3486	0.38724	0.90434	0.64032	0.19398	2.39548	1.0468	0.58788	0.72414	0.91756	1.12792	1.7836	0.16738	1.52798	1.29862	0.10978
-52	436.911	168.557	39.3831	5.32416	2.19584	2.02862	0.18184	1.93922	2.59842	2.15602	1.3067	0.4019	0.91236	0.70412	0.19976	2.41324	1.12134	0.62088	0.70286	0.91652	1.2107	1.7836	0.18224	1.4927	1.34032	0.08626
-54	325.773	102.491	16.7471	1.80903	2.0626	2.04163	0.17067	1.92087	2.47207	2.0217	1.27783	0.4266	0.95743	0.73867	0.15887	2.45697	1.1653	0.6426	0.6623	0.86663	1.35797	1.8053	0.15963	1.44947	1.35967	0.05467
-56	229.635	58.5578	6.9238	1.06	2.1201	2.1128	0.1817	1.9467	2.5557	1.9446	1.2562	0.4779	1.0207	0.899	0.1145	2.5454	1.219	0.7616	0.579	0.9031	1.4079	1.763	0.1548	1.4265	1.4492	0.031
