# Supplementary material for: Switching on and off the spin polarization of the conduction band in antiferromagnetic bilayer transistors
Source: Nat Nanotechnol. 2025 Mar 11;20(5):609–16. doi: 10.1038/s41565-025-01872-w (PMC12095049; doi:10.1038/s41565-025-01872-w)
Supplement: Supplementary file 5 — Source data Fig. 4. [file 41565_2025_1872_MOESM5_ESM.xlsx]

## Sheet: Fig.4a
𝜇0 H⊥ (T)	2L-MG(%)	𝜇0 H⊥ (T)	3L-MG(%)	𝜇0 H⊥ (T)	4L-MG(%)	𝜇0 H⊥ (T)	5L-MG(%)
-7.9	2.41485	-8.8	1.05696	-7.5	1.51584	-6	2.46982
-7.895	2.4143	-8.795	1.05923	-7.495	1.51534	-5.995	2.46721
-7.89	2.41379	-8.79	1.05993	-7.49	1.51487	-5.99	2.46476
-7.885	2.41328	-8.785	1.06151	-7.485	1.51442	-5.985	2.46234
-7.88	2.41279	-8.78	1.06122	-7.48	1.51398	-5.98	2.46
-7.875	2.41231	-8.775	1.06049	-7.475	1.51356	-5.975	2.45771
-7.87	2.41184	-8.77	1.06078	-7.47	1.51314	-5.97	2.45546
-7.865	2.41139	-8.765	1.0609	-7.465	1.51274	-5.965	2.4532
-7.86	2.41096	-8.76	1.05947	-7.46	1.51233	-5.96	2.45094
-7.855	2.41054	-8.755	1.06035	-7.455	1.51191	-5.955	2.44864
-7.85	2.41013	-8.75	1.0622	-7.45	1.51149	-5.95	2.44633
-7.845	2.40974	-8.745	1.0627	-7.445	1.51106	-5.945	2.44402
-7.84	2.40934	-8.74	1.06349	-7.44	1.51061	-5.94	2.44172
-7.835	2.40894	-8.735	1.06467	-7.435	1.51016	-5.935	2.43942
-7.83	2.40852	-8.73	1.0651	-7.43	1.5097	-5.93	2.43714
-7.825	2.4081	-8.725	1.06617	-7.425	1.50923	-5.925	2.43487
-7.82	2.40766	-8.72	1.06693	-7.42	1.50876	-5.92	2.4326
-7.815	2.40723	-8.715	1.06622	-7.415	1.5083	-5.915	2.43031
-7.81	2.40678	-8.71	1.06632	-7.41	1.50783	-5.91	2.42801
-7.805	2.40633	-8.705	1.06672	-7.405	1.50736	-5.905	2.4257
-7.8	2.40588	-8.7	1.0649	-7.4	1.5069	-5.9	2.42336
-7.795	2.40543	-8.695	1.06351	-7.395	1.50643	-5.895	2.421
-7.79	2.405	-8.69	1.06492	-7.39	1.50596	-5.89	2.4186
-7.785	2.40461	-8.685	1.06568	-7.385	1.50548	-5.885	2.41615
-7.78	2.40427	-8.68	1.06455	-7.38	1.505	-5.88	2.41366
-7.775	2.40398	-8.675	1.06529	-7.375	1.50451	-5.875	2.41113
-7.77	2.40375	-8.67	1.06746	-7.37	1.50402	-5.87	2.40857
-7.765	2.40354	-8.665	1.06624	-7.365	1.50353	-5.865	2.40599
-7.76	2.40335	-8.66	1.06516	-7.36	1.50303	-5.86	2.40339
-7.755	2.40316	-8.655	1.06619	-7.355	1.50253	-5.855	2.40079
-7.75	2.40294	-8.65	1.06655	-7.35	1.50203	-5.85	2.39818
-7.745	2.40272	-8.645	1.06518	-7.345	1.50154	-5.845	2.39557
-7.74	2.40249	-8.64	1.06493	-7.34	1.50104	-5.84	2.39294
-7.735	2.40225	-8.635	1.0659	-7.335	1.50054	-5.835	2.39031
-7.73	2.402	-8.63	1.06608	-7.33	1.50005	-5.83	2.38768
-7.725	2.40175	-8.625	1.06578	-7.325	1.49956	-5.825	2.38505
-7.72	2.40147	-8.62	1.06626	-7.32	1.49908	-5.82	2.38242
-7.715	2.40118	-8.615	1.06623	-7.315	1.4986	-5.815	2.37977
-7.71	2.40086	-8.61	1.06628	-7.31	1.49812	-5.81	2.37709
-7.705	2.40051	-8.605	1.06696	-7.305	1.49765	-5.805	2.37435
-7.7	2.40015	-8.6	1.06668	-7.3	1.49718	-5.8	2.37154
-7.695	2.39977	-8.595	1.06601	-7.295	1.4967	-5.795	2.36867
-7.69	2.39938	-8.59	1.06704	-7.29	1.49623	-5.79	2.36574
-7.685	2.39897	-8.585	1.06695	-7.285	1.49576	-5.785	2.36278
-7.68	2.39856	-8.58	1.06568	-7.28	1.49528	-5.78	2.3598
-7.675	2.39815	-8.575	1.06614	-7.275	1.49481	-5.775	2.35682
-7.67	2.39774	-8.57	1.06749	-7.27	1.49435	-5.77	2.35384
-7.665	2.39735	-8.565	1.06807	-7.265	1.49387	-5.765	2.35085
-7.66	2.39699	-8.56	1.0684	-7.26	1.49339	-5.76	2.34783
-7.655	2.39667	-8.555	1.0692	-7.255	1.4929	-5.755	2.34477
-7.65	2.39638	-8.55	1.06992	-7.25	1.4924	-5.75	2.34168
-7.645	2.39612	-8.545	1.07014	-7.245	1.49189	-5.745	2.33856
-7.64	2.39587	-8.54	1.07045	-7.24	1.49138	-5.74	2.33542
-7.635	2.39562	-8.535	1.06991	-7.235	1.49087	-5.735	2.33228
-7.63	2.39536	-8.53	1.07111	-7.23	1.49037	-5.73	2.32913
-7.625	2.39507	-8.525	1.07179	-7.225	1.48987	-5.725	2.32595
-7.62	2.39477	-8.52	1.07297	-7.22	1.48939	-5.72	2.32274
-7.615	2.39444	-8.515	1.07406	-7.215	1.4889	-5.715	2.31948
-7.61	2.3941	-8.51	1.07485	-7.21	1.48842	-5.71	2.31618
-7.605	2.39374	-8.505	1.07493	-7.205	1.48793	-5.705	2.31284
-7.6	2.39336	-8.5	1.075	-7.2	1.48744	-5.7	2.30948
-7.595	2.39298	-8.495	1.0735	-7.195	1.48695	-5.695	2.3061
-7.59	2.39261	-8.49	1.07102	-7.19	1.48646	-5.69	2.30271
-7.585	2.39224	-8.485	1.07034	-7.185	1.48597	-5.685	2.29931
-7.58	2.39191	-8.48	1.0697	-7.18	1.48547	-5.68	2.29591
-7.575	2.3916	-8.475	1.06773	-7.175	1.48497	-5.675	2.29249
-7.57	2.39131	-8.47	1.06752	-7.17	1.48446	-5.67	2.28908
-7.565	2.39104	-8.465	1.06781	-7.165	1.48393	-5.665	2.28565
-7.56	2.39079	-8.46	1.06817	-7.16	1.4834	-5.66	2.28221
-7.555	2.39054	-8.455	1.0678	-7.155	1.48286	-5.655	2.27873
-7.55	2.3903	-8.45	1.06813	-7.15	1.48231	-5.65	2.27521
-7.545	2.39007	-8.445	1.0681	-7.145	1.48176	-5.645	2.27163
-7.54	2.38984	-8.44	1.06819	-7.14	1.48121	-5.64	2.268
-7.535	2.38962	-8.435	1.06758	-7.135	1.48065	-5.635	2.26432
-7.53	2.38938	-8.43	1.06739	-7.13	1.4801	-5.63	2.26062
-7.525	2.38912	-8.425	1.06919	-7.125	1.47957	-5.625	2.25691
-7.52	2.38882	-8.42	1.06955	-7.12	1.47904	-5.62	2.25321
-7.515	2.38846	-8.415	1.07005	-7.115	1.47852	-5.615	2.24952
-7.51	2.38805	-8.41	1.07056	-7.11	1.47801	-5.61	2.24584
-7.505	2.38761	-8.405	1.07034	-7.105	1.47749	-5.605	2.24215
-7.5	2.38716	-8.4	1.06889	-7.1	1.47697	-5.6	2.23844
-7.495	2.38671	-8.395	1.06927	-7.095	1.47643	-5.595	2.23469
-7.49	2.38629	-8.39	1.06905	-7.09	1.47587	-5.59	2.23089
-7.485	2.38592	-8.385	1.06973	-7.085	1.47531	-5.585	2.22704
-7.48	2.38558	-8.38	1.07089	-7.08	1.47474	-5.58	2.22314
-7.475	2.38528	-8.375	1.07093	-7.075	1.47417	-5.575	2.21922
-7.47	2.385	-8.37	1.07085	-7.07	1.47362	-5.57	2.2153
-7.465	2.38475	-8.365	1.07115	-7.065	1.47307	-5.565	2.21139
-7.46	2.38451	-8.36	1.07123	-7.06	1.47254	-5.56	2.20753
-7.455	2.3843	-8.355	1.07104	-7.055	1.47202	-5.555	2.20373
-7.45	2.3841	-8.35	1.07139	-7.05	1.47151	-5.55	2.19999
-7.445	2.38391	-8.345	1.07171	-7.045	1.47101	-5.545	2.19628
-7.44	2.38373	-8.34	1.0724	-7.04	1.47051	-5.54	2.19261
-7.435	2.38354	-8.335	1.07428	-7.035	1.47	-5.535	2.18895
-7.43	2.38333	-8.33	1.07594	-7.03	1.46948	-5.53	2.18526
-7.425	2.38311	-8.325	1.07697	-7.025	1.46894	-5.525	2.18155
-7.42	2.38285	-8.32	1.07876	-7.02	1.46839	-5.52	2.17782
-7.415	2.38259	-8.315	1.07958	-7.015	1.46781	-5.515	2.17408
-7.41	2.3823	-8.31	1.07815	-7.01	1.46723	-5.51	2.17034
-7.405	2.382	-8.305	1.07787	-7.005	1.46664	-5.505	2.16661
-7.4	2.38169	-8.3	1.07733	-7	1.46606	-5.5	2.16291
-7.395	2.38136	-8.295	1.07621	-6.995	1.46548	-5.495	2.15922
-7.39	2.38102	-8.29	1.0753	-6.99	1.4649	-5.49	2.15553
-7.385	2.38067	-8.285	1.07492	-6.985	1.46433	-5.485	2.15182
-7.38	2.3803	-8.28	1.07385	-6.98	1.46375	-5.48	2.14809
-7.375	2.37993	-8.275	1.0736	-6.975	1.46318	-5.475	2.14434
-7.37	2.37955	-8.27	1.07353	-6.97	1.4626	-5.47	2.14058
-7.365	2.37917	-8.265	1.07382	-6.965	1.46201	-5.465	2.13683
-7.36	2.37878	-8.26	1.07404	-6.96	1.46143	-5.46	2.13311
-7.355	2.37839	-8.255	1.07507	-6.955	1.46084	-5.455	2.12942
-7.35	2.37801	-8.25	1.07587	-6.95	1.46026	-5.45	2.12578
-7.345	2.37765	-8.245	1.07529	-6.945	1.45967	-5.445	2.12216
-7.34	2.37732	-8.24	1.07528	-6.94	1.45908	-5.44	2.11856
-7.335	2.37703	-8.235	1.07687	-6.935	1.45848	-5.435	2.11497
-7.33	2.37678	-8.23	1.07596	-6.93	1.45787	-5.43	2.11137
-7.325	2.37654	-8.225	1.07508	-6.925	1.45724	-5.425	2.10777
-7.32	2.37632	-8.22	1.07481	-6.92	1.4566	-5.42	2.10416
-7.315	2.37609	-8.215	1.07462	-6.915	1.45595	-5.415	2.10054
-7.31	2.37584	-8.21	1.07389	-6.91	1.4553	-5.41	2.09691
-7.305	2.37556	-8.205	1.07412	-6.905	1.45466	-5.405	2.09328
-7.3	2.37527	-8.2	1.07456	-6.9	1.45403	-5.4	2.08965
-7.295	2.37495	-8.195	1.07534	-6.895	1.45341	-5.395	2.08602
-7.29	2.3746	-8.19	1.07574	-6.89	1.45281	-5.39	2.08243
-7.285	2.37423	-8.185	1.07566	-6.885	1.4522	-5.385	2.07886
-7.28	2.37382	-8.18	1.07644	-6.88	1.4516	-5.38	2.07533
-7.275	2.3734	-8.175	1.07657	-6.875	1.45099	-5.375	2.0718
-7.27	2.37297	-8.17	1.07713	-6.87	1.45038	-5.37	2.06826
-7.265	2.37256	-8.165	1.07717	-6.865	1.44976	-5.365	2.0647
-7.26	2.37217	-8.16	1.07684	-6.86	1.44914	-5.36	2.0611
-7.255	2.37181	-8.155	1.07625	-6.855	1.44852	-5.355	2.05747
-7.25	2.37147	-8.15	1.07758	-6.85	1.44791	-5.35	2.05381
-7.245	2.37112	-8.145	1.07977	-6.845	1.4473	-5.345	2.05015
-7.24	2.37076	-8.14	1.08155	-6.84	1.4467	-5.34	2.0465
-7.235	2.37037	-8.135	1.08235	-6.835	1.44611	-5.335	2.04286
-7.23	2.36994	-8.13	1.08264	-6.83	1.44552	-5.33	2.03924
-7.225	2.36949	-8.125	1.08176	-6.825	1.44495	-5.325	2.03562
-7.22	2.36903	-8.12	1.07992	-6.82	1.44437	-5.32	2.03201
-7.215	2.36855	-8.115	1.07855	-6.815	1.44379	-5.315	2.02838
-7.21	2.3681	-8.11	1.07845	-6.81	1.4432	-5.31	2.02473
-7.205	2.36766	-8.105	1.07855	-6.805	1.44258	-5.305	2.02106
-7.2	2.36724	-8.1	1.07883	-6.8	1.44193	-5.3	2.01738
-7.195	2.36686	-8.095	1.07904	-6.795	1.44126	-5.295	2.0137
-7.19	2.36653	-8.09	1.07922	-6.79	1.44057	-5.29	2.01004
-7.185	2.36623	-8.085	1.07928	-6.785	1.43986	-5.285	2.00641
-7.18	2.36596	-8.08	1.07978	-6.78	1.43915	-5.28	2.00279
-7.175	2.36572	-8.075	1.0801	-6.775	1.43845	-5.275	1.99919
-7.17	2.36548	-8.07	1.07913	-6.77	1.43777	-5.27	1.99558
-7.165	2.36525	-8.065	1.07959	-6.765	1.43711	-5.265	1.99194
-7.16	2.36501	-8.06	1.08033	-6.76	1.43646	-5.26	1.98827
-7.155	2.36477	-8.055	1.0806	-6.755	1.43583	-5.255	1.98457
-7.15	2.36452	-8.05	1.08105	-6.75	1.4352	-5.25	1.98084
-7.145	2.36426	-8.045	1.08193	-6.745	1.43457	-5.245	1.97711
-7.14	2.36398	-8.04	1.08279	-6.74	1.43393	-5.24	1.97339
-7.135	2.36369	-8.035	1.08438	-6.735	1.43328	-5.235	1.96968
-7.13	2.36337	-8.03	1.08506	-6.73	1.43262	-5.23	1.966
-7.125	2.36303	-8.025	1.08494	-6.725	1.43195	-5.225	1.96235
-7.12	2.36266	-8.02	1.08553	-6.72	1.43127	-5.22	1.95873
-7.115	2.36228	-8.015	1.08629	-6.715	1.43058	-5.215	1.95512
-7.11	2.3619	-8.01	1.08484	-6.71	1.42988	-5.21	1.95152
-7.105	2.36155	-8.005	1.08403	-6.705	1.42918	-5.205	1.9479
-7.1	2.36123	-8	1.08337	-6.7	1.42849	-5.2	1.94425
-7.095	2.36095	-7.995	1.08322	-6.695	1.4278	-5.195	1.94055
-7.09	2.3607	-7.99	1.08168	-6.69	1.42712	-5.19	1.93682
-7.085	2.36045	-7.985	1.08159	-6.685	1.42643	-5.185	1.93306
-7.08	2.3602	-7.98	1.08262	-6.68	1.42576	-5.18	1.9293
-7.075	2.35993	-7.975	1.08402	-6.675	1.42508	-5.175	1.92554
-7.07	2.35963	-7.97	1.08459	-6.67	1.42439	-5.17	1.92178
-7.065	2.3593	-7.965	1.08493	-6.665	1.4237	-5.165	1.91805
-7.06	2.35895	-7.96	1.08498	-6.66	1.42301	-5.16	1.91433
-7.055	2.35859	-7.955	1.08478	-6.655	1.42232	-5.155	1.91062
-7.05	2.35822	-7.95	1.08447	-6.65	1.42162	-5.15	1.90692
-7.045	2.35788	-7.945	1.08438	-6.645	1.42092	-5.145	1.90325
-7.04	2.35755	-7.94	1.08448	-6.64	1.42023	-5.14	1.89959
-7.035	2.35725	-7.935	1.08526	-6.635	1.41952	-5.135	1.89593
-7.03	2.35697	-7.93	1.08552	-6.63	1.41881	-5.13	1.89227
-7.025	2.35671	-7.925	1.08571	-6.625	1.41809	-5.125	1.88861
-7.02	2.35647	-7.92	1.08583	-6.62	1.41735	-5.12	1.88493
-7.015	2.35623	-7.915	1.08618	-6.615	1.41661	-5.115	1.88122
-7.01	2.35598	-7.91	1.08659	-6.61	1.41586	-5.11	1.87751
-7.005	2.35573	-7.905	1.08668	-6.605	1.41511	-5.105	1.8738
-7	2.35546	-7.9	1.08652	-6.6	1.41437	-5.1	1.87011
-6.995	2.35518	-7.895	1.08629	-6.595	1.41363	-5.095	1.86643
-6.99	2.35487	-7.89	1.08744	-6.59	1.4129	-5.09	1.86277
-6.985	2.35453	-7.885	1.08878	-6.585	1.41217	-5.085	1.85913
-6.98	2.35417	-7.88	1.08943	-6.58	1.41144	-5.08	1.8555
-6.975	2.35379	-7.875	1.09022	-6.575	1.41071	-5.075	1.85188
-6.97	2.35341	-7.87	1.091	-6.57	1.40997	-5.07	1.84828
-6.965	2.35304	-7.865	1.0902	-6.565	1.40924	-5.065	1.84469
-6.96	2.35269	-7.86	1.08895	-6.56	1.40849	-5.06	1.84108
-6.955	2.35236	-7.855	1.08869	-6.555	1.40775	-5.055	1.83746
-6.95	2.35203	-7.85	1.0884	-6.55	1.407	-5.05	1.8338
-6.945	2.3517	-7.845	1.08836	-6.545	1.40624	-5.045	1.83008
-6.94	2.35135	-7.84	1.08854	-6.54	1.40548	-5.04	1.82631
-6.935	2.35099	-7.835	1.08819	-6.535	1.40472	-5.035	1.82251
-6.93	2.35062	-7.83	1.08851	-6.53	1.40395	-5.03	1.81871
-6.925	2.35027	-7.825	1.08893	-6.525	1.40318	-5.025	1.81492
-6.92	2.34994	-7.82	1.08899	-6.52	1.40242	-5.02	1.81117
-6.915	2.34965	-7.815	1.08907	-6.515	1.40165	-5.015	1.80745
-6.91	2.34938	-7.81	1.08894	-6.51	1.40087	-5.01	1.80373
-6.905	2.34913	-7.805	1.08831	-6.505	1.4001	-5.005	1.80002
-6.9	2.34886	-7.8	1.08857	-6.5	1.39932	-5	1.79629
-6.895	2.34857	-7.795	1.08887	-6.495	1.39852	-4.995	1.79255
-6.89	2.34824	-7.79	1.08894	-6.49	1.39772	-4.99	1.7888
-6.885	2.34786	-7.785	1.08994	-6.485	1.39691	-4.985	1.78505
-6.88	2.34746	-7.78	1.09092	-6.48	1.39608	-4.98	1.78132
-6.875	2.34705	-7.775	1.09078	-6.475	1.39525	-4.975	1.77759
-6.87	2.34665	-7.77	1.09092	-6.47	1.39442	-4.97	1.77387
-6.865	2.34628	-7.765	1.09285	-6.465	1.39358	-4.965	1.77016
-6.86	2.34593	-7.76	1.09395	-6.46	1.39274	-4.96	1.76644
-6.855	2.34559	-7.755	1.09409	-6.455	1.39191	-4.955	1.76273
-6.85	2.34526	-7.75	1.09583	-6.45	1.39108	-4.95	1.75901
-6.845	2.34491	-7.745	1.09741	-6.445	1.39024	-4.945	1.75531
-6.84	2.34453	-7.74	1.09699	-6.44	1.38941	-4.94	1.75161
-6.835	2.34412	-7.735	1.09764	-6.435	1.38858	-4.935	1.74791
-6.83	2.3437	-7.73	1.098	-6.43	1.38774	-4.93	1.74419
-6.825	2.34328	-7.725	1.09884	-6.425	1.38689	-4.925	1.74046
-6.82	2.34286	-7.72	1.09888	-6.42	1.38604	-4.92	1.73671
-6.815	2.34246	-7.715	1.09985	-6.415	1.38518	-4.915	1.73296
-6.81	2.34208	-7.71	1.09916	-6.41	1.38431	-4.91	1.72922
-6.805	2.34172	-7.705	1.09947	-6.405	1.38343	-4.905	1.72551
-6.8	2.34138	-7.7	1.09778	-6.4	1.38255	-4.9	1.72185
-6.795	2.34104	-7.695	1.09614	-6.395	1.38167	-4.895	1.71821
-6.79	2.34069	-7.69	1.09388	-6.39	1.38078	-4.89	1.7146
-6.785	2.34035	-7.685	1.093	-6.385	1.3799	-4.885	1.71099
-6.78	2.34	-7.68	1.0926	-6.38	1.37901	-4.88	1.70737
-6.775	2.33966	-7.675	1.09256	-6.375	1.37813	-4.875	1.70372
-6.77	2.33931	-7.67	1.09344	-6.37	1.37724	-4.87	1.70008
-6.765	2.33897	-7.665	1.09417	-6.365	1.37635	-4.865	1.69644
-6.76	2.33861	-7.66	1.09412	-6.36	1.37546	-4.86	1.69281
-6.755	2.33824	-7.655	1.09422	-6.355	1.37456	-4.855	1.68919
-6.75	2.33785	-7.65	1.09441	-6.35	1.37365	-4.85	1.68557
-6.745	2.33745	-7.645	1.09505	-6.345	1.37274	-4.845	1.68194
-6.74	2.33704	-7.64	1.09564	-6.34	1.37182	-4.84	1.67828
-6.735	2.33665	-7.635	1.09598	-6.335	1.37091	-4.835	1.67459
-6.73	2.33627	-7.63	1.09608	-6.33	1.37002	-4.83	1.67087
-6.725	2.33591	-7.625	1.09619	-6.325	1.36912	-4.825	1.66713
-6.72	2.33555	-7.62	1.09534	-6.32	1.36823	-4.82	1.66339
-6.715	2.33518	-7.615	1.09445	-6.315	1.36734	-4.815	1.65965
-6.71	2.33479	-7.61	1.09454	-6.31	1.36643	-4.81	1.65592
-6.705	2.33435	-7.605	1.0944	-6.305	1.36551	-4.805	1.65221
-6.7	2.33387	-7.6	1.09403	-6.3	1.36457	-4.8	1.64849
-6.695	2.33337	-7.595	1.09423	-6.295	1.36363	-4.795	1.64477
-6.69	2.33287	-7.59	1.09465	-6.29	1.36267	-4.79	1.64102
-6.685	2.33238	-7.585	1.09487	-6.285	1.3617	-4.785	1.63725
-6.68	2.33192	-7.58	1.0952	-6.28	1.36073	-4.78	1.63346
-6.675	2.3315	-7.575	1.09568	-6.275	1.35976	-4.775	1.62966
-6.67	2.33111	-7.57	1.09661	-6.27	1.35878	-4.77	1.62586
-6.665	2.33076	-7.565	1.09714	-6.265	1.3578	-4.765	1.62205
-6.66	2.33043	-7.56	1.09731	-6.26	1.35681	-4.76	1.61824
-6.655	2.33012	-7.555	1.09718	-6.255	1.35583	-4.755	1.61442
-6.65	2.32982	-7.55	1.09724	-6.25	1.35485	-4.75	1.6106
-6.645	2.32951	-7.545	1.09648	-6.245	1.35386	-4.745	1.60679
-6.64	2.32917	-7.54	1.09588	-6.24	1.35287	-4.74	1.60298
-6.635	2.32881	-7.535	1.09591	-6.235	1.35189	-4.735	1.59921
-6.63	2.32842	-7.53	1.09488	-6.23	1.35091	-4.73	1.59547
-6.625	2.328	-7.525	1.09402	-6.225	1.34993	-4.725	1.59176
-6.62	2.32756	-7.52	1.09512	-6.22	1.34896	-4.72	1.58808
-6.615	2.3271	-7.515	1.09554	-6.215	1.34798	-4.715	1.58441
-6.61	2.32663	-7.51	1.09576	-6.21	1.34701	-4.71	1.58074
-6.605	2.32613	-7.505	1.09701	-6.205	1.34603	-4.705	1.57705
-6.6	2.32561	-7.5	1.09801	-6.2	1.34504	-4.7	1.57334
-6.595	2.32506	-7.495	1.09699	-6.195	1.34404	-4.695	1.5696
-6.59	2.3245	-7.49	1.09708	-6.19	1.34303	-4.69	1.56585
-6.585	2.32392	-7.485	1.09712	-6.185	1.34201	-4.685	1.56208
-6.58	2.32333	-7.48	1.09762	-6.18	1.34098	-4.68	1.55832
-6.575	2.32274	-7.475	1.0995	-6.175	1.33995	-4.675	1.55456
-6.57	2.32215	-7.47	1.10195	-6.17	1.3389	-4.67	1.55082
-6.565	2.32156	-7.465	1.10351	-6.165	1.33784	-4.665	1.54711
-6.56	2.32097	-7.46	1.10473	-6.16	1.33676	-4.66	1.54341
-6.555	2.32037	-7.455	1.10542	-6.155	1.33567	-4.655	1.53973
-6.55	2.31978	-7.45	1.10485	-6.15	1.33456	-4.65	1.53605
-6.545	2.31919	-7.445	1.10408	-6.145	1.33344	-4.645	1.53236
-6.54	2.31862	-7.44	1.10354	-6.14	1.33232	-4.64	1.52865
-6.535	2.31808	-7.435	1.10281	-6.135	1.33121	-4.635	1.52492
-6.53	2.31756	-7.43	1.10398	-6.13	1.33011	-4.63	1.52117
-6.525	2.31706	-7.425	1.10418	-6.125	1.32901	-4.625	1.51739
-6.52	2.31656	-7.42	1.10471	-6.12	1.32791	-4.62	1.51358
-6.515	2.31604	-7.415	1.1049	-6.115	1.32681	-4.615	1.50974
-6.51	2.31551	-7.41	1.10577	-6.11	1.32572	-4.61	1.50588
-6.505	2.31496	-7.405	1.10662	-6.105	1.32462	-4.605	1.50201
-6.5	2.31441	-7.4	1.10668	-6.1	1.32352	-4.6	1.49813
-6.495	2.31389	-7.395	1.10654	-6.095	1.32242	-4.595	1.49426
-6.49	2.31338	-7.39	1.10782	-6.09	1.32132	-4.59	1.49041
-6.485	2.3129	-7.385	1.10843	-6.085	1.32021	-4.585	1.48658
-6.48	2.31243	-7.38	1.10712	-6.08	1.31909	-4.58	1.48277
-6.475	2.31196	-7.375	1.10736	-6.075	1.31796	-4.575	1.47898
-6.47	2.31147	-7.37	1.10708	-6.07	1.31681	-4.57	1.4752
-6.465	2.31095	-7.365	1.1069	-6.065	1.31564	-4.565	1.47142
-6.46	2.31039	-7.36	1.10678	-6.06	1.31446	-4.56	1.46765
-6.455	2.30982	-7.355	1.10703	-6.055	1.31329	-4.555	1.46387
-6.45	2.30921	-7.35	1.1081	-6.05	1.31212	-4.55	1.46008
-6.445	2.30859	-7.345	1.10942	-6.045	1.31096	-4.545	1.45629
-6.44	2.30797	-7.34	1.11008	-6.04	1.30982	-4.54	1.45248
-6.435	2.30733	-7.335	1.11027	-6.035	1.30867	-4.535	1.44868
-6.43	2.3067	-7.33	1.10759	-6.03	1.30753	-4.53	1.44488
-6.425	2.30608	-7.325	1.1069	-6.025	1.30639	-4.525	1.4411
-6.42	2.30548	-7.32	1.10404	-6.02	1.30526	-4.52	1.43735
-6.415	2.30489	-7.315	1.1029	-6.015	1.30412	-4.515	1.43363
-6.41	2.3043	-7.31	1.10298	-6.01	1.303	-4.51	1.42994
-6.405	2.30372	-7.305	1.1058	-6.005	1.30187	-4.505	1.42627
-6.4	2.30311	-7.3	1.10592	-6	1.30074	-4.5	1.42261
-6.395	2.30249	-7.295	1.10773	-5.995	1.29961	-4.495	1.41895
-6.39	2.30184	-7.29	1.10845	-5.99	1.29846	-4.49	1.41529
-6.385	2.30119	-7.285	1.10952	-5.985	1.29729	-4.485	1.41162
-6.38	2.30054	-7.28	1.10993	-5.98	1.2961	-4.48	1.40795
-6.375	2.29991	-7.275	1.10986	-5.975	1.2949	-4.475	1.40429
-6.37	2.29931	-7.27	1.11002	-5.97	1.29368	-4.47	1.40061
-6.365	2.29876	-7.265	1.10952	-5.965	1.29246	-4.465	1.39692
-6.36	2.29826	-7.26	1.10846	-5.96	1.29124	-4.46	1.39322
-6.355	2.29779	-7.255	1.10807	-5.955	1.29002	-4.455	1.3895
-6.35	2.29735	-7.25	1.10737	-5.95	1.2888	-4.45	1.38576
-6.345	2.29693	-7.245	1.1067	-5.945	1.2876	-4.445	1.38201
-6.34	2.29651	-7.24	1.10607	-5.94	1.28639	-4.44	1.37824
-6.335	2.29608	-7.235	1.10531	-5.935	1.2852	-4.435	1.37445
-6.33	2.29564	-7.23	1.10484	-5.93	1.284	-4.43	1.37064
-6.325	2.29516	-7.225	1.10504	-5.925	1.28281	-4.425	1.36683
-6.32	2.29464	-7.22	1.10644	-5.92	1.2816	-4.42	1.36302
-6.315	2.29409	-7.215	1.1077	-5.915	1.2804	-4.415	1.35924
-6.31	2.29351	-7.21	1.10863	-5.91	1.27919	-4.41	1.35552
-6.305	2.2929	-7.205	1.10967	-5.905	1.27799	-4.405	1.35186
-6.3	2.29228	-7.2	1.10955	-5.9	1.27678	-4.4	1.34825
-6.295	2.29165	-7.195	1.1078	-5.895	1.27558	-4.395	1.34469
-6.29	2.29102	-7.19	1.10677	-5.89	1.27437	-4.39	1.34115
-6.285	2.29039	-7.185	1.10649	-5.885	1.27316	-4.385	1.33762
-6.28	2.28977	-7.18	1.10625	-5.88	1.27194	-4.38	1.33407
-6.275	2.28917	-7.175	1.10782	-5.875	1.27073	-4.375	1.33051
-6.27	2.28859	-7.17	1.11015	-5.87	1.26953	-4.37	1.32692
-6.265	2.28803	-7.165	1.11141	-5.865	1.26833	-4.365	1.32331
-6.26	2.28749	-7.16	1.11269	-5.86	1.26715	-4.36	1.31968
-6.255	2.28698	-7.155	1.11211	-5.855	1.26597	-4.355	1.31604
-6.25	2.28649	-7.15	1.11089	-5.85	1.26478	-4.35	1.31239
-6.245	2.28603	-7.145	1.10928	-5.845	1.26359	-4.345	1.30877
-6.24	2.28557	-7.14	1.10872	-5.84	1.26237	-4.34	1.30517
-6.235	2.28512	-7.135	1.10751	-5.835	1.26113	-4.335	1.3016
-6.23	2.28464	-7.13	1.10721	-5.83	1.25985	-4.33	1.29805
-6.225	2.28414	-7.125	1.10667	-5.825	1.25856	-4.325	1.29449
-6.22	2.28361	-7.12	1.10638	-5.82	1.25724	-4.32	1.29092
-6.215	2.28306	-7.115	1.1052	-5.815	1.25592	-4.315	1.28731
-6.21	2.2825	-7.11	1.10421	-5.81	1.25461	-4.31	1.28366
-6.205	2.28195	-7.105	1.10468	-5.805	1.25331	-4.305	1.28
-6.2	2.28141	-7.1	1.10548	-5.8	1.25204	-4.3	1.27633
-6.195	2.28091	-7.095	1.10584	-5.795	1.25078	-4.295	1.27267
-6.19	2.28043	-7.09	1.10686	-5.79	1.24954	-4.29	1.26903
-6.185	2.27995	-7.085	1.1092	-5.785	1.24831	-4.285	1.26541
-6.18	2.27948	-7.08	1.11129	-5.78	1.24707	-4.28	1.2618
-6.175	2.279	-7.075	1.11193	-5.775	1.24582	-4.275	1.25818
-6.17	2.27851	-7.07	1.11457	-5.77	1.24456	-4.27	1.25456
-6.165	2.27801	-7.065	1.11562	-5.765	1.24328	-4.265	1.25094
-6.16	2.2775	-7.06	1.11365	-5.76	1.242	-4.26	1.24733
-6.155	2.27701	-7.055	1.11298	-5.755	1.2407	-4.255	1.24375
-6.15	2.27652	-7.05	1.11078	-5.75	1.2394	-4.25	1.24021
-6.145	2.27604	-7.045	1.10628	-5.745	1.23809	-4.245	1.2367
-6.14	2.27557	-7.04	1.10563	-5.74	1.23677	-4.24	1.23323
-6.135	2.27511	-7.035	1.10667	-5.735	1.23544	-4.235	1.22977
-6.13	2.27465	-7.03	1.10305	-5.73	1.23412	-4.23	1.22629
-6.125	2.2742	-7.025	1.10364	-5.725	1.2328	-4.225	1.22277
-6.12	2.27376	-7.02	1.10707	-5.72	1.23148	-4.22	1.21923
-6.115	2.27333	-7.015	1.10759	-5.715	1.23016	-4.215	1.21564
-6.11	2.27292	-7.01	1.10692	-5.71	1.22885	-4.21	1.21202
-6.105	2.27253	-7.005	1.10855	-5.705	1.22753	-4.205	1.20839
-6.1	2.27216	-7	1.1093	-5.7	1.22621	-4.2	1.20475
-6.095	2.27178	-6.995	1.10671	-5.695	1.22489	-4.195	1.20111
-6.09	2.2714	-6.99	1.10266	-5.69	1.22356	-4.19	1.1975
-6.085	2.271	-6.985	1.10285	-5.685	1.22224	-4.185	1.1939
-6.08	2.27058	-6.98	1.10313	-5.68	1.22093	-4.18	1.19033
-6.075	2.27012	-6.975	1.10309	-5.675	1.21962	-4.175	1.1868
-6.07	2.26965	-6.97	1.10386	-5.67	1.21833	-4.17	1.18331
-6.065	2.26917	-6.965	1.10673	-5.665	1.21704	-4.165	1.17983
-6.06	2.26867	-6.96	1.10708	-5.66	1.21575	-4.16	1.17637
-6.055	2.26817	-6.955	1.10696	-5.655	1.21445	-4.155	1.17294
-6.05	2.26768	-6.95	1.10679	-5.65	1.21315	-4.15	1.1695
-6.045	2.26718	-6.945	1.10766	-5.645	1.21183	-4.145	1.16607
-6.04	2.26668	-6.94	1.10755	-5.64	1.21049	-4.14	1.16265
-6.035	2.26617	-6.935	1.10652	-5.635	1.20914	-4.135	1.15924
-6.03	2.26564	-6.93	1.10662	-5.63	1.20776	-4.13	1.15584
-6.025	2.26511	-6.925	1.10652	-5.625	1.20637	-4.125	1.15244
-6.02	2.26456	-6.92	1.10461	-5.62	1.20498	-4.12	1.14903
-6.015	2.26402	-6.915	1.10438	-5.615	1.20358	-4.115	1.14558
-6.01	2.26348	-6.91	1.10464	-5.61	1.2022	-4.11	1.14208
-6.005	2.26294	-6.905	1.10466	-5.605	1.20084	-4.105	1.13853
-6	2.26241	-6.9	1.10479	-5.6	1.19949	-4.1	1.13494
-5.995	2.26187	-6.895	1.10663	-5.595	1.19816	-4.095	1.13133
-5.99	2.26134	-6.89	1.10753	-5.59	1.19683	-4.09	1.12774
-5.985	2.26081	-6.885	1.10778	-5.585	1.19551	-4.085	1.1242
-5.98	2.26027	-6.88	1.10812	-5.58	1.19417	-4.08	1.12072
-5.975	2.25974	-6.875	1.10875	-5.575	1.19283	-4.075	1.1173
-5.97	2.25921	-6.87	1.10902	-5.57	1.19148	-4.07	1.11394
-5.965	2.25868	-6.865	1.10942	-5.565	1.19013	-4.065	1.1106
-5.96	2.25817	-6.86	1.1093	-5.56	1.18878	-4.06	1.10728
-5.955	2.25767	-6.855	1.10962	-5.555	1.18744	-4.055	1.10397
-5.95	2.25718	-6.85	1.10941	-5.55	1.18609	-4.05	1.10065
-5.945	2.25671	-6.845	1.10893	-5.545	1.18474	-4.045	1.09733
-5.94	2.25623	-6.84	1.10816	-5.54	1.18337	-4.04	1.09401
-5.935	2.25576	-6.835	1.10832	-5.535	1.18199	-4.035	1.09071
-5.93	2.25526	-6.83	1.1078	-5.53	1.18059	-4.03	1.08742
-5.925	2.25475	-6.825	1.10739	-5.525	1.17917	-4.025	1.08414
-5.92	2.25422	-6.82	1.10727	-5.52	1.17776	-4.02	1.08088
-5.915	2.25365	-6.815	1.10734	-5.515	1.17634	-4.015	1.07761
-5.91	2.25305	-6.81	1.10725	-5.51	1.17494	-4.01	1.07433
-5.905	2.25242	-6.805	1.10726	-5.505	1.17354	-4.005	1.07104
-5.9	2.25177	-6.8	1.10698	-5.5	1.17213	-4	1.06773
-5.895	2.25112	-6.795	1.10657	-5.495	1.17073	-3.995	1.06439
-5.89	2.25048	-6.79	1.10644	-5.49	1.16931	-3.99	1.06105
-5.885	2.24985	-6.785	1.1063	-5.485	1.16786	-3.985	1.0577
-5.88	2.24925	-6.78	1.10591	-5.48	1.1664	-3.98	1.05436
-5.875	2.24869	-6.775	1.10613	-5.475	1.16492	-3.975	1.05103
-5.87	2.24816	-6.77	1.10664	-5.47	1.16343	-3.97	1.04772
-5.865	2.24766	-6.765	1.1068	-5.465	1.16192	-3.965	1.04444
-5.86	2.2472	-6.76	1.10666	-5.46	1.16041	-3.96	1.04116
-5.855	2.24677	-6.755	1.10754	-5.455	1.1589	-3.955	1.03791
-5.85	2.24637	-6.75	1.11065	-5.45	1.1574	-3.95	1.03468
-5.845	2.24598	-6.745	1.11139	-5.445	1.15592	-3.945	1.03147
-5.84	2.2456	-6.74	1.11331	-5.44	1.15444	-3.94	1.02826
-5.835	2.24522	-6.735	1.11441	-5.435	1.15296	-3.935	1.02506
-5.83	2.24481	-6.73	1.11507	-5.43	1.15149	-3.93	1.02186
-5.825	2.24436	-6.725	1.11338	-5.425	1.15	-3.925	1.01866
-5.82	2.24389	-6.72	1.11377	-5.42	1.14852	-3.92	1.01548
-5.815	2.24338	-6.715	1.11295	-5.415	1.14702	-3.915	1.01232
-5.81	2.24284	-6.71	1.11285	-5.41	1.14554	-3.91	1.0092
-5.805	2.24229	-6.705	1.11304	-5.405	1.14405	-3.905	1.00611
-5.8	2.24174	-6.7	1.11395	-5.4	1.14258	-3.9	1.00305
-5.795	2.24119	-6.695	1.11381	-5.395	1.1411	-3.895	1.00001
-5.79	2.24066	-6.69	1.11341	-5.39	1.13963	-3.89	0.99697
-5.785	2.24014	-6.685	1.11275	-5.385	1.13816	-3.885	0.99393
-5.78	2.23963	-6.68	1.11152	-5.38	1.13668	-3.88	0.99089
-5.775	2.23912	-6.675	1.10927	-5.375	1.1352	-3.875	0.98785
-5.77	2.23859	-6.67	1.10906	-5.37	1.13369	-3.87	0.98481
-5.765	2.23805	-6.665	1.10838	-5.365	1.13218	-3.865	0.98179
-5.76	2.23749	-6.66	1.10808	-5.36	1.13065	-3.86	0.97878
-5.755	2.23692	-6.655	1.10748	-5.355	1.1291	-3.855	0.97578
-5.75	2.23632	-6.65	1.10673	-5.35	1.12754	-3.85	0.97278
-5.745	2.23572	-6.645	1.10556	-5.345	1.12596	-3.845	0.96979
-5.74	2.23511	-6.64	1.1048	-5.34	1.12437	-3.84	0.9668
-5.735	2.23448	-6.635	1.1046	-5.335	1.12277	-3.835	0.96381
-5.73	2.23384	-6.63	1.10446	-5.33	1.12116	-3.83	0.96083
-5.725	2.23319	-6.625	1.10477	-5.325	1.11954	-3.825	0.95785
-5.72	2.23256	-6.62	1.10503	-5.32	1.11792	-3.82	0.95488
-5.715	2.23194	-6.615	1.10514	-5.315	1.1163	-3.815	0.95192
-5.71	2.23135	-6.61	1.10531	-5.31	1.11469	-3.81	0.94898
-5.705	2.23079	-6.605	1.10521	-5.305	1.1131	-3.805	0.94606
-5.7	2.23025	-6.6	1.10604	-5.3	1.11152	-3.8	0.94318
-5.695	2.22972	-6.595	1.10649	-5.295	1.10994	-3.795	0.94034
-5.69	2.2292	-6.59	1.10694	-5.29	1.10838	-3.79	0.93752
-5.685	2.22866	-6.585	1.10753	-5.285	1.10681	-3.785	0.93471
-5.68	2.22811	-6.58	1.10774	-5.28	1.10524	-3.78	0.9319
-5.675	2.22755	-6.575	1.10767	-5.275	1.10365	-3.775	0.92907
-5.67	2.22698	-6.57	1.10658	-5.27	1.10205	-3.77	0.92623
-5.665	2.22641	-6.565	1.10761	-5.265	1.10043	-3.765	0.92338
-5.66	2.22586	-6.56	1.10759	-5.26	1.09878	-3.76	0.92054
-5.655	2.22534	-6.555	1.10891	-5.255	1.09712	-3.755	0.9177
-5.65	2.22485	-6.55	1.10973	-5.25	1.09542	-3.75	0.91489
-5.645	2.22439	-6.545	1.1117	-5.245	1.09371	-3.745	0.91209
-5.64	2.22395	-6.54	1.11099	-5.24	1.092	-3.74	0.90932
-5.635	2.22351	-6.535	1.10931	-5.235	1.09028	-3.735	0.90655
-5.63	2.22307	-6.53	1.10778	-5.23	1.08856	-3.73	0.9038
-5.625	2.22261	-6.525	1.10588	-5.225	1.08685	-3.725	0.90105
-5.62	2.22212	-6.52	1.10385	-5.22	1.08514	-3.72	0.89832
-5.615	2.22159	-6.515	1.10196	-5.215	1.08344	-3.715	0.89559
-5.61	2.22103	-6.51	1.10188	-5.21	1.08174	-3.71	0.89287
-5.605	2.22043	-6.505	1.10105	-5.205	1.08003	-3.705	0.89015
-5.6	2.21981	-6.5	1.10037	-5.2	1.0783	-3.7	0.88743
-5.595	2.21916	-6.495	1.09969	-5.195	1.07655	-3.695	0.88471
-5.59	2.2185	-6.49	1.1	-5.19	1.07479	-3.69	0.88199
-5.585	2.21783	-6.485	1.10143	-5.185	1.073	-3.685	0.87928
-5.58	2.21717	-6.48	1.10355	-5.18	1.07119	-3.68	0.87659
-5.575	2.21655	-6.475	1.10454	-5.175	1.06938	-3.675	0.87393
-5.57	2.21595	-6.47	1.10511	-5.17	1.06757	-3.67	0.87131
-5.565	2.21539	-6.465	1.10549	-5.165	1.06578	-3.665	0.86871
-5.56	2.21487	-6.46	1.10448	-5.16	1.064	-3.66	0.86613
-5.555	2.21435	-6.455	1.10413	-5.155	1.06224	-3.655	0.86356
-5.55	2.21383	-6.45	1.1047	-5.15	1.06049	-3.65	0.86097
-5.545	2.21328	-6.445	1.10535	-5.145	1.05873	-3.645	0.85837
-5.54	2.21271	-6.44	1.10565	-5.14	1.05696	-3.64	0.85575
-5.535	2.21212	-6.435	1.10657	-5.135	1.05518	-3.635	0.85311
-5.53	2.21151	-6.43	1.10562	-5.13	1.05339	-3.63	0.85047
-5.525	2.21091	-6.425	1.10434	-5.125	1.0516	-3.625	0.84783
-5.52	2.21032	-6.42	1.10307	-5.12	1.0498	-3.62	0.84521
-5.515	2.20974	-6.415	1.10212	-5.115	1.04799	-3.615	0.84262
-5.51	2.20917	-6.41	1.10099	-5.11	1.04619	-3.61	0.84008
-5.505	2.20859	-6.405	1.09993	-5.105	1.04439	-3.605	0.83757
-5.5	2.208	-6.4	1.09942	-5.1	1.04259	-3.6	0.8351
-5.495	2.20739	-6.395	1.09935	-5.095	1.04079	-3.595	0.83263
-5.49	2.20676	-6.39	1.10076	-5.09	1.039	-3.59	0.83018
-5.485	2.20613	-6.385	1.10075	-5.085	1.0372	-3.585	0.82772
-5.48	2.2055	-6.38	1.10105	-5.08	1.0354	-3.58	0.82525
-5.475	2.20489	-6.375	1.10228	-5.075	1.03358	-3.575	0.82277
-5.47	2.20428	-6.37	1.1041	-5.07	1.03173	-3.57	0.82031
-5.465	2.20369	-6.365	1.10343	-5.065	1.02985	-3.565	0.81786
-5.46	2.20311	-6.36	1.10237	-5.06	1.02794	-3.56	0.81543
-5.455	2.20253	-6.355	1.10188	-5.055	1.02601	-3.555	0.81302
-5.45	2.20196	-6.35	1.10058	-5.05	1.02406	-3.55	0.81062
-5.445	2.20137	-6.345	1.09831	-5.045	1.02211	-3.545	0.80822
-5.44	2.20078	-6.34	1.09745	-5.04	1.02017	-3.54	0.80581
-5.435	2.20017	-6.335	1.09741	-5.035	1.01826	-3.535	0.8034
-5.43	2.19955	-6.33	1.09756	-5.03	1.01636	-3.53	0.80099
-5.425	2.1989	-6.325	1.0978	-5.025	1.01449	-3.525	0.79859
-5.42	2.19824	-6.32	1.09767	-5.02	1.01262	-3.52	0.79621
-5.415	2.19758	-6.315	1.09688	-5.015	1.01076	-3.515	0.79385
-5.41	2.19691	-6.31	1.09676	-5.01	1.00889	-3.51	0.79151
-5.405	2.19625	-6.305	1.09612	-5.005	1.00703	-3.505	0.78918
-5.4	2.19559	-6.3	1.09546	-5	1.00515	-3.5	0.78686
-5.395	2.19493	-6.295	1.09511	-4.995	1.00327	-3.495	0.78455
-5.39	2.19425	-6.29	1.09464	-4.99	1.00139	-3.49	0.78224
-5.385	2.19354	-6.285	1.09443	-4.985	0.9995	-3.485	0.77994
-5.38	2.19281	-6.28	1.09459	-4.98	0.99762	-3.48	0.77764
-5.375	2.19204	-6.275	1.09427	-4.975	0.99575	-3.475	0.77535
-5.37	2.19125	-6.27	1.09435	-4.97	0.99389	-3.47	0.77307
-5.365	2.19045	-6.265	1.09456	-4.965	0.99204	-3.465	0.77082
-5.36	2.18964	-6.26	1.09469	-4.96	0.99019	-3.46	0.76859
-5.355	2.18883	-6.255	1.09445	-4.955	0.98834	-3.455	0.76639
-5.35	2.18803	-6.25	1.0942	-4.95	0.98649	-3.45	0.76423
-5.345	2.18725	-6.245	1.09368	-4.945	0.98464	-3.445	0.7621
-5.34	2.18648	-6.24	1.0935	-4.94	0.9828	-3.44	0.75999
-5.335	2.18574	-6.235	1.09322	-4.935	0.98097	-3.435	0.75787
-5.33	2.18506	-6.23	1.0929	-4.93	0.97914	-3.43	0.75575
-5.325	2.18441	-6.225	1.09287	-4.925	0.97733	-3.425	0.75361
-5.32	2.18379	-6.22	1.09269	-4.92	0.97551	-3.42	0.75144
-5.315	2.18317	-6.215	1.09241	-4.915	0.97369	-3.415	0.74927
-5.31	2.18254	-6.21	1.09205	-4.91	0.97186	-3.41	0.74709
-5.305	2.18186	-6.205	1.09221	-4.905	0.97001	-3.405	0.74491
-5.3	2.18113	-6.2	1.0919	-4.9	0.96815	-3.4	0.74274
-5.295	2.18037	-6.195	1.09152	-4.895	0.96629	-3.395	0.74056
-5.29	2.17958	-6.19	1.09137	-4.89	0.96444	-3.39	0.73838
-5.285	2.1788	-6.185	1.09111	-4.885	0.9626	-3.385	0.73621
-5.28	2.17802	-6.18	1.09086	-4.88	0.96078	-3.38	0.73405
-5.275	2.17726	-6.175	1.09089	-4.875	0.95897	-3.375	0.7319
-5.27	2.17651	-6.17	1.09072	-4.87	0.95718	-3.37	0.72979
-5.265	2.17576	-6.165	1.09034	-4.865	0.95539	-3.365	0.72769
-5.26	2.175	-6.16	1.09023	-4.86	0.9536	-3.36	0.72562
-5.255	2.17426	-6.155	1.09029	-4.855	0.9518	-3.355	0.72355
-5.25	2.17353	-6.15	1.09051	-4.85	0.94999	-3.35	0.72149
-5.245	2.17282	-6.145	1.09177	-4.845	0.94818	-3.345	0.71942
-5.24	2.17215	-6.14	1.09277	-4.84	0.94638	-3.34	0.71734
-5.235	2.17152	-6.135	1.09294	-4.835	0.94458	-3.335	0.71527
-5.23	2.17092	-6.13	1.09267	-4.83	0.94279	-3.33	0.71319
-5.225	2.17035	-6.125	1.09232	-4.825	0.94102	-3.325	0.71111
-5.22	2.1698	-6.12	1.09109	-4.82	0.93925	-3.32	0.70903
-5.215	2.16925	-6.115	1.09024	-4.815	0.93749	-3.315	0.70696
-5.21	2.16868	-6.11	1.09137	-4.81	0.93572	-3.31	0.70491
-5.205	2.16808	-6.105	1.09139	-4.805	0.93394	-3.305	0.70287
-5.2	2.16744	-6.1	1.09124	-4.8	0.93216	-3.3	0.70087
-5.195	2.16674	-6.095	1.091	-4.795	0.93037	-3.295	0.69889
-5.19	2.16601	-6.09	1.09032	-4.79	0.92859	-3.29	0.69694
-5.185	2.16524	-6.085	1.08827	-4.785	0.92681	-3.285	0.69501
-5.18	2.16444	-6.08	1.0872	-4.78	0.92503	-3.28	0.69309
-5.175	2.16363	-6.075	1.08653	-4.775	0.92326	-3.275	0.69118
-5.17	2.16281	-6.07	1.08596	-4.77	0.92148	-3.27	0.68926
-5.165	2.16199	-6.065	1.0856	-4.765	0.91971	-3.265	0.68734
-5.16	2.16118	-6.06	1.08546	-4.76	0.91793	-3.26	0.68541
-5.155	2.16038	-6.055	1.08527	-4.755	0.91616	-3.255	0.68346
-5.15	2.1596	-6.05	1.08481	-4.75	0.9144	-3.25	0.68149
-5.145	2.15885	-6.045	1.08427	-4.745	0.91266	-3.245	0.67951
-5.14	2.15812	-6.04	1.08399	-4.74	0.91093	-3.24	0.67752
-5.135	2.15742	-6.035	1.08366	-4.735	0.90921	-3.235	0.67555
-5.13	2.15675	-6.03	1.08298	-4.73	0.90748	-3.23	0.6736
-5.125	2.1561	-6.025	1.08244	-4.725	0.90575	-3.225	0.67167
-5.12	2.15547	-6.02	1.08254	-4.72	0.90402	-3.22	0.66976
-5.115	2.15485	-6.015	1.08229	-4.715	0.90228	-3.215	0.66785
-5.11	2.15423	-6.01	1.08141	-4.71	0.90054	-3.21	0.66596
-5.105	2.15361	-6.005	1.08109	-4.705	0.89879	-3.205	0.66407
-5.1	2.15296	-6	1.0808	-4.7	0.89705	-3.2	0.66218
-5.095	2.15228	-5.995	1.07999	-4.695	0.89531	-3.195	0.66031
-5.09	2.15158	-5.99	1.07938	-4.69	0.89357	-3.19	0.65845
-5.085	2.15086	-5.985	1.07991	-4.685	0.89181	-3.185	0.6566
-5.08	2.15012	-5.98	1.07953	-4.68	0.89005	-3.18	0.65476
-5.075	2.14938	-5.975	1.07904	-4.675	0.88829	-3.175	0.65293
-5.07	2.14866	-5.97	1.07911	-4.67	0.88652	-3.17	0.65109
-5.065	2.14796	-5.965	1.07936	-4.665	0.88476	-3.165	0.64925
-5.06	2.14728	-5.96	1.07904	-4.66	0.88301	-3.16	0.6474
-5.055	2.1466	-5.955	1.07889	-4.655	0.88127	-3.155	0.64555
-5.05	2.14593	-5.95	1.07853	-4.65	0.87954	-3.15	0.64371
-5.045	2.14525	-5.945	1.0778	-4.645	0.87784	-3.145	0.64187
-5.04	2.14455	-5.94	1.07711	-4.64	0.87614	-3.14	0.64006
-5.035	2.14382	-5.935	1.07643	-4.635	0.87445	-3.135	0.63826
-5.03	2.14309	-5.93	1.07645	-4.63	0.87275	-3.13	0.63648
-5.025	2.14234	-5.925	1.07728	-4.625	0.87105	-3.125	0.63472
-5.02	2.14159	-5.92	1.0781	-4.62	0.86934	-3.12	0.63296
-5.015	2.14085	-5.915	1.07998	-4.615	0.86763	-3.115	0.6312
-5.01	2.14011	-5.91	1.08082	-4.61	0.86594	-3.11	0.62943
-5.005	2.13936	-5.905	1.08132	-4.605	0.86425	-3.105	0.62765
-5	2.13859	-5.9	1.08219	-4.6	0.86259	-3.1	0.62587
-4.995	2.13779	-5.895	1.08127	-4.595	0.86094	-3.095	0.62408
-4.99	2.13694	-5.89	1.07945	-4.59	0.85929	-3.09	0.62229
-4.985	2.13606	-5.885	1.07858	-4.585	0.85763	-3.085	0.62053
-4.98	2.13517	-5.88	1.07716	-4.58	0.85597	-3.08	0.61879
-4.975	2.13427	-5.875	1.07478	-4.575	0.8543	-3.075	0.61709
-4.97	2.13339	-5.87	1.07404	-4.57	0.85263	-3.07	0.61542
-4.965	2.13255	-5.865	1.07313	-4.565	0.85095	-3.065	0.61378
-4.96	2.13173	-5.86	1.07203	-4.56	0.84927	-3.06	0.61214
-4.955	2.13093	-5.855	1.07141	-4.555	0.84759	-3.055	0.61052
-4.95	2.13013	-5.85	1.07087	-4.55	0.8459	-3.05	0.60888
-4.945	2.12935	-5.845	1.07059	-4.545	0.8442	-3.045	0.60722
-4.94	2.12856	-5.84	1.07	-4.54	0.84248	-3.04	0.60554
-4.935	2.12777	-5.835	1.06934	-4.535	0.84076	-3.035	0.60385
-4.93	2.127	-5.83	1.06993	-4.53	0.83902	-3.03	0.60214
-4.925	2.12624	-5.825	1.07041	-4.525	0.83729	-3.025	0.60043
-4.92	2.1255	-5.82	1.07121	-4.52	0.83555	-3.02	0.59874
-4.915	2.12475	-5.815	1.07111	-4.515	0.83382	-3.015	0.59705
-4.91	2.12399	-5.81	1.07233	-4.51	0.8321	-3.01	0.59539
-4.905	2.1232	-5.805	1.07307	-4.505	0.83039	-3.005	0.59375
-4.9	2.12238	-5.8	1.07315	-4.5	0.82871	-3	0.59212
-4.895	2.12154	-5.795	1.07136	-4.495	0.82704	-2.995	0.5905
-4.89	2.12068	-5.79	1.06983	-4.49	0.82538	-2.99	0.58889
-4.885	2.11982	-5.785	1.06768	-4.485	0.82374	-2.985	0.58726
-4.88	2.11897	-5.78	1.06478	-4.48	0.82209	-2.98	0.58561
-4.875	2.11815	-5.775	1.06276	-4.475	0.82045	-2.975	0.58396
-4.87	2.11736	-5.77	1.06362	-4.47	0.81881	-2.97	0.5823
-4.865	2.1166	-5.765	1.06432	-4.465	0.81717	-2.965	0.58063
-4.86	2.11587	-5.76	1.06417	-4.46	0.81554	-2.96	0.57899
-4.855	2.11516	-5.755	1.06338	-4.455	0.81392	-2.955	0.57737
-4.85	2.11447	-5.75	1.06247	-4.45	0.8123	-2.95	0.57578
-4.845	2.11378	-5.745	1.06016	-4.445	0.81069	-2.945	0.57421
-4.84	2.11309	-5.74	1.05891	-4.44	0.80906	-2.94	0.57267
-4.835	2.1124	-5.735	1.05812	-4.435	0.80744	-2.935	0.57114
-4.83	2.1117	-5.73	1.05789	-4.43	0.8058	-2.93	0.56959
-4.825	2.11097	-5.725	1.05779	-4.425	0.80416	-2.925	0.56803
-4.82	2.11022	-5.72	1.05742	-4.42	0.80252	-2.92	0.56643
-4.815	2.10943	-5.715	1.05738	-4.415	0.80088	-2.915	0.56481
-4.81	2.1086	-5.71	1.05678	-4.41	0.79925	-2.91	0.56318
-4.805	2.10776	-5.705	1.05666	-4.405	0.79762	-2.905	0.56154
-4.8	2.10691	-5.7	1.05656	-4.4	0.796	-2.9	0.55993
-4.795	2.10608	-5.695	1.05686	-4.395	0.79438	-2.895	0.55833
-4.79	2.10527	-5.69	1.05775	-4.39	0.79276	-2.89	0.55675
-4.785	2.10449	-5.685	1.05895	-4.385	0.79115	-2.885	0.55517
-4.78	2.10374	-5.68	1.05904	-4.38	0.78954	-2.88	0.5536
-4.775	2.10302	-5.675	1.05906	-4.375	0.78792	-2.875	0.55202
-4.77	2.10233	-5.67	1.05882	-4.37	0.78631	-2.87	0.55044
-4.765	2.10166	-5.665	1.05752	-4.365	0.78468	-2.865	0.54888
-4.76	2.10101	-5.66	1.05683	-4.36	0.78305	-2.86	0.54733
-4.755	2.10037	-5.655	1.05682	-4.355	0.78142	-2.855	0.54579
-4.75	2.09971	-5.65	1.05654	-4.35	0.7798	-2.85	0.54427
-4.745	2.09904	-5.645	1.05621	-4.345	0.77818	-2.845	0.54274
-4.74	2.09834	-5.64	1.05549	-4.34	0.77659	-2.84	0.54121
-4.735	2.09761	-5.635	1.05353	-4.335	0.77501	-2.835	0.53967
-4.73	2.09687	-5.63	1.05158	-4.33	0.77345	-2.83	0.53813
-4.725	2.0961	-5.625	1.04999	-4.325	0.7719	-2.825	0.53659
-4.72	2.09533	-5.62	1.04839	-4.32	0.77036	-2.82	0.53507
-4.715	2.09454	-5.615	1.04678	-4.315	0.76882	-2.815	0.53356
-4.71	2.09374	-5.61	1.04609	-4.31	0.76729	-2.81	0.53208
-4.705	2.09291	-5.605	1.04574	-4.305	0.76575	-2.805	0.53061
-4.7	2.09207	-5.6	1.04499	-4.3	0.7642	-2.8	0.52915
-4.695	2.0912	-5.595	1.04415	-4.295	0.76265	-2.795	0.52769
-4.69	2.0903	-5.59	1.04407	-4.29	0.76109	-2.79	0.52623
-4.685	2.08938	-5.585	1.044	-4.285	0.75954	-2.785	0.52476
-4.68	2.08844	-5.58	1.04403	-4.28	0.758	-2.78	0.52328
-4.675	2.08751	-5.575	1.04415	-4.275	0.75646	-2.775	0.5218
-4.67	2.08659	-5.57	1.04401	-4.27	0.75494	-2.77	0.52029
-4.665	2.08572	-5.565	1.04345	-4.265	0.75341	-2.765	0.51879
-4.66	2.0849	-5.56	1.04266	-4.26	0.75187	-2.76	0.51729
-4.655	2.08414	-5.555	1.04104	-4.255	0.75033	-2.755	0.5158
-4.65	2.08343	-5.55	1.03958	-4.25	0.74879	-2.75	0.51433
-4.645	2.08276	-5.545	1.0383	-4.245	0.74724	-2.745	0.51286
-4.64	2.08212	-5.54	1.0367	-4.24	0.74569	-2.74	0.5114
-4.635	2.08146	-5.535	1.03623	-4.235	0.74415	-2.735	0.50994
-4.63	2.08079	-5.53	1.03684	-4.23	0.74262	-2.73	0.50847
-4.625	2.08008	-5.525	1.03767	-4.225	0.7411	-2.725	0.50699
-4.62	2.07933	-5.52	1.03898	-4.22	0.73957	-2.72	0.50551
-4.615	2.07854	-5.515	1.04047	-4.215	0.73804	-2.715	0.50404
-4.61	2.07771	-5.51	1.04154	-4.21	0.73651	-2.71	0.50258
-4.605	2.07687	-5.505	1.04227	-4.205	0.73498	-2.705	0.50114
-4.6	2.07601	-5.5	1.04241	-4.2	0.73345	-2.7	0.49972
-4.595	2.07517	-5.495	1.04255	-4.195	0.73192	-2.695	0.4983
-4.59	2.07435	-5.49	1.04276	-4.19	0.73039	-2.69	0.49689
-4.585	2.07357	-5.485	1.0424	-4.185	0.72887	-2.685	0.49549
-4.58	2.07282	-5.48	1.04206	-4.18	0.72736	-2.68	0.49408
-4.575	2.07209	-5.475	1.04168	-4.175	0.72585	-2.675	0.49267
-4.57	2.07134	-5.47	1.04102	-4.17	0.72434	-2.67	0.49125
-4.565	2.07056	-5.465	1.04046	-4.165	0.72284	-2.665	0.48982
-4.56	2.06973	-5.46	1.03979	-4.16	0.72134	-2.66	0.48837
-4.555	2.06887	-5.455	1.03767	-4.155	0.71984	-2.655	0.48691
-4.55	2.06799	-5.45	1.03622	-4.15	0.71833	-2.65	0.48544
-4.545	2.06709	-5.445	1.03521	-4.145	0.71683	-2.645	0.48395
-4.54	2.0662	-5.44	1.03358	-4.14	0.71534	-2.64	0.48246
-4.535	2.06534	-5.435	1.0327	-4.135	0.71386	-2.635	0.48096
-4.53	2.06449	-5.43	1.03274	-4.13	0.7124	-2.63	0.47946
-4.525	2.06366	-5.425	1.0317	-4.125	0.71095	-2.625	0.47795
-4.52	2.06283	-5.42	1.03057	-4.12	0.70951	-2.62	0.47645
-4.515	2.062	-5.415	1.03028	-4.115	0.70807	-2.615	0.47494
-4.51	2.06117	-5.41	1.02917	-4.11	0.70662	-2.61	0.47346
-4.505	2.06035	-5.405	1.02782	-4.105	0.70516	-2.605	0.47199
-4.5	2.05951	-5.4	1.02747	-4.1	0.7037	-2.6	0.47055
-4.495	2.05867	-5.395	1.02701	-4.095	0.70224	-2.595	0.46912
-4.49	2.05782	-5.39	1.0262	-4.09	0.70078	-2.59	0.46772
-4.485	2.05695	-5.385	1.02545	-4.085	0.69933	-2.585	0.46631
-4.48	2.05605	-5.38	1.02513	-4.08	0.69788	-2.58	0.46491
-4.475	2.05513	-5.375	1.02475	-4.075	0.69644	-2.575	0.46351
-4.47	2.0542	-5.37	1.02345	-4.07	0.695	-2.57	0.4621
-4.465	2.05327	-5.365	1.02219	-4.065	0.69356	-2.565	0.46071
-4.46	2.05236	-5.36	1.02097	-4.06	0.69211	-2.56	0.45932
-4.455	2.05149	-5.355	1.01997	-4.055	0.69067	-2.555	0.45794
-4.45	2.05063	-5.35	1.01891	-4.05	0.68924	-2.55	0.45656
-4.445	2.04981	-5.345	1.0187	-4.045	0.6878	-2.545	0.4552
-4.44	2.049	-5.34	1.01881	-4.04	0.68637	-2.54	0.45385
-4.435	2.04819	-5.335	1.01889	-4.035	0.68494	-2.535	0.4525
-4.43	2.04737	-5.33	1.01854	-4.03	0.68351	-2.53	0.45116
-4.425	2.04654	-5.325	1.01812	-4.025	0.68207	-2.525	0.44983
-4.42	2.04569	-5.32	1.01736	-4.02	0.68062	-2.52	0.44849
-4.415	2.04482	-5.315	1.01592	-4.015	0.67917	-2.515	0.44715
-4.41	2.04394	-5.31	1.01482	-4.01	0.67773	-2.51	0.44579
-4.405	2.04303	-5.305	1.01431	-4.005	0.6763	-2.505	0.44442
-4.4	2.04212	-5.3	1.01335	-4	0.6749	-2.5	0.44304
-4.395	2.04119	-5.295	1.01261	-3.995	0.67351	-2.495	0.44165
-4.39	2.04025	-5.29	1.01207	-3.99	0.67214	-2.49	0.44026
-4.385	2.0393	-5.285	1.01133	-3.985	0.67078	-2.485	0.43887
-4.38	2.03833	-5.28	1.01024	-3.98	0.66944	-2.48	0.43749
-4.375	2.03733	-5.275	1.00967	-3.975	0.66809	-2.475	0.43611
-4.37	2.03631	-5.27	1.00911	-3.97	0.66674	-2.47	0.43474
-4.365	2.03527	-5.265	1.00777	-3.965	0.66538	-2.465	0.43336
-4.36	2.03423	-5.26	1.00583	-3.96	0.66401	-2.46	0.43199
-4.355	2.03319	-5.255	1.00474	-3.955	0.66264	-2.455	0.43062
-4.35	2.03217	-5.25	1.00445	-3.95	0.66125	-2.45	0.42925
-4.345	2.03117	-5.245	1.00388	-3.945	0.65986	-2.445	0.4279
-4.34	2.03022	-5.24	1.0037	-3.94	0.65847	-2.44	0.42655
-4.335	2.02931	-5.235	1.00466	-3.935	0.65707	-2.435	0.42522
-4.33	2.02844	-5.23	1.00493	-3.93	0.65568	-2.43	0.42388
-4.325	2.0276	-5.225	1.00401	-3.925	0.65429	-2.425	0.42255
-4.32	2.02676	-5.22	1.00324	-3.92	0.6529	-2.42	0.42121
-4.315	2.02592	-5.215	1.00347	-3.915	0.65152	-2.415	0.41986
-4.31	2.02506	-5.21	1.00294	-3.91	0.65014	-2.41	0.4185
-4.305	2.02416	-5.205	1.00116	-3.905	0.64877	-2.405	0.41713
-4.3	2.02324	-5.2	1.00019	-3.9	0.64742	-2.4	0.41577
-4.295	2.02228	-5.195	0.99897	-3.895	0.64607	-2.395	0.41442
-4.29	2.0213	-5.19	0.99708	-3.89	0.64474	-2.39	0.41308
-4.285	2.02031	-5.185	0.9957	-3.885	0.64341	-2.385	0.41175
-4.28	2.01931	-5.18	0.99561	-3.88	0.6421	-2.38	0.41044
-4.275	2.0183	-5.175	0.99424	-3.875	0.64079	-2.375	0.40913
-4.27	2.0173	-5.17	0.99345	-3.87	0.63948	-2.37	0.40781
-4.265	2.01631	-5.165	0.99311	-3.865	0.63817	-2.365	0.40649
-4.26	2.01533	-5.16	0.99229	-3.86	0.63686	-2.36	0.40517
-4.255	2.01435	-5.155	0.99126	-3.855	0.63554	-2.355	0.40385
-4.25	2.01338	-5.15	0.99096	-3.85	0.6342	-2.35	0.40254
-4.245	2.0124	-5.145	0.99017	-3.845	0.63286	-2.345	0.40123
-4.24	2.01142	-5.14	0.98917	-3.84	0.6315	-2.34	0.39993
-4.235	2.01043	-5.135	0.98945	-3.835	0.63013	-2.335	0.39862
-4.23	2.00944	-5.13	0.98833	-3.83	0.62875	-2.33	0.39731
-4.225	2.00845	-5.125	0.98621	-3.825	0.62737	-2.325	0.39599
-4.22	2.00745	-5.12	0.98496	-3.82	0.626	-2.32	0.39466
-4.215	2.00645	-5.115	0.98352	-3.815	0.62465	-2.315	0.39331
-4.21	2.00545	-5.11	0.98077	-3.81	0.62332	-2.31	0.39197
-4.205	2.00442	-5.105	0.9798	-3.805	0.62201	-2.305	0.39062
-4.2	2.00339	-5.1	0.9796	-3.8	0.62071	-2.3	0.38929
-4.195	2.00233	-5.095	0.97823	-3.795	0.61942	-2.295	0.38798
-4.19	2.00127	-5.09	0.97715	-3.79	0.61814	-2.29	0.38668
-4.185	2.00019	-5.085	0.97635	-3.785	0.61686	-2.285	0.38541
-4.18	1.99911	-5.08	0.97492	-3.78	0.61558	-2.28	0.38414
-4.175	1.99803	-5.075	0.97401	-3.775	0.6143	-2.275	0.38287
-4.17	1.99695	-5.07	0.9726	-3.77	0.61303	-2.27	0.38159
-4.165	1.99589	-5.065	0.97173	-3.765	0.61175	-2.265	0.38029
-4.16	1.99485	-5.06	0.97091	-3.76	0.61047	-2.26	0.37898
-4.155	1.99383	-5.055	0.97003	-3.755	0.6092	-2.255	0.37766
-4.15	1.99283	-5.05	0.96895	-3.75	0.60792	-2.25	0.37634
-4.145	1.99184	-5.045	0.96865	-3.745	0.60665	-2.245	0.37503
-4.14	1.99084	-5.04	0.96748	-3.74	0.60537	-2.24	0.37374
-4.135	1.98984	-5.035	0.96605	-3.735	0.60411	-2.235	0.37248
-4.13	1.98884	-5.03	0.96439	-3.73	0.60284	-2.23	0.37123
-4.125	1.98782	-5.025	0.96319	-3.725	0.60157	-2.225	0.36999
-4.12	1.98681	-5.02	0.96165	-3.72	0.6003	-2.22	0.36875
-4.115	1.98581	-5.015	0.96026	-3.715	0.59902	-2.215	0.3675
-4.11	1.98482	-5.01	0.95896	-3.71	0.59773	-2.21	0.36624
-4.105	1.98386	-5.005	0.95799	-3.705	0.59644	-2.205	0.36496
-4.1	1.98292	-5	0.95651	-3.7	0.59515	-2.2	0.36366
-4.095	1.98197	-4.995	0.95547	-3.695	0.59386	-2.195	0.36235
-4.09	1.98103	-4.99	0.95386	-3.69	0.59258	-2.19	0.36102
-4.085	1.98006	-4.985	0.95231	-3.685	0.5913	-2.185	0.35968
-4.08	1.97907	-4.98	0.95105	-3.68	0.59004	-2.18	0.35833
-4.075	1.97805	-4.975	0.94848	-3.675	0.58879	-2.175	0.35698
-4.07	1.97701	-4.97	0.94527	-3.67	0.58756	-2.17	0.35564
-4.065	1.97594	-4.965	0.94326	-3.665	0.58633	-2.165	0.35431
-4.06	1.97487	-4.96	0.94099	-3.66	0.58511	-2.16	0.35302
-4.055	1.9738	-4.955	0.93928	-3.655	0.58389	-2.155	0.35175
-4.05	1.97273	-4.95	0.93839	-3.65	0.58268	-2.15	0.35049
-4.045	1.97165	-4.945	0.93829	-3.645	0.58145	-2.145	0.34924
-4.04	1.97057	-4.94	0.93622	-3.64	0.58022	-2.14	0.34798
-4.035	1.9695	-4.935	0.9348	-3.635	0.57899	-2.135	0.34672
-4.03	1.96843	-4.93	0.93375	-3.63	0.57775	-2.13	0.34546
-4.025	1.96736	-4.925	0.93275	-3.625	0.5765	-2.125	0.34418
-4.02	1.96631	-4.92	0.93176	-3.62	0.57526	-2.12	0.34291
-4.015	1.96527	-4.915	0.93179	-3.615	0.57403	-2.115	0.34163
-4.01	1.96425	-4.91	0.93085	-3.61	0.5728	-2.11	0.34035
-4.005	1.96324	-4.905	0.92841	-3.605	0.57159	-2.105	0.33905
-4	1.96225	-4.9	0.92617	-3.6	0.57038	-2.1	0.33775
-3.995	1.96128	-4.895	0.92333	-3.595	0.56918	-2.095	0.33645
-3.99	1.96031	-4.89	0.92039	-3.59	0.56798	-2.09	0.33514
-3.985	1.95934	-4.885	0.91778	-3.585	0.56679	-2.085	0.33384
-3.98	1.95835	-4.88	0.91626	-3.58	0.56559	-2.08	0.33254
-3.975	1.95734	-4.875	0.91455	-3.575	0.5644	-2.075	0.33124
-3.97	1.95631	-4.87	0.91364	-3.57	0.56321	-2.07	0.32994
-3.965	1.95525	-4.865	0.91381	-3.565	0.56203	-2.065	0.32863
-3.96	1.95417	-4.86	0.91359	-3.56	0.56085	-2.06	0.32731
-3.955	1.95308	-4.855	0.91233	-3.555	0.55968	-2.055	0.32598
-3.95	1.952	-4.85	0.91135	-3.55	0.55852	-2.05	0.32465
-3.945	1.95093	-4.845	0.91064	-3.545	0.55734	-2.045	0.32333
-3.94	1.94988	-4.84	0.90905	-3.54	0.55617	-2.04	0.32204
-3.935	1.94885	-4.835	0.9065	-3.535	0.55499	-2.035	0.32077
-3.93	1.94783	-4.83	0.90521	-3.53	0.5538	-2.03	0.31952
-3.925	1.94681	-4.825	0.90357	-3.525	0.55261	-2.025	0.31827
-3.92	1.94578	-4.82	0.90136	-3.52	0.55141	-2.02	0.31703
-3.915	1.94473	-4.815	0.89982	-3.515	0.55022	-2.015	0.31575
-3.91	1.94366	-4.81	0.89941	-3.51	0.54903	-2.01	0.31445
-3.905	1.94257	-4.805	0.89816	-3.505	0.54783	-2.005	0.31312
-3.9	1.94145	-4.8	0.89663	-3.5	0.54665	-2	0.31178
-3.895	1.94032	-4.795	0.89514	-3.495	0.54546	-1.995	0.31041
-3.89	1.93918	-4.79	0.89233	-3.49	0.54429	-1.99	0.30906
-3.885	1.93802	-4.785	0.88974	-3.485	0.54312	-1.985	0.30771
-3.88	1.93686	-4.78	0.88742	-3.48	0.54195	-1.98	0.30638
-3.875	1.93569	-4.775	0.88515	-3.475	0.5408	-1.975	0.30506
-3.87	1.93453	-4.77	0.8836	-3.47	0.53965	-1.97	0.30376
-3.865	1.93337	-4.765	0.883	-3.465	0.5385	-1.965	0.30246
-3.86	1.93222	-4.76	0.88187	-3.46	0.53736	-1.96	0.30114
-3.855	1.9311	-4.755	0.88047	-3.455	0.53621	-1.955	0.29982
-3.85	1.93	-4.75	0.87965	-3.45	0.53506	-1.95	0.29847
-3.845	1.92894	-4.745	0.87831	-3.445	0.53389	-1.945	0.2971
-3.84	1.9279	-4.74	0.87648	-3.44	0.53272	-1.94	0.29571
-3.835	1.92688	-4.735	0.8754	-3.435	0.53156	-1.935	0.2943
-3.83	1.92587	-4.73	0.87428	-3.43	0.53039	-1.93	0.29288
-3.825	1.92485	-4.725	0.8728	-3.425	0.52924	-1.925	0.29145
-3.82	1.9238	-4.72	0.87145	-3.42	0.5281	-1.92	0.29003
-3.815	1.92273	-4.715	0.87077	-3.415	0.52697	-1.915	0.28862
-3.81	1.92163	-4.71	0.86972	-3.41	0.52584	-1.91	0.28723
-3.805	1.92051	-4.705	0.86872	-3.405	0.52471	-1.905	0.28587
-3.8	1.91939	-4.7	0.8681	-3.4	0.52358	-1.9	0.28454
-3.795	1.91828	-4.695	0.86692	-3.395	0.52243	-1.895	0.28323
-3.79	1.91718	-4.69	0.86515	-3.39	0.52127	-1.89	0.28194
-3.785	1.91609	-4.685	0.86322	-3.385	0.52011	-1.885	0.28065
-3.78	1.91501	-4.68	0.86154	-3.38	0.51894	-1.88	0.27936
-3.775	1.91395	-4.675	0.86	-3.375	0.51779	-1.875	0.27805
-3.77	1.91289	-4.67	0.85839	-3.37	0.51665	-1.87	0.27673
-3.765	1.91181	-4.665	0.85684	-3.365	0.51553	-1.865	0.2754
-3.76	1.91073	-4.66	0.8556	-3.36	0.51442	-1.86	0.27405
-3.755	1.90964	-4.655	0.85373	-3.355	0.51334	-1.855	0.27269
-3.75	1.90856	-4.65	0.85153	-3.35	0.51227	-1.85	0.27133
-3.745	1.90748	-4.645	0.84938	-3.345	0.51121	-1.845	0.26996
-3.74	1.90642	-4.64	0.8472	-3.34	0.51016	-1.84	0.26859
-3.735	1.90536	-4.635	0.84574	-3.335	0.50911	-1.835	0.26722
-3.73	1.90431	-4.63	0.84433	-3.33	0.50806	-1.83	0.26584
-3.725	1.90325	-4.625	0.84239	-3.325	0.507	-1.825	0.26446
-3.72	1.90217	-4.62	0.84036	-3.32	0.50592	-1.82	0.26307
-3.715	1.90107	-4.615	0.83813	-3.315	0.50484	-1.815	0.26167
-3.71	1.89993	-4.61	0.83538	-3.31	0.50374	-1.81	0.26024
-3.705	1.89877	-4.605	0.83328	-3.305	0.50264	-1.805	0.25881
-3.7	1.8976	-4.6	0.8324	-3.3	0.50154	-1.8	0.25736
-3.695	1.89641	-4.595	0.83183	-3.295	0.50044	-1.795	0.25593
-3.69	1.89524	-4.59	0.83139	-3.29	0.49935	-1.79	0.25452
-3.685	1.89408	-4.585	0.83061	-3.285	0.49828	-1.785	0.25312
-3.68	1.89294	-4.58	0.8294	-3.28	0.49722	-1.78	0.25175
-3.675	1.89183	-4.575	0.82776	-3.275	0.49616	-1.775	0.25039
-3.67	1.89073	-4.57	0.82582	-3.27	0.49511	-1.77	0.24903
-3.665	1.88964	-4.565	0.82465	-3.265	0.49405	-1.765	0.24765
-3.66	1.88853	-4.56	0.82339	-3.26	0.49298	-1.76	0.24626
-3.655	1.88741	-4.555	0.82211	-3.255	0.49189	-1.755	0.24485
-3.65	1.88626	-4.55	0.82103	-3.25	0.49079	-1.75	0.24341
-3.645	1.88508	-4.545	0.81982	-3.245	0.48967	-1.745	0.24196
-3.64	1.88386	-4.54	0.81796	-3.24	0.48857	-1.74	0.24048
-3.635	1.88262	-4.535	0.81646	-3.235	0.48748	-1.735	0.23898
-3.63	1.88136	-4.53	0.81468	-3.23	0.48641	-1.73	0.23745
-3.625	1.88008	-4.525	0.81209	-3.225	0.48537	-1.725	0.23592
-3.62	1.87879	-4.52	0.80985	-3.22	0.48433	-1.72	0.23436
-3.615	1.8775	-4.515	0.80807	-3.215	0.48331	-1.715	0.2328
-3.61	1.87622	-4.51	0.80633	-3.21	0.48227	-1.71	0.23125
-3.605	1.87495	-4.505	0.80505	-3.205	0.48123	-1.705	0.22971
-3.6	1.87372	-4.5	0.80407	-3.2	0.48019	-1.7	0.22818
-3.595	1.87252	-4.495	0.8028	-3.195	0.47914	-1.695	0.22667
-3.59	1.87136	-4.49	0.80084	-3.19	0.47809	-1.69	0.22519
-3.585	1.87023	-4.485	0.7989	-3.185	0.47704	-1.685	0.22373
-3.58	1.86911	-4.48	0.79699	-3.18	0.47599	-1.68	0.22228
-3.575	1.86799	-4.475	0.79523	-3.175	0.47494	-1.675	0.22084
-3.57	1.86686	-4.47	0.79371	-3.17	0.47388	-1.67	0.21938
-3.565	1.86571	-4.465	0.79232	-3.165	0.4728	-1.665	0.2179
-3.56	1.86454	-4.46	0.79088	-3.16	0.47173	-1.66	0.21639
-3.555	1.86336	-4.455	0.78945	-3.155	0.47065	-1.655	0.21486
-3.55	1.86218	-4.45	0.78801	-3.15	0.46959	-1.65	0.2133
-3.545	1.86103	-4.445	0.78675	-3.145	0.46854	-1.645	0.21171
-3.54	1.85989	-4.44	0.78524	-3.14	0.4675	-1.64	0.21011
-3.535	1.85875	-4.435	0.78342	-3.135	0.46647	-1.635	0.2085
-3.53	1.85762	-4.43	0.78161	-3.13	0.46545	-1.63	0.20689
-3.525	1.85646	-4.425	0.77949	-3.125	0.46442	-1.625	0.20527
-3.52	1.85526	-4.42	0.77689	-3.12	0.46339	-1.62	0.20364
-3.515	1.85403	-4.415	0.77497	-3.115	0.46236	-1.615	0.20201
-3.51	1.85277	-4.41	0.77323	-3.11	0.46132	-1.61	0.20037
-3.505	1.8515	-4.405	0.77117	-3.105	0.46028	-1.605	0.19872
-3.5	1.85023	-4.4	0.76998	-3.1	0.45923	-1.6	0.19706
-3.495	1.84895	-4.395	0.76886	-3.095	0.45819	-1.595	0.1954
-3.49	1.84767	-4.39	0.76765	-3.09	0.45716	-1.59	0.19372
-3.485	1.84637	-4.385	0.76644	-3.085	0.45614	-1.585	0.19204
-3.48	1.84507	-4.38	0.76568	-3.08	0.45513	-1.58	0.19035
-3.475	1.84376	-4.375	0.76466	-3.075	0.45414	-1.575	0.18866
-3.47	1.84242	-4.37	0.76352	-3.07	0.45315	-1.57	0.18697
-3.465	1.84108	-4.365	0.76123	-3.065	0.45217	-1.565	0.18527
-3.46	1.83972	-4.36	0.75905	-3.06	0.45118	-1.56	0.18355
-3.455	1.83835	-4.355	0.75792	-3.055	0.45018	-1.555	0.18181
-3.45	1.83697	-4.35	0.7565	-3.05	0.44917	-1.55	0.18005
-3.445	1.83559	-4.345	0.75444	-3.045	0.44816	-1.545	0.17826
-3.44	1.83421	-4.34	0.75403	-3.04	0.44714	-1.54	0.17643
-3.435	1.83284	-4.335	0.75351	-3.035	0.44613	-1.535	0.17457
-3.43	1.83147	-4.33	0.75117	-3.03	0.44512	-1.53	0.17268
-3.425	1.83011	-4.325	0.74853	-3.025	0.44411	-1.525	0.17075
-3.42	1.82876	-4.32	0.74731	-3.02	0.44309	-1.52	0.1688
-3.415	1.82742	-4.315	0.74528	-3.015	0.44207	-1.515	0.16683
-3.41	1.82609	-4.31	0.74326	-3.01	0.44106	-1.51	0.16486
-3.405	1.82478	-4.305	0.74175	-3.005	0.44005	-1.505	0.16288
-3.4	1.82349	-4.3	0.74036	-3	0.43905	-1.5	0.16091
-3.395	1.82221	-4.295	0.73862	-2.995	0.43807	-1.495	0.15893
-3.39	1.82095	-4.29	0.73686	-2.99	0.4371	-1.49	0.15695
-3.385	1.81969	-4.285	0.7351	-2.985	0.43614	-1.485	0.15495
-3.38	1.81843	-4.28	0.73363	-2.98	0.43519	-1.48	0.15291
-3.375	1.81717	-4.275	0.73152	-2.975	0.43424	-1.475	0.15084
-3.37	1.8159	-4.27	0.72746	-2.97	0.43329	-1.47	0.14873
-3.365	1.81462	-4.265	0.72516	-2.965	0.43233	-1.465	0.14658
-3.36	1.81334	-4.26	0.72291	-2.96	0.43137	-1.46	0.14441
-3.355	1.81205	-4.255	0.7207	-2.955	0.4304	-1.455	0.14221
-3.35	1.81075	-4.25	0.7195	-2.95	0.42943	-1.45	0.13998
-3.345	1.80945	-4.245	0.71924	-2.945	0.42845	-1.445	0.13773
-3.34	1.80812	-4.24	0.71657	-2.94	0.42748	-1.44	0.13544
-3.335	1.80677	-4.235	0.71424	-2.935	0.4265	-1.435	0.13311
-3.33	1.80539	-4.23	0.71206	-2.93	0.42553	-1.43	0.13073
-3.325	1.804	-4.225	0.70962	-2.925	0.42457	-1.425	0.12831
-3.32	1.80259	-4.22	0.7081	-2.92	0.42361	-1.42	0.12585
-3.315	1.8012	-4.215	0.70744	-2.915	0.42264	-1.415	0.12335
-3.31	1.79982	-4.21	0.70612	-2.91	0.42168	-1.41	0.12082
-3.305	1.79848	-4.205	0.70445	-2.905	0.42071	-1.405	0.11824
-3.3	1.79717	-4.2	0.70216	-2.9	0.41975	-1.4	0.11564
-3.295	1.79589	-4.195	0.70023	-2.895	0.41879	-1.395	0.11299
-3.29	1.79462	-4.19	0.69803	-2.89	0.41784	-1.39	0.1103
-3.285	1.79335	-4.185	0.69615	-2.885	0.41689	-1.385	0.10758
-3.28	1.79207	-4.18	0.69438	-2.88	0.41596	-1.38	0.10483
-3.275	1.79074	-4.175	0.693	-2.875	0.41504	-1.375	0.10206
-3.27	1.78936	-4.17	0.69139	-2.87	0.41412	-1.37	0.09928
-3.265	1.78792	-4.165	0.68987	-2.865	0.41321	-1.365	0.0965
-3.26	1.78641	-4.16	0.68832	-2.86	0.41229	-1.36	0.09372
-3.255	1.78486	-4.155	0.68627	-2.855	0.41137	-1.355	0.09096
-3.25	1.78327	-4.15	0.68372	-2.85	0.41044	-1.35	0.08819
-3.245	1.78166	-4.145	0.68204	-2.845	0.40951	-1.345	0.08543
-3.24	1.78006	-4.14	0.68074	-2.84	0.40858	-1.34	0.08266
-3.235	1.7785	-4.135	0.67913	-2.835	0.40766	-1.335	0.07989
-3.23	1.77698	-4.13	0.67745	-2.83	0.40674	-1.33	0.07715
-3.225	1.77551	-4.125	0.67722	-2.825	0.40583	-1.325	0.07443
-3.22	1.77409	-4.12	0.67636	-2.82	0.40491	-1.32	0.07177
-3.215	1.77269	-4.115	0.67343	-2.815	0.40399	-1.315	0.06917
-3.21	1.77129	-4.11	0.67077	-2.81	0.40307	-1.31	0.06663
-3.205	1.76987	-4.105	0.66954	-2.805	0.40216	-1.305	0.06416
-3.2	1.76842	-4.1	0.66778	-2.8	0.40124	-1.3	0.06177
-3.195	1.76694	-4.095	0.66519	-2.795	0.40033	-1.295	0.05947
-3.19	1.76543	-4.09	0.66414	-2.79	0.39941	-1.29	0.05726
-3.185	1.76393	-4.085	0.66277	-2.785	0.3985	-1.285	0.05515
-3.18	1.76244	-4.08	0.66045	-2.78	0.39758	-1.28	0.05315
-3.175	1.76097	-4.075	0.65806	-2.775	0.39666	-1.275	0.05125
-3.17	1.75953	-4.07	0.65557	-2.77	0.39573	-1.27	0.04944
-3.165	1.75811	-4.065	0.65345	-2.765	0.39481	-1.265	0.04773
-3.16	1.7567	-4.06	0.65215	-2.76	0.3939	-1.26	0.0461
-3.155	1.75528	-4.055	0.65021	-2.755	0.393	-1.255	0.04455
-3.15	1.75386	-4.05	0.64853	-2.75	0.39211	-1.25	0.04307
-3.145	1.75243	-4.045	0.64678	-2.745	0.39123	-1.245	0.04167
-3.14	1.75097	-4.04	0.64578	-2.74	0.39035	-1.24	0.04034
-3.135	1.74951	-4.035	0.6438	-2.735	0.38948	-1.235	0.03909
-3.13	1.74801	-4.03	0.64271	-2.73	0.38861	-1.23	0.0379
-3.125	1.74649	-4.025	0.64121	-2.725	0.38774	-1.225	0.03678
-3.12	1.74494	-4.02	0.64077	-2.72	0.38687	-1.22	0.03573
-3.115	1.74335	-4.015	0.63958	-2.715	0.386	-1.215	0.03476
-3.11	1.74172	-4.01	0.63835	-2.71	0.38513	-1.21	0.03384
-3.105	1.74005	-4.005	0.63687	-2.705	0.38427	-1.205	0.03299
-3.1	1.73836	-4	0.63509	-2.7	0.38341	-1.2	0.03219
-3.095	1.73665	-3.995	0.63322	-2.695	0.38255	-1.195	0.03143
-3.09	1.73492	-3.99	0.63137	-2.69	0.38169	-1.19	0.03071
-3.085	1.73319	-3.985	0.62954	-2.685	0.38082	-1.185	0.03002
-3.08	1.73146	-3.98	0.6271	-2.68	0.37995	-1.18	0.02935
-3.075	1.72974	-3.975	0.62507	-2.675	0.37907	-1.175	0.02871
-3.07	1.72801	-3.97	0.62304	-2.67	0.37818	-1.17	0.0281
-3.065	1.72629	-3.965	0.62107	-2.665	0.37729	-1.165	0.02753
-3.06	1.72457	-3.96	0.61934	-2.66	0.37639	-1.16	0.027
-3.055	1.72285	-3.955	0.61819	-2.655	0.3755	-1.155	0.0265
-3.05	1.72112	-3.95	0.61729	-2.65	0.37462	-1.15	0.02604
-3.045	1.71939	-3.945	0.61516	-2.645	0.37376	-1.145	0.02559
-3.04	1.71765	-3.94	0.61265	-2.64	0.37291	-1.14	0.02517
-3.035	1.71591	-3.935	0.61107	-2.635	0.37206	-1.135	0.02475
-3.03	1.71419	-3.93	0.60872	-2.63	0.37121	-1.13	0.02435
-3.025	1.71248	-3.925	0.60704	-2.625	0.37036	-1.125	0.02396
-3.02	1.71079	-3.92	0.60478	-2.62	0.36951	-1.12	0.0236
-3.015	1.7091	-3.915	0.60351	-2.615	0.36865	-1.115	0.02325
-3.01	1.70741	-3.91	0.60194	-2.61	0.3678	-1.11	0.02292
-3.005	1.7057	-3.905	0.60096	-2.605	0.36694	-1.105	0.0226
-3	1.70394	-3.9	0.59952	-2.6	0.36609	-1.1	0.02229
-2.995	1.70216	-3.895	0.59895	-2.595	0.36523	-1.095	0.02198
-2.99	1.70034	-3.89	0.59779	-2.59	0.36438	-1.09	0.02167
-2.985	1.69849	-3.885	0.59693	-2.585	0.36353	-1.085	0.02136
-2.98	1.69662	-3.88	0.59498	-2.58	0.36267	-1.08	0.02106
-2.975	1.69476	-3.875	0.59246	-2.575	0.36182	-1.075	0.02077
-2.97	1.69292	-3.87	0.59039	-2.57	0.36098	-1.07	0.02049
-2.965	1.69109	-3.865	0.58875	-2.565	0.36015	-1.065	0.02022
-2.96	1.68928	-3.86	0.58633	-2.56	0.35932	-1.06	0.01997
-2.955	1.68749	-3.855	0.5851	-2.555	0.3585	-1.055	0.01974
-2.95	1.68571	-3.85	0.5843	-2.55	0.35768	-1.05	0.01952
-2.945	1.68393	-3.845	0.5833	-2.545	0.35685	-1.045	0.01932
-2.94	1.68214	-3.84	0.58178	-2.54	0.35602	-1.04	0.01912
-2.935	1.68034	-3.835	0.58048	-2.535	0.35519	-1.035	0.01894
-2.93	1.67852	-3.83	0.57849	-2.53	0.35435	-1.03	0.01876
-2.925	1.6767	-3.825	0.57658	-2.525	0.35353	-1.025	0.01859
-2.92	1.67488	-3.82	0.57465	-2.52	0.35271	-1.02	0.01841
-2.915	1.67306	-3.815	0.57257	-2.515	0.35189	-1.015	0.01823
-2.91	1.67124	-3.81	0.5708	-2.51	0.35109	-1.01	0.01804
-2.905	1.66941	-3.805	0.56943	-2.505	0.35029	-1.005	0.01785
-2.9	1.66756	-3.8	0.56753	-2.5	0.3495	-1	0.01766
-2.895	1.66568	-3.795	0.56632	-2.495	0.34871	-0.995	0.01748
-2.89	1.66378	-3.79	0.56492	-2.49	0.34792	-0.99	0.01732
-2.885	1.66185	-3.785	0.56312	-2.485	0.34713	-0.985	0.01717
-2.88	1.65991	-3.78	0.56105	-2.48	0.34634	-0.98	0.01704
-2.875	1.65797	-3.775	0.55887	-2.475	0.34553	-0.975	0.01693
-2.87	1.65602	-3.77	0.55683	-2.47	0.34472	-0.97	0.01683
-2.865	1.65405	-3.765	0.55484	-2.465	0.34391	-0.965	0.01673
-2.86	1.65207	-3.76	0.5543	-2.46	0.3431	-0.96	0.01663
-2.855	1.65008	-3.755	0.55353	-2.455	0.34229	-0.955	0.01652
-2.85	1.64806	-3.75	0.55265	-2.45	0.34149	-0.95	0.0164
-2.845	1.64603	-3.745	0.55078	-2.445	0.34071	-0.945	0.01627
-2.84	1.64398	-3.74	0.54939	-2.44	0.33994	-0.94	0.01614
-2.835	1.6419	-3.735	0.54648	-2.435	0.33917	-0.935	0.016
-2.83	1.6398	-3.73	0.54412	-2.43	0.33842	-0.93	0.01588
-2.825	1.63768	-3.725	0.54222	-2.425	0.33766	-0.925	0.01577
-2.82	1.63556	-3.72	0.54088	-2.42	0.33689	-0.92	0.01568
-2.815	1.63344	-3.715	0.53948	-2.415	0.33612	-0.915	0.0156
-2.81	1.63135	-3.71	0.53847	-2.41	0.33535	-0.91	0.01553
-2.805	1.62928	-3.705	0.53721	-2.405	0.33457	-0.905	0.01546
-2.8	1.62724	-3.7	0.53593	-2.4	0.33378	-0.9	0.01538
-2.795	1.62521	-3.695	0.53408	-2.395	0.333	-0.895	0.0153
-2.79	1.62319	-3.69	0.53228	-2.39	0.33222	-0.89	0.01522
-2.785	1.62116	-3.685	0.53018	-2.385	0.33145	-0.885	0.01514
-2.78	1.61912	-3.68	0.52837	-2.38	0.33067	-0.88	0.01508
-2.775	1.61705	-3.675	0.52661	-2.375	0.3299	-0.875	0.01503
-2.77	1.61495	-3.67	0.52498	-2.37	0.32914	-0.87	0.01499
-2.765	1.61282	-3.665	0.52293	-2.365	0.32837	-0.865	0.01495
-2.76	1.61066	-3.66	0.52173	-2.36	0.32762	-0.86	0.01492
-2.755	1.60849	-3.655	0.52017	-2.355	0.32687	-0.855	0.01488
-2.75	1.6063	-3.65	0.51838	-2.35	0.32613	-0.85	0.01482
-2.745	1.60411	-3.645	0.51772	-2.345	0.32539	-0.845	0.01476
-2.74	1.60195	-3.64	0.51663	-2.34	0.32466	-0.84	0.01468
-2.735	1.59982	-3.635	0.51472	-2.335	0.32392	-0.835	0.0146
-2.73	1.59771	-3.63	0.51261	-2.33	0.32317	-0.83	0.01451
-2.725	1.59562	-3.625	0.51094	-2.325	0.32242	-0.825	0.01442
-2.72	1.59356	-3.62	0.50874	-2.32	0.32166	-0.82	0.01433
-2.715	1.59152	-3.615	0.50721	-2.315	0.32089	-0.815	0.01426
-2.71	1.58948	-3.61	0.50598	-2.31	0.32013	-0.81	0.01419
-2.705	1.58745	-3.605	0.50423	-2.305	0.31937	-0.805	0.01413
-2.7	1.58542	-3.6	0.50146	-2.3	0.31861	-0.8	0.01409
-2.695	1.58335	-3.595	0.50041	-2.295	0.31787	-0.795	0.01405
-2.69	1.58124	-3.59	0.49878	-2.29	0.31713	-0.79	0.01402
-2.685	1.57908	-3.585	0.49679	-2.285	0.31639	-0.785	0.01399
-2.68	1.57687	-3.58	0.49525	-2.28	0.31566	-0.78	0.01395
-2.675	1.5746	-3.575	0.49529	-2.275	0.31493	-0.775	0.01391
-2.67	1.57228	-3.57	0.4932	-2.27	0.31421	-0.77	0.01386
-2.665	1.56993	-3.565	0.49167	-2.265	0.3135	-0.765	0.0138
-2.66	1.56756	-3.56	0.48962	-2.26	0.31279	-0.76	0.01373
-2.655	1.56519	-3.555	0.48858	-2.255	0.31209	-0.755	0.01367
-2.65	1.56281	-3.55	0.48775	-2.25	0.31139	-0.75	0.01361
-2.645	1.56044	-3.545	0.48619	-2.245	0.31069	-0.745	0.01356
-2.64	1.55809	-3.54	0.48463	-2.24	0.30999	-0.74	0.01353
-2.635	1.55575	-3.535	0.48352	-2.235	0.3093	-0.735	0.0135
-2.63	1.55344	-3.53	0.48234	-2.23	0.3086	-0.73	0.01347
-2.625	1.55114	-3.525	0.47985	-2.225	0.3079	-0.725	0.01345
-2.62	1.54887	-3.52	0.47873	-2.22	0.30721	-0.72	0.01342
-2.615	1.54662	-3.515	0.47737	-2.215	0.30652	-0.715	0.01339
-2.61	1.54437	-3.51	0.47599	-2.21	0.30584	-0.71	0.01336
-2.605	1.54211	-3.505	0.47432	-2.205	0.30516	-0.705	0.01332
-2.6	1.53983	-3.5	0.4727	-2.2	0.30449	-0.7	0.01329
-2.595	1.5375	-3.495	0.47139	-2.195	0.30381	-0.695	0.01326
-2.59	1.53513	-3.49	0.47055	-2.19	0.30313	-0.69	0.01322
-2.585	1.53272	-3.485	0.46905	-2.185	0.30245	-0.685	0.01318
-2.58	1.53029	-3.48	0.46775	-2.18	0.30177	-0.68	0.01313
-2.575	1.52784	-3.475	0.46638	-2.175	0.30109	-0.675	0.01307
-2.57	1.52539	-3.47	0.46439	-2.17	0.3004	-0.67	0.01301
-2.565	1.52294	-3.465	0.46156	-2.165	0.29971	-0.665	0.01293
-2.56	1.52047	-3.46	0.46007	-2.16	0.29902	-0.66	0.01286
-2.555	1.51799	-3.455	0.45866	-2.155	0.29833	-0.655	0.0128
-2.55	1.51548	-3.45	0.45741	-2.15	0.29764	-0.65	0.01275
-2.545	1.51294	-3.445	0.4559	-2.145	0.29696	-0.645	0.01271
-2.54	1.51037	-3.44	0.45475	-2.14	0.29629	-0.64	0.01268
-2.535	1.50778	-3.435	0.45295	-2.135	0.29563	-0.635	0.01265
-2.53	1.50516	-3.43	0.45084	-2.13	0.29497	-0.63	0.01261
-2.525	1.50254	-3.425	0.44909	-2.125	0.29432	-0.625	0.01256
-2.52	1.49992	-3.42	0.44772	-2.12	0.29368	-0.62	0.0125
-2.515	1.49731	-3.415	0.44676	-2.115	0.29303	-0.615	0.01244
-2.51	1.49472	-3.41	0.44499	-2.11	0.29238	-0.61	0.01238
-2.505	1.49214	-3.405	0.44384	-2.105	0.29173	-0.605	0.01232
-2.5	1.48957	-3.4	0.44239	-2.1	0.29108	-0.6	0.01228
-2.495	1.48699	-3.395	0.44053	-2.095	0.29043	-0.595	0.01224
-2.49	1.48439	-3.39	0.43885	-2.09	0.28979	-0.59	0.01222
-2.485	1.48176	-3.385	0.43788	-2.085	0.28915	-0.585	0.0122
-2.48	1.47908	-3.38	0.43575	-2.08	0.28851	-0.58	0.01218
-2.475	1.47635	-3.375	0.43381	-2.075	0.28788	-0.575	0.01216
-2.47	1.4736	-3.37	0.43266	-2.07	0.28725	-0.57	0.01214
-2.465	1.47082	-3.365	0.43104	-2.065	0.28662	-0.565	0.01211
-2.46	1.46804	-3.36	0.42868	-2.06	0.286	-0.56	0.01208
-2.455	1.46527	-3.355	0.42822	-2.055	0.28537	-0.555	0.01205
-2.45	1.46251	-3.35	0.42735	-2.05	0.28475	-0.55	0.01202
-2.445	1.45976	-3.345	0.42599	-2.045	0.28414	-0.545	0.01198
-2.44	1.45701	-3.34	0.42484	-2.04	0.28352	-0.54	0.01193
-2.435	1.45426	-3.335	0.42471	-2.035	0.28291	-0.535	0.01188
-2.43	1.45149	-3.33	0.42308	-2.03	0.2823	-0.53	0.01183
-2.425	1.44869	-3.325	0.42131	-2.025	0.28169	-0.525	0.01178
-2.42	1.44588	-3.32	0.41965	-2.02	0.28107	-0.52	0.01174
-2.415	1.44303	-3.315	0.41837	-2.015	0.28045	-0.515	0.0117
-2.41	1.44018	-3.31	0.41727	-2.01	0.27982	-0.51	0.01168
-2.405	1.43731	-3.305	0.41587	-2.005	0.27919	-0.505	0.01167
-2.4	1.43446	-3.3	0.41502	-2	0.27856	-0.5	0.01166
-2.395	1.43162	-3.295	0.41373	-1.995	0.27793	-0.495	0.01165
-2.39	1.4288	-3.29	0.41165	-1.99	0.2773	-0.49	0.01163
-2.385	1.42598	-3.285	0.40928	-1.985	0.27667	-0.485	0.0116
-2.38	1.42317	-3.28	0.40722	-1.98	0.27604	-0.48	0.01157
-2.375	1.42036	-3.275	0.40543	-1.975	0.27542	-0.475	0.01154
-2.37	1.41752	-3.27	0.4041	-1.97	0.2748	-0.47	0.01151
-2.365	1.41467	-3.265	0.40271	-1.965	0.27419	-0.465	0.01148
-2.36	1.41182	-3.26	0.40165	-1.96	0.27358	-0.46	0.01143
-2.355	1.40897	-3.255	0.40098	-1.955	0.27299	-0.455	0.01137
-2.35	1.40611	-3.25	0.4002	-1.95	0.2724	-0.45	0.0113
-2.345	1.40327	-3.245	0.3992	-1.945	0.27181	-0.445	0.01123
-2.34	1.40042	-3.24	0.39828	-1.94	0.27123	-0.44	0.01117
-2.335	1.39755	-3.235	0.39731	-1.935	0.27064	-0.435	0.01112
-2.33	1.39467	-3.23	0.39599	-1.93	0.27005	-0.43	0.01108
-2.325	1.39177	-3.225	0.39406	-1.925	0.26947	-0.425	0.01105
-2.32	1.38887	-3.22	0.39219	-1.92	0.26888	-0.42	0.01103
-2.315	1.38596	-3.215	0.39047	-1.915	0.26829	-0.415	0.01101
-2.31	1.38307	-3.21	0.38871	-1.91	0.2677	-0.41	0.01098
-2.305	1.38018	-3.205	0.38771	-1.905	0.26712	-0.405	0.01096
-2.3	1.37729	-3.2	0.38697	-1.9	0.26654	-0.4	0.01093
-2.295	1.37439	-3.195	0.38605	-1.895	0.26596	-0.395	0.0109
-2.29	1.37147	-3.19	0.38543	-1.89	0.26539	-0.39	0.01087
-2.285	1.36852	-3.185	0.38434	-1.885	0.26482	-0.385	0.01084
-2.28	1.36556	-3.18	0.38268	-1.88	0.26425	-0.38	0.01081
-2.275	1.36258	-3.175	0.38116	-1.875	0.26368	-0.375	0.01076
-2.27	1.35961	-3.17	0.37948	-1.87	0.26311	-0.37	0.01072
-2.265	1.35664	-3.165	0.37768	-1.865	0.26255	-0.365	0.01067
-2.26	1.35369	-3.16	0.37665	-1.86	0.26198	-0.36	0.01062
-2.255	1.35077	-3.155	0.37551	-1.855	0.26142	-0.355	0.01057
-2.25	1.34787	-3.15	0.3742	-1.85	0.26086	-0.35	0.01053
-2.245	1.345	-3.145	0.37355	-1.845	0.2603	-0.345	0.01049
-2.24	1.34214	-3.14	0.37247	-1.84	0.25974	-0.34	0.01045
-2.235	1.33927	-3.135	0.37077	-1.835	0.25918	-0.335	0.01041
-2.23	1.33636	-3.13	0.36905	-1.83	0.25862	-0.33	0.01036
-2.225	1.33338	-3.125	0.36768	-1.825	0.25806	-0.325	0.01031
-2.22	1.33031	-3.12	0.36564	-1.82	0.25751	-0.32	0.01026
-2.215	1.32714	-3.115	0.36401	-1.815	0.25697	-0.315	0.01021
-2.21	1.32388	-3.11	0.3623	-1.81	0.25643	-0.31	0.01015
-2.205	1.32056	-3.105	0.36082	-1.805	0.25591	-0.305	0.01009
-2.2	1.3172	-3.1	0.35933	-1.8	0.25538	-0.3	0.01002
-2.195	1.31383	-3.095	0.35794	-1.795	0.25487	-0.295	0.00994
-2.19	1.31047	-3.09	0.35629	-1.79	0.25435	-0.29	0.00985
-2.185	1.30714	-3.085	0.35511	-1.785	0.25383	-0.285	0.00976
-2.18	1.30384	-3.08	0.35399	-1.78	0.25331	-0.28	0.00966
-2.175	1.30057	-3.075	0.35234	-1.775	0.25279	-0.275	0.00957
-2.17	1.29732	-3.07	0.35083	-1.77	0.25226	-0.27	0.00947
-2.165	1.29408	-3.065	0.34986	-1.765	0.25173	-0.265	0.00939
-2.16	1.29084	-3.06	0.34894	-1.76	0.25119	-0.26	0.0093
-2.155	1.2876	-3.055	0.34728	-1.755	0.25064	-0.255	0.00921
-2.15	1.28436	-3.05	0.34602	-1.75	0.25008	-0.25	0.00913
-2.145	1.28112	-3.045	0.34522	-1.745	0.24952	-0.245	0.00904
-2.14	1.27788	-3.04	0.34382	-1.74	0.24896	-0.24	0.00895
-2.135	1.27463	-3.035	0.34205	-1.735	0.2484	-0.235	0.00886
-2.13	1.27137	-3.03	0.34072	-1.73	0.24785	-0.23	0.00876
-2.125	1.2681	-3.025	0.33907	-1.725	0.24731	-0.225	0.00866
-2.12	1.26481	-3.02	0.33793	-1.72	0.24676	-0.22	0.00856
-2.115	1.2615	-3.015	0.33644	-1.715	0.24622	-0.215	0.00844
-2.11	1.2582	-3.01	0.33552	-1.71	0.24568	-0.21	0.00832
-2.105	1.2549	-3.005	0.33486	-1.705	0.24514	-0.205	0.0082
-2.1	1.25162	-3	0.33405	-1.7	0.2446	-0.2	0.00807
-2.095	1.24837	-2.995	0.33176	-1.695	0.24407	-0.195	0.00794
-2.09	1.24513	-2.99	0.3303	-1.69	0.24353	-0.19	0.0078
-2.085	1.2419	-2.985	0.32833	-1.685	0.243	-0.185	0.00768
-2.08	1.23866	-2.98	0.3262	-1.68	0.24247	-0.18	0.00756
-2.075	1.23541	-2.975	0.3249	-1.675	0.24194	-0.175	0.00746
-2.07	1.23214	-2.97	0.32359	-1.67	0.24141	-0.17	0.00737
-2.065	1.22885	-2.965	0.32121	-1.665	0.24087	-0.165	0.00728
-2.06	1.22553	-2.96	0.32023	-1.66	0.24033	-0.16	0.00721
-2.055	1.22218	-2.955	0.31905	-1.655	0.2398	-0.155	0.00713
-2.05	1.21882	-2.95	0.31787	-1.65	0.23927	-0.15	0.00704
-2.045	1.21546	-2.945	0.31727	-1.645	0.23875	-0.145	0.00695
-2.04	1.21211	-2.94	0.31793	-1.64	0.23823	-0.14	0.00684
-2.035	1.2088	-2.935	0.31631	-1.635	0.23773	-0.135	0.00671
-2.03	1.20552	-2.93	0.31575	-1.63	0.23722	-0.13	0.00658
-2.025	1.20227	-2.925	0.31467	-1.625	0.23673	-0.125	0.00643
-2.02	1.19904	-2.92	0.31298	-1.62	0.23623	-0.12	0.00628
-2.015	1.19581	-2.915	0.31122	-1.615	0.23572	-0.115	0.00613
-2.01	1.19258	-2.91	0.30977	-1.61	0.23522	-0.11	0.00597
-2.005	1.18934	-2.905	0.30775	-1.605	0.2347	-0.105	0.00579
-2	1.18611	-2.9	0.30595	-1.6	0.23418	-0.1	0.00561
-1.995	1.1829	-2.895	0.30443	-1.595	0.23366	-0.095	0.00542
-1.99	1.17972	-2.89	0.30209	-1.59	0.23314	-0.09	0.00522
-1.985	1.17655	-2.885	0.29983	-1.585	0.23263	-0.085	0.00502
-1.98	1.17338	-2.88	0.29789	-1.58	0.23213	-0.08	0.00483
-1.975	1.1702	-2.875	0.2962	-1.575	0.23164	-0.075	0.00465
-1.97	1.16699	-2.87	0.29498	-1.57	0.23116	-0.07	0.00448
-1.965	1.16375	-2.865	0.29421	-1.565	0.23068	-0.065	0.00434
-1.96	1.16045	-2.86	0.29416	-1.56	0.23019	-0.06	0.00421
-1.955	1.15712	-2.855	0.29405	-1.555	0.2297	-0.055	0.00408
-1.95	1.15376	-2.85	0.2939	-1.55	0.22921	-0.05	0.00393
-1.945	1.15039	-2.845	0.29361	-1.545	0.2287	-0.045	0.00373
-1.94	1.14702	-2.84	0.29267	-1.54	0.22819	-0.04	0.00344
-1.935	1.14365	-2.835	0.29224	-1.535	0.22767	-0.035	0.00304
-1.93	1.1403	-2.83	0.29003	-1.53	0.22714	-0.03	0.00251
-1.925	1.13695	-2.825	0.28837	-1.525	0.22661	-0.025	0.00187
-1.92	1.13362	-2.82	0.28721	-1.52	0.22607	-0.02	0.00121
-1.915	1.13027	-2.815	0.28666	-1.515	0.22554	-0.015	0.000603225
-1.91	1.12692	-2.81	0.28445	-1.51	0.22501	-0.01	0.000149899
-1.905	1.12357	-2.805	0.28361	-1.505	0.22449	-0.005	-5.81735e-05
-1.9	1.1202	-2.8	0.28181	-1.5	0.22396	0	0
-1.895	1.11681	-2.795	0.27883	-1.495	0.22344	0.005	0.000285727
-1.89	1.1134	-2.79	0.27738	-1.49	0.22292	0.01	0.000735009
-1.885	1.10996	-2.785	0.27681	-1.485	0.22241	0.015	0.00127
-1.88	1.1065	-2.78	0.27618	-1.48	0.2219	0.02	0.0018
-1.875	1.10302	-2.775	0.27622	-1.475	0.22141	0.025	0.00227
-1.87	1.09956	-2.77	0.27688	-1.47	0.22092	0.03	0.00267
-1.865	1.0961	-2.765	0.27578	-1.465	0.22044	0.035	0.00301
-1.86	1.09267	-2.76	0.27484	-1.46	0.21995	0.04	0.00328
-1.855	1.08928	-2.755	0.27367	-1.455	0.21945	0.045	0.0035
-1.85	1.08592	-2.75	0.27159	-1.45	0.21895	0.05	0.0037
-1.845	1.0826	-2.745	0.26972	-1.445	0.21843	0.055	0.00388
-1.84	1.0793	-2.74	0.26797	-1.44	0.2179	0.06	0.00405
-1.835	1.07601	-2.735	0.26587	-1.435	0.21738	0.065	0.00422
-1.83	1.07272	-2.73	0.26476	-1.43	0.21685	0.07	0.0044
-1.825	1.06943	-2.725	0.26388	-1.425	0.21633	0.075	0.00457
-1.82	1.06612	-2.72	0.26196	-1.42	0.21582	0.08	0.00475
-1.815	1.06279	-2.715	0.26098	-1.415	0.21532	0.085	0.00491
-1.81	1.05946	-2.71	0.25978	-1.41	0.21482	0.09	0.00507
-1.805	1.05612	-2.705	0.2581	-1.405	0.21433	0.095	0.00521
-1.8	1.0528	-2.7	0.25607	-1.4	0.21384	0.1	0.00536
-1.795	1.04949	-2.695	0.25524	-1.395	0.21335	0.105	0.0055
-1.79	1.0462	-2.69	0.25428	-1.39	0.21286	0.11	0.00565
-1.785	1.04293	-2.685	0.25388	-1.385	0.21236	0.115	0.00581
-1.78	1.03965	-2.68	0.2534	-1.38	0.21186	0.12	0.00597
-1.775	1.03636	-2.675	0.2531	-1.375	0.21136	0.125	0.00613
-1.77	1.03305	-2.67	0.25295	-1.37	0.21085	0.13	0.00628
-1.765	1.02971	-2.665	0.25176	-1.365	0.21034	0.135	0.00643
-1.76	1.02637	-2.66	0.25016	-1.36	0.20983	0.14	0.00657
-1.755	1.02301	-2.655	0.24837	-1.355	0.20932	0.145	0.0067
-1.75	1.01965	-2.65	0.24674	-1.35	0.20881	0.15	0.00682
-1.745	1.0163	-2.645	0.24459	-1.345	0.2083	0.155	0.00694
-1.74	1.01297	-2.64	0.24288	-1.34	0.20779	0.16	0.00705
-1.735	1.00964	-2.635	0.24128	-1.335	0.20728	0.165	0.00715
-1.73	1.00633	-2.63	0.23968	-1.33	0.20676	0.17	0.00725
-1.725	1.00303	-2.625	0.23855	-1.325	0.20625	0.175	0.00736
-1.72	0.99974	-2.62	0.23733	-1.32	0.20575	0.18	0.00748
-1.715	0.99645	-2.615	0.23592	-1.315	0.20525	0.185	0.00762
-1.71	0.99317	-2.61	0.23531	-1.31	0.20476	0.19	0.00778
-1.705	0.9899	-2.605	0.23433	-1.305	0.20427	0.195	0.00796
-1.7	0.98663	-2.6	0.23349	-1.3	0.20378	0.2	0.00813
-1.695	0.98337	-2.595	0.23234	-1.295	0.20329	0.205	0.00831
-1.69	0.98013	-2.59	0.23212	-1.29	0.20279	0.21	0.00847
-1.685	0.9769	-2.585	0.23139	-1.285	0.2023	0.215	0.0086
-1.68	0.97368	-2.58	0.2309	-1.28	0.2018	0.22	0.00872
-1.675	0.97047	-2.575	0.22988	-1.275	0.20131	0.225	0.00883
-1.67	0.96726	-2.57	0.22928	-1.27	0.20083	0.23	0.00893
-1.665	0.96404	-2.565	0.22812	-1.265	0.20034	0.235	0.00903
-1.66	0.96081	-2.56	0.2261	-1.26	0.19986	0.24	0.00914
-1.655	0.95756	-2.555	0.22337	-1.255	0.19938	0.245	0.00924
-1.65	0.95429	-2.55	0.2218	-1.25	0.19889	0.25	0.00935
-1.645	0.95099	-2.545	0.22023	-1.245	0.19839	0.255	0.00946
-1.64	0.94767	-2.54	0.21851	-1.24	0.19788	0.26	0.00957
-1.635	0.94432	-2.535	0.21768	-1.235	0.19737	0.265	0.00968
-1.63	0.94096	-2.53	0.21737	-1.23	0.19685	0.27	0.00979
-1.625	0.93761	-2.525	0.21596	-1.225	0.19633	0.275	0.00991
-1.62	0.93428	-2.52	0.21482	-1.22	0.1958	0.28	0.01003
-1.615	0.931	-2.515	0.21278	-1.215	0.19526	0.285	0.01014
-1.61	0.92778	-2.51	0.21063	-1.21	0.19472	0.29	0.01026
-1.605	0.92461	-2.505	0.2102	-1.205	0.19417	0.295	0.01037
-1.6	0.92146	-2.5	0.20896	-1.2	0.19362	0.3	0.01048
-1.595	0.91832	-2.495	0.20709	-1.195	0.19307	0.305	0.01059
-1.59	0.91516	-2.49	0.20674	-1.19	0.19253	0.31	0.01071
-1.585	0.91198	-2.485	0.2061	-1.185	0.19199	0.315	0.01083
-1.58	0.90878	-2.48	0.20398	-1.18	0.19145	0.32	0.01095
-1.575	0.90558	-2.475	0.20314	-1.175	0.19092	0.325	0.01108
-1.57	0.90237	-2.47	0.20247	-1.17	0.19039	0.33	0.01121
-1.565	0.89917	-2.465	0.20119	-1.165	0.18986	0.335	0.01133
-1.56	0.89597	-2.46	0.20054	-1.16	0.18932	0.34	0.01144
-1.555	0.89276	-2.455	0.20035	-1.155	0.18877	0.345	0.01154
-1.55	0.88952	-2.45	0.19974	-1.15	0.18822	0.35	0.01161
-1.545	0.88625	-2.445	0.19863	-1.145	0.18766	0.355	0.01167
-1.54	0.88295	-2.44	0.1973	-1.14	0.1871	0.36	0.01171
-1.535	0.87963	-2.435	0.19523	-1.135	0.18653	0.365	0.01175
-1.53	0.87633	-2.43	0.19292	-1.13	0.18596	0.37	0.01179
-1.525	0.87307	-2.425	0.19066	-1.125	0.18538	0.375	0.01183
-1.52	0.86984	-2.42	0.18952	-1.12	0.18479	0.38	0.01188
-1.515	0.86667	-2.415	0.18862	-1.115	0.18419	0.385	0.01193
-1.51	0.86352	-2.41	0.18782	-1.11	0.18357	0.39	0.01199
-1.505	0.86039	-2.405	0.18683	-1.105	0.18294	0.395	0.01204
-1.5	0.85725	-2.4	0.18557	-1.1	0.1823	0.4	0.01209
-1.495	0.85409	-2.395	0.1841	-1.095	0.18167	0.405	0.01214
-1.49	0.85091	-2.39	0.18279	-1.09	0.18105	0.41	0.01219
-1.485	0.84772	-2.385	0.18137	-1.085	0.18044	0.415	0.01224
-1.48	0.84452	-2.38	0.18085	-1.08	0.17984	0.42	0.0123
-1.475	0.84132	-2.375	0.17986	-1.075	0.17924	0.425	0.01236
-1.47	0.83812	-2.37	0.1788	-1.07	0.17864	0.43	0.01242
-1.465	0.83492	-2.365	0.17773	-1.065	0.17804	0.435	0.01248
-1.46	0.83173	-2.36	0.17712	-1.06	0.17743	0.44	0.01254
-1.455	0.82854	-2.355	0.1756	-1.055	0.17681	0.445	0.01259
-1.45	0.82536	-2.35	0.17456	-1.05	0.17617	0.45	0.01265
-1.445	0.82218	-2.345	0.17322	-1.045	0.17554	0.455	0.01269
-1.44	0.81901	-2.34	0.1719	-1.04	0.17489	0.46	0.01274
-1.435	0.81583	-2.335	0.17069	-1.035	0.17423	0.465	0.0128
-1.43	0.81263	-2.33	0.16922	-1.03	0.17357	0.47	0.01286
-1.425	0.8094	-2.325	0.16838	-1.025	0.17291	0.475	0.01293
-1.42	0.80614	-2.32	0.16794	-1.02	0.17223	0.48	0.01299
-1.415	0.80286	-2.315	0.1668	-1.015	0.17156	0.485	0.01306
-1.41	0.79957	-2.31	0.16579	-1.01	0.17087	0.49	0.01313
-1.405	0.79628	-2.305	0.16477	-1.005	0.17019	0.495	0.01319
-1.4	0.793	-2.3	0.16348	-1	0.16949	0.5	0.01325
-1.395	0.78974	-2.295	0.16183	-0.995	0.16879	0.505	0.01331
-1.39	0.78647	-2.29	0.16039	-0.99	0.16809	0.51	0.01338
-1.385	0.7832	-2.285	0.15854	-0.985	0.16738	0.515	0.01344
-1.38	0.77991	-2.28	0.15698	-0.98	0.16666	0.52	0.01351
-1.375	0.77659	-2.275	0.1556	-0.975	0.16595	0.525	0.01358
-1.37	0.77325	-2.27	0.15409	-0.97	0.16523	0.53	0.01365
-1.365	0.76991	-2.265	0.15273	-0.965	0.1645	0.535	0.01372
-1.36	0.76658	-2.26	0.15194	-0.96	0.16377	0.54	0.01378
-1.355	0.76326	-2.255	0.15175	-0.955	0.16303	0.545	0.01385
-1.35	0.75994	-2.25	0.15036	-0.95	0.16229	0.55	0.01392
-1.345	0.75662	-2.245	0.14953	-0.945	0.16154	0.555	0.01401
-1.34	0.75329	-2.24	0.14879	-0.94	0.16079	0.56	0.01412
-1.335	0.74995	-2.235	0.14778	-0.935	0.16005	0.565	0.01424
-1.33	0.7466	-2.23	0.1468	-0.93	0.1593	0.57	0.01436
-1.325	0.74325	-2.225	0.14622	-0.925	0.15854	0.575	0.01448
-1.32	0.73993	-2.22	0.14468	-0.92	0.15778	0.58	0.01459
-1.315	0.73665	-2.215	0.14329	-0.915	0.15701	0.585	0.01469
-1.31	0.73343	-2.21	0.14229	-0.91	0.15624	0.59	0.01477
-1.305	0.73027	-2.205	0.14071	-0.905	0.15545	0.595	0.01483
-1.3	0.72716	-2.2	0.1396	-0.9	0.15466	0.6	0.0149
-1.295	0.72408	-2.195	0.13872	-0.895	0.15386	0.605	0.01496
-1.29	0.721	-2.19	0.13846	-0.89	0.15305	0.61	0.01502
-1.285	0.7179	-2.185	0.1379	-0.885	0.15223	0.615	0.0151
-1.28	0.71476	-2.18	0.13686	-0.88	0.15139	0.62	0.01518
-1.275	0.71156	-2.175	0.1355	-0.875	0.15055	0.625	0.01527
-1.27	0.70832	-2.17	0.13402	-0.87	0.14969	0.63	0.01536
-1.265	0.70506	-2.165	0.1316	-0.865	0.14883	0.635	0.01546
-1.26	0.7018	-2.16	0.12933	-0.86	0.14795	0.64	0.01556
-1.255	0.69854	-2.155	0.12731	-0.855	0.14707	0.645	0.01565
-1.25	0.69531	-2.15	0.12588	-0.85	0.14619	0.65	0.01574
-1.245	0.69208	-2.145	0.12501	-0.845	0.1453	0.655	0.01583
-1.24	0.68884	-2.14	0.12406	-0.84	0.14442	0.66	0.01592
-1.235	0.6856	-2.135	0.12302	-0.835	0.14354	0.665	0.016
-1.23	0.68233	-2.13	0.12317	-0.83	0.14265	0.67	0.01607
-1.225	0.67903	-2.125	0.12254	-0.825	0.14176	0.675	0.01615
-1.22	0.67571	-2.12	0.12126	-0.82	0.14086	0.68	0.01622
-1.215	0.67238	-2.115	0.1205	-0.815	0.13996	0.685	0.0163
-1.21	0.66905	-2.11	0.11902	-0.81	0.13905	0.69	0.01637
-1.205	0.66572	-2.105	0.1164	-0.805	0.13813	0.695	0.01644
-1.2	0.66239	-2.1	0.11495	-0.8	0.13721	0.7	0.01651
-1.195	0.65907	-2.095	0.11371	-0.795	0.13629	0.705	0.01659
-1.19	0.65575	-2.09	0.11235	-0.79	0.13535	0.71	0.01666
-1.185	0.65243	-2.085	0.11163	-0.785	0.1344	0.715	0.01674
-1.18	0.64912	-2.08	0.11105	-0.78	0.13345	0.72	0.01683
-1.175	0.64581	-2.075	0.10933	-0.775	0.13247	0.725	0.01693
-1.17	0.6425	-2.07	0.10777	-0.77	0.13149	0.73	0.01703
-1.165	0.63921	-2.065	0.10622	-0.765	0.1305	0.735	0.01714
-1.16	0.63592	-2.06	0.10449	-0.76	0.12951	0.74	0.01724
-1.155	0.63263	-2.055	0.10272	-0.755	0.12852	0.745	0.01734
-1.15	0.62932	-2.05	0.10151	-0.75	0.12754	0.75	0.01743
-1.145	0.62599	-2.045	0.10058	-0.745	0.12656	0.755	0.01752
-1.14	0.62262	-2.04	0.09938	-0.74	0.12558	0.76	0.0176
-1.135	0.61922	-2.035	0.09841	-0.735	0.12459	0.765	0.01767
-1.13	0.61579	-2.03	0.09722	-0.73	0.12359	0.77	0.01774
-1.125	0.61234	-2.025	0.09608	-0.725	0.12257	0.775	0.01781
-1.12	0.60888	-2.02	0.09498	-0.72	0.12155	0.78	0.01788
-1.115	0.60542	-2.015	0.09437	-0.715	0.12051	0.785	0.01797
-1.11	0.60197	-2.01	0.09312	-0.71	0.11947	0.79	0.01807
-1.105	0.59852	-2.005	0.09225	-0.705	0.11843	0.795	0.01818
-1.1	0.59508	-2	0.09089	-0.7	0.11737	0.8	0.0183
-1.095	0.59164	-1.995	0.08885	-0.695	0.11632	0.805	0.01842
-1.09	0.58821	-1.99	0.08683	-0.69	0.11525	0.81	0.01853
-1.085	0.58479	-1.985	0.08545	-0.685	0.11418	0.815	0.01862
-1.08	0.58138	-1.98	0.08385	-0.68	0.1131	0.82	0.0187
-1.075	0.57798	-1.975	0.08181	-0.675	0.11202	0.825	0.01877
-1.07	0.5746	-1.97	0.08122	-0.67	0.11093	0.83	0.01883
-1.065	0.57121	-1.965	0.08048	-0.665	0.10985	0.835	0.01889
-1.06	0.56784	-1.96	0.07932	-0.66	0.10876	0.84	0.01895
-1.055	0.56447	-1.955	0.07819	-0.655	0.10766	0.845	0.01903
-1.05	0.56111	-1.95	0.07762	-0.65	0.10654	0.85	0.01912
-1.045	0.55776	-1.945	0.07652	-0.645	0.10539	0.855	0.01921
-1.04	0.55443	-1.94	0.07509	-0.64	0.10422	0.86	0.01931
-1.035	0.5511	-1.935	0.07402	-0.635	0.10302	0.865	0.01942
-1.03	0.54777	-1.93	0.07332	-0.63	0.1018	0.87	0.01954
-1.025	0.54444	-1.925	0.07191	-0.625	0.10058	0.875	0.01967
-1.02	0.5411	-1.92	0.07097	-0.62	0.09937	0.88	0.0198
-1.015	0.53774	-1.915	0.06853	-0.615	0.09818	0.885	0.01994
-1.01	0.53437	-1.91	0.0672	-0.61	0.09701	0.89	0.02008
-1.005	0.53098	-1.905	0.06542	-0.605	0.09585	0.895	0.02021
-1	0.52756	-1.9	0.06485	-0.6	0.09471	0.9	0.02033
-0.995	0.52411	-1.895	0.06339	-0.595	0.09357	0.905	0.02042
-0.99	0.52063	-1.89	0.06307	-0.59	0.09243	0.91	0.02051
-0.985	0.51712	-1.885	0.06215	-0.585	0.09129	0.915	0.02059
-0.98	0.5136	-1.88	0.06144	-0.58	0.09013	0.92	0.02067
-0.975	0.51007	-1.875	0.0598	-0.575	0.08896	0.925	0.02077
-0.97	0.50654	-1.87	0.0589	-0.57	0.08777	0.93	0.02087
-0.965	0.50302	-1.865	0.05853	-0.565	0.08657	0.935	0.02099
-0.96	0.49952	-1.86	0.05701	-0.56	0.08535	0.94	0.02111
-0.955	0.49603	-1.855	0.05584	-0.555	0.08411	0.945	0.02123
-0.95	0.49254	-1.85	0.05547	-0.55	0.08287	0.95	0.02135
-0.945	0.48907	-1.845	0.05448	-0.545	0.08161	0.955	0.02147
-0.94	0.48559	-1.84	0.05347	-0.54	0.08036	0.96	0.02159
-0.935	0.48209	-1.835	0.05277	-0.535	0.07909	0.965	0.02173
-0.93	0.47859	-1.83	0.0517	-0.53	0.07782	0.97	0.02188
-0.925	0.47506	-1.825	0.05028	-0.525	0.07654	0.975	0.02203
-0.92	0.47152	-1.82	0.04885	-0.52	0.07525	0.98	0.02219
-0.915	0.46797	-1.815	0.04767	-0.515	0.07395	0.985	0.02235
-0.91	0.46443	-1.81	0.04659	-0.51	0.07264	0.99	0.02252
-0.905	0.46091	-1.805	0.0455	-0.505	0.07133	0.995	0.02269
-0.9	0.45742	-1.8	0.04488	-0.5	0.07001	1	0.02286
-0.895	0.45394	-1.795	0.04406	-0.495	0.06869	1.005	0.02305
-0.89	0.45049	-1.79	0.04297	-0.49	0.06735	1.01	0.02325
-0.885	0.44703	-1.785	0.04199	-0.485	0.066	1.015	0.02346
-0.88	0.44357	-1.78	0.04121	-0.48	0.06463	1.02	0.02369
-0.875	0.4401	-1.775	0.04017	-0.475	0.06324	1.025	0.02393
-0.87	0.43662	-1.77	0.03979	-0.47	0.06183	1.03	0.02417
-0.865	0.43313	-1.765	0.03945	-0.465	0.06041	1.035	0.02441
-0.86	0.42965	-1.76	0.0387	-0.46	0.05898	1.04	0.02465
-0.855	0.42616	-1.755	0.03791	-0.455	0.05752	1.045	0.0249
-0.85	0.42268	-1.75	0.03669	-0.45	0.05605	1.05	0.02515
-0.845	0.4192	-1.745	0.03567	-0.445	0.05455	1.055	0.0254
-0.84	0.41573	-1.74	0.03452	-0.44	0.05302	1.06	0.02566
-0.835	0.41224	-1.735	0.03373	-0.435	0.05145	1.065	0.02592
-0.83	0.40876	-1.73	0.0329	-0.43	0.04985	1.07	0.02619
-0.825	0.40527	-1.725	0.03202	-0.425	0.04821	1.075	0.02646
-0.82	0.40179	-1.72	0.02977	-0.42	0.04653	1.08	0.02673
-0.815	0.39831	-1.715	0.0281	-0.415	0.04481	1.085	0.02701
-0.81	0.39485	-1.71	0.02771	-0.41	0.04304	1.09	0.02728
-0.805	0.39138	-1.705	0.02686	-0.405	0.04123	1.095	0.02756
-0.8	0.38792	-1.7	0.02526	-0.4	0.03937	1.1	0.02786
-0.795	0.38445	-1.695	0.02421	-0.395	0.03747	1.105	0.02816
-0.79	0.38097	-1.69	0.02299	-0.39	0.03553	1.11	0.02848
-0.785	0.37748	-1.685	0.02021	-0.385	0.03354	1.115	0.02881
-0.78	0.37396	-1.68	0.01823	-0.38	0.03152	1.12	0.02915
-0.775	0.37043	-1.675	0.01768	-0.375	0.02946	1.125	0.0295
-0.77	0.3669	-1.67	0.01701	-0.37	0.02738	1.13	0.02985
-0.765	0.36336	-1.665	0.01622	-0.365	0.0253	1.135	0.03023
-0.76	0.35983	-1.66	0.01583	-0.36	0.02323	1.14	0.03063
-0.755	0.35631	-1.655	0.01494	-0.355	0.02121	1.145	0.03106
-0.75	0.35279	-1.65	0.01377	-0.35	0.01924	1.15	0.03154
-0.745	0.34926	-1.645	0.01283	-0.345	0.01737	1.155	0.03207
-0.74	0.34572	-1.64	0.01172	-0.34	0.0156	1.16	0.03263
-0.735	0.34218	-1.635	0.01109	-0.335	0.01396	1.165	0.03322
-0.73	0.33862	-1.63	0.01094	-0.33	0.01246	1.17	0.03383
-0.725	0.33507	-1.625	0.00945	-0.325	0.0111	1.175	0.03446
-0.72	0.33152	-1.62	0.00879	-0.32	0.00987	1.18	0.03511
-0.715	0.32798	-1.615	0.00872	-0.315	0.00877	1.185	0.03579
-0.71	0.32445	-1.61	0.00797	-0.31	0.00778	1.19	0.0365
-0.705	0.32094	-1.605	0.00775	-0.305	0.0069	1.195	0.03725
-0.7	0.31746	-1.6	0.00979	-0.3	0.0061	1.2	0.03805
-0.695	0.31399	-1.595	0.01048	-0.295	0.00539	1.205	0.0389
-0.69	0.31053	-1.59	0.0097	-0.29	0.00476	1.21	0.03979
-0.685	0.30707	-1.585	0.00936	-0.285	0.0042	1.215	0.04074
-0.68	0.3036	-1.58	0.00841	-0.28	0.00369	1.22	0.04174
-0.675	0.30012	-1.575	0.00649	-0.275	0.00324	1.225	0.04278
-0.67	0.29663	-1.57	0.00515	-0.27	0.00284	1.23	0.04388
-0.665	0.29311	-1.565	0.00458	-0.265	0.00248	1.235	0.04502
-0.66	0.28959	-1.56	0.004	-0.26	0.00216	1.24	0.04622
-0.655	0.28606	-1.555	0.0036	-0.255	0.00187	1.245	0.04748
-0.65	0.28251	-1.55	0.00394	-0.25	0.00161	1.25	0.04881
-0.645	0.27896	-1.545	0.00451	-0.245	0.00138	1.255	0.05022
-0.64	0.2754	-1.54	0.00511	-0.24	0.00117	1.26	0.05171
-0.635	0.27183	-1.535	0.00559	-0.235	0.000973105	1.265	0.05329
-0.63	0.26826	-1.53	0.00597	-0.23	0.000795425	1.27	0.05497
-0.625	0.26471	-1.525	0.00573	-0.225	0.000630321	1.275	0.05676
-0.62	0.26117	-1.52	0.00425	-0.22	0.000475914	1.28	0.05864
-0.615	0.25765	-1.515	0.00292	-0.215	0.000332981	1.285	0.06064
-0.61	0.25415	-1.51	0.00158	-0.21	0.000203002	1.29	0.06273
-0.605	0.25067	-1.505	-0.000203521	-0.205	8.57784e-05	1.295	0.06491
-0.6	0.2472	-1.5	-0.0021	-0.2	-1.56731e-05	1.3	0.06717
-0.595	0.24375	-1.495	-0.00318	-0.195	-9.34972e-05	1.305	0.06951
-0.59	0.2403	-1.49	-0.00333	-0.19	-0.000137646	1.31	0.07193
-0.585	0.23688	-1.485	-0.00301	-0.185	-0.000135636	1.315	0.0744
-0.58	0.23347	-1.48	-0.00284	-0.18	-6.92158e-05	1.32	0.07695
-0.575	0.23009	-1.475	-0.00218	-0.175	7.14329e-05	1.325	0.07955
-0.57	0.22671	-1.47	-0.00128	-0.17	0.000282559	1.33	0.0822
-0.565	0.22333	-1.465	-0.00159	-0.165	0.000548177	1.335	0.08489
-0.56	0.21995	-1.46	-0.00221	-0.16	0.000841674	1.34	0.08762
-0.555	0.21656	-1.455	-0.00196	-0.155	0.00112	1.345	0.09038
-0.55	0.21317	-1.45	-0.00321	-0.15	0.00136	1.35	0.09315
-0.545	0.20976	-1.445	-0.00458	-0.145	0.00153	1.355	0.09592
-0.54	0.20637	-1.44	-0.00555	-0.14	0.00163	1.36	0.09869
-0.535	0.20298	-1.435	-0.00681	-0.135	0.00167	1.365	0.10145
-0.53	0.1996	-1.43	-0.00868	-0.13	0.00165	1.37	0.10418
-0.525	0.19624	-1.425	-0.00961	-0.125	0.00161	1.375	0.10688
-0.52	0.19289	-1.42	-0.00974	-0.12	0.00156	1.38	0.10955
-0.515	0.18955	-1.415	-0.00942	-0.115	0.00149	1.385	0.1122
-0.51	0.18621	-1.41	-0.0102	-0.11	0.00143	1.39	0.11481
-0.505	0.18287	-1.405	-0.01054	-0.105	0.00136	1.395	0.11739
-0.5	0.17952	-1.4	-0.00956	-0.1	0.00129	1.4	0.11993
-0.495	0.17618	-1.395	-0.00976	-0.095	0.00122	1.405	0.12243
-0.49	0.17284	-1.39	-0.01024	-0.09	0.00115	1.41	0.12491
-0.485	0.16952	-1.385	-0.01023	-0.085	0.00107	1.415	0.12736
-0.48	0.16623	-1.38	-0.01082	-0.08	0.001	1.42	0.12981
-0.475	0.16296	-1.375	-0.01232	-0.075	0.0009269	1.425	0.13225
-0.47	0.15971	-1.37	-0.01316	-0.07	0.000853154	1.43	0.13467
-0.465	0.15648	-1.365	-0.01423	-0.065	0.00077874	1.435	0.13705
-0.46	0.15327	-1.36	-0.01469	-0.06	0.000703784	1.44	0.13939
-0.455	0.15008	-1.355	-0.01501	-0.055	0.000629187	1.445	0.14167
-0.45	0.14692	-1.35	-0.01562	-0.05	0.00055585	1.45	0.14389
-0.445	0.14377	-1.345	-0.01629	-0.045	0.000484552	1.455	0.14606
-0.44	0.14065	-1.34	-0.01678	-0.04	0.000415868	1.46	0.14821
-0.435	0.13752	-1.335	-0.01731	-0.035	0.000350494	1.465	0.15034
-0.43	0.13436	-1.33	-0.01775	-0.03	0.00028866	1.47	0.15245
-0.425	0.13115	-1.325	-0.01819	-0.025	0.000230339	1.475	0.15454
-0.42	0.1279	-1.32	-0.01842	-0.02	0.000175797	1.48	0.1566
-0.415	0.1246	-1.315	-0.019	-0.015	0.000125534	1.485	0.15862
-0.41	0.12126	-1.31	-0.01945	-0.01	7.97735e-05	1.49	0.1606
-0.405	0.11793	-1.305	-0.01988	-0.005	3.80781e-05	1.495	0.16254
-0.4	0.11461	-1.3	-0.02052	0	0	1.5	0.16444
-0.395	0.1113	-1.295	-0.02116	0.005	-3.51059e-05	1.505	0.16632
-0.39	0.108	-1.29	-0.02178	0.01	-6.88091e-05	1.51	0.16818
-0.385	0.10469	-1.285	-0.02227	0.015	-0.000102147	1.515	0.17002
-0.38	0.10135	-1.28	-0.02314	0.02	-0.000135056	1.52	0.17184
-0.375	0.09796	-1.275	-0.02343	0.025	-0.000167927	1.525	0.17365
-0.37	0.09451	-1.27	-0.02393	0.03	-0.000201673	1.53	0.17542
-0.365	0.091	-1.265	-0.02417	0.035	-0.000235929	1.535	0.17716
-0.36	0.08745	-1.26	-0.02453	0.04	-0.000271693	1.54	0.17888
-0.355	0.08386	-1.255	-0.02462	0.045	-0.000310738	1.545	0.18057
-0.35	0.08027	-1.25	-0.02496	0.05	-0.000353891	1.55	0.18223
-0.345	0.07671	-1.245	-0.02526	0.055	-0.000400764	1.555	0.1839
-0.34	0.07321	-1.24	-0.02525	0.06	-0.000451536	1.56	0.18556
-0.335	0.0698	-1.235	-0.02468	0.065	-0.000504591	1.565	0.18722
-0.33	0.06652	-1.23	-0.02417	0.07	-0.000557524	1.57	0.18888
-0.325	0.06338	-1.225	-0.02391	0.075	-0.000608076	1.575	0.19053
-0.32	0.06037	-1.22	-0.02374	0.08	-0.000654521	1.58	0.19218
-0.315	0.05751	-1.215	-0.0236	0.085	-0.000694991	1.585	0.19381
-0.31	0.05478	-1.21	-0.02405	0.09	-0.000728206	1.59	0.19544
-0.305	0.05219	-1.205	-0.02466	0.095	-0.000753687	1.595	0.19705
-0.3	0.04974	-1.2	-0.02527	0.1	-0.000772389	1.6	0.19867
-0.295	0.04741	-1.195	-0.02572	0.105	-0.000786052	1.605	0.2003
-0.29	0.04521	-1.19	-0.02643	0.11	-0.000796816	1.61	0.20192
-0.285	0.04313	-1.185	-0.02721	0.115	-0.000807672	1.615	0.20355
-0.28	0.04115	-1.18	-0.0274	0.12	-0.000820505	1.62	0.20518
-0.275	0.03929	-1.175	-0.02738	0.125	-0.000834811	1.625	0.20678
-0.27	0.03755	-1.17	-0.02744	0.13	-0.000848603	1.63	0.20836
-0.265	0.03591	-1.165	-0.02758	0.135	-0.000859202	1.635	0.20991
-0.26	0.03437	-1.16	-0.02686	0.14	-0.000863094	1.64	0.21143
-0.255	0.03294	-1.155	-0.0258	0.145	-0.000858336	1.645	0.21293
-0.25	0.03158	-1.15	-0.02484	0.15	-0.000844103	1.65	0.21442
-0.245	0.03028	-1.145	-0.02368	0.155	-0.000821147	1.655	0.21591
-0.24	0.02903	-1.14	-0.02263	0.16	-0.000790881	1.66	0.21739
-0.235	0.0278	-1.135	-0.02226	0.165	-0.000754701	1.665	0.21887
-0.23	0.02659	-1.13	-0.02206	0.17	-0.000712774	1.67	0.22034
-0.225	0.02541	-1.125	-0.02194	0.175	-0.000665922	1.675	0.22181
-0.22	0.02424	-1.12	-0.02177	0.18	-0.000613387	1.68	0.22325
-0.215	0.0231	-1.115	-0.02185	0.185	-0.000553665	1.685	0.22468
-0.21	0.02201	-1.11	-0.02126	0.19	-0.000484585	1.69	0.2261
-0.205	0.02097	-1.105	-0.02222	0.195	-0.000403918	1.695	0.22753
-0.2	0.01997	-1.1	-0.02318	0.2	-0.000308373	1.7	0.22896
-0.195	0.01903	-1.095	-0.02427	0.205	-0.000195589	1.705	0.23039
-0.19	0.01813	-1.09	-0.02496	0.21	-6.33822e-05	1.71	0.23184
-0.185	0.01724	-1.085	-0.02643	0.215	8.77438e-05	1.715	0.23328
-0.18	0.01638	-1.08	-0.02663	0.22	0.000256629	1.72	0.23473
-0.175	0.01553	-1.075	-0.02675	0.225	0.000445034	1.725	0.23617
-0.17	0.0147	-1.07	-0.02691	0.23	0.000658622	1.73	0.2376
-0.165	0.0139	-1.065	-0.02601	0.235	0.000906005	1.735	0.23902
-0.16	0.01314	-1.06	-0.02513	0.24	0.0012	1.74	0.24043
-0.155	0.01243	-1.055	-0.0242	0.245	0.00157	1.745	0.24182
-0.15	0.01174	-1.05	-0.02337	0.25	0.00203	1.75	0.24319
-0.145	0.01108	-1.045	-0.02231	0.255	0.00256	1.755	0.24454
-0.14	0.01044	-1.04	-0.0229	0.26	0.00318	1.76	0.24588
-0.135	0.0098	-1.035	-0.02319	0.265	0.00384	1.765	0.24721
-0.13	0.00918	-1.03	-0.02332	0.27	0.00453	1.77	0.24854
-0.125	0.00858	-1.025	-0.02347	0.275	0.00523	1.775	0.24987
-0.12	0.00801	-1.02	-0.02385	0.28	0.00592	1.78	0.25122
-0.115	0.00747	-1.015	-0.02313	0.285	0.00661	1.785	0.25258
-0.11	0.00697	-1.01	-0.02258	0.29	0.00731	1.79	0.25394
-0.105	0.0065	-1.005	-0.02272	0.295	0.00805	1.795	0.25529
-0.1	0.00607	-1	-0.02246	0.3	0.00886	1.8	0.25663
-0.095	0.00567	-0.995	-0.02177	0.305	0.00974	1.805	0.25796
-0.09	0.00529	-0.99	-0.02179	0.31	0.01071	1.81	0.25928
-0.085	0.00492	-0.985	-0.0216	0.315	0.01179	1.815	0.2606
-0.08	0.00457	-0.98	-0.02091	0.32	0.01298	1.82	0.26192
-0.075	0.00423	-0.975	-0.01986	0.325	0.01429	1.825	0.26325
-0.07	0.00389	-0.97	-0.01953	0.33	0.01573	1.83	0.26459
-0.065	0.00356	-0.965	-0.01914	0.335	0.0173	1.835	0.26593
-0.06	0.00325	-0.96	-0.0188	0.34	0.01898	1.84	0.26727
-0.055	0.00294	-0.955	-0.01978	0.345	0.02077	1.845	0.2686
-0.05	0.00265	-0.95	-0.02104	0.35	0.02265	1.85	0.26993
-0.045	0.00237	-0.945	-0.02194	0.355	0.02459	1.855	0.27125
-0.04	0.0021	-0.94	-0.02275	0.36	0.02657	1.86	0.27257
-0.035	0.00182	-0.935	-0.02282	0.365	0.02858	1.865	0.2739
-0.03	0.00154	-0.93	-0.02206	0.37	0.0306	1.87	0.27525
-0.025	0.00125	-0.925	-0.02083	0.375	0.03263	1.875	0.27662
-0.02	0.000953333	-0.92	-0.01951	0.38	0.03462	1.88	0.27799
-0.015	0.000661829	-0.915	-0.01911	0.385	0.03657	1.885	0.27935
-0.01	0.000392537	-0.91	-0.02004	0.39	0.03846	1.89	0.28068
-0.005	0.000164244	-0.905	-0.02043	0.395	0.04028	1.895	0.28198
0	0	-0.9	-0.02137	0.4	0.04202	1.9	0.28324
0.005	-7.39904e-05	-0.895	-0.0224	0.405	0.0437	1.905	0.28448
0.01	-3.0925e-05	-0.89	-0.02228	0.41	0.04532	1.91	0.28571
0.015	0.000151009	-0.885	-0.02194	0.415	0.04689	1.915	0.28695
0.02	0.000488714	-0.88	-0.02167	0.42	0.04842	1.92	0.2882
0.025	0.000977557	-0.875	-0.02139	0.425	0.0499	1.925	0.28947
0.03	0.00159	-0.87	-0.02119	0.43	0.05136	1.93	0.29076
0.035	0.00229	-0.865	-0.02134	0.435	0.0528	1.935	0.29205
0.04	0.00301	-0.86	-0.02098	0.44	0.05423	1.94	0.29333
0.045	0.0037	-0.855	-0.02071	0.445	0.05565	1.945	0.29462
0.05	0.00432	-0.85	-0.02073	0.45	0.05706	1.95	0.29589
0.055	0.00486	-0.845	-0.02065	0.455	0.05847	1.955	0.29716
0.06	0.00531	-0.84	-0.02044	0.46	0.05986	1.96	0.29842
0.065	0.0057	-0.835	-0.02066	0.465	0.06123	1.965	0.29968
0.07	0.00606	-0.83	-0.02075	0.47	0.0626	1.97	0.30093
0.075	0.00639	-0.825	-0.02063	0.475	0.06395	1.975	0.30218
0.08	0.0067	-0.82	-0.02057	0.48	0.06529	1.98	0.30343
0.085	0.00699	-0.815	-0.02055	0.485	0.06663	1.985	0.30469
0.09	0.00726	-0.81	-0.02021	0.49	0.06796	1.99	0.30598
0.095	0.00751	-0.805	-0.02016	0.495	0.06928	1.995	0.30728
0.1	0.00775	-0.8	-0.01943	0.5	0.0706	2	0.30859
0.105	0.00801	-0.795	-0.01827	0.505	0.07191	2.005	0.30991
0.11	0.00832	-0.79	-0.01685	0.51	0.07321	2.01	0.31121
0.115	0.0087	-0.785	-0.01565	0.515	0.0745	2.015	0.3125
0.12	0.00916	-0.78	-0.01476	0.52	0.07578	2.02	0.31378
0.125	0.00969	-0.775	-0.01432	0.525	0.07704	2.025	0.31504
0.13	0.01029	-0.77	-0.01504	0.53	0.07831	2.03	0.31629
0.135	0.01092	-0.765	-0.01597	0.535	0.07957	2.035	0.31754
0.14	0.01157	-0.76	-0.0168	0.54	0.08083	2.04	0.3188
0.145	0.01224	-0.755	-0.01719	0.545	0.08209	2.045	0.32007
0.15	0.01291	-0.75	-0.01778	0.55	0.08334	2.05	0.32135
0.155	0.01359	-0.745	-0.01758	0.555	0.08459	2.055	0.32264
0.16	0.01431	-0.74	-0.01737	0.56	0.08585	2.06	0.32393
0.165	0.01506	-0.735	-0.01743	0.565	0.0871	2.065	0.32522
0.17	0.01587	-0.73	-0.01748	0.57	0.08837	2.07	0.32649
0.175	0.01674	-0.725	-0.01729	0.575	0.08964	2.075	0.32776
0.18	0.01768	-0.72	-0.01727	0.58	0.09094	2.08	0.32902
0.185	0.01866	-0.715	-0.01732	0.585	0.09224	2.085	0.33027
0.19	0.01969	-0.71	-0.01724	0.59	0.09355	2.09	0.33151
0.195	0.02074	-0.705	-0.01615	0.595	0.09485	2.095	0.33274
0.2	0.02182	-0.7	-0.01545	0.6	0.09613	2.1	0.33397
0.205	0.02291	-0.695	-0.01507	0.605	0.09739	2.105	0.33521
0.21	0.02404	-0.69	-0.01454	0.61	0.09863	2.11	0.33646
0.215	0.02522	-0.685	-0.01373	0.615	0.09985	2.115	0.33773
0.22	0.02645	-0.68	-0.01385	0.62	0.10106	2.12	0.33902
0.225	0.02773	-0.675	-0.01381	0.625	0.10226	2.125	0.34033
0.23	0.02908	-0.67	-0.01346	0.63	0.10346	2.13	0.34165
0.235	0.03047	-0.665	-0.01331	0.635	0.10464	2.135	0.34298
0.24	0.0319	-0.66	-0.0126	0.64	0.10581	2.14	0.3443
0.245	0.03336	-0.655	-0.01254	0.645	0.10697	2.145	0.34562
0.25	0.03486	-0.65	-0.01223	0.65	0.10811	2.15	0.34691
0.255	0.0364	-0.645	-0.01229	0.655	0.10924	2.155	0.34819
0.26	0.03801	-0.64	-0.01211	0.66	0.11036	2.16	0.34945
0.265	0.03971	-0.635	-0.01283	0.665	0.11149	2.165	0.3507
0.27	0.04153	-0.63	-0.01299	0.67	0.11263	2.17	0.35194
0.275	0.04351	-0.625	-0.01307	0.675	0.11378	2.175	0.35319
0.28	0.04567	-0.62	-0.01267	0.68	0.11494	2.18	0.35445
0.285	0.04802	-0.615	-0.01211	0.685	0.1161	2.185	0.35571
0.29	0.05057	-0.61	-0.01195	0.69	0.11726	2.19	0.35698
0.295	0.05333	-0.605	-0.01105	0.695	0.1184	2.195	0.35826
0.3	0.05629	-0.6	-0.01127	0.7	0.11952	2.2	0.35957
0.305	0.05945	-0.595	-0.01099	0.705	0.12062	2.205	0.36088
0.31	0.0628	-0.59	-0.01152	0.71	0.12169	2.21	0.36221
0.315	0.06631	-0.585	-0.01241	0.715	0.12274	2.215	0.36353
0.32	0.06994	-0.58	-0.01389	0.72	0.12377	2.22	0.36483
0.325	0.07367	-0.575	-0.01469	0.725	0.12479	2.225	0.3661
0.33	0.07745	-0.57	-0.01545	0.73	0.12584	2.23	0.36734
0.335	0.08123	-0.565	-0.01457	0.735	0.12692	2.235	0.36855
0.34	0.08501	-0.56	-0.01274	0.74	0.12807	2.24	0.36973
0.345	0.08875	-0.555	-0.01102	0.745	0.12931	2.245	0.37091
0.35	0.09245	-0.55	-0.00949	0.75	0.13064	2.25	0.37211
0.355	0.0961	-0.545	-0.0084	0.755	0.13207	2.255	0.37333
0.36	0.09969	-0.54	-0.00928	0.76	0.13357	2.26	0.37458
0.365	0.10324	-0.535	-0.00936	0.765	0.13511	2.265	0.37587
0.37	0.10673	-0.53	-0.00971	0.77	0.13665	2.27	0.37718
0.375	0.11017	-0.525	-0.01018	0.775	0.13817	2.275	0.37851
0.38	0.11355	-0.52	-0.01096	0.78	0.13964	2.28	0.37986
0.385	0.1169	-0.515	-0.01076	0.785	0.14104	2.285	0.38121
0.39	0.12019	-0.51	-0.01124	0.79	0.14236	2.29	0.38256
0.395	0.12344	-0.505	-0.01154	0.795	0.14361	2.295	0.38391
0.4	0.12665	-0.5	-0.01106	0.8	0.14477	2.3	0.38525
0.405	0.12983	-0.495	-0.01042	0.805	0.14587	2.305	0.38658
0.41	0.13301	-0.49	-0.01019	0.81	0.1469	2.31	0.38789
0.415	0.13622	-0.485	-0.01009	0.815	0.14787	2.315	0.3892
0.42	0.13949	-0.48	-0.01007	0.82	0.14881	2.32	0.39049
0.425	0.14281	-0.475	-0.01033	0.825	0.14971	2.325	0.39178
0.43	0.14619	-0.47	-0.01085	0.83	0.1506	2.33	0.39305
0.435	0.14961	-0.465	-0.01078	0.835	0.15148	2.335	0.39433
0.44	0.15304	-0.46	-0.01119	0.84	0.15236	2.34	0.3956
0.445	0.15647	-0.455	-0.01139	0.845	0.15324	2.345	0.39687
0.45	0.15989	-0.45	-0.01144	0.85	0.15412	2.35	0.39815
0.455	0.1633	-0.445	-0.01151	0.855	0.15501	2.355	0.39942
0.46	0.16669	-0.44	-0.01118	0.86	0.15589	2.36	0.4007
0.465	0.17009	-0.435	-0.01091	0.865	0.15678	2.365	0.40198
0.47	0.17349	-0.43	-0.01071	0.87	0.15766	2.37	0.40328
0.475	0.1769	-0.425	-0.01032	0.875	0.15853	2.375	0.40459
0.48	0.18035	-0.42	-0.01022	0.88	0.15941	2.38	0.40592
0.485	0.18382	-0.415	-0.01061	0.885	0.16029	2.385	0.40726
0.49	0.18731	-0.41	-0.01052	0.89	0.16117	2.39	0.4086
0.495	0.1908	-0.405	-0.01035	0.895	0.16205	2.395	0.40995
0.5	0.19426	-0.4	-0.01027	0.9	0.16293	2.4	0.41128
0.505	0.19762	-0.395	-0.00991	0.905	0.16382	2.405	0.41261
0.51	0.20088	-0.39	-0.00994	0.91	0.16469	2.41	0.41393
0.515	0.20408	-0.385	-0.00964	0.915	0.16555	2.415	0.41524
0.52	0.20726	-0.38	-0.00973	0.92	0.16639	2.42	0.41655
0.525	0.21046	-0.375	-0.01027	0.925	0.16721	2.425	0.41785
0.53	0.21377	-0.37	-0.01031	0.93	0.16802	2.43	0.41915
0.535	0.2172	-0.365	-0.01025	0.935	0.16881	2.435	0.42044
0.54	0.22072	-0.36	-0.01028	0.94	0.16958	2.44	0.42173
0.545	0.22428	-0.355	-0.00974	0.945	0.17035	2.445	0.42302
0.55	0.22786	-0.35	-0.00888	0.95	0.17112	2.45	0.42431
0.555	0.23141	-0.345	-0.00831	0.955	0.17187	2.455	0.42561
0.56	0.23492	-0.34	-0.00765	0.96	0.17262	2.46	0.42691
0.565	0.23843	-0.335	-0.00736	0.965	0.17337	2.465	0.42822
0.57	0.24194	-0.33	-0.00767	0.97	0.17411	2.47	0.42954
0.575	0.24546	-0.325	-0.00801	0.975	0.17484	2.475	0.43086
0.58	0.24899	-0.32	-0.00777	0.98	0.17557	2.48	0.43221
0.585	0.25253	-0.315	-0.00713	0.985	0.1763	2.485	0.43356
0.59	0.25606	-0.31	-0.00594	0.99	0.17703	2.49	0.43493
0.595	0.25958	-0.305	-0.00544	0.995	0.17776	2.495	0.4363
0.6	0.26309	-0.3	-0.00525	1	0.1785	2.5	0.43766
0.605	0.26659	-0.295	-0.0052	1.005	0.17923	2.505	0.439
0.61	0.27008	-0.29	-0.0055	1.01	0.17995	2.51	0.44032
0.615	0.27358	-0.285	-0.00622	1.015	0.18067	2.515	0.44163
0.62	0.27708	-0.28	-0.00574	1.02	0.18139	2.52	0.44291
0.625	0.28058	-0.275	-0.00533	1.025	0.1821	2.525	0.44419
0.63	0.28408	-0.27	-0.00513	1.03	0.18281	2.53	0.44548
0.635	0.28759	-0.265	-0.00468	1.035	0.18351	2.535	0.44679
0.64	0.2911	-0.26	-0.00493	1.04	0.1842	2.54	0.44812
0.645	0.29461	-0.255	-0.00527	1.045	0.18489	2.545	0.44948
0.65	0.29813	-0.25	-0.00488	1.05	0.18556	2.55	0.45086
0.655	0.30165	-0.245	-0.00438	1.055	0.18624	2.555	0.45226
0.66	0.30518	-0.24	-0.00503	1.06	0.1869	2.56	0.45367
0.665	0.30872	-0.235	-0.00553	1.065	0.18756	2.565	0.45506
0.67	0.31226	-0.23	-0.00595	1.07	0.18821	2.57	0.45645
0.675	0.31582	-0.225	-0.00681	1.075	0.18886	2.575	0.45781
0.68	0.31937	-0.22	-0.0079	1.08	0.18951	2.58	0.45917
0.685	0.32291	-0.215	-0.00813	1.085	0.19015	2.585	0.46052
0.69	0.32645	-0.21	-0.00787	1.09	0.1908	2.59	0.46189
0.695	0.32997	-0.205	-0.00778	1.095	0.19145	2.595	0.46326
0.7	0.33348	-0.2	-0.00792	1.1	0.1921	2.6	0.46467
0.705	0.33698	-0.195	-0.0079	1.105	0.19275	2.605	0.46609
0.71	0.34047	-0.19	-0.00786	1.11	0.19339	2.61	0.46754
0.715	0.34397	-0.185	-0.00781	1.115	0.19403	2.615	0.469
0.72	0.34749	-0.18	-0.00764	1.12	0.19466	2.62	0.47046
0.725	0.35104	-0.175	-0.00719	1.125	0.19529	2.625	0.47192
0.73	0.35462	-0.17	-0.007	1.13	0.19591	2.63	0.47336
0.735	0.35821	-0.165	-0.00666	1.135	0.19653	2.635	0.47478
0.74	0.36181	-0.16	-0.00632	1.14	0.19715	2.64	0.47618
0.745	0.3654	-0.155	-0.00635	1.145	0.19777	2.645	0.47756
0.75	0.36896	-0.15	-0.00651	1.15	0.1984	2.65	0.47894
0.755	0.37246	-0.145	-0.00657	1.155	0.19902	2.655	0.48031
0.76	0.3759	-0.14	-0.00643	1.16	0.19964	2.66	0.4817
0.765	0.37927	-0.135	-0.00647	1.165	0.20027	2.665	0.48309
0.77	0.38262	-0.13	-0.00651	1.17	0.20089	2.67	0.48451
0.775	0.38598	-0.125	-0.00638	1.175	0.20151	2.675	0.48593
0.78	0.38938	-0.12	-0.00606	1.18	0.20213	2.68	0.48736
0.785	0.39287	-0.115	-0.00626	1.185	0.20275	2.685	0.4888
0.79	0.39645	-0.11	-0.00624	1.19	0.20336	2.69	0.49022
0.795	0.40009	-0.105	-0.00607	1.195	0.20396	2.695	0.49164
0.8	0.40377	-0.1	-0.00616	1.2	0.20455	2.7	0.49307
0.805	0.40746	-0.095	-0.00629	1.205	0.20513	2.705	0.4945
0.81	0.41111	-0.09	-0.00631	1.21	0.20569	2.71	0.49594
0.815	0.41471	-0.085	-0.0064	1.215	0.20625	2.715	0.4974
0.82	0.41824	-0.08	-0.00661	1.22	0.20681	2.72	0.49887
0.825	0.42172	-0.075	-0.00628	1.225	0.20737	2.725	0.50036
0.83	0.42517	-0.07	-0.00632	1.23	0.20792	2.73	0.50185
0.835	0.42859	-0.065	-0.00593	1.235	0.20847	2.735	0.50333
0.84	0.43202	-0.06	-0.00527	1.24	0.20901	2.74	0.50481
0.845	0.43547	-0.055	-0.00454	1.245	0.20955	2.745	0.50627
0.85	0.43894	-0.05	-0.00377	1.25	0.21008	2.75	0.50771
0.855	0.44244	-0.045	-0.0025	1.255	0.2106	2.755	0.50914
0.86	0.44596	-0.04	-0.00163	1.26	0.21113	2.76	0.51055
0.865	0.4495	-0.035	-0.00108	1.265	0.21165	2.765	0.51196
0.87	0.45302	-0.03	-0.000905464	1.27	0.21218	2.77	0.51338
0.875	0.45654	-0.025	-0.000629509	1.275	0.21271	2.775	0.5148
0.88	0.46002	-0.02	-0.000245992	1.28	0.21325	2.78	0.51622
0.885	0.46348	-0.015	-0.000186384	1.285	0.21379	2.785	0.51766
0.89	0.46693	-0.01	-0.000421549	1.29	0.21434	2.79	0.51911
0.895	0.47038	-0.005	1.66803e-05	1.295	0.21489	2.795	0.52058
0.9	0.47382	0	0	1.3	0.21545	2.8	0.52207
0.905	0.47727	0.005	-0.000772939	1.305	0.21601	2.805	0.52359
0.91	0.48072	0.01	-0.00107	1.31	0.2166	2.81	0.52512
0.915	0.48415	0.015	-0.000573332	1.315	0.2172	2.815	0.52668
0.92	0.48757	0.02	-0.000169064	1.32	0.21781	2.82	0.52824
0.925	0.49097	0.025	0.00026493	1.325	0.21844	2.825	0.5298
0.93	0.49435	0.03	0.000832796	1.33	0.21906	2.83	0.53136
0.935	0.49773	0.035	0.000266138	1.335	0.21967	2.835	0.53289
0.94	0.50114	0.04	-0.00070749	1.34	0.22026	2.84	0.5344
0.945	0.50459	0.045	-0.000833252	1.345	0.22084	2.845	0.53589
0.95	0.50807	0.05	-0.000596174	1.35	0.22138	2.85	0.53738
0.955	0.51158	0.055	-0.000968456	1.355	0.22191	2.855	0.53885
0.96	0.5151	0.06	-0.000771212	1.36	0.22244	2.86	0.54034
0.965	0.51859	0.065	-0.000135648	1.365	0.22295	2.865	0.54183
0.97	0.52205	0.07	-0.000201546	1.37	0.22346	2.87	0.54332
0.975	0.52547	0.075	-0.000664655	1.375	0.22398	2.875	0.54482
0.98	0.52884	0.08	-0.000634605	1.38	0.22449	2.88	0.54632
0.985	0.53218	0.085	-0.000524427	1.385	0.22501	2.885	0.54783
0.99	0.53549	0.09	-0.000396323	1.39	0.22553	2.89	0.54935
0.995	0.53878	0.095	-0.000818928	1.395	0.22604	2.895	0.55088
1	0.54203	0.1	-0.00105	1.4	0.22655	2.9	0.55242
1.005	0.54526	0.105	-0.00183	1.405	0.22706	2.905	0.55396
1.01	0.54846	0.11	-0.002	1.41	0.22756	2.91	0.55552
1.015	0.55166	0.115	-0.00252	1.415	0.22806	2.915	0.55707
1.02	0.55488	0.12	-0.00264	1.42	0.22856	2.92	0.55862
1.025	0.55815	0.125	-0.00264	1.425	0.22907	2.925	0.56018
1.03	0.56148	0.13	-0.00135	1.43	0.22958	2.93	0.56176
1.035	0.56488	0.135	-7.23845e-05	1.435	0.23009	2.935	0.56335
1.04	0.56832	0.14	0.000445134	1.44	0.23061	2.94	0.56495
1.045	0.57179	0.145	0.000459067	1.445	0.23113	2.945	0.56656
1.05	0.57525	0.15	0.000229151	1.45	0.23165	2.95	0.56817
1.055	0.57869	0.155	-0.000619735	1.455	0.23218	2.955	0.56978
1.06	0.58208	0.16	-0.0022	1.46	0.2327	2.96	0.57138
1.065	0.58543	0.165	-0.00344	1.465	0.23322	2.965	0.573
1.07	0.58874	0.17	-0.00371	1.47	0.23374	2.97	0.57463
1.075	0.59202	0.175	-0.00393	1.475	0.23426	2.975	0.57627
1.08	0.59527	0.18	-0.00406	1.48	0.23478	2.98	0.57792
1.085	0.59852	0.185	-0.00345	1.485	0.2353	2.985	0.57956
1.09	0.60177	0.19	-0.00236	1.49	0.23582	2.99	0.58119
1.095	0.60504	0.195	-0.00237	1.495	0.23634	2.995	0.58279
1.1	0.60832	0.2	-0.00277	1.5	0.23686	3	0.58438
1.105	0.61161	0.205	-0.00258	1.505	0.23738	3.005	0.58596
1.11	0.61488	0.21	-0.00306	1.51	0.23791	3.01	0.58753
1.115	0.61815	0.215	-0.00367	1.515	0.23844	3.015	0.58912
1.12	0.62139	0.22	-0.00368	1.52	0.23897	3.02	0.59073
1.125	0.62461	0.225	-0.00326	1.525	0.23951	3.025	0.59236
1.13	0.62782	0.23	-0.00393	1.53	0.24005	3.03	0.59403
1.135	0.63104	0.235	-0.00451	1.535	0.24059	3.035	0.59572
1.14	0.63425	0.24	-0.00439	1.54	0.24112	3.04	0.59743
1.145	0.63748	0.245	-0.00433	1.545	0.24165	3.045	0.59915
1.15	0.64072	0.25	-0.00517	1.55	0.24217	3.05	0.60089
1.155	0.64398	0.255	-0.00491	1.555	0.24269	3.055	0.60264
1.16	0.64726	0.26	-0.00415	1.56	0.24321	3.06	0.60439
1.165	0.65056	0.265	-0.00425	1.565	0.24373	3.065	0.60614
1.17	0.65389	0.27	-0.00412	1.57	0.24425	3.07	0.60789
1.175	0.65724	0.275	-0.0034	1.575	0.24478	3.075	0.60963
1.18	0.66062	0.28	-0.00334	1.58	0.24531	3.08	0.61137
1.185	0.66402	0.285	-0.00374	1.585	0.24585	3.085	0.61311
1.19	0.66742	0.29	-0.00406	1.59	0.24639	3.09	0.61485
1.195	0.67083	0.295	-0.00454	1.595	0.24693	3.095	0.6166
1.2	0.67421	0.3	-0.00498	1.6	0.24747	3.1	0.61836
1.205	0.67756	0.305	-0.00571	1.605	0.248	3.105	0.62011
1.21	0.68086	0.31	-0.00642	1.61	0.24852	3.11	0.62186
1.215	0.68412	0.315	-0.00647	1.615	0.24903	3.115	0.62361
1.22	0.68734	0.32	-0.00715	1.62	0.24955	3.12	0.62534
1.225	0.69055	0.325	-0.00753	1.625	0.25008	3.125	0.62707
1.23	0.69375	0.33	-0.00729	1.63	0.25061	3.13	0.6288
1.235	0.69695	0.335	-0.00716	1.635	0.25114	3.135	0.63054
1.24	0.70018	0.34	-0.00828	1.64	0.25168	3.14	0.63228
1.245	0.70341	0.345	-0.00893	1.645	0.25222	3.145	0.63404
1.25	0.70663	0.35	-0.00897	1.65	0.25276	3.15	0.6358
1.255	0.70984	0.355	-0.00936	1.655	0.25329	3.155	0.63756
1.26	0.71303	0.36	-0.01	1.66	0.25382	3.16	0.63932
1.265	0.71619	0.365	-0.01004	1.665	0.25435	3.165	0.64108
1.27	0.71933	0.37	-0.0097	1.67	0.25487	3.17	0.64284
1.275	0.72247	0.375	-0.00967	1.675	0.2554	3.175	0.64461
1.28	0.72562	0.38	-0.00958	1.68	0.25592	3.18	0.6464
1.285	0.72877	0.385	-0.00949	1.685	0.25644	3.185	0.64819
1.29	0.73192	0.39	-0.00876	1.69	0.25696	3.19	0.64999
1.295	0.73509	0.395	-0.00883	1.695	0.25749	3.195	0.65181
1.3	0.73826	0.4	-0.00964	1.7	0.25802	3.2	0.65364
1.305	0.74143	0.405	-0.00995	1.705	0.25856	3.205	0.65548
1.31	0.74461	0.41	-0.00894	1.71	0.2591	3.21	0.65734
1.315	0.74781	0.415	-0.00936	1.715	0.25964	3.215	0.65922
1.32	0.751	0.42	-0.00985	1.72	0.26018	3.22	0.66111
1.325	0.75418	0.425	-0.00951	1.725	0.26071	3.225	0.663
1.33	0.75736	0.43	-0.0096	1.73	0.26124	3.23	0.6649
1.335	0.76051	0.435	-0.00975	1.735	0.26177	3.235	0.6668
1.34	0.76364	0.44	-0.00957	1.74	0.26231	3.24	0.6687
1.345	0.76678	0.445	-0.00877	1.745	0.26285	3.245	0.67061
1.35	0.76991	0.45	-0.00878	1.75	0.2634	3.25	0.67254
1.355	0.77304	0.455	-0.00891	1.755	0.26396	3.255	0.67449
1.36	0.77617	0.46	-0.00997	1.76	0.26452	3.26	0.67647
1.365	0.7793	0.465	-0.00988	1.765	0.26508	3.265	0.67847
1.37	0.78242	0.47	-0.00952	1.77	0.26565	3.27	0.6805
1.375	0.78554	0.475	-0.00927	1.775	0.26621	3.275	0.68254
1.38	0.78867	0.48	-0.00871	1.78	0.26677	3.28	0.68457
1.385	0.7918	0.485	-0.00798	1.785	0.26732	3.285	0.68659
1.39	0.79496	0.49	-0.00794	1.79	0.26787	3.29	0.68859
1.395	0.79812	0.495	-0.00818	1.795	0.26843	3.295	0.69058
1.4	0.8013	0.5	-0.00844	1.8	0.26898	3.3	0.69256
1.405	0.80446	0.505	-0.0084	1.805	0.26954	3.305	0.69456
1.41	0.80761	0.51	-0.00893	1.81	0.2701	3.31	0.69658
1.415	0.81071	0.515	-0.00962	1.815	0.27067	3.315	0.69863
1.42	0.81379	0.52	-0.01048	1.82	0.27124	3.32	0.70071
1.425	0.81683	0.525	-0.01066	1.825	0.27182	3.325	0.70281
1.43	0.81986	0.53	-0.01098	1.83	0.2724	3.33	0.70493
1.435	0.82289	0.535	-0.0106	1.835	0.27298	3.335	0.70705
1.44	0.82594	0.54	-0.00986	1.84	0.27356	3.34	0.70917
1.445	0.82902	0.545	-0.00978	1.845	0.27415	3.345	0.71128
1.45	0.83213	0.55	-0.00936	1.85	0.27472	3.35	0.71339
1.455	0.83526	0.555	-0.00897	1.855	0.2753	3.355	0.7155
1.46	0.8384	0.56	-0.00889	1.86	0.27587	3.36	0.71764
1.465	0.84153	0.565	-0.00949	1.865	0.27644	3.365	0.71981
1.47	0.84466	0.57	-0.00884	1.87	0.27701	3.37	0.72202
1.475	0.84777	0.575	-0.00898	1.875	0.27758	3.375	0.72426
1.48	0.85088	0.58	-0.01011	1.88	0.27815	3.38	0.72651
1.485	0.85399	0.585	-0.01048	1.885	0.27872	3.385	0.72874
1.49	0.8571	0.59	-0.01012	1.89	0.27929	3.39	0.73094
1.495	0.8602	0.595	-0.01076	1.895	0.27987	3.395	0.7331
1.5	0.8633	0.6	-0.01089	1.9	0.28045	3.4	0.73522
1.505	0.86638	0.605	-0.01039	1.905	0.28103	3.405	0.73733
1.51	0.86944	0.61	-0.01104	1.91	0.28162	3.41	0.73944
1.515	0.87248	0.615	-0.01116	1.915	0.28221	3.415	0.74156
1.52	0.87552	0.62	-0.0115	1.92	0.2828	3.42	0.74371
1.525	0.87857	0.625	-0.0122	1.925	0.28339	3.425	0.74587
1.53	0.88164	0.63	-0.01255	1.93	0.28398	3.43	0.74806
1.535	0.88472	0.635	-0.01172	1.935	0.28457	3.435	0.75026
1.54	0.88782	0.64	-0.01159	1.94	0.28516	3.44	0.75249
1.545	0.89093	0.645	-0.01127	1.945	0.28575	3.445	0.75473
1.55	0.89402	0.65	-0.0108	1.95	0.28635	3.45	0.75699
1.555	0.8971	0.655	-0.01033	1.955	0.28696	3.455	0.75926
1.56	0.90016	0.66	-0.0113	1.96	0.28757	3.46	0.76154
1.565	0.9032	0.665	-0.01223	1.965	0.28819	3.465	0.76382
1.57	0.90622	0.67	-0.01238	1.97	0.2888	3.47	0.7661
1.575	0.90924	0.675	-0.0125	1.975	0.28941	3.475	0.76838
1.58	0.91227	0.68	-0.01471	1.98	0.29001	3.48	0.77066
1.585	0.91529	0.685	-0.01442	1.985	0.2906	3.485	0.77291
1.59	0.91833	0.69	-0.01429	1.99	0.29119	3.49	0.77516
1.595	0.92139	0.695	-0.01464	1.995	0.29179	3.495	0.77738
1.6	0.92446	0.7	-0.01526	2	0.29239	3.5	0.77959
1.605	0.92753	0.705	-0.01424	2.005	0.29299	3.505	0.7818
1.61	0.93061	0.71	-0.01485	2.01	0.2936	3.51	0.78404
1.615	0.93371	0.715	-0.0151	2.015	0.29421	3.515	0.7863
1.62	0.93682	0.72	-0.01465	2.02	0.29482	3.52	0.78859
1.625	0.93994	0.725	-0.01486	2.025	0.29543	3.525	0.79093
1.63	0.94309	0.73	-0.01476	2.03	0.29606	3.53	0.79331
1.635	0.94624	0.735	-0.01437	2.035	0.29668	3.535	0.79572
1.64	0.9494	0.74	-0.01329	2.04	0.29732	3.54	0.79817
1.645	0.95257	0.745	-0.0132	2.045	0.29797	3.545	0.80065
1.65	0.95573	0.75	-0.01314	2.05	0.29862	3.55	0.80316
1.655	0.95887	0.755	-0.0125	2.055	0.29927	3.555	0.80568
1.66	0.962	0.76	-0.01235	2.06	0.29992	3.56	0.80821
1.665	0.96512	0.765	-0.01335	2.065	0.30057	3.565	0.81075
1.67	0.9682	0.77	-0.01342	2.07	0.30121	3.57	0.8133
1.675	0.97125	0.775	-0.01375	2.075	0.30184	3.575	0.81588
1.68	0.97428	0.78	-0.01437	2.08	0.30248	3.58	0.81848
1.685	0.9773	0.785	-0.01439	2.085	0.30312	3.585	0.82111
1.69	0.98031	0.79	-0.01406	2.09	0.30376	3.59	0.82376
1.695	0.98335	0.795	-0.01442	2.095	0.30441	3.595	0.8264
1.7	0.98642	0.8	-0.01334	2.1	0.30506	3.6	0.82904
1.705	0.98953	0.805	-0.01344	2.105	0.30571	3.605	0.83165
1.71	0.99266	0.81	-0.01348	2.11	0.30637	3.61	0.83425
1.715	0.99582	0.815	-0.0148	2.115	0.30703	3.615	0.83683
1.72	0.99898	0.82	-0.01671	2.12	0.3077	3.62	0.83941
1.725	1.00214	0.825	-0.0179	2.125	0.30837	3.625	0.842
1.73	1.00529	0.83	-0.01815	2.13	0.30904	3.63	0.84461
1.735	1.00843	0.835	-0.01826	2.135	0.30972	3.635	0.84724
1.74	1.01157	0.84	-0.01746	2.14	0.31039	3.64	0.8499
1.745	1.01471	0.845	-0.0162	2.145	0.31106	3.645	0.85258
1.75	1.01784	0.85	-0.01614	2.15	0.31173	3.65	0.85528
1.755	1.02097	0.855	-0.01579	2.155	0.31239	3.655	0.85799
1.76	1.02409	0.86	-0.01615	2.16	0.31305	3.66	0.8607
1.765	1.02721	0.865	-0.01644	2.165	0.31371	3.665	0.8634
1.77	1.03032	0.87	-0.01648	2.17	0.31437	3.67	0.86608
1.775	1.03344	0.875	-0.01646	2.175	0.31504	3.675	0.86875
1.78	1.03656	0.88	-0.01664	2.18	0.31572	3.68	0.8714
1.785	1.03968	0.885	-0.01694	2.185	0.31641	3.685	0.87405
1.79	1.04282	0.89	-0.01726	2.19	0.31711	3.69	0.87669
1.795	1.04596	0.895	-0.01725	2.195	0.31783	3.695	0.87935
1.8	1.0491	0.9	-0.01718	2.2	0.31854	3.7	0.88205
1.805	1.05223	0.905	-0.01772	2.205	0.31925	3.705	0.88477
1.81	1.05534	0.91	-0.01799	2.21	0.31996	3.71	0.88754
1.815	1.05844	0.915	-0.01789	2.215	0.32065	3.715	0.89035
1.82	1.06153	0.92	-0.0182	2.22	0.32134	3.72	0.89318
1.825	1.06462	0.925	-0.01888	2.225	0.32203	3.725	0.89603
1.83	1.06772	0.93	-0.01902	2.23	0.32271	3.73	0.8989
1.835	1.07086	0.935	-0.02023	2.235	0.3234	3.735	0.90176
1.84	1.07403	0.94	-0.02196	2.24	0.32409	3.74	0.90462
1.845	1.07722	0.945	-0.02165	2.245	0.32478	3.745	0.90748
1.85	1.08043	0.95	-0.02079	2.25	0.32547	3.75	0.91033
1.855	1.08365	0.955	-0.02084	2.255	0.32617	3.755	0.91317
1.86	1.08685	0.96	-0.02003	2.26	0.32686	3.76	0.916
1.865	1.09004	0.965	-0.01852	2.265	0.32756	3.765	0.91885
1.87	1.09322	0.97	-0.01841	2.27	0.32827	3.77	0.92171
1.875	1.09638	0.975	-0.01923	2.275	0.32899	3.775	0.92459
1.88	1.09954	0.98	-0.01965	2.28	0.32972	3.78	0.9275
1.885	1.10268	0.985	-0.02006	2.285	0.33045	3.785	0.93043
1.89	1.10583	0.99	-0.02071	2.29	0.33119	3.79	0.93339
1.895	1.10896	0.995	-0.02141	2.295	0.33193	3.795	0.93637
1.9	1.11209	1	-0.02193	2.3	0.33267	3.8	0.93937
1.905	1.11521	1.005	-0.02254	2.305	0.3334	3.805	0.94237
1.91	1.11836	1.01	-0.02286	2.31	0.33414	3.81	0.94539
1.915	1.12151	1.015	-0.02344	2.315	0.33489	3.815	0.9484
1.92	1.12469	1.02	-0.02384	2.32	0.33565	3.82	0.95144
1.925	1.1279	1.025	-0.02458	2.325	0.33642	3.825	0.95447
1.93	1.13112	1.03	-0.02476	2.33	0.33719	3.83	0.95751
1.935	1.13433	1.035	-0.02499	2.335	0.33796	3.835	0.96057
1.94	1.13753	1.04	-0.0254	2.34	0.33872	3.84	0.96362
1.945	1.1407	1.045	-0.02617	2.345	0.33947	3.845	0.96666
1.95	1.14384	1.05	-0.02634	2.35	0.34021	3.85	0.9697
1.955	1.14696	1.055	-0.0267	2.355	0.34094	3.855	0.97273
1.96	1.15007	1.06	-0.02685	2.36	0.34168	3.86	0.97575
1.965	1.1532	1.065	-0.02689	2.365	0.34242	3.865	0.97878
1.97	1.15635	1.07	-0.02696	2.37	0.34318	3.87	0.98182
1.975	1.15954	1.075	-0.02669	2.375	0.34394	3.875	0.98489
1.98	1.16276	1.08	-0.02652	2.38	0.34471	3.88	0.98798
1.985	1.16601	1.085	-0.02669	2.385	0.34548	3.885	0.99112
1.99	1.16926	1.09	-0.02654	2.39	0.34626	3.89	0.99428
1.995	1.17251	1.095	-0.0264	2.395	0.34703	3.895	0.99746
2	1.17575	1.1	-0.02676	2.4	0.34779	3.9	1.00065
2.005	1.17897	1.105	-0.02693	2.405	0.34855	3.905	1.00383
2.01	1.18218	1.11	-0.02675	2.41	0.3493	3.91	1.007
2.015	1.18539	1.115	-0.0268	2.415	0.35006	3.915	1.01015
2.02	1.18861	1.12	-0.02692	2.42	0.35081	3.92	1.01331
2.025	1.19183	1.125	-0.02661	2.425	0.35157	3.925	1.01648
2.03	1.19503	1.13	-0.02626	2.43	0.35233	3.93	1.01967
2.035	1.1982	1.135	-0.02601	2.435	0.3531	3.935	1.02288
2.04	1.20132	1.14	-0.02573	2.44	0.35386	3.94	1.02611
2.045	1.20439	1.145	-0.02515	2.445	0.35463	3.945	1.02935
2.05	1.20741	1.15	-0.02496	2.45	0.3554	3.95	1.03261
2.055	1.21039	1.155	-0.02512	2.455	0.35617	3.955	1.03587
2.06	1.21337	1.16	-0.02547	2.46	0.35694	3.96	1.03915
2.065	1.21634	1.165	-0.02551	2.465	0.35771	3.965	1.04243
2.07	1.21935	1.17	-0.02566	2.47	0.35849	3.97	1.04573
2.075	1.22238	1.175	-0.02576	2.475	0.35928	3.975	1.04905
2.08	1.22545	1.18	-0.02542	2.48	0.36007	3.98	1.05237
2.085	1.22855	1.185	-0.02508	2.485	0.36088	3.985	1.05571
2.09	1.23169	1.19	-0.02501	2.49	0.36171	3.99	1.05905
[truncated: 1,562 more rows]

## Sheet: Fig.4d
𝜇0 H⊥ (T)	2L sweep_down MG(%)	2L sweep_up MG(%)	𝜇0 H⊥ (T)	4L sweep_down MG(%)	4L sweep_up MG(%)
-1	0.23557	0.23579
-0.995	0.23372	0.23392	-2	0.55949	0.55747
-0.99	0.2318	0.23181	-1.995	0.5585	0.55654
-0.985	0.22986	0.2297	-1.99	0.55745	0.5556
-0.98	0.22792	0.22761	-1.985	0.55642	0.55467
-0.975	0.22591	0.22552	-1.98	0.55547	0.55372
-0.97	0.22394	0.22354	-1.975	0.55453	0.55276
-0.965	0.22202	0.22147	-1.97	0.55346	0.5518
-0.96	0.22008	0.21952	-1.965	0.55253	0.55083
-0.955	0.21812	0.21761	-1.96	0.55155	0.54986
-0.95	0.21626	0.21561	-1.955	0.55054	0.54888
-0.945	0.21474	0.21364	-1.95	0.54958	0.54789
-0.94	0.21264	0.21173	-1.945	0.5486	0.54691
-0.935	0.21088	0.20986	-1.94	0.54766	0.54591
-0.93	0.2091	0.20791	-1.935	0.54675	0.54494
-0.925	0.20728	0.20606	-1.93	0.54575	0.54409
-0.92	0.2051	0.20415	-1.925	0.54473	0.54312
-0.915	0.20345	0.20234	-1.92	0.54375	0.54216
-0.91	0.20155	0.20051	-1.915	0.54273	0.54122
-0.905	0.19966	0.19864	-1.91	0.54171	0.54028
-0.9	0.19783	0.19677	-1.905	0.54075	0.53933
-0.895	0.19598	0.19488	-1.9	0.53977	0.53838
-0.89	0.19415	0.19302	-1.895	0.5388	0.53741
-0.885	0.19221	0.19109	-1.89	0.53788	0.53643
-0.88	0.19024	0.18925	-1.885	0.53693	0.53545
-0.875	0.18824	0.18734	-1.88	0.53593	0.53449
-0.87	0.18622	0.18551	-1.875	0.53506	0.53354
-0.865	0.18432	0.18363	-1.87	0.53415	0.53262
-0.86	0.18248	0.18171	-1.865	0.53316	0.5318
-0.855	0.1809	0.17977	-1.86	0.53226	0.53082
-0.85	0.1789	0.17785	-1.855	0.53134	0.52985
-0.845	0.17711	0.17595	-1.85	0.53042	0.52884
-0.84	0.17519	0.17406	-1.845	0.52956	0.52784
-0.835	0.17336	0.17222	-1.84	0.52863	0.52684
-0.83	0.17132	0.17028	-1.835	0.52773	0.52583
-0.825	0.16989	0.16843	-1.83	0.52685	0.52483
-0.82	0.16847	0.16656	-1.825	0.52589	0.52383
-0.815	0.16684	0.16461	-1.82	0.52485	0.52283
-0.81	0.16485	0.16271	-1.815	0.52381	0.52182
-0.805	0.16312	0.16089	-1.81	0.52283	0.5208
-0.8	0.16121	0.1591	-1.805	0.52177	0.51978
-0.795	0.15917	0.15734	-1.8	0.52071	0.51878
-0.79	0.1574	0.15562	-1.795	0.5197	0.51778
-0.785	0.15603	0.15393	-1.79	0.51869	0.51679
-0.78	0.15444	0.15224	-1.785	0.51769	0.51583
-0.775	0.15279	0.15054	-1.78	0.51674	0.51493
-0.77	0.1512	0.14882	-1.775	0.51575	0.5141
-0.765	0.14946	0.14708	-1.77	0.51486	0.51312
-0.76	0.14767	0.14531	-1.765	0.51398	0.51213
-0.755	0.14584	0.14357	-1.76	0.51295	0.5111
-0.75	0.14405	0.14186	-1.755	0.51196	0.51001
-0.745	0.14212	0.14009	-1.75	0.511	0.50885
-0.74	0.14031	0.13831	-1.745	0.50999	0.50786
-0.735	0.1385	0.13657	-1.74	0.50896	0.50686
-0.73	0.13674	0.13491	-1.735	0.50792	0.50589
-0.725	0.13505	0.13324	-1.73	0.50695	0.50498
-0.72	0.13343	0.13155	-1.725	0.50596	0.50414
-0.715	0.13204	0.12993	-1.72	0.50494	0.50316
-0.71	0.13038	0.12833	-1.715	0.50398	0.50227
-0.705	0.12869	0.12675	-1.71	0.50306	0.50143
-0.7	0.12713	0.1251	-1.705	0.50218	0.50047
-0.695	0.12536	0.12342	-1.7	0.50128	0.49952
-0.69	0.12357	0.12179	-1.695	0.50034	0.49856
-0.685	0.12209	0.12011	-1.69	0.4995	0.4976
-0.68	0.12068	0.1184	-1.685	0.49856	0.49663
-0.675	0.11917	0.11665	-1.68	0.49753	0.49566
-0.67	0.11789	0.11497	-1.675	0.49652	0.49469
-0.665	0.11643	0.11331	-1.67	0.49546	0.49371
-0.66	0.115	0.11169	-1.665	0.4944	0.49274
-0.655	0.11348	0.11001	-1.66	0.49336	0.49177
-0.65	0.112	0.10845	-1.655	0.49227	0.4908
-0.645	0.1105	0.10684	-1.65	0.49132	0.4898
-0.64	0.10897	0.10525	-1.645	0.49036	0.48879
-0.635	0.10739	0.10368	-1.64	0.4893	0.48777
-0.63	0.10581	0.10211	-1.635	0.48822	0.48674
-0.625	0.10408	0.10044	-1.63	0.48719	0.48571
-0.62	0.10238	0.09882	-1.625	0.48613	0.48471
-0.615	0.10066	0.09727	-1.62	0.48509	0.48375
-0.61	0.09895	0.09572	-1.615	0.48407	0.4828
-0.605	0.0973	0.09419	-1.61	0.48307	0.48186
-0.6	0.09572	0.09277	-1.605	0.48208	0.48087
-0.595	0.09414	0.09129	-1.6	0.48104	0.47995
-0.59	0.0926	0.08973	-1.595	0.48001	0.47902
-0.585	0.09108	0.08811	-1.59	0.47899	0.47794
-0.58	0.08956	0.08646	-1.585	0.47812	0.47685
-0.575	0.08807	0.08476	-1.58	0.47716	0.47576
-0.57	0.08659	0.08311	-1.575	0.47619	0.47467
-0.565	0.08516	0.08148	-1.57	0.47523	0.4736
-0.56	0.08397	0.0799	-1.565	0.47423	0.47257
-0.555	0.08242	0.0784	-1.56	0.47321	0.47158
-0.55	0.08081	0.0769	-1.555	0.47223	0.47062
-0.545	0.07942	0.07549	-1.55	0.47124	0.46967
-0.54	0.078	0.0741	-1.545	0.47035	0.46872
-0.535	0.07638	0.07273	-1.54	0.4694	0.46778
-0.53	0.07517	0.0714	-1.535	0.46841	0.46682
-0.525	0.07402	0.07013	-1.53	0.46736	0.46584
-0.52	0.07265	0.06882	-1.525	0.4663	0.46486
-0.515	0.0713	0.06752	-1.52	0.46524	0.46385
-0.51	0.06993	0.06613	-1.515	0.46415	0.46281
-0.505	0.06856	0.06477	-1.51	0.46303	0.46176
-0.5	0.06721	0.06333	-1.505	0.46205	0.46069
-0.495	0.06588	0.06194	-1.5	0.46098	0.45962
-0.49	0.06461	0.06059	-1.495	0.45989	0.45856
-0.485	0.06331	0.05926	-1.49	0.45882	0.45749
-0.48	0.06205	0.05788	-1.485	0.4578	0.45655
-0.475	0.06079	0.05667	-1.48	0.45683	0.45566
-0.47	0.05958	0.0555	-1.475	0.45586	0.45467
-0.465	0.05839	0.05433	-1.47	0.45492	0.45368
-0.46	0.0573	0.05332	-1.465	0.45394	0.45268
-0.455	0.05627	0.05245	-1.46	0.45291	0.45166
-0.45	0.05539	0.05166	-1.455	0.45187	0.4506
-0.445	0.0545	0.05096	-1.45	0.45082	0.44952
-0.44	0.05372	0.05038	-1.445	0.44972	0.44842
-0.435	0.05301	0.04984	-1.44	0.44882	0.44732
-0.43	0.05236	0.0494	-1.435	0.4478	0.44622
-0.425	0.05169	0.04893	-1.43	0.44675	0.4451
-0.42	0.05112	0.04853	-1.425	0.44567	0.44399
-0.415	0.05054	0.04816	-1.42	0.44455	0.44289
-0.41	0.04997	0.04784	-1.415	0.44341	0.4418
-0.405	0.04949	0.04752	-1.41	0.44228	0.44071
-0.4	0.04894	0.04723	-1.405	0.44112	0.43963
-0.395	0.04873	0.04689	-1.4	0.44018	0.43852
-0.39	0.04809	0.0465	-1.395	0.43913	0.43755
-0.385	0.04788	0.04602	-1.39	0.43807	0.43654
-0.38	0.04747	0.04551	-1.385	0.43706	0.43545
-0.375	0.04712	0.04499	-1.38	0.43605	0.4344
-0.37	0.04641	0.04448	-1.375	0.43504	0.43337
-0.365	0.04608	0.04386	-1.37	0.43402	0.43234
-0.36	0.0453	0.04313	-1.365	0.43295	0.4313
-0.355	0.04442	0.04203	-1.36	0.43205	0.43024
-0.35	0.04328	0.04043	-1.355	0.43097	0.42914
-0.345	0.04163	0.03813	-1.35	0.42986	0.42802
-0.34	0.03939	0.035	-1.345	0.42879	0.42688
-0.335	0.03635	0.03065	-1.34	0.42771	0.42574
-0.33	0.03255	0.02558	-1.335	0.4266	0.42462
-0.325	0.02838	0.02007	-1.33	0.42551	0.4235
-0.32	0.02366	0.01442	-1.325	0.42441	0.42239
-0.315	0.01856	0.00886	-1.32	0.42324	0.42128
-0.31	0.01343	0.00416	-1.315	0.42211	0.42016
-0.305	0.00861	0.000116349	-1.31	0.42093	0.41901
-0.3	0.00413	-0.0031	-1.305	0.41972	0.418
-0.295	0.000560986	-0.00575	-1.3	0.41855	0.41693
-0.29	-0.00249	-0.00746	-1.295	0.41754	0.41577
-0.285	-0.00462	-0.00872	-1.29	0.41637	0.41478
-0.28	-0.00613	-0.00943	-1.285	0.41526	0.41373
-0.275	-0.0073	-0.01002	-1.28	0.41416	0.41263
-0.27	-0.00828	-0.0103	-1.275	0.41303	0.41154
-0.265	-0.00871	-0.01061	-1.27	0.41195	0.41049
-0.26	-0.00914	-0.01079	-1.265	0.41082	0.40926
-0.255	-0.00948	-0.01101	-1.26	0.40965	0.40808
-0.25	-0.00978	-0.01117	-1.255	0.40867	0.40694
-0.245	-0.01005	-0.01128	-1.25	0.40751	0.40575
-0.24	-0.01027	-0.01132	-1.245	0.40629	0.40452
-0.235	-0.01045	-0.0113	-1.24	0.40514	0.40345
-0.23	-0.01058	-0.01124	-1.235	0.40397	0.4023
-0.225	-0.01062	-0.01114	-1.23	0.40275	0.40108
-0.22	-0.01059	-0.011	-1.225	0.40159	0.39988
-0.215	-0.0105	-0.01085	-1.22	0.40041	0.3987
-0.21	-0.01021	-0.01069	-1.215	0.39933	0.39751
-0.205	-0.00998	-0.01052	-1.21	0.39813	0.39634
-0.2	-0.00964	-0.01034	-1.205	0.39691	0.39516
-0.195	-0.00928	-0.01017	-1.2	0.39562	0.39398
-0.19	-0.00891	-0.01001	-1.195	0.3944	0.39279
-0.185	-0.0087	-0.00985	-1.19	0.39316	0.3916
-0.18	-0.0084	-0.0097	-1.185	0.39185	0.3904
-0.175	-0.0082	-0.00954	-1.18	0.39062	0.38913
-0.17	-0.00799	-0.00938	-1.175	0.38938	0.388
-0.165	-0.00778	-0.00917	-1.17	0.38811	0.38677
-0.16	-0.0074	-0.00897	-1.165	0.38689	0.38547
-0.155	-0.00678	-0.00875	-1.16	0.38556	0.3842
-0.15	-0.00579	-0.00855	-1.155	0.38428	0.38295
-0.145	-0.00435	-0.00837	-1.15	0.38323	0.38173
-0.14	-0.00206	-0.00827	-1.145	0.38194	0.3805
-0.135	0.000458376	-0.00827	-1.14	0.38064	0.37924
-0.13	0.00342	-0.0084	-1.135	0.37946	0.37797
-0.125	0.00634	-0.00878	-1.13	0.37814	0.37668
-0.12	0.0095	-0.00936	-1.125	0.37675	0.37538
-0.115	0.01153	-0.01006	-1.12	0.3754	0.37405
-0.11	0.01312	-0.01082	-1.115	0.37405	0.3727
-0.105	0.01389	-0.01154	-1.11	0.37279	0.37154
-0.1	0.01416	-0.01205	-1.105	0.37146	0.37026
-0.095	0.01356	-0.01226	-1.1	0.37016	0.36888
-0.09	0.01306	-0.01221	-1.095	0.36879	0.36754
-0.085	0.01243	-0.01192	-1.09	0.3675	0.3662
-0.08	0.01179	-0.0114	-1.085	0.36623	0.36466
-0.075	0.0111	-0.01075	-1.08	0.36491	0.36322
-0.07	0.01042	-0.01009	-1.075	0.36362	0.3619
-0.065	0.00978	-0.00942	-1.07	0.36253	0.36052
-0.06	0.00904	-0.00865	-1.065	0.36118	0.35917
-0.055	0.00829	-0.00794	-1.06	0.35984	0.35797
-0.05	0.00756	-0.00726	-1.055	0.35847	0.35669
-0.045	0.00682	-0.00658	-1.05	0.35706	0.35528
-0.04	0.00603	-0.00586	-1.045	0.35562	0.3541
-0.035	0.00531	-0.00522	-1.04	0.35417	0.35271
-0.03	0.00458	-0.00453	-1.035	0.35271	0.3513
-0.025	0.00385	-0.0038	-1.03	0.35144	0.34984
-0.02	0.00306	-0.00303	-1.025	0.34998	0.3484
-0.015	0.0023	-0.00228	-1.02	0.34851	0.34693
-0.01	0.00153	-0.00151	-1.015	0.34702	0.3455
-0.005	0.000771996	-0.000760352	-1.01	0.34558	0.34402
0	0	0	-1.005	0.34406	0.34259
0.005	-0.000772952	0.00074531	-1	0.3425	0.34115
0.01	-0.00152	0.00153	-0.995	0.34103	0.3397
0.015	-0.00225	0.00219	-0.99	0.33968	0.33825
0.02	-0.00296	0.00323	-0.985	0.33813	0.33679
0.025	-0.00366	0.00396	-0.98	0.33665	0.33531
0.03	-0.00431	0.00481	-0.975	0.33514	0.33379
0.035	-0.00498	0.00553	-0.97	0.33366	0.33229
0.04	-0.00564	0.00636	-0.965	0.3322	0.3307
0.045	-0.00632	0.00676	-0.96	0.33071	0.32912
0.05	-0.00699	0.00748	-0.955	0.32919	0.32775
0.055	-0.00764	0.00812	-0.95	0.32769	0.32619
0.06	-0.00828	0.00886	-0.945	0.32609	0.32457
0.065	-0.00894	0.00958	-0.94	0.32443	0.32297
0.07	-0.00959	0.01033	-0.935	0.32282	0.32137
0.075	-0.01024	0.01108	-0.93	0.32117	0.31949
0.08	-0.01085	0.01181	-0.925	0.31976	0.31784
0.085	-0.01138	0.01249	-0.92	0.31842	0.31617
0.09	-0.01173	0.01317	-0.915	0.31682	0.31454
0.095	-0.0118	0.01374	-0.91	0.31508	0.31286
0.1	-0.01163	0.014	-0.905	0.31351	0.31144
0.105	-0.01122	0.01382	-0.9	0.31184	0.30976
0.11	-0.01061	0.01311	-0.895	0.30984	0.30812
0.115	-0.00991	0.01152	-0.89	0.30825	0.30643
0.12	-0.00931	0.00926	-0.885	0.30689	0.30474
0.125	-0.00881	0.00631	-0.88	0.30511	0.30301
0.13	-0.0085	0.00313	-0.875	0.30335	0.30129
0.135	-0.00837	-1.93928e-05	-0.87	0.30164	0.29955
0.14	-0.0084	-0.00272	-0.865	0.29985	0.29779
0.145	-0.00849	-0.00491	-0.86	0.298	0.29609
0.15	-0.00864	-0.00633	-0.855	0.29627	0.29432
0.155	-0.00878	-0.00729	-0.85	0.29467	0.29261
0.16	-0.00892	-0.00788	-0.845	0.293	0.29082
0.165	-0.00905	-0.00823	-0.84	0.29115	0.28933
0.17	-0.00918	-0.00848	-0.835	0.2895	0.2875
0.175	-0.00933	-0.00875	-0.83	0.28778	0.28576
0.18	-0.00948	-0.00904	-0.825	0.28578	0.28388
0.185	-0.00965	-0.00934	-0.82	0.28409	0.28208
0.19	-0.0098	-0.00965	-0.815	0.28246	0.28022
0.195	-0.00992	-0.00995	-0.81	0.28057	0.27842
0.2	-0.00999	-0.01018	-0.805	0.27863	0.27655
0.205	-0.01001	-0.01034	-0.8	0.27672	0.27502
0.21	-0.00996	-0.01043	-0.795	0.27481	0.2732
0.215	-0.00987	-0.01047	-0.79	0.27273	0.2713
0.22	-0.00976	-0.01046	-0.785	0.27068	0.26942
0.225	-0.00968	-0.01045	-0.78	0.26894	0.2675
0.23	-0.00963	-0.01042	-0.775	0.26704	0.26561
0.235	-0.00963	-0.01038	-0.77	0.26504	0.26363
0.24	-0.00965	-0.01032	-0.765	0.26311	0.26176
0.245	-0.00969	-0.01022	-0.76	0.26111	0.25975
0.25	-0.0097	-0.00999	-0.755	0.25912	0.25781
0.255	-0.00975	-0.0097	-0.75	0.25715	0.25578
0.26	-0.00966	-0.00929	-0.745	0.25503	0.25379
0.265	-0.00953	-0.00875	-0.74	0.25321	0.25172
0.27	-0.0093	-0.00804	-0.735	0.25128	0.24969
0.275	-0.00897	-0.0072	-0.73	0.24909	0.24761
0.28	-0.00844	-0.00596	-0.725	0.24696	0.2455
0.285	-0.00768	-0.00435	-0.72	0.2449	0.24339
0.29	-0.0065	-0.00209	-0.715	0.24247	0.24126
0.295	-0.0047	0.000679767	-0.71	0.24019	0.23943
0.3	-0.00219	0.00404	-0.705	0.23813	0.23725
0.305	0.00163	0.00813	-0.7	0.23592	0.23514
0.31	0.00625	0.01282	-0.695	0.23368	0.23292
0.315	0.01201	0.01777	-0.69	0.23175	0.23074
0.32	0.01831	0.02278	-0.685	0.2296	0.2282
0.325	0.0248	0.02784	-0.68	0.22726	0.22601
0.33	0.03047	0.03246	-0.675	0.22531	0.22371
0.335	0.03553	0.03644	-0.67	0.22313	0.22145
0.34	0.03926	0.03966	-0.665	0.22075	0.21916
0.345	0.04193	0.04234	-0.66	0.21875	0.21717
0.35	0.04372	0.04438	-0.655	0.21655	0.21482
0.355	0.04498	0.04581	-0.65	0.21417	0.21242
0.36	0.04585	0.04692	-0.645	0.2118	0.21002
0.365	0.04662	0.04786	-0.64	0.20933	0.20761
0.37	0.04729	0.04866	-0.635	0.2069	0.2052
0.375	0.04815	0.04929	-0.63	0.20439	0.2027
0.38	0.04797	0.05004	-0.625	0.20183	0.20036
0.385	0.04908	0.05157	-0.62	0.19929	0.19822
0.39	0.04959	0.05196	-0.615	0.19682	0.19572
0.395	0.05019	0.05225	-0.61	0.1942	0.19318
0.4	0.05053	0.05285	-0.605	0.19156	0.1906
0.405	0.05183	0.05315	-0.6	0.18898	0.18796
0.41	0.05176	0.05271	-0.595	0.18623	0.1853
0.415	0.05222	0.05338	-0.59	0.18343	0.18262
0.42	0.05263	0.05425	-0.585	0.18072	0.17983
0.425	0.05311	0.05487	-0.58	0.17785	0.17706
0.43	0.05369	0.05565	-0.575	0.17492	0.17422
0.435	0.05433	0.05647	-0.57	0.17243	0.17137
0.44	0.05517	0.05738	-0.565	0.16955	0.16836
0.445	0.05608	0.05835	-0.56	0.16654	0.16543
0.45	0.05707	0.05941	-0.555	0.16355	0.16229
0.455	0.05817	0.06049	-0.55	0.16039	0.15923
0.46	0.05937	0.06165	-0.545	0.15724	0.15604
0.465	0.06055	0.0628	-0.54	0.15403	0.15282
0.47	0.06182	0.06402	-0.535	0.15057	0.14948
0.475	0.06314	0.06526	-0.53	0.14752	0.14608
0.48	0.06446	0.06652	-0.525	0.14413	0.1426
0.485	0.06586	0.06779	-0.52	0.14043	0.13897
0.49	0.06721	0.06916	-0.515	0.13653	0.13519
0.495	0.0686	0.0705	-0.51	0.13269	0.13144
0.5	0.06998	0.07182	-0.505	0.12876	0.128
0.505	0.07143	0.07319	-0.5	0.12449	0.12375
0.51	0.07276	0.07464	-0.495	0.12022	0.11957
0.515	0.0742	0.07609	-0.49	0.11612	0.11507
0.52	0.07552	0.0775	-0.485	0.11156	0.11056
0.525	0.07693	0.07902	-0.48	0.10698	0.10578
0.53	0.07833	0.08014	-0.475	0.10219	0.10095
0.535	0.07982	0.08146	-0.47	0.09707	0.09584
0.54	0.08133	0.08294	-0.465	0.09242	0.09075
0.545	0.08303	0.08433	-0.46	0.08723	0.08548
0.55	0.0847	0.08561	-0.455	0.08157	0.08025
0.555	0.08638	0.08737	-0.45	0.07689	0.0746
0.56	0.08802	0.08887	-0.445	0.0715	0.06935
0.565	0.08962	0.09016	-0.44	0.06568	0.06433
0.57	0.09129	0.09158	-0.435	0.06019	0.05871
0.575	0.09294	0.09313	-0.43	0.05475	0.05306
0.58	0.09458	0.09465	-0.425	0.04828	0.0478
0.585	0.09636	0.09627	-0.42	0.0428	0.04239
0.59	0.09811	0.09791	-0.415	0.03763	0.03721
0.595	0.09976	0.09957	-0.41	0.03253	0.03227
0.6	0.10141	0.10126	-0.405	0.02775	0.02754
0.605	0.10298	0.103	-0.4	0.02402	0.02312
0.61	0.10453	0.10471	-0.395	0.02006	0.01896
0.615	0.1061	0.10638	-0.39	0.01616	0.01512
0.62	0.10767	0.10812	-0.385	0.01309	0.01166
0.625	0.10923	0.10976	-0.38	0.00988	0.00863
0.63	0.11093	0.1114	-0.375	0.00699	0.0061
0.635	0.11257	0.11295	-0.37	0.00441	0.00354
0.64	0.11429	0.11451	-0.365	0.00215	0.00134
0.645	0.11595	0.11588	-0.36	0.000117793	-0.000617923
0.65	0.11765	0.11765	-0.355	-0.00158	-0.0024
0.655	0.11938	0.11872	-0.35	-0.00317	-0.00393
0.66	0.1211	0.12033	-0.345	-0.00451	-0.00527
0.665	0.1228	0.12182	-0.34	-0.00575	-0.00653
0.67	0.12447	0.12338	-0.335	-0.00692	-0.00755
0.675	0.1262	0.12485	-0.33	-0.00786	-0.0085
0.68	0.12794	0.12695	-0.325	-0.00875	-0.00935
0.685	0.12966	0.12856	-0.32	-0.00942	-0.01006
0.69	0.13129	0.13037	-0.315	-0.01005	-0.01068
0.695	0.13302	0.13235	-0.31	-0.01061	-0.0112
0.7	0.13469	0.13411	-0.305	-0.01104	-0.01168
0.705	0.13633	0.13593	-0.3	-0.01145	-0.01209
0.71	0.13796	0.13785	-0.295	-0.01182	-0.01245
0.715	0.13969	0.13979	-0.29	-0.01215	-0.01276
0.72	0.14137	0.14175	-0.285	-0.01243	-0.01299
0.725	0.14315	0.14365	-0.28	-0.01269	-0.01324
0.73	0.14487	0.14555	-0.275	-0.01288	-0.01344
0.735	0.14673	0.14737	-0.27	-0.01302	-0.01359
0.74	0.14853	0.14917	-0.265	-0.01307	-0.01373
0.745	0.1504	0.15096	-0.26	-0.01308	-0.01382
0.75	0.15214	0.15279	-0.255	-0.01306	-0.01385
0.755	0.15397	0.15468	-0.25	-0.01301	-0.01385
0.76	0.15572	0.1566	-0.245	-0.01295	-0.01379
0.765	0.15754	0.15848	-0.24	-0.01287	-0.01371
0.77	0.15932	0.16032	-0.235	-0.01281	-0.0136
0.775	0.16114	0.16221	-0.23	-0.0126	-0.01347
0.78	0.16298	0.16401	-0.225	-0.0115	-0.01332
0.785	0.16483	0.16577	-0.22	-0.00967	-0.01315
0.79	0.16667	0.16759	-0.215	-0.00718	-0.01297
0.795	0.16856	0.1694	-0.21	-0.00266	-0.01279
0.8	0.17046	0.17111	-0.205	0.00239	-0.01261
0.805	0.17237	0.17286	-0.2	0.00692	-0.01243
0.81	0.17424	0.17461	-0.195	0.01108	-0.01223
0.815	0.17606	0.1762	-0.19	0.01447	-0.01201
0.82	0.17791	0.17789	-0.185	0.01579	-0.01179
0.825	0.17977	0.17978	-0.18	0.01636	-0.01155
0.83	0.18158	0.18158	-0.175	0.01642	-0.0113
0.835	0.18347	0.18339	-0.17	0.01608	-0.01108
0.84	0.18537	0.18543	-0.165	0.01575	-0.01086
0.845	0.18726	0.18736	-0.16	0.01536	-0.01061
0.85	0.18911	0.18911	-0.155	0.015	-0.01039
0.855	0.19096	0.19093	-0.15	0.01463	-0.01019
0.86	0.19276	0.19294	-0.145	0.01426	-0.00996
0.865	0.19469	0.19481	-0.14	0.01388	-0.00973
0.87	0.19637	0.19677	-0.135	0.01353	-0.0095
0.875	0.19809	0.19848	-0.13	0.01314	-0.00927
0.88	0.20004	0.20059	-0.125	0.01278	-0.00902
0.885	0.20198	0.2025	-0.12	0.01238	-0.00876
0.89	0.2038	0.20433	-0.115	0.01197	-0.00849
0.895	0.20577	0.206	-0.11	0.01156	-0.0082
0.9	0.20783	0.2079	-0.105	0.0111	-0.00791
0.905	0.20973	0.2095	-0.1	0.01063	-0.00763
0.91	0.21163	0.21114	-0.095	0.01012	-0.00736
0.915	0.21364	0.21304	-0.09	0.0096	-0.00709
0.92	0.21571	0.21491	-0.085	0.00905	-0.00682
0.925	0.2178	0.21703	-0.08	0.00849	-0.00655
0.93	0.21981	0.21916	-0.075	0.00795	-0.00624
0.935	0.22181	0.2213	-0.07	0.00746	-0.00589
0.94	0.22384	0.22333	-0.065	0.00687	-0.00554
0.945	0.22582	0.22544	-0.06	0.00631	-0.00516
0.95	0.22777	0.22731	-0.055	0.00578	-0.00473
0.955	0.22969	0.2292	-0.05	0.00517	-0.00429
0.96	0.23172	0.23124	-0.045	0.00455	-0.00385
0.965	0.23365	0.23321	-0.04	0.00394	-0.00339
0.97	0.23566	0.2352	-0.035	0.00334	-0.00292
0.975	0.23761	0.23728	-0.03	0.00277	-0.00244
0.98	0.23959	0.23932	-0.025	0.00221	-0.00195
0.985	0.24162	0.24132	-0.02	0.00165	-0.00146
0.99	0.24368	0.24342	-0.015	0.00112	-0.000978806
0.995	0.24569	0.24562	-0.01	0.000562591	-0.000499032
1	0.24787	0.24776	-0.005	0	0
			0	-0.000574812	0.000449043
			0.005	-0.00114	0.000950671
			0.01	-0.00171	0.00152
			0.015	-0.00224	0.00214
			0.02	-0.00278	0.00277
			0.025	-0.00327	0.0035
			0.03	-0.00375	0.00419
			0.035	-0.00415	0.00483
			0.04	-0.00461	0.00543
			0.045	-0.00505	0.006
			0.05	-0.00548	0.00648
			0.055	-0.00585	0.00697
			0.06	-0.0062	0.00752
			0.065	-0.00653	0.00801
			0.07	-0.00683	0.00856
			0.075	-0.00707	0.00914
			0.08	-0.00736	0.0097
			0.085	-0.00764	0.01023
			0.09	-0.00789	0.01074
			0.095	-0.00813	0.01119
			0.1	-0.00836	0.01162
			0.105	-0.00855	0.01204
			0.11	-0.00874	0.01245
			0.115	-0.00891	0.01286
			0.12	-0.00909	0.01327
			0.125	-0.00927	0.01368
			0.13	-0.00946	0.01408
			0.135	-0.00965	0.01447
			0.14	-0.00984	0.01486
			0.145	-0.01001	0.01524
			0.15	-0.01017	0.01562
			0.155	-0.01033	0.01594
			0.16	-0.0105	0.01628
			0.165	-0.01066	0.01665
			0.17	-0.01085	0.01698
			0.175	-0.01102	0.01722
			0.18	-0.01115	0.01675
			0.185	-0.01127	0.01549
			0.19	-0.01137	0.01238
			0.195	-0.01143	0.00817
			0.2	-0.0115	0.00322
			0.205	-0.01156	-0.00192
			0.21	-0.01162	-0.00657
			0.215	-0.01168	-0.00948
			0.22	-0.01174	-0.01137
			0.225	-0.01179	-0.01249
			0.23	-0.01183	-0.01273
			0.235	-0.01186	-0.01275
			0.24	-0.01188	-0.0127
			0.245	-0.01187	-0.01262
			0.25	-0.01184	-0.0125
			0.255	-0.01176	-0.01236
			0.26	-0.01163	-0.01217
			0.265	-0.01143	-0.01197
			0.27	-0.0112	-0.01174
			0.275	-0.01092	-0.01144
			0.28	-0.01057	-0.0111
			0.285	-0.01017	-0.01075
			0.29	-0.00971	-0.01027
			0.295	-0.0092	-0.00974
			0.3	-0.0086	-0.00909
			0.305	-0.00789	-0.00839
			0.31	-0.00716	-0.00746
			0.315	-0.00632	-0.00653
			0.32	-0.00526	-0.00552
			0.325	-0.00417	-0.0043
			0.33	-0.00293	-0.00297
			0.335	-0.00145	-0.00167
			0.34	0.000287357	5.95912e-05
			0.345	0.00227	0.00194
			0.35	0.00428	0.00415
			0.355	0.00668	0.00656
			0.36	0.00948	0.00919
			0.365	0.01215	0.01234
			0.37	0.01533	0.01577
			0.375	0.01914	0.01912
			0.38	0.02321	0.02344
			0.385	0.02788	0.02805
			0.39	0.03272	0.03321
			0.395	0.03783	0.03854
			0.4	0.04348	0.04414
			0.405	0.0494	0.0501
			0.41	0.05538	0.05625
			0.415	0.06165	0.06252
			0.42	0.06798	0.0688
			0.425	0.07428	0.0751
			0.43	0.08005	0.08129
			0.435	0.08603	0.08738
			0.44	0.09218	0.0933
			0.445	0.09818	0.09911
			0.45	0.10392	0.10483
			0.455	0.10964	0.11027
			0.46	0.115	0.1156
			0.465	0.12006	0.12062
			0.47	0.12487	0.12551
			0.475	0.12965	0.13022
			0.48	0.13403	0.13471
			0.485	0.13841	0.13895
			0.49	0.14287	0.14249
			0.495	0.14673	0.14655
			0.5	0.1504	0.15031
			0.505	0.15433	0.15352
			0.51	0.15769	0.15717
			0.515	0.16113	0.16069
			0.52	0.16447	0.16405
			0.525	0.16762	0.16745
			0.53	0.17097	0.17116
			0.535	0.17395	0.1743
			0.54	0.17683	0.17747
			0.545	0.17991	0.18053
			0.55	0.18304	0.18344
			0.555	0.18597	0.18595
			0.56	0.1888	0.18885
			0.565	0.19153	0.19152
			0.57	0.1943	0.19392
			0.575	0.19655	0.19666
			0.58	0.1989	0.19932
			0.585	0.20158	0.20192
			0.59	0.20399	0.20447
			0.595	0.20657	0.20697
			0.6	0.20926	0.2094
			0.605	0.21184	0.21181
			0.61	0.21424	0.21418
			0.615	0.21697	0.21653
			0.62	0.21939	0.21889
			0.625	0.22173	0.22122
			0.63	0.22411	0.22355
			0.635	0.22653	0.22587
			0.64	0.22849	0.22818
			0.645	0.23064	0.23048
			0.65	0.23296	0.23278
			0.655	0.23532	0.23494
			0.66	0.23763	0.2369
			0.665	0.23999	0.23915
			0.67	0.24208	0.24134
			0.675	0.24427	0.24351
			0.68	0.2462	0.24566
			0.685	0.24825	0.24779
			0.69	0.25032	0.24988
			0.695	0.25272	0.25195
			0.7	0.25491	0.25401
			0.705	0.25691	0.25605
			0.71	0.25895	0.25809
			0.715	0.26103	0.26013
			0.72	0.26307	0.26204
			0.725	0.2651	0.2638
			0.73	0.26711	0.26584
			0.735	0.26913	0.26783
			0.74	0.27121	0.26982
			0.745	0.27284	0.27179
			0.75	0.27469	0.27377
			0.755	0.27669	0.2757
			0.76	0.2787	0.27763
			0.765	0.28061	0.27956
			0.77	0.28245	0.28151
			0.775	0.28445	0.28348
			0.78	0.2864	0.28538
			0.785	0.28801	0.28727
			0.79	0.28992	0.28914
			0.795	0.29188	0.291
			0.8	0.29372	0.29285
			0.805	0.29557	0.29467
			0.81	0.29731	0.29648
			0.815	0.29901	0.29827
			0.82	0.30087	0.30005
			0.825	0.30234	0.30177
			0.83	0.30411	0.30354
			0.835	0.30591	0.30519
			0.84	0.30781	0.30671
			0.845	0.30954	0.30836
			0.85	0.31138	0.30994
			0.855	0.31315	0.31155
			0.86	0.31493	0.31318
			0.865	0.31652	0.31482
			0.87	0.31815	0.31653
			0.875	0.31981	0.31812
			0.88	0.32141	0.31965
			0.885	0.32305	0.32134
			0.89	0.32474	0.32296
			0.895	0.32642	0.32456
			0.9	0.32805	0.32617
			0.905	0.32967	0.32777
			0.91	0.33128	0.32931
			0.915	0.33288	0.33093
			0.92	0.33446	0.33254
			0.925	0.33605	0.33411
			0.93	0.33762	0.33572
			0.935	0.33918	0.33736
			0.94	0.34056	0.33881
			0.945	0.34211	0.34026
			0.95	0.34366	0.34183
			0.955	0.3452	0.34339
			0.96	0.34673	0.3449
			0.965	0.34825	0.34653
			0.97	0.34975	0.34819
			0.975	0.35125	0.34968
			0.98	0.35276	0.35116
			0.985	0.35424	0.35269
			0.99	0.3557	0.35403
			0.995	0.35717	0.35536
			1	0.35859	0.35683
			1.005	0.35986	0.35822
			1.01	0.36128	0.35964
			1.015	0.36268	0.36106
			1.02	0.36406	0.36242
			1.025	0.36542	0.36386
			1.03	0.36677	0.36512
			1.035	0.36811	0.36637
			1.04	0.36949	0.36784
			1.045	0.3709	0.36934
			1.05	0.37228	0.37081
			1.055	0.37367	0.37251
			1.06	0.37507	0.37415
			1.065	0.37644	0.37561
			1.07	0.37769	0.37703
			1.075	0.37912	0.37843
			1.08	0.38052	0.37967
			1.085	0.3819	0.38092
			1.09	0.38324	0.38226
			1.095	0.38452	0.38347
			1.1	0.38574	0.38472
			1.105	0.38694	0.38601
			1.11	0.38803	0.38734
			1.115	0.38927	0.38861
			1.12	0.39052	0.39003
			1.125	0.39181	0.39139
			1.13	0.39311	0.39264
			1.135	0.39443	0.39395
			1.14	0.39574	0.39528
			1.145	0.39701	0.39643
			1.15	0.39817	0.39768
			1.155	0.39943	0.39903
			1.16	0.40064	0.40013
			1.165	0.40186	0.40131
			1.17	0.40308	0.40253
			1.175	0.40432	0.4037
			1.18	0.40557	0.40488
			1.185	0.40684	0.40605
			1.19	0.40814	0.40728
			1.195	0.4094	0.40851
			1.2	0.41065	0.40972
			1.205	0.41185	0.41093
			1.21	0.41301	0.41212
			1.215	0.41406	0.41327
			1.22	0.41526	0.41443
			1.225	0.41643	0.41557
			1.23	0.41765	0.41669
			1.235	0.41881	0.41784
			1.24	0.41995	0.41897
			1.245	0.42105	0.42011
			1.25	0.42211	0.42125
			1.255	0.42318	0.42239
			1.26	0.42425	0.42354
			1.265	0.42532	0.42467
			1.27	0.42646	0.42576
			1.275	0.42753	0.4269
			1.28	0.42848	0.42802
			1.285	0.4296	0.42914
			1.29	0.43072	0.43032
			1.295	0.43181	0.43154
			1.3	0.43295	0.43259
			1.305	0.43415	0.43378
			1.31	0.43534	0.43499
			1.315	0.43657	0.43617
			1.32	0.43781	0.4373
			1.325	0.43899	0.43842
			1.33	0.44017	0.43946
			1.335	0.44134	0.44054
			1.34	0.44238	0.44145
			1.345	0.44336	0.44247
			1.35	0.44449	0.44354
			1.355	0.44554	0.4446
			1.36	0.4466	0.44567
			1.365	0.44767	0.44678
			1.37	0.4487	0.44786
			1.375	0.44973	0.44895
			1.38	0.4507	0.44992
			1.385	0.45163	0.45096
			1.39	0.45268	0.45199
			1.395	0.45378	0.45305
			1.4	0.45489	0.45408
			1.405	0.45598	0.45527
			1.41	0.4571	0.45636
			1.415	0.45822	0.45742
			1.42	0.45919	0.45851
			1.425	0.46015	0.45957
			1.43	0.46122	0.46048
			1.435	0.46224	0.46147
			1.44	0.46331	0.46254
			1.445	0.46436	0.46341
			1.45	0.46541	0.46449
			1.455	0.46649	0.46557
			1.46	0.46754	0.46672
			1.465	0.46856	0.46783
			1.47	0.46963	0.46896
			1.475	0.47068	0.47002
			1.48	0.47173	0.47108
			1.485	0.47269	0.47208
			1.49	0.47364	0.4731
			1.495	0.47472	0.47409
			1.5	0.4758	0.47515
			1.505	0.47688	0.47619
			1.51	0.47795	0.47715
			1.515	0.47906	0.4782
			1.52	0.48011	0.4793
			1.525	0.48116	0.4803
			1.53	0.48223	0.48133
			1.535	0.48328	0.48228
			1.54	0.48429	0.4833
			1.545	0.48533	0.48431
			1.55	0.48623	0.48536
			1.555	0.48712	0.48641
			1.56	0.48816	0.48748
			1.565	0.4892	0.48854
			1.57	0.49023	0.48958
			1.575	0.49132	0.49046
			1.58	0.49237	0.49147
			1.585	0.49339	0.49249
			1.59	0.49432	0.49345
			1.595	0.49526	0.4944
			1.6	0.49625	0.4954
			1.605	0.4973	0.49639
			1.61	0.49838	0.49741
			1.615	0.49941	0.49844
			1.62	0.50048	0.49947
			1.625	0.50152	0.5005
			1.63	0.50248	0.5015
			1.635	0.50343	0.50246
			1.64	0.5044	0.50331
			1.645	0.50532	0.5043
			1.65	0.5063	0.50528
			1.655	0.50719	0.50627
			1.66	0.50814	0.50728
			1.665	0.50919	0.50832
			1.67	0.51023	0.50937
			1.675	0.51127	0.51041
			1.68	0.51232	0.51144
			1.685	0.51335	0.51245
			1.69	0.51437	0.51348
			1.695	0.51529	0.51446
			1.7	0.51625	0.51543
			1.705	0.51724	0.51632
			1.71	0.51823	0.5173
			1.715	0.51921	0.51825
			1.72	0.52016	0.5192
			1.725	0.5211	0.52012
			1.73	0.52206	0.52103
			1.735	0.52298	0.52193
			1.74	0.5239	0.52287
			1.745	0.52487	0.52385
			1.75	0.52582	0.52483
			1.755	0.52681	0.52581
			1.76	0.52769	0.52681
			1.765	0.52865	0.52775
			1.77	0.52967	0.5286
			1.775	0.53071	0.52958
			1.78	0.53175	0.53058
			1.785	0.53279	0.53163
			1.79	0.53385	0.53268
			1.795	0.53484	0.53372
			1.8	0.5358	0.53475
			1.805	0.53675	0.53575
			1.81	0.53766	0.53674
			1.815	0.53859	0.5377
			1.82	0.53959	0.53865
			1.825	0.54045	0.53963
			1.83	0.54144	0.54059
			1.835	0.54252	0.54147
			1.84	0.54352	0.54249
			1.845	0.54449	0.54349
			1.85	0.54548	0.5445
			1.855	0.54636	0.54543
			1.86	0.54723	0.54636
			1.865	0.54801	0.5473
			1.87	0.54884	0.54822
			1.875	0.54969	0.54916
			1.88	0.55067	0.55009
			1.885	0.55164	0.55106
			1.89	0.5526	0.55203
			1.895	0.55369	0.55298
			1.9	0.55477	0.55396
			1.905	0.5558	0.55493
			1.91	0.55683	0.55589
			1.915	0.55785	0.55688
			1.92	0.55882	0.55782
			1.925	0.55983	0.55869
			1.93	0.56068	0.55972
			1.935	0.56162	0.5607
			1.94	0.56261	0.56167
			1.945	0.56351	0.56262
			1.95	0.56441	0.56358
			1.955	0.56537	0.56454
			1.96	0.56634	0.56552
			1.965	0.56735	0.56652
			1.97	0.56829	0.56753
			1.975	0.56934	0.56853
			1.98	0.57035	0.56953
			1.985	0.57137	0.57043
			1.99	0.57236	0.57128
			1.995	0.57334	0.57225
			2	0.57438	0.57318

## Sheet: Fig.4e
𝜇0 H⊥ (T)	3L sweep_down MG(%)	3L sweep_up MG(%)	𝜇0 H⊥ (T)	5L sweep_down MG(%)	5L sweep_up MG(%)
-2.915	0.27312	0.29038	-2.99	0.53531	0.51469
-2.91	0.27029	0.28093	-2.985	0.5336	0.51127
-2.905	0.26857	0.27689	-2.98	0.53166	0.51052
-2.9	0.26672	0.27539	-2.975	0.52902	0.50979
-2.895	0.26689	0.27467	-2.97	0.52588	0.50914
-2.89	0.26644	0.27469	-2.965	0.52205	0.50782
-2.885	0.26549	0.2749	-2.96	0.51897	0.50636
-2.88	0.26428	0.27465	-2.955	0.5159	0.50577
-2.875	0.26248	0.27375	-2.95	0.51329	0.50757
-2.87	0.26018	0.27239	-2.945	0.51137	0.5102
-2.865	0.25765	0.27108	-2.94	0.51083	0.51291
-2.86	0.25566	0.26963	-2.935	0.51101	0.51403
-2.855	0.2545	0.2683	-2.93	0.51165	0.51366
-2.85	0.25413	0.26656	-2.925	0.51184	0.51138
-2.845	0.25406	0.26496	-2.92	0.51125	0.50877
-2.84	0.2543	0.26336	-2.915	0.50974	0.50705
-2.835	0.25421	0.26208	-2.91	0.50743	0.50684
-2.83	0.25356	0.26076	-2.905	0.5049	0.5061
-2.825	0.25168	0.25976	-2.9	0.50242	0.50504
-2.82	0.24964	0.25802	-2.895	0.50032	0.5025
-2.815	0.2475	0.25561	-2.89	0.49855	0.49926
-2.81	0.24589	0.25263	-2.885	0.49734	0.49577
-2.805	0.24445	0.24978	-2.88	0.49592	0.49361
-2.8	0.24398	0.24727	-2.875	0.49457	0.49215
-2.795	0.24381	0.24585	-2.87	0.49259	0.49188
-2.79	0.24388	0.24568	-2.865	0.49034	0.4914
-2.785	0.24345	0.24657	-2.86	0.48742	0.49087
-2.78	0.24298	0.24791	-2.855	0.48463	0.48997
-2.775	0.24204	0.2492	-2.85	0.482	0.4889
-2.77	0.24095	0.24983	-2.845	0.47989	0.48766
-2.765	0.23939	0.24967	-2.84	0.47789	0.48679
-2.76	0.23778	0.24872	-2.835	0.47618	0.48621
-2.755	0.23585	0.24755	-2.83	0.47443	0.48587
-2.75	0.23429	0.24633	-2.825	0.47289	0.48517
-2.745	0.23229	0.24539	-2.82	0.47199	0.48382
-2.74	0.2303	0.24421	-2.815	0.47192	0.48175
-2.735	0.22785	0.24324	-2.81	0.47217	0.47875
-2.73	0.22548	0.24211	-2.805	0.47193	0.47522
-2.725	0.22278	0.24098	-2.8	0.4711	0.47158
-2.72	0.22048	0.23984	-2.795	0.46947	0.46733
-2.715	0.21854	0.23904	-2.79	0.46724	0.46295
-2.71	0.21777	0.23793	-2.785	0.46502	0.45772
-2.705	0.21756	0.23624	-2.78	0.46342	0.45283
-2.7	0.2178	0.23369	-2.775	0.46208	0.44873
-2.695	0.21758	0.23058	-2.77	0.46085	0.44648
-2.69	0.21694	0.22731	-2.765	0.45966	0.44473
-2.685	0.21501	0.22442	-2.76	0.45834	0.44423
-2.68	0.21253	0.22242	-2.755	0.45704	0.44333
-2.675	0.20974	0.22176	-2.75	0.4554	0.44187
-2.67	0.20776	0.22202	-2.745	0.45383	0.43947
-2.665	0.20654	0.22257	-2.74	0.45223	0.43685
-2.66	0.20689	0.2229	-2.735	0.45091	0.43435
-2.655	0.20765	0.22293	-2.73	0.44971	0.43231
-2.65	0.20859	0.22203	-2.725	0.44907	0.43069
-2.645	0.20892	0.22048	-2.72	0.44849	0.4298
-2.64	0.20856	0.21796	-2.715	0.44769	0.42972
-2.635	0.20717	0.2151	-2.71	0.44599	0.43053
-2.63	0.20552	0.2117	-2.705	0.44345	0.43221
-2.625	0.20392	0.20847	-2.7	0.44025	0.43479
-2.62	0.2026	0.2055	-2.695	0.43755	0.43738
-2.615	0.20153	0.20332	-2.69	0.43652	0.43965
-2.61	0.20064	0.20151	-2.685	0.43686	0.44104
-2.605	0.19991	0.19992	-2.68	0.43717	0.44148
-2.6	0.19938	0.19814	-2.675	0.43671	0.44079
-2.595	0.19874	0.19569	-2.67	0.43401	0.43963
-2.59	0.19804	0.19257	-2.665	0.42941	0.43789
-2.585	0.19693	0.18955	-2.66	0.42401	0.43549
-2.58	0.19569	0.18679	-2.655	0.41984	0.43281
-2.575	0.19407	0.18444	-2.65	0.41743	0.42997
-2.57	0.19248	0.18269	-2.645	0.41716	0.42732
-2.565	0.19068	0.18171	-2.64	0.41717	0.42473
-2.56	0.18896	0.18075	-2.635	0.41718	0.42265
-2.555	0.18725	0.17985	-2.63	0.41612	0.421
-2.55	0.18555	0.17881	-2.625	0.41434	0.42034
-2.545	0.18394	0.17788	-2.62	0.41154	0.42068
-2.54	0.18245	0.17698	-2.615	0.40869	0.42193
-2.535	0.1812	0.1762	-2.61	0.40584	0.42224
-2.53	0.17961	0.17556	-2.605	0.40371	0.42185
-2.525	0.17826	0.17514	-2.6	0.40178	0.41945
-2.52	0.1773	0.17488	-2.595	0.40048	0.41606
-2.515	0.17695	0.17481	-2.59	0.39924	0.41201
-2.51	0.17702	0.17494	-2.585	0.39816	0.40924
-2.505	0.17765	0.17512	-2.58	0.39705	0.40715
-2.5	0.1784	0.1752	-2.575	0.39613	0.40654
-2.495	0.17892	0.17492	-2.57	0.39521	0.40602
-2.49	0.17913	0.17441	-2.565	0.39446	0.40558
-2.485	0.17922	0.1734	-2.56	0.39354	0.40429
-2.48	0.17935	0.1722	-2.555	0.39284	0.4026
-2.475	0.17948	0.17095	-2.55	0.39244	0.40046
-2.47	0.17924	0.17006	-2.545	0.39263	0.39854
-2.465	0.1786	0.16925	-2.54	0.39275	0.39678
-2.46	0.17708	0.16854	-2.535	0.3929	0.39557
-2.455	0.17492	0.16762	-2.53	0.39254	0.39381
-2.45	0.17243	0.16659	-2.525	0.39181	0.39219
-2.445	0.17031	0.16534	-2.52	0.39056	0.38982
-2.44	0.16847	0.16407	-2.515	0.38957	0.3874
-2.435	0.16726	0.16279	-2.51	0.38926	0.38508
-2.43	0.166	0.16164	-2.505	0.39009	0.38363
-2.425	0.16491	0.16035	-2.5	0.39132	0.38187
-2.42	0.16346	0.15917	-2.495	0.39228	0.38038
-2.415	0.16198	0.15789	-2.49	0.39167	0.37861
-2.41	0.16036	0.15657	-2.485	0.39015	0.37678
-2.405	0.15929	0.15443	-2.48	0.38716	0.3748
-2.4	0.15836	0.15224	-2.475	0.38353	0.3732
-2.395	0.15773	0.14937	-2.47	0.37917	0.37166
-2.39	0.1575	0.14661	-2.465	0.37566	0.37015
-2.385	0.15786	0.14415	-2.46	0.37175	0.36848
-2.38	0.15844	0.14286	-2.455	0.36814	0.36666
-2.375	0.15876	0.142	-2.45	0.36465	0.36472
-2.37	0.15848	0.14168	-2.445	0.36225	0.36261
-2.365	0.15756	0.14104	-2.44	0.36057	0.36078
-2.36	0.15587	0.14013	-2.435	0.35961	0.35975
-2.355	0.15374	0.13867	-2.43	0.35854	0.35955
-2.35	0.15152	0.137	-2.425	0.35681	0.35963
-2.345	0.14985	0.13559	-2.42	0.35426	0.35945
-2.34	0.14845	0.13484	-2.415	0.35076	0.35929
-2.335	0.14741	0.1348	-2.41	0.34643	0.35904
-2.33	0.14641	0.13546	-2.405	0.34244	0.35893
-2.325	0.14564	0.13637	-2.4	0.33948	0.35877
-2.32	0.14482	0.13716	-2.395	0.33849	0.35929
-2.315	0.144	0.13755	-2.39	0.33844	0.36026
-2.31	0.14298	0.13745	-2.385	0.33876	0.36201
-2.305	0.14193	0.13686	-2.38	0.33755	0.36358
-2.3	0.14054	0.13619	-2.375	0.33539	0.36467
-2.295	0.13868	0.13548	-2.37	0.33188	0.36482
-2.29	0.13584	0.13486	-2.365	0.32864	0.36331
-2.285	0.13282	0.13416	-2.36	0.3263	0.36043
-2.28	0.12958	0.13352	-2.355	0.3258	0.35674
-2.275	0.12671	0.13253	-2.35	0.32607	0.3527
-2.27	0.124	0.13119	-2.345	0.32668	0.34931
-2.265	0.1222	0.1293	-2.34	0.32726	0.34719
-2.26	0.12072	0.12719	-2.335	0.32739	0.34515
-2.255	0.11984	0.12512	-2.33	0.32687	0.34238
-2.25	0.11913	0.12344	-2.325	0.32498	0.33928
-2.245	0.11884	0.12212	-2.32	0.32267	0.33561
-2.24	0.11845	0.12103	-2.315	0.31946	0.33125
-2.235	0.11804	0.12003	-2.31	0.31616	0.32665
-2.23	0.11727	0.1186	-2.305	0.31214	0.32285
-2.225	0.11639	0.11714	-2.3	0.30854	0.32032
-2.22	0.11557	0.11603	-2.295	0.30453	0.31883
-2.215	0.11497	0.11545	-2.29	0.30081	0.31809
-2.21	0.11421	0.11508	-2.285	0.29722	0.31724
-2.205	0.11335	0.11459	-2.28	0.29463	0.31648
-2.2	0.11219	0.11383	-2.275	0.29251	0.31513
-2.195	0.11073	0.11271	-2.27	0.2904	0.31367
-2.19	0.10865	0.11164	-2.265	0.28782	0.31186
-2.185	0.10656	0.11065	-2.26	0.28511	0.31029
-2.18	0.10387	0.11017	-2.255	0.28226	0.30833
-2.175	0.10121	0.10972	-2.25	0.27985	0.30696
-2.17	0.09863	0.10901	-2.245	0.2782	0.30565
-2.165	0.09679	0.10788	-2.24	0.27772	0.30503
-2.16	0.09542	0.10658	-2.235	0.27781	0.30446
-2.155	0.09543	0.10548	-2.23	0.27847	0.30412
-2.15	0.0959	0.10464	-2.225	0.27931	0.30328
-2.145	0.09678	0.10413	-2.22	0.2801	0.30224
-2.14	0.09754	0.10335	-2.215	0.2796	0.30076
-2.135	0.09813	0.10242	-2.21	0.27829	0.29927
-2.13	0.09822	0.10095	-2.205	0.27576	0.29741
-2.125	0.09792	0.09951	-2.2	0.27296	0.29565
-2.12	0.09726	0.09833	-2.195	0.27016	0.29303
-2.115	0.09646	0.09809	-2.19	0.26881	0.29015
-2.11	0.09564	0.09826	-2.185	0.26821	0.28712
-2.105	0.09456	0.09873	-2.18	0.26857	0.28503
-2.1	0.09346	0.09898	-2.175	0.26864	0.28344
-2.095	0.09224	0.09901	-2.17	0.26857	0.28261
-2.09	0.09127	0.09844	-2.165	0.26792	0.28137
-2.085	0.09049	0.09756	-2.16	0.26704	0.27997
-2.08	0.08996	0.09649	-2.155	0.26586	0.27828
-2.075	0.08939	0.09559	-2.15	0.26487	0.27687
-2.07	0.08862	0.09468	-2.145	0.26335	0.27617
-2.065	0.08745	0.09389	-2.14	0.26173	0.27642
-2.06	0.0861	0.09282	-2.135	0.25979	0.27649
-2.055	0.08499	0.09192	-2.13	0.25802	0.27599
-2.05	0.08424	0.09049	-2.125	0.25584	0.27451
-2.045	0.08393	0.08898	-2.12	0.25398	0.27214
-2.04	0.08378	0.08736	-2.115	0.25175	0.26918
-2.035	0.08335	0.08619	-2.11	0.24952	0.26689
-2.03	0.08242	0.08503	-2.105	0.24681	0.26551
-2.025	0.08081	0.08425	-2.1	0.24455	0.26533
-2.02	0.07903	0.08321	-2.095	0.24235	0.26589
-2.015	0.07749	0.08199	-2.09	0.24074	0.26719
-2.01	0.07662	0.0805	-2.085	0.23956	0.26864
-2.005	0.07615	0.07916	-2.08	0.23915	0.26998
-2	0.0758	0.07805	-2.075	0.23872	0.26924
-1.995	0.07533	0.07736	-2.07	0.23843	0.26679
-1.99	0.07428	0.07687	-2.065	0.23785	0.26244
-1.985	0.07249	0.07662	-2.06	0.23715	0.25747
-1.98	0.07026	0.07654	-2.055	0.23592	0.25224
-1.975	0.0685	0.07654	-2.05	0.23456	0.24837
-1.97	0.06743	0.07658	-2.045	0.23287	0.24567
-1.965	0.0674	0.07698	-2.04	0.23142	0.24433
-1.96	0.06793	0.0776	-2.035	0.23023	0.24333
-1.955	0.06867	0.07825	-2.03	0.22991	0.24205
-1.95	0.0693	0.07833	-2.025	0.22972	0.24037
-1.945	0.06944	0.07807	-2.02	0.22936	0.23797
-1.94	0.06907	0.07738	-2.015	0.22856	0.23555
-1.935	0.06832	0.07651	-2.01	0.22728	0.23349
-1.93	0.06749	0.07565	-2.005	0.22551	0.23233
-1.925	0.06576	0.07537	-2	0.22356	0.23181
-1.92	0.06366	0.07535	-1.995	0.2215	0.23204
-1.915	0.0611	0.07531	-1.99	0.21945	0.23209
-1.91	0.05867	0.07482	-1.985	0.21687	0.23186
-1.905	0.05616	0.0736	-1.98	0.2141	0.23106
-1.9	0.0545	0.07188	-1.975	0.21147	0.23002
-1.895	0.05324	0.06992	-1.97	0.2095	0.22893
-1.89	0.0526	0.06818	-1.965	0.20786	0.228
-1.885	0.05225	0.06695	-1.96	0.20696	0.22686
-1.88	0.05239	0.06639	-1.955	0.20619	0.22565
-1.875	0.05266	0.06609	-1.95	0.20555	0.22413
-1.87	0.05298	0.06598	-1.945	0.20473	0.22255
-1.865	0.05311	0.06578	-1.94	0.20394	0.22078
-1.86	0.05307	0.06533	-1.935	0.20331	0.21913
-1.855	0.05282	0.06473	-1.93	0.20332	0.21756
-1.85	0.05244	0.06418	-1.925	0.20374	0.21657
-1.845	0.05164	0.06371	-1.92	0.20439	0.21613
-1.84	0.05079	0.06338	-1.915	0.20487	0.21658
-1.835	0.04997	0.06321	-1.91	0.20505	0.2171
-1.83	0.04931	0.06311	-1.905	0.20472	0.21751
-1.825	0.04872	0.06294	-1.9	0.20402	0.21682
-1.82	0.04841	0.06262	-1.895	0.203	0.21533
-1.815	0.04794	0.06192	-1.89	0.20195	0.21245
-1.81	0.04721	0.06097	-1.885	0.20058	0.20919
-1.805	0.0461	0.05964	-1.88	0.19884	0.20568
-1.8	0.04489	0.05836	-1.875	0.19671	0.20285
-1.795	0.04374	0.05706	-1.87	0.19442	0.20024
-1.79	0.04282	0.05614	-1.865	0.19196	0.19837
-1.785	0.04225	0.05553	-1.86	0.18948	0.1968
-1.78	0.04213	0.05549	-1.855	0.18712	0.19568
-1.775	0.04205	0.05508	-1.85	0.18505	0.19484
-1.77	0.04194	0.05442	-1.845	0.18353	0.19438
-1.765	0.04179	0.05256	-1.84	0.18264	0.19388
-1.76	0.04162	0.04996	-1.835	0.18232	0.19314
-1.755	0.04122	0.04649	-1.83	0.18195	0.19145
-1.75	0.04084	0.04337	-1.825	0.18156	0.18943
-1.745	0.04043	0.04075	-1.82	0.18103	0.18725
-1.74	0.03991	0.03932	-1.815	0.18047	0.18567
-1.735	0.03874	0.03854	-1.81	0.17994	0.18472
-1.73	0.03713	0.03853	-1.805	0.17957	0.18477
-1.725	0.0355	0.03873	-1.8	0.17876	0.18455
-1.72	0.03461	0.03898	-1.795	0.17749	0.18395
-1.715	0.03439	0.03926	-1.79	0.17562	0.18259
-1.71	0.03491	0.03966	-1.785	0.1733	0.18082
-1.705	0.03554	0.03987	-1.78	0.17079	0.17903
-1.7	0.03548	0.03986	-1.775	0.16872	0.17782
-1.695	0.03442	0.03968	-1.77	0.16698	0.17706
-1.69	0.03313	0.03975	-1.765	0.16558	0.17666
-1.685	0.03203	0.03975	-1.76	0.16446	0.17627
-1.68	0.0318	0.03961	-1.755	0.16374	0.17556
-1.675	0.03242	0.03871	-1.75	0.16346	0.17465
-1.67	0.03341	0.03743	-1.745	0.16375	0.17335
-1.665	0.03416	0.03557	-1.74	0.16436	0.17182
-1.66	0.0347	0.0334	-1.735	0.1652	0.16977
-1.655	0.03488	0.03116	-1.73	0.16585	0.16767
-1.65	0.03509	0.0294	-1.725	0.16624	0.16569
-1.645	0.03499	0.02799	-1.72	0.16607	0.16417
-1.64	0.03435	0.0269	-1.715	0.1656	0.16311
-1.635	0.033	0.02592	-1.71	0.16487	0.16286
-1.63	0.03115	0.02497	-1.705	0.16425	0.16261
-1.625	0.02926	0.02426	-1.7	0.16357	0.16181
-1.62	0.02788	0.02365	-1.695	0.16293	0.16027
-1.615	0.02719	0.02295	-1.69	0.16168	0.15821
-1.61	0.02715	0.02216	-1.685	0.1602	0.15564
-1.605	0.02749	0.02141	-1.68	0.15804	0.15319
-1.6	0.02758	0.0208	-1.675	0.15583	0.15089
-1.595	0.02713	0.02027	-1.67	0.1535	0.14914
-1.59	0.02628	0.01991	-1.665	0.15176	0.14757
-1.585	0.02491	0.01978	-1.66	0.14999	0.14637
-1.58	0.02333	0.02	-1.655	0.14868	0.14537
-1.575	0.02187	0.02035	-1.65	0.14707	0.1448
-1.57	0.02074	0.0207	-1.645	0.14562	0.1442
-1.565	0.01975	0.02078	-1.64	0.14408	0.14364
-1.56	0.01899	0.02044	-1.635	0.14275	0.14286
-1.555	0.0183	0.0197	-1.63	0.14104	0.14204
-1.55	0.01762	0.01853	-1.625	0.1394	0.14089
-1.545	0.01691	0.01727	-1.62	0.13754	0.13974
-1.54	0.016	0.01658	-1.615	0.13565	0.13844
-1.535	0.01501	0.01681	-1.61	0.13349	0.13736
-1.53	0.01362	0.01779	-1.605	0.13131	0.13651
-1.525	0.01225	0.0191	-1.6	0.129	0.136
-1.52	0.01086	0.01957	-1.595	0.12721	0.13536
-1.515	0.00962	0.01909	-1.59	0.1262	0.13458
-1.51	0.00804	0.01692	-1.585	0.12662	0.13324
-1.505	0.00647	0.01392	-1.58	0.128	0.13145
-1.5	0.0046	0.01058	-1.575	0.12981	0.12882
-1.495	0.00259	0.0082	-1.57	0.13112	0.12619
-1.49	0.000280568	0.00661	-1.565	0.13085	0.12381
-1.485	-0.00144	0.00639	-1.56	0.12915	0.12233
-1.48	-0.00244	0.00634	-1.555	0.12631	0.12153
-1.475	-0.00279	0.00619	-1.55	0.12333	0.1214
-1.47	-0.0026	0.00537	-1.545	0.12062	0.12022
-1.465	-0.00182	0.00406	-1.54	0.11884	0.11829
-1.46	-0.000979394	0.00217	-1.535	0.11736	0.11505
-1.455	-0.000448497	0.000392017	-1.53	0.11629	0.11137
-1.45	-0.000605948	-0.001	-1.525	0.11482	0.10816
-1.445	-0.00127	-0.00162	-1.52	0.11232	0.10724
-1.44	-0.00223	-0.00172	-1.515	0.1087	0.10706
-1.435	-0.00311	-0.00131	-1.51	0.10438	0.10712
-1.43	-0.00364	-0.00142	-1.505	0.09998	0.10647
-1.425	-0.00373	-0.00197	-1.5	0.0962	0.10498
-1.42	-0.0041	-0.00337	-1.495	0.09356	0.10279
-1.415	-0.00457	-0.00507	-1.49	0.09203	0.10143
-1.41	-0.00534	-0.00679	-1.485	0.09108	0.10115
-1.405	-0.00636	-0.00761	-1.48	0.09047	0.10146
-1.4	-0.00772	-0.0081	-1.475	0.08978	0.10203
-1.395	-0.00896	-0.0081	-1.47	0.08888	0.10132
-1.39	-0.01039	-0.00813	-1.465	0.08762	0.09912
-1.385	-0.01179	-0.00828	-1.46	0.08582	0.09515
-1.38	-0.013	-0.00867	-1.455	0.08341	0.09085
-1.375	-0.01357	-0.00894	-1.45	0.08046	0.08659
-1.37	-0.01337	-0.00908	-1.445	0.07726	0.08297
-1.365	-0.0126	-0.00917	-1.44	0.07433	0.07974
-1.36	-0.01177	-0.00925	-1.435	0.07195	0.07756
-1.355	-0.0112	-0.00938	-1.43	0.07011	0.07556
-1.35	-0.01118	-0.00986	-1.425	0.06854	0.07352
-1.345	-0.01158	-0.01059	-1.42	0.06701	0.07141
-1.34	-0.01243	-0.01148	-1.415	0.06509	0.06934
-1.335	-0.01332	-0.01239	-1.41	0.0631	0.06689
-1.33	-0.01429	-0.01319	-1.405	0.06102	0.06449
-1.325	-0.01503	-0.0137	-1.4	0.05921	0.06183
-1.32	-0.01568	-0.01426	-1.395	0.05734	0.05942
-1.315	-0.016	-0.0148	-1.39	0.05573	0.05691
-1.31	-0.01615	-0.01528	-1.385	0.05383	0.05501
-1.305	-0.01604	-0.01533	-1.38	0.05213	0.05303
-1.3	-0.01602	-0.01502	-1.375	0.05071	0.05142
-1.295	-0.01623	-0.0141	-1.37	0.04987	0.0496
-1.29	-0.01709	-0.01299	-1.365	0.04933	0.04806
-1.285	-0.01818	-0.01194	-1.36	0.04926	0.04634
-1.28	-0.01934	-0.01137	-1.355	0.0492	0.04496
-1.275	-0.02014	-0.01108	-1.35	0.04886	0.04342
-1.27	-0.02043	-0.01107	-1.345	0.04805	0.04206
-1.265	-0.01976	-0.01104	-1.34	0.04701	0.04063
-1.26	-0.01876	-0.01094	-1.335	0.04591	0.03952
-1.255	-0.0176	-0.01103	-1.33	0.04484	0.03865
-1.25	-0.01676	-0.01131	-1.325	0.04311	0.03833
-1.245	-0.01632	-0.01187	-1.32	0.04121	0.03787
-1.24	-0.01639	-0.01247	-1.315	0.03813	0.03724
-1.235	-0.01675	-0.01301	-1.31	0.03475	0.03554
-1.23	-0.01767	-0.01322	-1.305	0.03131	0.03336
-1.225	-0.019	-0.01324	-1.3	0.02894	0.03029
-1.22	-0.02047	-0.01296	-1.295	0.02741	0.02744
-1.215	-0.02155	-0.01261	-1.29	0.02773	0.02452
-1.21	-0.02201	-0.01217	-1.285	0.02841	0.02244
-1.205	-0.02172	-0.01185	-1.28	0.02904	0.02055
-1.2	-0.02114	-0.0116	-1.275	0.02927	0.0195
-1.195	-0.02048	-0.01156	-1.27	0.02936	0.01871
-1.19	-0.02022	-0.01165	-1.265	0.02955	0.01829
-1.185	-0.02041	-0.01197	-1.26	0.03044	0.01767
-1.18	-0.02109	-0.01229	-1.255	0.03192	0.01688
-1.175	-0.02176	-0.01259	-1.25	0.03431	0.01569
-1.17	-0.02283	-0.01272	-1.245	0.03647	0.01416
-1.165	-0.02393	-0.01271	-1.24	0.03767	0.0126
-1.16	-0.02517	-0.01231	-1.235	0.03709	0.01151
-1.155	-0.02578	-0.01177	-1.23	0.03567	0.01095
-1.15	-0.02571	-0.01116	-1.225	0.03305	0.01125
-1.145	-0.02451	-0.01069	-1.22	0.03029	0.01222
-1.14	-0.02303	-0.01039	-1.215	0.02759	0.01364
-1.135	-0.02137	-0.01051	-1.21	0.02568	0.01509
-1.13	-0.01996	-0.01084	-1.205	0.02387	0.01612
-1.125	-0.01867	-0.01125	-1.2	0.02231	0.01655
-1.12	-0.01801	-0.01145	-1.195	0.02089	0.01663
-1.115	-0.01761	-0.01153	-1.19	0.01984	0.0167
-1.11	-0.01748	-0.01163	-1.185	0.01919	0.0168
-1.105	-0.01745	-0.01188	-1.18	0.01892	0.01693
-1.1	-0.01762	-0.01233	-1.175	0.01893	0.01689
-1.095	-0.01735	-0.013	-1.17	0.01904	0.01662
-1.09	-0.01678	-0.01376	-1.165	0.01894	0.01606
-1.085	-0.01607	-0.01442	-1.16	0.0188	0.01541
-1.08	-0.01569	-0.01471	-1.155	0.01877	0.01496
-1.075	-0.01558	-0.01467	-1.15	0.01896	0.01468
-1.07	-0.01575	-0.01439	-1.145	0.01915	0.01445
-1.065	-0.01586	-0.01407	-1.14	0.01953	0.01424
-1.06	-0.01584	-0.01384	-1.135	0.01986	0.01404
-1.055	-0.01578	-0.01401	-1.13	0.02005	0.01389
-1.05	-0.01578	-0.01451	-1.125	0.0199	0.01371
-1.045	-0.01597	-0.01517	-1.12	0.01964	0.01355
-1.04	-0.01616	-0.01568	-1.115	0.01915	0.01334
-1.035	-0.01599	-0.01599	-1.11	0.01841	0.01313
-1.03	-0.01528	-0.01602	-1.105	0.0174	0.01296
-1.025	-0.01405	-0.01578	-1.1	0.0163	0.01297
-1.02	-0.01258	-0.01531	-1.095	0.01529	0.01314
-1.015	-0.01119	-0.01486	-1.09	0.01459	0.01355
-1.01	-0.01038	-0.01459	-1.085	0.01427	0.01393
-1.005	-0.01006	-0.01446	-1.08	0.01417	0.01422
-1	-0.01028	-0.01461	-1.075	0.01402	0.01442
-0.995	-0.01068	-0.01491	-1.07	0.0136	0.01482
-0.99	-0.01124	-0.01519	-1.065	0.01302	0.01533
-0.985	-0.01185	-0.01504	-1.06	0.01254	0.0162
-0.98	-0.01271	-0.0146	-1.055	0.01224	0.01718
-0.975	-0.01374	-0.01391	-1.05	0.01249	0.0182
-0.97	-0.01481	-0.01327	-1.045	0.01314	0.01905
-0.965	-0.0156	-0.01275	-1.04	0.01401	0.01991
-0.96	-0.01589	-0.01253	-1.035	0.0148	0.02068
-0.955	-0.01544	-0.01231	-1.03	0.01575	0.02157
-0.95	-0.01445	-0.01202	-1.025	0.01655	0.02212
-0.945	-0.01345	-0.01168	-1.02	0.01729	0.02229
-0.94	-0.01268	-0.0115	-1.015	0.018	0.02178
-0.935	-0.01216	-0.0114	-1.01	0.019	0.02094
-0.93	-0.01197	-0.01129	-1.005	0.02008	0.01993
-0.925	-0.01191	-0.01085	-1	0.02108	0.01947
-0.92	-0.01154	-0.01022	-0.995	0.02188	0.01937
-0.915	-0.01083	-0.00927	-0.99	0.02208	0.01972
-0.91	-0.01034	-0.0082	-0.985	0.02146	0.02014
-0.905	-0.01026	-0.00737	-0.98	0.01994	0.02057
-0.9	-0.01045	-0.00738	-0.975	0.01797	0.02076
-0.895	-0.01073	-0.00767	-0.97	0.01602	0.02083
-0.89	-0.01114	-0.00806	-0.965	0.01432	0.02082
-0.885	-0.01144	-0.00785	-0.96	0.01298	0.02077
-0.88	-0.0116	-0.00724	-0.955	0.01219	0.02067
-0.875	-0.01162	-0.00587	-0.95	0.01222	0.02051
-0.87	-0.01153	-0.00448	-0.945	0.01264	0.02042
-0.865	-0.01118	-0.00326	-0.94	0.01381	0.02042
-0.86	-0.01043	-0.00294	-0.935	0.0152	0.02045
-0.855	-0.00942	-0.00326	-0.93	0.01646	0.02048
-0.85	-0.00834	-0.00417	-0.925	0.01694	0.02054
-0.845	-0.00746	-0.00497	-0.92	0.01673	0.02056
-0.84	-0.00696	-0.0054	-0.915	0.01574	0.02023
-0.835	-0.00657	-0.00518	-0.91	0.0145	0.01952
-0.83	-0.00604	-0.00458	-0.905	0.01323	0.01846
-0.825	-0.0053	-0.00381	-0.9	0.01194	0.01722
-0.82	-0.0046	-0.00308	-0.895	0.01104	0.01602
-0.815	-0.00415	-0.00252	-0.89	0.01092	0.01521
-0.81	-0.00414	-0.00229	-0.885	0.01133	0.01473
-0.805	-0.00474	-0.00218	-0.88	0.01219	0.0144
-0.8	-0.0058	-0.00205	-0.875	0.01372	0.01422
-0.795	-0.00705	-0.00204	-0.87	0.01528	0.01415
-0.79	-0.0081	-0.00247	-0.865	0.01629	0.01425
-0.785	-0.00893	-0.00344	-0.86	0.01687	0.01456
-0.78	-0.00935	-0.00484	-0.855	0.01725	0.01518
-0.775	-0.00963	-0.00632	-0.85	0.01745	0.0159
-0.77	-0.0098	-0.00746	-0.845	0.01777	0.01648
-0.765	-0.01017	-0.00741	-0.84	0.01801	0.01678
-0.76	-0.01065	-0.00651	-0.835	0.01812	0.01687
-0.755	-0.01138	-0.00497	-0.83	0.01803	0.01682
-0.75	-0.0122	-0.00338	-0.825	0.01775	0.01671
-0.745	-0.01303	-0.00228	-0.82	0.01748	0.0165
-0.74	-0.01358	-0.00224	-0.815	0.01742	0.01627
-0.735	-0.01378	-0.00288	-0.81	0.01795	0.01586
-0.73	-0.01356	-0.00357	-0.805	0.01852	0.01527
-0.725	-0.01325	-0.00387	-0.8	0.0188	0.01423
-0.72	-0.013	-0.00356	-0.795	0.01848	0.01286
-0.715	-0.01289	-0.00313	-0.79	0.01777	0.01135
-0.71	-0.01283	-0.00261	-0.785	0.01645	0.01022
-0.705	-0.01273	-0.00241	-0.78	0.01505	0.00958
-0.7	-0.01233	-0.00249	-0.775	0.01381	0.00994
-0.695	-0.01193	-0.00286	-0.77	0.01296	0.01091
-0.69	-0.01145	-0.0028	-0.765	0.0125	0.01241
-0.685	-0.01104	-0.00242	-0.76	0.01229	0.01398
-0.68	-0.01035	-0.00197	-0.755	0.01221	0.01558
-0.675	-0.00972	-0.00215	-0.75	0.01205	0.01676
-0.67	-0.00877	-0.00297	-0.745	0.01163	0.0178
-0.665	-0.00794	-0.00493	-0.74	0.011	0.01856
-0.66	-0.00736	-0.00752	-0.735	0.01033	0.01912
-0.655	-0.00739	-0.01018	-0.73	0.00995	0.01938
-0.65	-0.00756	-0.01198	-0.725	0.01001	0.01948
-0.645	-0.00784	-0.01289	-0.72	0.01058	0.01923
-0.64	-0.00788	-0.01275	-0.715	0.01143	0.01869
-0.635	-0.00781	-0.01213	-0.71	0.01224	0.01785
-0.63	-0.00772	-0.01149	-0.705	0.0127	0.01688
-0.625	-0.00775	-0.01105	-0.7	0.01289	0.01596
-0.62	-0.00779	-0.01064	-0.695	0.01295	0.01542
-0.615	-0.00789	-0.01028	-0.69	0.01299	0.01526
-0.61	-0.00797	-0.00971	-0.685	0.01304	0.01554
-0.605	-0.00811	-0.00895	-0.68	0.013	0.0162
-0.6	-0.00824	-0.00819	-0.675	0.01294	0.01712
-0.595	-0.00851	-0.0077	-0.67	0.01274	0.01802
-0.59	-0.00899	-0.00733	-0.665	0.01235	0.01844
-0.585	-0.00968	-0.00713	-0.66	0.01168	0.01849
-0.58	-0.01017	-0.00685	-0.655	0.01103	0.0183
-0.575	-0.01032	-0.0065	-0.65	0.01025	0.01806
-0.57	-0.00944	-0.00592	-0.645	0.0095	0.01776
-0.565	-0.00817	-0.0052	-0.64	0.00894	0.0177
-0.56	-0.0066	-0.00419	-0.635	0.00881	0.01774
-0.555	-0.00514	-0.0031	-0.63	0.00909	0.01784
-0.55	-0.00395	-0.00201	-0.625	0.00962	0.01783
-0.545	-0.00356	-0.0012	-0.62	0.01	0.01791
-0.54	-0.00319	-0.000816375	-0.615	0.01005	0.01793
-0.535	-0.0029	-0.000830084	-0.61	0.00977	0.01772
-0.53	-0.00262	-0.00101	-0.605	0.00926	0.01712
-0.525	-0.00243	-0.00114	-0.6	0.0087	0.01622
-0.52	-0.00236	-0.00117	-0.595	0.00833	0.0151
-0.515	-0.0025	-0.000991228	-0.59	0.00823	0.01411
-0.51	-0.00261	-0.00103	-0.585	0.00852	0.01328
-0.505	-0.00266	-0.0013	-0.58	0.00902	0.01269
-0.5	-0.00264	-0.00199	-0.575	0.00963	0.01209
-0.495	-0.00273	-0.00273	-0.57	0.0098	0.01147
-0.49	-0.00293	-0.00323	-0.565	0.00929	0.01081
-0.485	-0.00315	-0.00319	-0.56	0.00766	0.01033
-0.48	-0.00331	-0.00278	-0.555	0.00523	0.00998
-0.475	-0.00352	-0.00187	-0.55	0.00242	0.00989
-0.47	-0.00388	-0.000884343	-0.545	0.000191917	0.0099
-0.465	-0.00429	-0.000103782	-0.54	-0.00109	0.01
-0.46	-0.00483	0.000511817	-0.535	-0.00128	0.01001
-0.455	-0.00539	0.00109	-0.53	-0.000896864	0.00993
-0.45	-0.00568	0.00141	-0.525	-0.000281339	0.00969
-0.445	-0.00535	0.0015	-0.52	0.000255947	0.00928
-0.44	-0.00452	0.00113	-0.515	0.000531815	0.00868
-0.435	-0.0035	0.000485272	-0.51	0.000469379	0.00801
-0.43	-0.00244	-0.000731416	-0.505	0.000284892	0.0074
-0.425	-0.00151	-0.00219	-0.5	-0.000147882	0.00716
-0.42	-0.000841147	-0.0037	-0.495	-0.000688513	0.00743
-0.415	-0.000443872	-0.0048	-0.49	-0.00138	0.0083
-0.41	-9.11371e-05	-0.00558	-0.485	-0.00197	0.00947
-0.405	-2.23645e-06	-0.00578	-0.48	-0.00219	0.01035
-0.4	-0.000371229	-0.00568	-0.475	-0.00184	0.01076
-0.395	-0.00107	-0.00551	-0.47	-0.00101	0.01056
-0.39	-0.00186	-0.00548	-0.465	0.000405553	0.00994
-0.385	-0.00256	-0.00563	-0.46	0.00162	0.0093
-0.38	-0.00291	-0.00596	-0.455	0.00234	0.00933
-0.375	-0.00282	-0.00656	-0.45	0.00267	0.00947
-0.37	-0.00241	-0.00743	-0.445	0.00258	0.00933
-0.365	-0.00191	-0.0087	-0.44	0.00161	0.00853
-0.36	-0.00141	-0.00984	-0.435	0.000202847	0.0073
-0.355	-0.000898378	-0.01059	-0.43	-0.00132	0.00555
-0.35	-0.000142542	-0.01049	-0.425	-0.00295	0.00383
-0.345	0.00053701	-0.0097	-0.42	-0.00459	0.00253
-0.34	0.000946399	-0.00804	-0.415	-0.00574	0.00177
-0.335	0.000784852	-0.00634	-0.41	-0.00602	0.00131
-0.33	-1.42816e-05	-0.00489	-0.405	-0.00585	0.00109
-0.325	-0.00121	-0.00399	-0.4	-0.00517	0.000977403
-0.32	-0.00236	-0.00327	-0.395	-0.00426	0.00093229
-0.315	-0.00325	-0.00242	-0.39	-0.00329	0.000908385
-0.31	-0.00368	-0.00147	-0.385	-0.00262	0.000937745
-0.305	-0.00361	-0.000512163	-0.38	-0.00235	0.000937539
-0.3	-0.00346	0.000205148	-0.375	-0.0026	0.0008601
-0.295	-0.00365	0.000448672	-0.37	-0.00332	0.000706407
-0.29	-0.00403	0.000170109	-0.365	-0.00424	0.000581697
-0.285	-0.00453	-0.000171283	-0.36	-0.00502	0.000426153
-0.28	-0.00504	-0.000430192	-0.355	-0.00549	0.000378161
-0.275	-0.00552	-0.000406991	-0.35	-0.00595	0.00048262
-0.27	-0.0057	-0.000107609	-0.345	-0.0064	0.00108
-0.265	-0.00562	0.000122762	-0.34	-0.00712	0.00197
-0.26	-0.00538	0.000229753	-0.335	-0.00792	0.00308
-0.255	-0.00539	0.000223441	-0.33	-0.00871	0.00388
-0.25	-0.00579	0.000196464	-0.325	-0.00915	0.00433
-0.245	-0.00646	0.000202874	-0.32	-0.00929	0.00433
-0.24	-0.00714	0.000463663	-0.315	-0.00873	0.00415
-0.235	-0.00764	0.000868269	-0.31	-0.0079	0.00378
-0.23	-0.00749	0.00155	-0.305	-0.00655	0.00357
-0.225	-0.00668	0.00235	-0.3	-0.00519	0.00358
-0.22	-0.00546	0.00343	-0.295	-0.00341	0.00366
-0.215	-0.00419	0.00443	-0.29	-0.00168	0.00364
-0.21	-0.00291	0.00522	-0.285	0.00010555	0.00352
-0.205	-0.00165	0.00559	-0.28	0.00109	0.00337
-0.2	-0.000448392	0.00577	-0.275	0.00166	0.00332
-0.195	0.00039128	0.00573	-0.27	0.00139	0.00334
-0.19	0.000983765	0.00579	-0.265	0.000810908	0.00359
-0.185	0.00133	0.00587	-0.26	2.2258e-05	0.00404
-0.18	0.00159	0.00573	-0.255	-0.000501052	0.00485
-0.175	0.00177	0.00522	-0.25	-0.000919244	0.00577
-0.17	0.00221	0.00457	-0.245	-0.00103	0.00683
-0.165	0.00261	0.00387	-0.24	-0.0012	0.00781
-0.16	0.00269	0.00346	-0.235	-0.00135	0.00869
-0.155	0.00228	0.00351	-0.23	-0.00144	0.00924
-0.15	0.00175	0.00397	-0.225	-0.0013	0.00996
-0.145	0.00132	0.00447	-0.22	-0.00105	0.01128
-0.14	0.00159	0.00483	-0.215	-0.000705373	0.0138
-0.135	0.00236	0.0048	-0.21	-0.000425083	0.01748
-0.13	0.00342	0.00457	-0.205	-0.000291078	0.02108
-0.125	0.00424	0.00444	-0.2	-0.000423397	0.02365
-0.12	0.00463	0.00471	-0.195	-0.00056626	0.02397
-0.115	0.00418	0.00526	-0.19	-0.000643703	0.0226
-0.11	0.00331	0.00615	-0.185	-0.000475454	0.01975
-0.105	0.00214	0.0071	-0.18	-0.000182014	0.0169
-0.1	0.00108	0.00788	-0.175	0.00024234	0.01454
-0.095	0.000302832	0.00826	-0.17	0.000526305	0.01355
-0.09	-4.93931e-05	0.00848	-0.165	0.000612677	0.0125
-0.085	-0.000158525	0.00861	-0.16	0.000331894	0.01123
-0.08	-7.9066e-05	0.00852	-0.155	-8.63466e-05	0.00935
-0.075	4.2474e-05	0.0083	-0.15	-0.000607971	0.00735
-0.07	-8.7427e-05	0.00788	-0.145	-0.0011	0.00534
-0.065	-0.00051529	0.00746	-0.14	-0.00152	0.00388
-0.06	-0.000862159	0.00716	-0.135	-0.0017	0.003
-0.055	-0.000760525	0.00728	-0.13	-0.00176	0.00289
-0.05	-0.000368797	0.00744	-0.125	-0.00174	0.00322
-0.045	0.000341256	0.00765	-0.12	-0.00173	0.00388
-0.04	0.000808978	0.00752	-0.115	-0.0018	0.00462
-0.035	0.000783476	0.00706	-0.11	-0.002	0.00534
-0.03	0.000204916	0.00605	-0.105	-0.0022	0.0058
-0.025	-0.000431346	0.0049	-0.1	-0.00232	0.00601
-0.02	-0.00070811	0.00355	-0.095	-0.00237	0.00566
-0.015	-0.000486669	0.00239	-0.09	-0.0024	0.00503
-0.01	-0.000157682	0.00131	-0.085	-0.00243	0.00428
-0.005	-9.01825e-06	0.000556123	-0.08	-0.00265	0.00382
0	0	0	-0.075	-0.00301	0.00357
0.005	-1.35934e-05	-0.000273627	-0.07	-0.00362	0.00366
0.01	0.000458056	-0.000509208	-0.065	-0.00429	0.00397
0.015	0.00157	-0.000625564	-0.06	-0.00501	0.00465
0.02	0.0028	-0.000609409	-0.055	-0.00558	0.00532
0.025	0.00377	-0.000430695	-0.05	-0.00597	0.00575
0.03	0.00411	-0.000395442	-0.045	-0.00595	0.00582
0.035	0.00397	-0.000458953	-0.04	-0.00544	0.0054
0.04	0.00374	-0.000653554	-0.035	-0.00465	0.00448
0.045	0.0038	-0.000708632	-0.03	-0.00381	0.00311
0.05	0.00385	-0.000702914	-0.025	-0.0029	0.00178
0.055	0.00366	-0.000362011	-0.02	-0.00196	0.000680663
0.06	0.00297	-2.68891e-05	-0.015	-0.00124	4.68775e-05
0.065	0.00179	0.000347389	-0.01	-0.0007279	-0.000330926
0.07	0.000482401	0.000586093	-0.005	-0.000291975	-0.000273378
0.075	-0.000191288	0.000962311	2.71051e-20	0	0
0.08	0.000100027	0.00112	0.005	9.18941e-05	0.000498439
0.085	0.00113	0.00111	0.01	-5.05871e-05	0.001
0.09	0.00247	0.000965553	0.015	-0.000293181	0.00142
0.095	0.00378	0.000977652	0.02	-0.00062597	0.00185
0.1	0.00433	0.00132	0.025	-0.000998931	0.00246
0.105	0.00393	0.00239	0.03	-0.00134	0.0035
0.11	0.00296	0.0042	0.035	-0.00148	0.00472
0.115	0.00184	0.00618	0.04	-0.00142	0.00566
0.12	0.00104	0.00778	0.045	-0.00108	0.00606
0.125	0.000737199	0.00843	0.05	-0.000632713	0.00577
0.13	0.000791292	0.00828	0.055	-0.000364194	0.00511
0.135	0.000930825	0.00741	0.06	-0.000382071	0.0047
0.14	0.00114	0.00644	0.065	-0.000670028	0.00512
0.145	0.00126	0.00539	0.07	-0.00114	0.0058
0.15	0.00141	0.00449	0.075	-0.00173	0.00661
0.155	0.00155	0.00331	0.08	-0.00227	0.00667
0.16	0.00149	0.00224	0.085	-0.00267	0.0061
0.165	0.0013	0.00119	0.09	-0.00285	0.00494
0.17	0.00104	0.000242842	0.095	-0.00285	0.004
0.175	0.000761524	-0.000749514	0.1	-0.00273	0.00343
0.18	0.000578346	-0.00142	0.105	-0.00244	0.00344
0.185	0.00050397	-0.00192	0.11	-0.00209	0.00359
0.19	0.000170122	-0.00223	0.115	-0.0017	0.00383
0.195	-0.000357006	-0.00223	0.12	-0.00142	0.00404
0.2	-0.000721685	-0.00164	0.125	-0.00114	0.00456
0.205	-0.000743109	-0.000821654	0.13	-0.000882905	0.00532
0.21	-0.000270719	6.83702e-05	0.135	-0.00055141	0.00676
0.215	0.000859876	0.000659981	0.14	-0.000248133	0.00845
0.22	0.0019	0.000963009	0.145	-5.0223e-05	0.01037
0.225	0.00236	0.000959453	0.15	-4.01168e-05	0.012
0.23	0.00203	0.00109	0.155	-0.000161024	0.01329
0.235	0.00125	0.00133	0.16	-0.000390682	0.01367
0.24	0.000363258	0.00211	0.165	-0.000708615	0.01307
0.245	-4.79816e-05	0.00316	0.17	-0.000998548	0.01182
0.25	2.46219e-05	0.00446	0.175	-0.00109	0.0101
0.255	0.000637104	0.00538	0.18	-0.000975922	0.00832
0.26	0.00129	0.00586	0.185	-0.000805841	0.00662
0.265	0.00164	0.00566	0.19	-0.000698359	0.00557
0.27	0.00112	0.00513	0.195	-0.000674181	0.00494
0.275	5.37069e-05	0.00443	0.2	-0.000669399	0.00488
0.28	-0.00148	0.00399	0.205	-0.00052734	0.00507
0.285	-0.00316	0.00376	0.21	-0.000204042	0.00545
0.29	-0.00483	0.00348	0.215	0.000243709	0.00592
0.295	-0.00584	0.00316	0.22	0.000626803	0.00632
0.3	-0.00628	0.00254	0.225	0.00103	0.00651
0.305	-0.00603	0.00168	0.23	0.00125	0.0065
0.31	-0.00547	0.000773122	0.235	0.00141	0.00641
0.315	-0.00486	0.000296264	0.24	0.00131	0.00632
0.32	-0.00472	0.000106424	0.245	0.00122	0.00626
0.325	-0.00497	6.30916e-05	0.25	0.000981074	0.00626
0.33	-0.00564	-0.000383239	0.255	0.000730447	0.00634
0.335	-0.00629	-0.000804038	0.26	0.000379896	0.00668
0.34	-0.00664	-0.00122	0.265	0.000344097	0.00719
0.345	-0.00636	-0.00129	0.27	0.000514479	0.00783
0.35	-0.00581	-0.00117	0.275	0.000823637	0.00805
0.355	-0.00477	-0.000404303	0.28	0.00105	0.00793
0.36	-0.00351	0.000466086	0.285	0.00125	0.00693
0.365	-0.00172	0.00122	0.29	0.00145	0.00542
0.37	-0.000184875	0.00123	0.295	0.00215	0.00336
0.375	0.000745956	0.000867505	0.3	0.00303	0.00166
0.38	0.000485092	6.14654e-05	0.305	0.00435	0.00037579
0.385	-0.00045532	-0.000838342	0.31	0.00571	0.00031363
0.39	-0.00218	-0.00184	0.315	0.00707	0.000843457
0.395	-0.00355	-0.00253	0.32	0.00761	0.00213
0.4	-0.004	-0.00286	0.325	0.00757	0.0037
0.405	-0.00339	-0.00254	0.33	0.00684	0.00593
0.41	-0.00243	-0.00201	0.335	0.00589	0.0082
0.415	-0.00139	-0.00132	0.34	0.00482	0.01067
0.42	-0.00062474	-0.000933626	0.345	0.00398	0.01244
0.425	-0.000323801	-0.000936266	0.35	0.00344	0.01307
0.43	-0.000608533	-0.00172	0.355	0.00314	0.01214
0.435	-0.000978013	-0.00282	0.36	0.00304	0.01049
0.44	-0.00133	-0.00391	0.365	0.00317	0.00828
0.445	-0.00147	-0.00449	0.37	0.00368	0.00639
0.45	-0.00144	-0.00485	0.375	0.00464	0.00541
0.455	-0.000976856	-0.00503	0.38	0.00566	0.00528
0.46	-0.00047139	-0.00537	0.385	0.00632	0.00528
0.465	-5.03593e-05	-0.00597	0.39	0.00635	0.00557
0.47	0.000157707	-0.00673	0.395	0.0059	0.00613
0.475	0.00031409	-0.00694	0.4	0.00498	0.00731
0.48	0.000415257	-0.00661	0.405	0.0041	0.00846
0.485	0.00050996	-0.00599	0.41	0.00363	0.00934
0.49	0.000337268	-0.00536	0.415	0.00384	0.00962
0.495	-2.64262e-05	-0.00517	0.42	0.00424	0.00936
0.5	-0.000664368	-0.00541	0.425	0.00463	0.00848
0.505	-0.00132	-0.00568	0.43	0.00496	0.00771
0.51	-0.00179	-0.00544	0.435	0.00556	0.00725
0.515	-0.00162	-0.00472	0.44	0.00628	0.00717
0.52	-0.00117	-0.00351	0.445	0.00719	0.00729
0.525	-0.000353468	-0.00246	0.45	0.0082	0.00743
0.53	0.000159015	-0.00176	0.455	0.00921	0.00795
0.535	0.000275538	-0.00149	0.46	0.00992	0.00925
0.54	-0.000284097	-0.00136	0.465	0.01018	0.01229
0.545	-0.00108	-0.00127	0.47	0.00996	0.01632
0.55	-0.00216	-0.00111	0.475	0.00946	0.02093
0.555	-0.0031	-0.00103	0.48	0.00879	0.02451
0.56	-0.00371	-0.00103	0.485	0.00801	0.02639
0.565	-0.00361	-0.000966591	0.49	0.00729	0.02486
0.57	-0.00307	-0.000781522	0.495	0.00684	0.02158
0.575	-0.00215	-0.000422948	0.5	0.00662	0.01712
0.58	-0.00137	9.19733e-05	0.505	0.00659	0.01312
0.585	-0.000780922	0.000470672	0.51	0.00671	0.00999
0.59	-0.000629548	0.000598016	0.515	0.00701	0.00867
0.595	-0.000786203	0.000442647	0.52	0.00737	0.00824
0.6	-0.000958529	0.000166664	0.525	0.00752	0.00852
0.605	-0.000733032	-9.55779e-05	0.53	0.00749	0.00893
0.61	-0.000302121	-0.000243624	0.535	0.008	0.00926
0.615	7.82287e-05	-0.000623636	0.54	0.00876	0.00937
0.62	0.000232056	-0.00114	0.545	0.01121	0.00925
0.625	0.000172038	-0.00174	0.55	0.01394	0.0089
0.63	0.000227344	-0.00216	0.555	0.01617	0.00826
0.635	0.00057361	-0.00233	0.56	0.01697	0.00756
0.64	0.00127	-0.00196	0.565	0.01698	0.00709
0.645	0.00225	-0.00135	0.57	0.01517	0.00706
0.65	0.00278	-0.00049775	0.575	0.01327	0.00777
0.655	0.0028	0.000236718	0.58	0.01196	0.00897
0.66	0.00207	0.000867814	0.585	0.01142	0.01081
0.665	0.00103	0.00116	0.59	0.01128	0.01281
0.67	-0.000148952	0.0011	0.595	0.01131	0.01461
0.675	-0.001	0.000669608	0.6	0.01154	0.01543
0.68	-0.00175	5.75949e-05	0.605	0.012	0.01555
0.685	-0.00221	-0.000646466	0.61	0.01259	0.01495
0.69	-0.00283	-0.0014	0.615	0.01308	0.01431
0.695	-0.00367	-0.00189	0.62	0.01341	0.01386
0.7	-0.00483	-0.00218	0.625	0.01389	0.01398
0.705	-0.00604	-0.00219	0.63	0.01443	0.01454
0.71	-0.0071	-0.00212	0.635	0.01526	0.01507
0.715	-0.00778	-0.00179	0.64	0.016	0.01529
0.72	-0.00833	-0.00143	0.645	0.01633	0.01506
0.725	-0.00872	-0.00121	0.65	0.0161	0.01448
0.73	-0.00904	-0.00136	0.655	0.01552	0.01383
0.735	-0.0092	-0.00159	0.66	0.01461	0.0135
0.74	-0.00931	-0.00181	0.665	0.01404	0.01339
0.745	-0.00937	-0.00176	0.67	0.014	0.01374
0.75	-0.00934	-0.00166	0.675	0.0142	0.01425
0.755	-0.00933	-0.00152	0.68	0.01448	0.01491
0.76	-0.00955	-0.00176	0.685	0.01458	0.01541
0.765	-0.00986	-0.00223	0.69	0.01445	0.01575
0.77	-0.00991	-0.00299	0.695	0.01414	0.01583
0.775	-0.00932	-0.00367	0.7	0.01385	0.01597
0.78	-0.00846	-0.00417	0.705	0.01365	0.01611
0.785	-0.00746	-0.00442	0.71	0.01382	0.01632
0.79	-0.00684	-0.00486	0.715	0.01421	0.01644
0.795	-0.00656	-0.00522	0.72	0.01491	0.01646
0.8	-0.00686	-0.00545	0.725	0.01554	0.0164
0.805	-0.00726	-0.00523	0.73	0.01605	0.0166
0.81	-0.00791	-0.00473	0.735	0.01616	0.01711
0.815	-0.0089	-0.00398	0.74	0.0161	0.01788
0.82	-0.01024	-0.00349	0.745	0.01583	0.0184
0.825	-0.01145	-0.00334	0.75	0.0157	0.01867
0.83	-0.0125	-0.00375	0.755	0.01594	0.01828
0.835	-0.01253	-0.00439	0.76	0.01666	0.01741
0.84	-0.01189	-0.00501	0.765	0.01797	0.01637
0.845	-0.01086	-0.00534	0.77	0.02007	0.0157
0.85	-0.00989	-0.00542	0.775	0.02322	0.01524
0.855	-0.00905	-0.00529	0.78	0.0259	0.01516
0.86	-0.00897	-0.0051	0.785	0.02751	0.01535
0.865	-0.00898	-0.00491	0.79	0.02788	0.01619
0.87	-0.00888	-0.00477	0.795	0.02692	0.01722
0.875	-0.00867	-0.00473	0.8	0.02475	0.01819
0.88	-0.00868	-0.00487	0.805	0.02271	0.01893
0.885	-0.00879	-0.0051	0.81	0.02136	0.01945
0.89	-0.00891	-0.00534	0.815	0.02064	0.01945
0.895	-0.00903	-0.00569	0.82	0.02046	0.01928
0.9	-0.00963	-0.00606	0.825	0.02043	0.01903
0.905	-0.01051	-0.00634	0.83	0.02052	0.01849
0.91	-0.01195	-0.00651	0.835	0.0207	0.01782
0.915	-0.01351	-0.00626	0.84	0.02086	0.01684
0.92	-0.01485	-0.00564	0.845	0.02096	0.01593
0.925	-0.01544	-0.00454	0.85	0.021	0.01533
0.93	-0.0152	-0.00342	0.855	0.0214	0.01551
0.935	-0.01377	-0.00275	0.86	0.02218	0.01598
0.94	-0.01192	-0.00281	0.865	0.02352	0.01656
0.945	-0.01005	-0.00364	0.87	0.02494	0.01678
0.95	-0.0084	-0.00486	0.875	0.02606	0.01666
0.955	-0.00707	-0.00599	0.88	0.02636	0.01613
0.96	-0.00627	-0.00664	0.885	0.0257	0.0156
0.965	-0.00574	-0.00708	0.89	0.02429	0.01521
0.97	-0.00547	-0.0071	0.895	0.02276	0.01512
0.975	-0.00532	-0.00719	0.9	0.02161	0.01519
0.98	-0.00522	-0.00731	0.905	0.021	0.01542
0.985	-0.00519	-0.00748	0.91	0.02076	0.01565
0.99	-0.00547	-0.00761	0.915	0.02066	0.01597
0.995	-0.00623	-0.0082	0.92	0.02036	0.01637
1	-0.00735	-0.00895	0.925	0.01984	0.0169
1.005	-0.00867	-0.01014	0.93	0.01913	0.01735
1.01	-0.01028	-0.01154	0.935	0.0186	0.0177
1.015	-0.01179	-0.01318	0.94	0.01831	0.01792
1.02	-0.01306	-0.01464	0.945	0.01831	0.01836
1.025	-0.0139	-0.01601	0.95	0.0183	0.01892
1.03	-0.01434	-0.01658	0.955	0.01826	0.01982
1.035	-0.01413	-0.01652	0.96	0.01818	0.02052
1.04	-0.01383	-0.01568	0.965	0.01813	0.02076
1.045	-0.0135	-0.01456	0.97	0.01807	0.02015
1.05	-0.01372	-0.01364	0.975	0.01804	0.01902
1.055	-0.01423	-0.01327	0.98	0.01802	0.01751
1.06	-0.01512	-0.01312	0.985	0.01803	0.01623
1.065	-0.01598	-0.01311	0.99	0.018	0.01535
1.07	-0.01689	-0.01273	0.995	0.01808	0.015
1.075	-0.01746	-0.01183	1	0.01837	0.01499
1.08	-0.01782	-0.0107	1.005	0.01888	0.01509
1.085	-0.01791	-0.00969	1.01	0.01943	0.0152
1.09	-0.01765	-0.00907	1.015	0.02003	0.0153
1.095	-0.01701	-0.00874	1.02	0.02045	0.01536
1.1	-0.01663	-0.00864	1.025	0.02052	0.01537
1.105	-0.01662	-0.00849	1.03	0.02021	0.01534
1.11	-0.01694	-0.00837	1.035	0.01956	0.0154
1.115	-0.01735	-0.00814	1.04	0.01862	0.01566
1.12	-0.01789	-0.00807	1.045	0.0175	0.01603
1.125	-0.01818	-0.00814	1.05	0.01659	0.01649
1.13	-0.01847	-0.00852	1.055	0.01601	0.01686
1.135	-0.01866	-0.00907	1.06	0.01591	0.0171
1.14	-0.01895	-0.00978	1.065	0.0161	0.01711
1.145	-0.01909	-0.01046	1.07	0.01664	0.017
1.15	-0.01888	-0.01118	1.075	0.01719	0.01679
1.155	-0.0184	-0.0117	1.08	0.01765	0.01672
1.16	-0.01801	-0.01195	1.085	0.01809	0.0168
1.165	-0.01775	-0.01176	1.09	0.01864	0.01708
1.17	-0.01751	-0.01135	1.095	0.01937	0.01738
1.175	-0.01728	-0.01092	1.1	0.02011	0.01757
1.18	-0.01716	-0.01102	1.105	0.02071	0.01748
1.185	-0.01707	-0.01165	1.11	0.02103	0.01725
1.19	-0.01739	-0.01298	1.115	0.02093	0.0169
1.195	-0.01806	-0.01451	1.12	0.02055	0.01669
1.2	-0.01938	-0.01593	1.125	0.02037	0.01676
1.205	-0.02079	-0.01691	1.13	0.0205	0.01713
1.21	-0.02211	-0.01765	1.135	0.02087	0.01755
1.215	-0.02293	-0.01804	1.14	0.02143	0.01809
1.22	-0.02342	-0.01831	1.145	0.02214	0.01864
1.225	-0.02343	-0.01861	1.15	0.02294	0.01943
1.23	-0.02358	-0.01905	1.155	0.0239	0.02025
1.235	-0.02394	-0.01964	1.16	0.02477	0.02142
1.24	-0.02496	-0.02015	1.165	0.02532	0.0226
1.245	-0.02632	-0.02045	1.17	0.02541	0.02391
1.25	-0.0281	-0.02047	1.175	0.02505	0.02478
1.255	-0.02966	-0.02031	1.18	0.02437	0.02514
1.26	-0.03087	-0.01997	1.185	0.02384	0.02496
1.265	-0.03103	-0.01969	1.19	0.02386	0.02469
1.27	-0.03059	-0.01962	1.195	0.02445	0.02439
1.275	-0.02902	-0.01969	1.2	0.02578	0.02451
1.28	-0.027	-0.01954	1.205	0.02727	0.02537
1.285	-0.02487	-0.01913	1.21	0.02869	0.02666
1.29	-0.02301	-0.01846	1.215	0.02999	0.02809
1.295	-0.02114	-0.01794	1.22	0.03132	0.02937
1.3	-0.02003	-0.01756	1.225	0.03233	0.0303
1.305	-0.01959	-0.01738	1.23	0.03348	0.03059
1.31	-0.01949	-0.01705	1.235	0.03434	0.03051
1.315	-0.01933	-0.01677	1.24	0.03476	0.03015
1.32	-0.01928	-0.01616	1.245	0.03427	0.0301
1.325	-0.01888	-0.01545	1.25	0.03329	0.03051
1.33	-0.01829	-0.01471	1.255	0.0319	0.032
1.335	-0.01757	-0.01433	1.26	0.03071	0.03366
1.34	-0.01688	-0.01414	1.265	0.02994	0.03527
1.345	-0.01586	-0.01415	1.27	0.02983	0.03641
1.35	-0.0147	-0.01413	1.275	0.03014	0.03711
1.355	-0.01306	-0.01406	1.28	0.03075	0.03699
1.36	-0.01128	-0.01372	1.285	0.03156	0.03688
1.365	-0.00957	-0.01309	1.29	0.03259	0.03704
1.37	-0.00814	-0.01218	1.295	0.03461	0.03771
1.375	-0.00691	-0.01114	1.3	0.03677	0.03863
1.38	-0.00594	-0.01017	1.305	0.03961	0.03973
1.385	-0.00517	-0.00942	1.31	0.04243	0.04091
1.39	-0.00483	-0.0089	1.315	0.04475	0.04241
1.395	-0.00479	-0.00841	1.32	0.04583	0.0438
1.4	-0.00472	-0.00776	1.325	0.04645	0.04544
1.405	-0.00435	-0.00634	1.33	0.04619	0.04716
1.41	-0.00393	-0.00456	1.335	0.04568	0.04909
1.415	-0.0036	-0.00216	1.34	0.04529	0.05069
1.42	-0.00405	0.000356266	1.345	0.045	0.05238
1.425	-0.00489	0.00292	1.35	0.04492	0.05377
1.43	-0.00594	0.00485	1.355	0.04509	0.05525
1.435	-0.00583	0.00651	1.36	0.04551	0.05664
1.44	-0.00475	0.00769	1.365	0.04631	0.05821
1.445	-0.00298	0.0089	1.37	0.04791	0.05972
1.45	-0.00128	0.00994	1.375	0.04982	0.06154
1.455	0.000352316	0.01122	1.38	0.05212	0.06344
1.46	0.00146	0.01268	1.385	0.05436	0.06565
1.465	0.00259	0.01433	1.39	0.05662	0.06779
1.47	0.00403	0.01569	1.395	0.05842	0.06976
1.475	0.00581	0.01685	1.4	0.0601	0.07132
1.48	0.00751	0.01756	1.405	0.0613	0.07271
1.485	0.00871	0.01815	1.41	0.063	0.07408
1.49	0.00947	0.0186	1.415	0.06523	0.07563
1.495	0.01032	0.01941	1.42	0.068	0.07769
1.5	0.01164	0.02041	1.425	0.07135	0.07996
1.505	0.01306	0.02152	1.43	0.07491	0.08259
1.51	0.01448	0.02228	1.435	0.07773	0.08502
1.515	0.01578	0.02269	1.44	0.07958	0.08761
1.52	0.0167	0.02263	1.445	0.0806	0.08983
1.525	0.01701	0.02252	1.45	0.08093	0.09217
1.53	0.0171	0.02247	1.455	0.08173	0.09414
1.535	0.01718	0.02283	1.46	0.08316	0.09631
1.54	0.01735	0.02355	1.465	0.08536	0.09812
1.545	0.01765	0.02459	1.47	0.08805	0.09987
1.55	0.01773	0.02567	1.475	0.09104	0.10128
1.555	0.01759	0.02684	1.48	0.0935	0.1027
1.56	0.01689	0.02813	1.485	0.09591	0.10391
1.565	0.01604	0.02967	1.49	0.09767	0.10566
1.57	0.01527	0.03131	1.495	0.09882	0.10752
1.575	0.01512	0.03294	1.5	0.09963	0.10995
1.58	0.01538	0.0344	1.505	0.10056	0.11258
1.585	0.01617	0.03537	1.51	0.10122	0.11513
1.59	0.01711	0.03578	1.515	0.10245	0.117
1.595	0.01818	0.03574	1.52	0.10403	0.11871
1.6	0.01893	0.03572	1.525	0.10592	0.12012
1.605	0.01971	0.03583	1.53	0.10748	0.12146
1.61	0.0206	0.03643	1.535	0.1091	0.12312
1.615	0.02152	0.03731	1.54	0.11042	0.12505
1.62	0.02206	0.03852	1.545	0.11215	0.12744
1.625	0.02255	0.0397	1.55	0.11412	0.12961
1.63	0.02296	0.04089	1.555	0.11682	0.13157
1.635	0.02362	0.04171	1.56	0.11979	0.13301
1.64	0.02416	0.04231	1.565	0.12279	0.13424
1.645	0.02424	0.04262	1.57	0.12542	0.13502
1.65	0.0241	0.04286	1.575	0.12769	0.13576
1.655	0.02386	0.04286	1.58	0.12937	0.13662
1.66	0.02405	0.04283	1.585	0.13076	0.13792
1.665	0.02481	0.04289	1.59	0.13217	0.13968
1.67	0.02684	0.04325	1.595	0.13389	0.14195
1.675	0.02928	0.04379	1.6	0.1356	0.14467
1.68	0.03172	0.04474	1.605	0.13755	0.14777
1.685	0.03347	0.04621	1.61	0.13934	0.15077
1.69	0.03517	0.04787	1.615	0.14102	0.15318
1.695	0.03638	0.04915	1.62	0.14219	0.15494
1.7	0.03737	0.0499	1.625	0.14313	0.15668
1.705	0.03834	0.05033	1.63	0.14355	0.15808
1.71	0.03952	0.05074	1.635	0.14422	0.15908
1.715	0.04072	0.05115	1.64	0.14527	0.1595
1.72	0.04205	0.05162	1.645	0.14785	0.15963
1.725	0.04368	0.0523	1.65	0.15117	0.15902
1.73	0.04532	0.053	1.655	0.15438	0.158
1.735	0.04677	0.05369	1.66	0.15612	0.15704
1.74	0.04782	0.05427	1.665	0.1568	0.15695
1.745	0.04853	0.0548	1.67	0.15571	0.1575
1.75	0.04895	0.05527	1.675	0.15386	0.15887
1.755	0.04971	0.05563	1.68	0.1522	0.16041
1.76	0.05086	0.05575	1.685	0.1518	0.16188
1.765	0.05226	0.05615	1.69	0.15208	0.16294
1.77	0.05371	0.05689	1.695	0.15306	0.16369
1.775	0.05501	0.05798	1.7	0.15446	0.16396
1.78	0.0556	0.05918	1.705	0.15651	0.16441
1.785	0.05553	0.06045	1.71	0.15874	0.16521
1.79	0.0555	0.06151	1.715	0.16135	0.16636
1.795	0.05573	0.06236	1.72	0.16399	0.16784
1.8	0.05694	0.06301	1.725	0.16691	0.16949
1.805	0.05872	0.06365	1.73	0.16964	0.17125
1.81	0.06093	0.06387	1.735	0.17284	0.17293
1.815	0.06274	0.06359	1.74	0.17564	0.17466
1.82	0.06424	0.06279	1.745	0.17762	0.17615
1.825	0.06491	0.06187	1.75	0.17827	0.1777
1.83	0.06536	0.06099	1.755	0.17813	0.17907
1.835	0.06552	0.06067	1.76	0.17701	0.18057
1.84	0.0657	0.06085	1.765	0.17568	0.18184
1.845	0.06599	0.06187	1.77	0.17461	0.18333
1.85	0.06645	0.06325	1.775	0.17429	0.18461
1.855	0.06682	0.06486	1.78	0.17444	0.18582
1.86	0.06709	0.06629	1.785	0.17496	0.18668
1.865	0.0672	0.06777	1.79	0.17564	0.18755
1.87	0.0672	0.06902	1.795	0.17666	0.18812
1.875	0.06704	0.07014	1.8	0.17801	0.18849
1.88	0.06642	0.07102	1.805	0.18	0.18865
1.885	0.06542	0.0717	1.81	0.18215	0.18883
1.89	0.06308	0.07217	1.815	0.1842	0.18901
1.895	0.06017	0.07242	1.82	0.1858	0.18938
1.9	0.05715	0.07254	1.825	0.18678	0.19021
1.905	0.05502	0.07258	1.83	0.18698	0.19274
1.91	0.05385	0.07262	1.835	0.18715	0.19658
1.915	0.05414	0.07256	1.84	0.18771	0.20142
1.92	0.05477	0.07234	1.845	0.1891	0.20625
1.925	0.05559	0.07185	1.85	0.19102	0.20955
1.93	0.05646	0.07134	1.855	0.19347	0.21056
1.935	0.05732	0.07122	1.86	0.19585	0.20965
1.94	0.05891	0.07172	1.865	0.1986	0.20754
1.945	0.06103	0.07296	1.87	0.20092	0.20511
1.95	0.06403	0.075	1.875	0.20286	0.20403
1.955	0.06698	0.0773	1.88	0.20409	0.2042
1.96	0.06963	0.07954	1.885	0.20522	0.20565
1.965	0.07145	0.08145	1.89	0.20587	0.20775
1.97	0.07272	0.08302	1.895	0.20682	0.21018
1.975	0.07292	0.08417	1.9	0.20792	0.2126
1.98	0.07273	0.08523	1.905	0.20925	0.21471
1.985	0.07227	0.08617	1.91	0.21044	0.21623
1.99	0.0719	0.08781	1.915	0.21176	0.21719
1.995	0.07192	0.08981	1.92	0.21274	0.21784
2	0.07236	0.09262	1.925	0.21466	0.21817
2.005	0.07295	0.09548	1.93	0.21668	0.21779
2.01	0.07373	0.09837	1.935	0.21854	0.21713
2.015	0.07448	0.10028	1.94	0.21972	0.21642
2.02	0.07515	0.10153	1.945	0.22056	0.21589
2.025	0.07554	0.10186	1.95	0.22057	0.21558
2.03	0.0759	0.1022	1.955	0.22126	0.21607
2.035	0.07652	0.10246	1.96	0.22254	0.21706
2.04	0.07738	0.10279	1.965	0.22489	0.21869
2.045	0.07876	0.10294	1.97	0.22738	0.22047
2.05	0.0804	0.10254	1.975	0.2297	0.22288
2.055	0.08212	0.10159	1.98	0.23132	0.22545
2.06	0.08372	0.10041	1.985	0.23314	0.22827
2.065	0.08518	0.09963	1.99	0.2346	0.23064
2.07	0.08639	0.09979	1.995	0.23689	0.23316
2.075	0.08759	0.10134	2	0.23918	0.23549
2.08	0.08937	0.10312	2.005	0.24119	0.23808
2.085	0.09112	0.10453	2.01	0.24231	0.24102
2.09	0.09308	0.10496	2.015	0.24308	0.24428
2.095	0.09475	0.10482	2.02	0.24328	0.24755
2.1	0.09633	0.10413	2.025	0.24389	0.25029
2.105	0.0973	0.10424	2.03	0.24501	0.25209
2.11	0.0986	0.10491	2.035	0.24674	0.25286
2.115	0.09983	0.10603	2.04	0.24867	0.2533
2.12	0.10128	0.10679	2.045	0.25061	0.25355
2.125	0.10297	0.10739	2.05	0.25216	0.25472
2.13	0.10489	0.10758	2.055	0.25338	0.25648
2.135	0.10649	0.10842	2.06	0.25427	0.25868
2.14	0.10787	0.10956	2.065	0.25497	0.2606
2.145	0.10891	0.11087	2.07	0.2554	0.26242
2.15	0.10935	0.11208	2.075	0.25569	0.26379
2.155	0.1095	0.11337	2.08	0.25578	0.26524
2.16	0.10967	0.1142	2.085	0.25573	0.26672
2.165	0.11015	0.11563	2.09	0.25593	0.26853
2.17	0.11081	0.11733	2.095	0.2567	0.27038
2.175	0.11155	0.11927	2.1	0.25833	0.27185
2.18	0.11213	0.12102	2.105	0.26066	0.27297
2.185	0.11253	0.12269	2.11	0.26331	0.27399
2.19	0.11289	0.12379	2.115	0.26603	0.27496
2.195	0.11337	0.12482	2.12	0.26848	0.27609
2.2	0.11411	0.1257	2.125	0.2704	0.27722
2.205	0.11476	0.12636	2.13	0.27182	0.27872
2.21	0.1147	0.1267	2.135	0.2731	0.28013
2.215	0.11364	0.12698	2.14	0.27404	0.28165
2.22	0.11173	0.12724	2.145	0.27464	0.28288
2.225	0.10977	0.12762	2.15	0.27495	0.28462
2.23	0.10851	0.12817	2.155	0.27543	0.28622
2.235	0.10852	0.12898	2.16	0.27605	0.28828
2.24	0.11	0.12998	2.165	0.27758	0.28995
2.245	0.11279	0.13138	2.17	0.27969	0.29134
2.25	0.11602	0.13307	2.175	0.2824	0.29208
2.255	0.11919	0.13508	2.18	0.28504	0.29287
2.26	0.12173	0.13718	2.185	0.28783	0.29328
2.265	0.12339	0.1391	2.19	0.29009	0.29406
2.27	0.12448	0.14054	2.195	0.29258	0.29531
2.275	0.1252	0.14145	2.2	0.29475	0.29752
2.28	0.12605	0.14218	2.205	0.29665	0.30035
2.285	0.12703	0.14286	2.21	0.2973	0.30419
2.29	0.12845	0.14422	2.215	0.29721	0.30861
2.295	0.13001	0.14572	2.22	0.29623	0.3128
2.3	0.13175	0.14713	2.225	0.29557	0.31577
2.305	0.13316	0.14811	2.23	0.29567	0.31698
2.31	0.13459	0.14902	2.235	0.29781	0.3166
2.315	0.13572	0.14948	2.24	0.30086	0.31521
2.32	0.13658	0.15046	2.245	0.30442	0.31432
2.325	0.13695	0.15168	2.25	0.30695	0.31414
2.33	0.13698	0.1531	2.255	0.30874	0.31596
2.335	0.13683	0.15433	2.26	0.30935	0.31847
2.34	0.13711	0.15531	2.265	0.30958	0.32105
2.345	0.1379	0.15568	2.27	0.30973	0.3227
2.35	0.13979	0.15609	2.275	0.31069	0.32376
2.355	0.14188	0.15657	2.28	0.3121	0.32353
2.36	0.14393	0.15728	2.285	0.31414	0.32359
2.365	0.14525	0.15809	2.29	0.31631	0.32431
2.37	0.14592	0.15901	2.295	0.31854	0.32595
2.375	0.14523	0.15991	2.3	0.32042	0.32791
2.38	0.14425	0.16084	2.305	0.32183	0.32994
2.385	0.14332	0.16185	2.31	0.3224	0.33134
2.39	0.14305	0.16291	2.315	0.32263	0.33235
2.395	0.1432	0.16419	2.32	0.32272	0.33337
2.4	0.14414	0.16549	2.325	0.32324	0.33545
2.405	0.14536	0.16701	2.33	0.32416	0.33809
2.41	0.14667	0.16838	2.335	0.32549	0.34184
2.415	0.1475	0.16985	2.34	0.32683	0.34525
2.42	0.14806	0.17112	2.345	0.32808	0.3478
2.425	0.14844	0.17269	2.35	0.32908	0.34882
2.43	0.14913	0.17405	2.355	0.33025	0.34928
2.435	0.1503	0.17548	2.36	0.33183	0.34899
2.44	0.1524	0.17659	2.365	0.33408	0.34966
2.445	0.15514	0.17768	2.37	0.33642	0.35085
2.45	0.15866	0.17833	2.375	0.339	0.3524
2.455	0.16209	0.17905	2.38	0.34135	0.35381
2.46	0.16543	0.17973	2.385	0.34313	0.35546
2.465	0.16805	0.18071	2.39	0.34408	0.35697
2.47	0.1702	0.18176	2.395	0.34474	0.35923
2.475	0.17103	0.18315	2.4	0.34512	0.36196
2.48	0.17111	0.18461	2.405	0.34583	0.36471
2.485	0.1699	0.1862	2.41	0.34691	0.36652
2.49	0.1683	0.18762	2.415	0.34873	0.36689
2.495	0.16664	0.18894	2.42	0.35135	0.36595
2.5	0.16643	0.19005	2.425	0.35509	0.36429
2.505	0.16768	0.19087	2.43	0.35859	0.36313
2.51	0.17045	0.19123	2.435	0.36147	0.36294
2.515	0.17381	0.19074	2.44	0.36321	0.36502
2.52	0.17741	0.18979	2.445	0.36428	0.36797
2.525	0.18013	0.18863	2.45	0.36432	0.3734
2.53	0.18196	0.1877	2.455	0.36456	0.3789
2.535	0.18321	0.18804	2.46	0.36607	0.38466
2.54	0.18453	0.19001	2.465	0.3689	0.38924
2.545	0.18591	0.19314	2.47	0.37208	0.39426
2.55	0.18771	0.19671	2.475	0.37491	0.3975
2.555	0.18937	0.20018	2.48	0.377	0.40113
2.56	0.19077	0.20276	2.485	0.37815	0.40414
2.565	0.19192	0.20458	2.49	0.37877	0.40678
2.57	0.19304	0.20598	2.495	0.37925	0.40798
2.575	0.19398	0.20716	2.5	0.37994	0.40788
2.58	0.19521	0.20821	2.505	0.38129	0.40653
2.585	0.19684	0.20856	2.51	0.38293	0.40506
2.59	0.19922	0.20828	2.515	0.38566	0.40387
2.595	0.2018	0.20723	2.52	0.38883	0.40349
2.6	0.20446	0.20601	2.525	0.39186	0.40463
2.605	0.20708	0.20488	2.53	0.39424	0.40727
2.61	0.21026	0.20458	2.535	0.39631	0.41125
2.615	0.213	0.2048	2.54	0.39783	0.41583
2.62	0.21611	0.20581	2.545	0.39914	0.42249
2.625	0.21885	0.20726	2.55	0.39963	0.43015
2.63	0.22153	0.20976	2.555	0.39921	0.43929
2.635	0.22326	0.21247	2.56	0.39742	0.44779
2.64	0.22455	0.21545	2.565	0.39461	0.45646
2.645	0.22545	0.21814	2.57	0.39139	0.46287
2.65	0.22698	0.22095	2.575	0.38922	0.46756
2.655	0.22946	0.2232	2.58	0.3882	0.46974
2.66	0.23305	0.22558	2.585	0.38835	0.47133
2.665	0.23727	0.22794	2.59	0.38858	0.47226
2.67	0.24135	0.23027	2.595	0.3887	0.47362
2.675	0.24464	0.23193	2.6	0.38902	0.47463
2.68	0.24664	0.23263	2.605	0.38981	0.47438
2.685	0.24747	0.2326	2.61	0.39122	0.47139
2.69	0.24782	0.23221	2.615	0.39304	0.46675
2.695	0.24825	0.23201	2.62	0.39533	0.46063
2.7	0.24984	0.23209	2.625	0.39791	0.45494
2.705	0.25239	0.23297	2.63	0.40107	0.45071
2.71	0.25598	0.23431	2.635	0.40413	0.44966
2.715	0.25949	0.23655	2.64	0.40715	0.45023
2.72	0.26317	0.23882	2.645	0.40967	0.45197
2.725	0.26622	0.24095	2.65	0.41235	0.45341
2.73	0.26906	0.242	2.655	0.41473	0.45461
2.735	0.2715	0.24241	2.66	0.419	0.45544
2.74	0.27411	0.24187	2.665	0.42366	0.45664
2.745	0.2762	0.24179	2.67	0.42872	0.45786
2.75	0.27781	0.24236	2.675	0.43275	0.45974
2.755	0.27904	0.24461	2.68	0.43547	0.46203
2.76	0.27981	0.24752	2.685	0.43511	0.46586
2.765	0.28027	0.25054	2.69	0.43355	0.47028
2.77	0.28053	0.25271	2.695	0.43157	0.47543
2.775	0.28104	0.25437	2.7	0.42968	0.47984
2.78	0.2816	0.25555	2.705	0.428	0.48285
2.785	0.28301	0.25708	2.71	0.42715	0.4833
2.79	0.28515	0.25909	2.715	0.42736	0.48161
2.795	0.28885	0.26144	2.72	0.42836	0.47869
2.8	0.29296	0.26369	2.725	0.42963	0.47608
2.805	0.29751	0.26501	2.73	0.43129	0.47485
2.81	0.30143	0.26547	2.735	0.43302	0.47477
2.815	0.30444	0.26535	2.74	0.43516	0.47692
2.82	0.30501	0.26537	2.745	0.43715	0.47996
2.825	0.30425	0.26602	2.75	0.44003	0.48472
2.83	0.30244	0.26741	2.755	0.44293	0.48913
2.835	0.30063	0.26939	2.76	0.4456	0.49286
2.84	0.29938	0.27203	2.765	0.44722	0.49512
2.845	0.29997	0.27439	2.77	0.44842	0.49708
2.85	0.30146	0.27592	2.775	0.4486	0.4975
2.855	0.30449	0.27681	2.78	0.44852	0.49785
2.86	0.30805	0.27713	2.785	0.44856	0.49856
2.865	0.31255	0.27664	2.79	0.44914	0.50032
2.87	0.31691	0.27619	2.795	0.44988	0.50221
2.875	0.32167	0.27629	2.8	0.45085	0.50429
2.88	0.32568	0.27738	2.805	0.45197	0.50617
2.885	0.32922	0.27898	2.81	0.45362	0.50749
2.89	0.33162	0.2812	2.815	0.45529	0.50788
2.895	0.33339	0.2836	2.82	0.45777	0.50787
2.9	0.33466	0.28632	2.825	0.46044	0.50747
2.905	0.33617	0.2886	2.83	0.46365	0.50667
2.91	0.33791	0.29085	2.835	0.46643	0.50597
2.915	0.34001	0.2927	2.84	0.46854	0.50504
2.92	0.34211	0.29444	2.845	0.46887	0.50406
2.925	0.34454	0.29562	2.85	0.46808	0.50319
2.93	0.34694	0.2972	2.855	0.46643	0.50318
2.935	0.35038	0.29866	2.86	0.46465	0.50352
2.94	0.35421	0.30026	2.865	0.46327	0.50403
2.945	0.35901	0.30161	2.87	0.46274	0.50446
2.95	0.36321	0.30284	2.875	0.46291	0.50517
2.955	0.3664	0.30363	2.88	0.46333	0.50582
2.96	0.36783	0.30494	2.885	0.46389	0.50656
2.965	0.36886	0.30672	2.89	0.46479	0.50746
2.97	0.36944	0.3091	2.895	0.46642	0.50926
2.975	0.371	0.31175	2.9	0.46913	0.51179
2.98	0.37782	0.3144	2.905	0.47223	0.51519
2.985	0.41882	0.31679	2.91	0.47584	0.51856
2.99	0.4265	0.32029	2.915	0.47921	0.52135
2.995	0.46062	0.32304	2.92	0.48244	0.52304
3	0.40791	0.32987	2.925	0.48515	0.52392
			2.93	0.48848	0.52429
			2.935	0.4915	0.52573
			2.94	0.49444	0.52805
			2.945	0.49685	0.53117
			2.95	0.49944	0.53408
			2.955	0.50155	0.53644
			2.96	0.504	0.53786
			2.965	0.5063	0.53905
			2.97	0.50801	0.53969
			2.975	0.50847	0.54049
			2.98	0.50804	0.54136
			2.985	0.50559	0.54211
			2.99	0.52623	0.54282
			2.995
			3
