# Supplementary material for: Switching on and off the spin polarization of the conduction band in antiferromagnetic bilayer transistors
Source: Nat Nanotechnol. 2025 Mar 11;20(5):609–16. doi: 10.1038/s41565-025-01872-w (PMC12095049; doi:10.1038/s41565-025-01872-w)
Supplement: Supplementary file 6 — Source data Fig. 5. [file 41565_2025_1872_MOESM6_ESM.xlsx]

## Sheet: Fig.5a
𝜇0 H⊥ (T)	down_MG(%) at ne=1.3E11	down_MG(%) at ne=1.6E12	down_MG(%) at ne=3.1E12	down_MG(%) at ne=4.5E12	down_MG(%) at ne=ne6.0E12	down_MG(%) at ne=7.5E12	down_MG(%) at ne=8.9E12	down_MG(%) at ne=81E13	𝜇0 H⊥ (T)	up_MG(%) at ne=1.3E11	up_MG(%) at ne=1.6E12	up_MG(%) at ne=3.1E12	up_MG(%) at ne=4.5E12	up_MG(%) at ne=ne6.0E12	up_MG(%) at ne=7.5E12	up_MG(%) at ne=8.9E12	up_MG(%) at ne=81E13
-1	0.04866	0.09155	0.12691	0.15879	0.18125	0.20018	0.22528	0.23896	-1	0.04938	0.09171	0.12545	0.16034	0.18251	0.20594	0.22496	0.23649
-0.995	0.04826	0.09061	0.12582	0.1577	0.17996	0.19891	0.22551	0.23814	-0.995	0.04866	0.09097	0.12449	0.15917	0.18121	0.20453	0.22254	0.23259
-0.99	0.04773	0.08971	0.12468	0.15655	0.17871	0.19757	0.22438	0.23729	-0.99	0.04786	0.09017	0.12359	0.15797	0.17989	0.20303	0.21919	0.231
-0.985	0.04714	0.08878	0.12355	0.15539	0.17748	0.19622	0.22344	0.23627	-0.985	0.04712	0.08937	0.12264	0.15676	0.1786	0.20159	0.21684	0.22891
-0.98	0.04647	0.08787	0.12245	0.15417	0.17628	0.19482	0.22176	0.23518	-0.98	0.0464	0.08855	0.12169	0.15554	0.17726	0.20014	0.21578	0.22775
-0.975	0.04578	0.08692	0.1213	0.15293	0.17513	0.19349	0.22062	0.23376	-0.975	0.04576	0.08772	0.12067	0.15431	0.176	0.19866	0.21277	0.22625
-0.97	0.04503	0.086	0.12009	0.15157	0.17405	0.19222	0.21924	0.23234	-0.97	0.04516	0.0869	0.11959	0.15302	0.17467	0.19729	0.21206	0.22467
-0.965	0.04433	0.08513	0.11897	0.15052	0.17279	0.19085	0.21783	0.23079	-0.965	0.04464	0.08611	0.11849	0.15176	0.17339	0.19584	0.21046	0.22311
-0.96	0.04368	0.08438	0.11788	0.14939	0.17155	0.18951	0.21639	0.22922	-0.96	0.04408	0.08535	0.11742	0.15057	0.17209	0.19447	0.20905	0.22162
-0.955	0.0431	0.08355	0.11685	0.14835	0.17029	0.18821	0.21492	0.22769	-0.955	0.04354	0.08461	0.1164	0.14942	0.17085	0.19302	0.20769	0.22013
-0.95	0.04261	0.08282	0.11581	0.14724	0.16899	0.18685	0.21341	0.22618	-0.95	0.043	0.08388	0.11543	0.14828	0.16958	0.19167	0.20617	0.21854
-0.945	0.04218	0.08209	0.11483	0.14613	0.1676	0.18546	0.2119	0.22454	-0.945	0.04248	0.08312	0.1145	0.14724	0.16838	0.19026	0.20462	0.21695
-0.94	0.04186	0.08136	0.11388	0.14504	0.16636	0.1841	0.21036	0.2229	-0.94	0.042	0.08233	0.11363	0.14618	0.16717	0.18894	0.20312	0.21547
-0.935	0.04157	0.08058	0.11297	0.14388	0.16509	0.18275	0.20882	0.22133	-0.935	0.04159	0.0815	0.11276	0.14511	0.16597	0.18751	0.20157	0.21395
-0.93	0.04122	0.07993	0.11201	0.14271	0.16381	0.18136	0.20729	0.21971	-0.93	0.04123	0.08062	0.11188	0.14394	0.16475	0.18619	0.19996	0.21244
-0.925	0.04084	0.07926	0.11112	0.14162	0.16249	0.18	0.20576	0.218	-0.925	0.04088	0.07977	0.11095	0.14283	0.16354	0.18483	0.19849	0.21107
-0.92	0.04041	0.07863	0.11026	0.14054	0.16124	0.1787	0.20425	0.21634	-0.92	0.04053	0.07897	0.11004	0.14162	0.16226	0.18346	0.19702	0.20963
-0.915	0.03991	0.078	0.1094	0.13944	0.16008	0.17726	0.20276	0.21473	-0.915	0.04014	0.07824	0.10906	0.14046	0.16102	0.18209	0.19551	0.20809
-0.91	0.03938	0.07738	0.10846	0.13834	0.15876	0.1762	0.20128	0.21302	-0.91	0.03971	0.07756	0.10807	0.13926	0.15972	0.18076	0.19405	0.20651
-0.905	0.03886	0.07678	0.10752	0.13719	0.15747	0.17482	0.19981	0.21137	-0.905	0.03923	0.07697	0.10714	0.13809	0.15848	0.17933	0.19262	0.20494
-0.9	0.03833	0.07614	0.10657	0.13605	0.15622	0.1736	0.19834	0.20977	-0.9	0.03872	0.07637	0.10616	0.13689	0.15718	0.17799	0.19115	0.20333
-0.895	0.03782	0.0754	0.10565	0.13486	0.15499	0.17228	0.19686	0.20815	-0.895	0.03818	0.07577	0.10523	0.13577	0.15596	0.17661	0.18965	0.2018
-0.89	0.0374	0.07467	0.1047	0.13362	0.15365	0.17114	0.19537	0.20655	-0.89	0.03764	0.07513	0.10427	0.1346	0.15471	0.17524	0.18821	0.20031
-0.885	0.03701	0.07392	0.1038	0.13244	0.1525	0.16964	0.19387	0.20497	-0.885	0.03711	0.07448	0.10334	0.13347	0.15353	0.17388	0.18683	0.19884
-0.88	0.03669	0.07312	0.10291	0.13133	0.15129	0.16845	0.19235	0.20331	-0.88	0.0366	0.07384	0.10234	0.13232	0.15228	0.17258	0.18547	0.19741
-0.875	0.03643	0.07228	0.10206	0.13023	0.15011	0.16707	0.1908	0.20169	-0.875	0.0361	0.07322	0.10138	0.13124	0.1511	0.1712	0.18415	0.19594
-0.87	0.03615	0.07155	0.10122	0.12923	0.14885	0.16572	0.18924	0.20013	-0.87	0.03564	0.07263	0.10038	0.13016	0.1499	0.16991	0.18275	0.19438
-0.865	0.03582	0.07086	0.10038	0.12817	0.14764	0.1644	0.18767	0.1985	-0.865	0.0352	0.07207	0.09945	0.12909	0.14869	0.16855	0.18133	0.19287
-0.86	0.03542	0.07021	0.09956	0.12713	0.14636	0.16311	0.18609	0.19686	-0.86	0.03478	0.07149	0.09856	0.12804	0.14746	0.16721	0.17994	0.19134
-0.855	0.03496	0.06962	0.0986	0.12604	0.14513	0.16154	0.1845	0.19531	-0.855	0.03438	0.07083	0.09768	0.12704	0.14621	0.16581	0.17853	0.18972
-0.85	0.03444	0.06898	0.09765	0.12492	0.14385	0.16041	0.18292	0.19374	-0.85	0.034	0.07013	0.09689	0.126	0.14498	0.16447	0.177	0.18808
-0.845	0.03392	0.06829	0.09663	0.12381	0.14261	0.15904	0.18135	0.19211	-0.845	0.03362	0.06933	0.0961	0.12492	0.14374	0.16309	0.17561	0.18658
-0.84	0.03345	0.06754	0.09564	0.12274	0.14147	0.1578	0.17979	0.19048	-0.84	0.03327	0.06854	0.09534	0.12386	0.1425	0.16173	0.17431	0.18502
-0.835	0.03303	0.06672	0.09462	0.12169	0.14046	0.15648	0.17825	0.18885	-0.835	0.0329	0.06773	0.09453	0.12275	0.14128	0.16036	0.17287	0.1835
-0.83	0.03268	0.06583	0.09393	0.12067	0.13924	0.15551	0.17674	0.18709	-0.83	0.03256	0.06697	0.09372	0.12165	0.14009	0.15907	0.17128	0.182
-0.825	0.03234	0.06505	0.09296	0.11971	0.13786	0.1542	0.17525	0.18538	-0.825	0.0322	0.06623	0.09282	0.12053	0.13889	0.15778	0.16987	0.1804
-0.82	0.03202	0.06429	0.09204	0.11867	0.13667	0.15305	0.17377	0.18369	-0.82	0.03183	0.0656	0.09189	0.11944	0.13771	0.15646	0.16848	0.17882
-0.815	0.03166	0.06357	0.09118	0.11766	0.13538	0.15179	0.17231	0.18198	-0.815	0.0314	0.06492	0.09088	0.11836	0.13651	0.15514	0.16694	0.1773
-0.81	0.03128	0.06287	0.09035	0.11662	0.13398	0.15057	0.17085	0.18035	-0.81	0.03097	0.06422	0.08985	0.11731	0.13532	0.15383	0.16537	0.17571
-0.805	0.03084	0.06225	0.08936	0.11557	0.13281	0.14928	0.16939	0.17884	-0.805	0.03048	0.06347	0.08879	0.11624	0.13413	0.15243	0.16404	0.17424
-0.8	0.03039	0.0617	0.08861	0.11449	0.13181	0.14795	0.16793	0.17722	-0.8	0.02997	0.06264	0.08774	0.11519	0.1329	0.15102	0.16252	0.17317
-0.795	0.0299	0.0612	0.08785	0.11345	0.13068	0.14659	0.16647	0.17559	-0.795	0.02944	0.06172	0.08674	0.11414	0.13164	0.14962	0.16115	0.1715
-0.79	0.02957	0.06079	0.08701	0.1124	0.12972	0.14525	0.16501	0.17403	-0.79	0.02896	0.06079	0.0858	0.1131	0.1304	0.1483	0.16068	0.16984
-0.785	0.02892	0.06044	0.0862	0.11133	0.12851	0.14393	0.16353	0.17247	-0.785	0.02851	0.0599	0.08487	0.11207	0.12921	0.14695	0.15864	0.1684
-0.78	0.02844	0.06013	0.08536	0.11023	0.12724	0.14264	0.16205	0.17084	-0.78	0.02815	0.05909	0.08403	0.11101	0.12797	0.14563	0.15717	0.1668
-0.775	0.02793	0.05982	0.08451	0.10911	0.12617	0.14133	0.16056	0.16924	-0.775	0.02787	0.05838	0.0832	0.10992	0.12679	0.14432	0.15592	0.16489
-0.77	0.02754	0.05949	0.08366	0.10802	0.12504	0.14013	0.15905	0.16772	-0.77	0.02769	0.0578	0.0824	0.10883	0.12563	0.14306	0.15437	0.16353
-0.765	0.02702	0.05914	0.08284	0.10698	0.12377	0.13888	0.15754	0.16615	-0.765	0.02753	0.05729	0.08161	0.10773	0.12447	0.14174	0.15205	0.16218
-0.76	0.02692	0.0587	0.08197	0.10597	0.1228	0.13763	0.15601	0.16452	-0.76	0.02737	0.05682	0.08086	0.1066	0.12329	0.14044	0.15139	0.16064
-0.755	0.02671	0.05819	0.08115	0.10454	0.12183	0.13637	0.15449	0.16294	-0.755	0.02709	0.05634	0.0801	0.10556	0.12217	0.13917	0.15003	0.15916
-0.75	0.02656	0.0576	0.08032	0.10465	0.12069	0.1351	0.15298	0.16141	-0.75	0.02675	0.05579	0.07932	0.10454	0.12101	0.13794	0.14858	0.15765
-0.745	0.02634	0.05697	0.07953	0.10295	0.11958	0.1338	0.15148	0.15983	-0.745	0.02627	0.05515	0.07855	0.10356	0.11985	0.13667	0.14723	0.15614
-0.74	0.02607	0.0563	0.07874	0.10203	0.11842	0.13253	0.15	0.15823	-0.74	0.02575	0.05446	0.07774	0.10261	0.1187	0.13537	0.14583	0.15463
-0.735	0.02573	0.05599	0.07795	0.10099	0.11732	0.13125	0.14852	0.15671	-0.735	0.02522	0.05373	0.07692	0.10167	0.11753	0.13401	0.14438	0.15311
-0.73	0.02532	0.05482	0.07718	0.10043	0.11621	0.12993	0.14707	0.1552	-0.73	0.02477	0.05297	0.07603	0.10071	0.11633	0.1327	0.14294	0.15156
-0.725	0.02493	0.05405	0.07642	0.0984	0.11513	0.12865	0.14563	0.15364	-0.725	0.02436	0.05225	0.07513	0.09971	0.11519	0.13136	0.14155	0.15006
-0.72	0.02456	0.05328	0.0757	0.09813	0.11405	0.12733	0.14427	0.15209	-0.72	0.02405	0.05158	0.0742	0.09869	0.11404	0.12997	0.14013	0.14861
-0.715	0.02425	0.05231	0.07497	0.09709	0.11302	0.12607	0.14289	0.15062	-0.715	0.02375	0.05092	0.07329	0.09763	0.11289	0.12859	0.13869	0.14708
-0.71	0.02393	0.05131	0.07437	0.09616	0.11192	0.12477	0.14144	0.14913	-0.71	0.02345	0.05032	0.07243	0.09658	0.11176	0.12728	0.13731	0.14553
-0.705	0.02363	0.05087	0.07354	0.09519	0.11082	0.12365	0.14002	0.14757	-0.705	0.02311	0.04969	0.0716	0.0955	0.1106	0.12599	0.13601	0.1441
-0.7	0.0233	0.05017	0.07291	0.09423	0.10977	0.12232	0.13864	0.14605	-0.7	0.02268	0.04912	0.07083	0.09448	0.10944	0.12464	0.13467	0.14269
-0.695	0.02295	0.04948	0.07227	0.09329	0.10863	0.12137	0.13716	0.14459	-0.695	0.02221	0.0485	0.07005	0.09344	0.1083	0.12335	0.13328	0.14114
-0.69	0.02259	0.04899	0.07162	0.09227	0.10748	0.12006	0.13576	0.14306	-0.69	0.02174	0.04794	0.06927	0.09241	0.10719	0.12216	0.13205	0.13964
-0.685	0.02224	0.04822	0.0709	0.09129	0.10631	0.11893	0.13444	0.14149	-0.685	0.02129	0.04734	0.06846	0.0914	0.1061	0.12091	0.13105	0.13818
-0.68	0.02193	0.04775	0.07041	0.09033	0.10519	0.11765	0.13298	0.13998	-0.68	0.02092	0.0468	0.06767	0.09045	0.10506	0.11966	0.12949	0.13681
-0.675	0.02162	0.04716	0.06976	0.08935	0.10399	0.11656	0.13154	0.13851	-0.675	0.02065	0.04627	0.06683	0.08949	0.10398	0.11841	0.12806	0.13563
-0.67	0.02136	0.04658	0.06909	0.08842	0.10288	0.1151	0.13012	0.13697	-0.67	0.02043	0.04578	0.06607	0.08859	0.10295	0.1172	0.12677	0.13418
-0.665	0.02112	0.046	0.06836	0.08752	0.10175	0.11394	0.12866	0.13542	-0.665	0.0202	0.04527	0.0653	0.08767	0.10189	0.11594	0.12533	0.13271
-0.66	0.02089	0.04543	0.06763	0.08663	0.10064	0.11266	0.12721	0.13395	-0.66	0.01991	0.04478	0.06457	0.08675	0.10085	0.1147	0.12363	0.13126
-0.655	0.02065	0.04492	0.06689	0.08572	0.0995	0.11139	0.12584	0.13249	-0.655	0.01957	0.04427	0.06389	0.0858	0.09978	0.11345	0.12242	0.12967
-0.65	0.02045	0.04444	0.06615	0.08481	0.09836	0.11013	0.12443	0.13097	-0.65	0.01917	0.04376	0.06328	0.08484	0.09883	0.11224	0.12114	0.12788
-0.645	0.02018	0.04404	0.06539	0.08388	0.09723	0.10896	0.12302	0.12945	-0.645	0.01875	0.04325	0.06259	0.08387	0.09775	0.11104	0.11986	0.12646
-0.64	0.0199	0.04361	0.06464	0.08294	0.09619	0.10767	0.12157	0.12794	-0.64	0.01835	0.04278	0.06185	0.08294	0.09675	0.10987	0.11855	0.12507
-0.635	0.01961	0.04337	0.0639	0.08199	0.09503	0.10646	0.1201	0.12643	-0.635	0.01803	0.0423	0.06114	0.08199	0.09575	0.10869	0.11716	0.12367
-0.63	0.01923	0.04271	0.06317	0.08102	0.0942	0.10524	0.11865	0.12492	-0.63	0.01781	0.0418	0.06039	0.08106	0.09474	0.10747	0.11585	0.12232
-0.625	0.01886	0.04262	0.06238	0.08013	0.09317	0.10403	0.11722	0.12339	-0.625	0.01767	0.04128	0.05964	0.08014	0.09375	0.10628	0.11449	0.1211
-0.62	0.01847	0.04208	0.06159	0.07917	0.0922	0.10291	0.11582	0.12188	-0.62	0.01761	0.04073	0.05889	0.07922	0.09275	0.10511	0.11308	0.11991
-0.615	0.01809	0.04171	0.06085	0.07853	0.09119	0.10169	0.11442	0.12043	-0.615	0.01756	0.04015	0.05816	0.07819	0.0916	0.10383	0.11167	0.11854
-0.61	0.01774	0.04114	0.0601	0.0762	0.09033	0.10061	0.11306	0.11894	-0.61	0.01752	0.03956	0.05742	0.07719	0.09043	0.10252	0.11038	0.11714
-0.605	0.01729	0.04104	0.05934	0.07596	0.08917	0.09947	0.11174	0.11741	-0.605	0.01729	0.03901	0.0567	0.07619	0.08931	0.10137	0.1096	0.11578
-0.6	0.01683	0.04032	0.05859	0.07508	0.08823	0.09831	0.11035	0.11593	-0.6	0.01704	0.03852	0.056	0.07522	0.08811	0.10026	0.10809	0.11432
-0.595	0.0165	0.04004	0.05784	0.07439	0.08722	0.09709	0.10899	0.11451	-0.595	0.01672	0.03808	0.05533	0.07426	0.08701	0.09912	0.10673	0.11282
-0.59	0.01621	0.03961	0.05711	0.07343	0.08617	0.09609	0.10767	0.1131	-0.59	0.01633	0.03765	0.05472	0.07341	0.08601	0.0981	0.10558	0.1115
-0.585	0.016	0.03916	0.05638	0.07418	0.08518	0.09492	0.1063	0.11171	-0.585	0.01589	0.03722	0.05405	0.07256	0.08501	0.09721	0.10436	0.11026
-0.58	0.01609	0.03866	0.05564	0.07289	0.08419	0.09386	0.10488	0.11031	-0.58	0.01562	0.03683	0.0534	0.07172	0.08401	0.09623	0.10261	0.10896
-0.575	0.01632	0.03815	0.05504	0.07219	0.08324	0.09286	0.10347	0.10893	-0.575	0.01536	0.03641	0.05274	0.07085	0.08303	0.09526	0.10162	0.10756
-0.57	0.01659	0.03754	0.05437	0.07135	0.08235	0.09182	0.10208	0.10754	-0.57	0.01518	0.03599	0.05212	0.06998	0.082	0.09425	0.10049	0.10617
-0.565	0.01695	0.03691	0.0537	0.07049	0.08144	0.09093	0.1007	0.10611	-0.565	0.01511	0.03557	0.05149	0.06912	0.08102	0.09324	0.09922	0.10484
-0.56	0.01727	0.03635	0.05314	0.06962	0.08052	0.08986	0.09932	0.10466	-0.56	0.01512	0.03518	0.05089	0.06826	0.07998	0.0922	0.09801	0.10352
-0.555	0.01762	0.03579	0.05263	0.06876	0.07959	0.08878	0.098	0.10322	-0.555	0.0152	0.03477	0.05027	0.06741	0.07893	0.09109	0.09682	0.10212
-0.55	0.01791	0.03527	0.05207	0.06783	0.07866	0.08769	0.09672	0.10177	-0.55	0.01535	0.0344	0.04967	0.06655	0.07788	0.08993	0.09574	0.10072
-0.545	0.01818	0.0349	0.05166	0.06697	0.0777	0.08657	0.09542	0.10028	-0.545	0.01559	0.03405	0.0491	0.06572	0.07687	0.08874	0.09461	0.09941
-0.54	0.01843	0.0346	0.05122	0.06607	0.07682	0.08536	0.09411	0.09883	-0.54	0.01587	0.03377	0.04858	0.0649	0.07586	0.08757	0.09334	0.09806
-0.535	0.01877	0.03433	0.0507	0.0652	0.07592	0.08433	0.09287	0.09746	-0.535	0.01621	0.03356	0.04812	0.0641	0.07489	0.08641	0.09206	0.09663
-0.53	0.01912	0.03411	0.05016	0.06434	0.07507	0.0833	0.09166	0.09612	-0.53	0.01659	0.03341	0.04772	0.06331	0.07394	0.08526	0.09077	0.09529
-0.525	0.01956	0.03393	0.04961	0.06351	0.0742	0.08226	0.09041	0.09478	-0.525	0.01703	0.03329	0.04735	0.06255	0.07301	0.08413	0.08941	0.09403
-0.52	0.02001	0.03377	0.04906	0.0627	0.07323	0.08118	0.08914	0.09344	-0.52	0.01746	0.0332	0.04699	0.06173	0.07212	0.0831	0.088	0.09268
-0.515	0.02051	0.0336	0.04869	0.06192	0.07226	0.08012	0.08795	0.0921	-0.515	0.01801	0.03312	0.04663	0.06096	0.07122	0.08209	0.08677	0.09132
-0.51	0.02099	0.03344	0.04813	0.06115	0.07129	0.07907	0.08674	0.09072	-0.51	0.01864	0.03306	0.04624	0.06019	0.07032	0.08106	0.08557	0.09003
-0.505	0.02148	0.0333	0.04768	0.0604	0.07035	0.07806	0.08547	0.08932	-0.505	0.0194	0.03301	0.04584	0.05944	0.06942	0.08005	0.08434	0.08874
-0.5	0.02203	0.03321	0.04724	0.05971	0.06947	0.07705	0.08424	0.08798	-0.5	0.0203	0.033	0.0454	0.05872	0.06851	0.0791	0.08312	0.08741
-0.495	0.02272	0.03311	0.04684	0.05901	0.0686	0.07612	0.08307	0.08668	-0.495	0.02137	0.03306	0.04497	0.05808	0.06766	0.07817	0.08194	0.08611
-0.49	0.02355	0.03317	0.04631	0.05848	0.06754	0.07518	0.08186	0.08526	-0.49	0.02254	0.0332	0.04456	0.05744	0.06679	0.07724	0.08076	0.08485
-0.485	0.0245	0.03329	0.046	0.05774	0.06679	0.07425	0.08059	0.08388	-0.485	0.02383	0.03341	0.04418	0.05683	0.06601	0.07635	0.07962	0.08357
-0.48	0.02557	0.03347	0.04564	0.05709	0.06599	0.07329	0.07937	0.08262	-0.48	0.02515	0.03371	0.04383	0.05624	0.06521	0.07549	0.07849	0.0824
-0.475	0.02675	0.03369	0.04531	0.05643	0.06522	0.07231	0.07819	0.0813	-0.475	0.02647	0.03406	0.04353	0.05564	0.06448	0.07466	0.07734	0.08147
-0.47	0.02793	0.03401	0.045	0.05578	0.06453	0.07132	0.07694	0.0799	-0.47	0.0278	0.0345	0.04325	0.05508	0.06369	0.07365	0.07622	0.08011
-0.465	0.02914	0.0343	0.04472	0.05504	0.06405	0.07035	0.07567	0.07867	-0.465	0.02919	0.03502	0.04301	0.05456	0.06294	0.0727	0.07529	0.07892
-0.46	0.03028	0.03467	0.04449	0.05457	0.0633	0.06942	0.07443	0.07741	-0.46	0.03049	0.03558	0.04283	0.05403	0.06217	0.07172	0.07452	0.0778
-0.455	0.03142	0.03512	0.0443	0.05398	0.06258	0.06852	0.07321	0.07609	-0.455	0.03177	0.03617	0.04272	0.05351	0.06143	0.07077	0.07328	0.07655
-0.45	0.03236	0.0356	0.04416	0.05344	0.06181	0.06759	0.07198	0.07484	-0.45	0.03308	0.0368	0.04271	0.05305	0.06068	0.06974	0.07226	0.07514
-0.445	0.03359	0.03618	0.04408	0.05293	0.06105	0.06668	0.07078	0.07367	-0.445	0.03432	0.03741	0.04278	0.05258	0.05995	0.06885	0.07124	0.07423
-0.44	0.03493	0.03677	0.04409	0.05243	0.06029	0.06579	0.0696	0.07248	-0.44	0.03544	0.03797	0.04292	0.05215	0.05925	0.06786	0.07007	0.07313
-0.435	0.03599	0.03736	0.04414	0.05195	0.05956	0.06491	0.06848	0.07132	-0.435	0.03656	0.03857	0.04312	0.05176	0.05857	0.06688	0.0688	0.07198
-0.43	0.03705	0.03794	0.04425	0.05162	0.05884	0.06398	0.0674	0.07012	-0.43	0.03765	0.03915	0.04336	0.05141	0.05785	0.06588	0.06806	0.07088
-0.425	0.03819	0.03851	0.0444	0.05121	0.05817	0.06317	0.06629	0.06893	-0.425	0.03861	0.03972	0.0436	0.05109	0.05718	0.06485	0.06706	0.06975
-0.42	0.03903	0.03903	0.04458	0.05074	0.05754	0.06234	0.06521	0.06777	-0.42	0.03957	0.04034	0.0438	0.0508	0.05655	0.06387	0.06611	0.06857
-0.415	0.03969	0.03955	0.04478	0.05042	0.05694	0.06159	0.0642	0.06648	-0.415	0.04042	0.04092	0.04396	0.05053	0.05592	0.06292	0.06514	0.0674
-0.41	0.04065	0.04007	0.04497	0.0501	0.05638	0.06067	0.06316	0.06526	-0.41	0.04127	0.04148	0.04407	0.0502	0.05529	0.06194	0.06409	0.06628
-0.405	0.04151	0.04055	0.04513	0.04975	0.05582	0.05989	0.0621	0.06411	-0.405	0.04203	0.04202	0.04412	0.0499	0.05475	0.06089	0.06302	0.06513
-0.4	0.0424	0.04106	0.04526	0.04952	0.05525	0.05909	0.06107	0.06294	-0.4	0.04274	0.04255	0.04415	0.04961	0.05421	0.05992	0.06198	0.06396
-0.395	0.04317	0.04158	0.04532	0.04936	0.05465	0.05829	0.06005	0.06177	-0.395	0.04329	0.04303	0.0442	0.04933	0.05365	0.05883	0.061	0.06284
-0.39	0.04382	0.04207	0.04535	0.0491	0.05405	0.05745	0.05903	0.06068	-0.39	0.04373	0.04351	0.04428	0.04904	0.05312	0.05775	0.06001	0.06177
-0.385	0.04435	0.04254	0.04533	0.04884	0.05342	0.05677	0.05803	0.0596	-0.385	0.04398	0.04398	0.04441	0.04883	0.05258	0.05666	0.05901	0.06063
-0.38	0.04476	0.04317	0.04529	0.04856	0.05281	0.05602	0.05705	0.05851	-0.38	0.04406	0.04438	0.04459	0.04861	0.05204	0.05565	0.05804	0.0595
-0.375	0.04501	0.04374	0.04525	0.04826	0.05221	0.05528	0.05609	0.05742	-0.375	0.04402	0.04473	0.04478	0.04838	0.05152	0.05465	0.05713	0.05842
-0.37	0.04514	0.04423	0.04526	0.04796	0.05165	0.05458	0.05517	0.05637	-0.37	0.04386	0.04498	0.04498	0.04814	0.05101	0.05377	0.05619	0.05739
-0.365	0.04513	0.04467	0.04529	0.04765	0.05113	0.05387	0.05423	0.05539	-0.365	0.04362	0.04517	0.04515	0.04789	0.05054	0.05291	0.05525	0.05637
-0.36	0.04498	0.04504	0.0454	0.04735	0.05066	0.05315	0.05332	0.05438	-0.36	0.04332	0.0453	0.04524	0.04763	0.05006	0.05212	0.05438	0.05539
-0.355	0.04472	0.04515	0.04554	0.04707	0.05018	0.05243	0.05245	0.05334	-0.355	0.04297	0.04539	0.04525	0.04737	0.04964	0.05137	0.05357	0.05444
-0.35	0.04437	0.04522	0.04567	0.0468	0.04969	0.05172	0.05157	0.05234	-0.35	0.04252	0.04543	0.04518	0.04711	0.0492	0.05062	0.05276	0.05346
-0.345	0.04395	0.04524	0.04577	0.04656	0.04926	0.05107	0.05072	0.05135	-0.345	0.04207	0.04542	0.04503	0.04685	0.04875	0.0499	0.05186	0.05244
-0.34	0.04348	0.04522	0.04582	0.04635	0.04877	0.05042	0.04984	0.0503	-0.34	0.04157	0.04533	0.04482	0.04659	0.04828	0.04918	0.051	0.0514
-0.335	0.04298	0.04517	0.0458	0.04615	0.04845	0.04977	0.04893	0.04925	-0.335	0.04108	0.04518	0.0446	0.04631	0.0478	0.04851	0.05017	0.05043
-0.33	0.04247	0.04506	0.04571	0.04593	0.04808	0.04912	0.04807	0.04825	-0.33	0.04057	0.04494	0.04436	0.046	0.04728	0.0478	0.04926	0.0495
-0.325	0.04191	0.04496	0.04557	0.04571	0.04765	0.04849	0.04724	0.04725	-0.325	0.0401	0.04462	0.04411	0.04565	0.04674	0.04711	0.04832	0.0486
-0.32	0.04137	0.04476	0.04541	0.04549	0.04718	0.04782	0.04629	0.04621	-0.32	0.03961	0.0442	0.04383	0.04525	0.04619	0.04639	0.04751	0.04774
-0.315	0.04085	0.04454	0.04523	0.04525	0.04675	0.04715	0.04542	0.0452	-0.315	0.03915	0.04372	0.04353	0.04481	0.04557	0.04572	0.04668	0.04679
-0.31	0.04034	0.04417	0.04504	0.04497	0.04615	0.0465	0.04461	0.04425	-0.31	0.03867	0.04314	0.04315	0.04434	0.04496	0.04502	0.0458	0.04587
-0.305	0.04	0.04378	0.04487	0.04466	0.04557	0.04582	0.04373	0.04329	-0.305	0.03817	0.04249	0.04281	0.04382	0.04429	0.04432	0.04498	0.04489
-0.3	0.03941	0.04329	0.04458	0.04427	0.04504	0.0452	0.04276	0.04235	-0.3	0.03775	0.04178	0.04217	0.04326	0.04364	0.04351	0.0442	0.04392
-0.295	0.03896	0.04277	0.04427	0.04383	0.04446	0.04443	0.04192	0.04152	-0.295	0.03711	0.04105	0.04162	0.04264	0.04297	0.04267	0.04339	0.04296
-0.29	0.03846	0.0422	0.04388	0.04334	0.04383	0.04372	0.04113	0.04071	-0.29	0.03662	0.04029	0.04102	0.042	0.04233	0.04184	0.04259	0.04209
-0.285	0.03796	0.04168	0.04342	0.04282	0.04314	0.04304	0.04024	0.03986	-0.285	0.03612	0.03959	0.04044	0.04134	0.04167	0.04105	0.04186	0.04116
-0.28	0.03733	0.04113	0.04287	0.04231	0.04246	0.04237	0.03934	0.03904	-0.28	0.03565	0.03894	0.03977	0.04069	0.04104	0.04024	0.04105	0.04031
-0.275	0.03701	0.04053	0.04236	0.0418	0.04177	0.04157	0.03858	0.03823	-0.275	0.03512	0.03838	0.03936	0.04004	0.04048	0.03958	0.04018	0.03951
-0.27	0.03641	0.03993	0.04176	0.0413	0.04107	0.04091	0.03782	0.03737	-0.27	0.03477	0.03786	0.03884	0.03946	0.03979	0.03891	0.03935	0.03867
-0.265	0.03542	0.03929	0.04112	0.04077	0.04039	0.04015	0.03696	0.0365	-0.265	0.03422	0.03759	0.03834	0.03888	0.03905	0.03823	0.03853	0.03781
-0.26	0.03444	0.03865	0.04053	0.04021	0.03971	0.03936	0.03616	0.03568	-0.26	0.03367	0.03712	0.03781	0.03829	0.03839	0.03753	0.03764	0.03701
-0.255	0.03329	0.03798	0.03989	0.03964	0.03906	0.03855	0.03543	0.03488	-0.255	0.03305	0.03668	0.03719	0.03778	0.03777	0.03688	0.03685	0.03622
-0.25	0.03205	0.03734	0.03929	0.03902	0.03841	0.0378	0.03462	0.03404	-0.25	0.03232	0.03616	0.03653	0.03707	0.03704	0.03622	0.0361	0.03539
-0.245	0.03081	0.03674	0.03858	0.03835	0.03779	0.03705	0.03377	0.03319	-0.245	0.03184	0.03566	0.03582	0.03644	0.03647	0.03558	0.03533	0.03459
-0.24	0.02997	0.03614	0.03791	0.03772	0.03713	0.03633	0.03301	0.03239	-0.24	0.03037	0.03495	0.03508	0.03579	0.03595	0.03492	0.03459	0.03385
-0.235	0.02909	0.03561	0.03717	0.03706	0.03643	0.03558	0.03227	0.03158	-0.235	0.03069	0.03442	0.03434	0.03514	0.03531	0.03426	0.03388	0.03308
-0.23	0.02829	0.03487	0.0364	0.0364	0.03572	0.0349	0.03151	0.03071	-0.23	0.02993	0.0338	0.0336	0.03437	0.03462	0.03356	0.03314	0.0323
-0.225	0.02755	0.03424	0.03555	0.03574	0.03498	0.03418	0.03076	0.02986	-0.225	0.02948	0.03317	0.03283	0.03378	0.03392	0.03286	0.03242	0.03151
-0.22	0.02689	0.03358	0.03482	0.0351	0.0342	0.0335	0.03	0.02904	-0.22	0.02874	0.03247	0.03204	0.03305	0.03314	0.03211	0.03166	0.03073
-0.215	0.02627	0.03294	0.03406	0.03438	0.03348	0.03273	0.02922	0.02821	-0.215	0.02899	0.03172	0.03124	0.03232	0.03232	0.03136	0.03081	0.02995
-0.21	0.02571	0.03221	0.03332	0.03371	0.03277	0.03202	0.02839	0.0274	-0.21	0.02742	0.03089	0.03048	0.03158	0.0315	0.03058	0.03001	0.02915
-0.205	0.02524	0.0317	0.03254	0.03295	0.03203	0.03126	0.02757	0.02664	-0.205	0.02693	0.03007	0.02981	0.03081	0.03067	0.02977	0.02918	0.02832
-0.2	0.0248	0.03107	0.03182	0.0322	0.03129	0.03053	0.02678	0.02588	-0.2	0.02617	0.0292	0.02918	0.03008	0.02986	0.02893	0.02832	0.0275
-0.195	0.02442	0.03051	0.03111	0.03154	0.03057	0.02969	0.02604	0.02512	-0.195	0.02541	0.02835	0.02857	0.02935	0.02909	0.02814	0.02753	0.02671
-0.19	0.02401	0.02983	0.03037	0.03072	0.02983	0.02893	0.02528	0.02435	-0.19	0.02467	0.02752	0.02786	0.02864	0.02836	0.02731	0.02683	0.0259
-0.185	0.02353	0.02923	0.02967	0.0299	0.02912	0.02808	0.0245	0.02356	-0.185	0.02389	0.02679	0.02721	0.02789	0.02764	0.02651	0.02606	0.0251
-0.18	0.02297	0.02863	0.02904	0.02912	0.02837	0.02724	0.02372	0.02279	-0.18	0.02305	0.02608	0.0265	0.02717	0.02691	0.02595	0.02531	0.02436
-0.175	0.02222	0.02795	0.02839	0.02832	0.02764	0.02639	0.02293	0.02203	-0.175	0.02226	0.0254	0.02575	0.02641	0.02613	0.02513	0.02461	0.02361
-0.17	0.02109	0.02716	0.02787	0.02743	0.0269	0.02557	0.0221	0.02127	-0.17	0.0215	0.02478	0.02497	0.02567	0.02537	0.02438	0.02388	0.02283
-0.165	0.01948	0.02635	0.02721	0.02674	0.02617	0.02486	0.02127	0.02049	-0.165	0.02074	0.024	0.02431	0.02488	0.02459	0.02366	0.02313	0.02207
-0.16	0.01712	0.02527	0.02725	0.026	0.02543	0.02403	0.0205	0.01974	-0.16	0.02006	0.02328	0.02353	0.02412	0.02382	0.02291	0.02241	0.02132
-0.155	0.0138	0.02384	0.02638	0.02528	0.02477	0.02325	0.01972	0.01899	-0.155	0.01949	0.02255	0.02277	0.02339	0.02305	0.02199	0.02169	0.02053
-0.15	0.00984	0.02192	0.02574	0.02456	0.02408	0.02251	0.0189	0.01824	-0.15	0.01894	0.02185	0.02204	0.02267	0.02232	0.02135	0.02098	0.01972
-0.145	0.0046	0.01931	0.0249	0.02383	0.02337	0.02179	0.01814	0.01749	-0.145	0.01846	0.02104	0.02136	0.02196	0.02155	0.02062	0.02027	0.01895
-0.14	-0.00119	0.01561	0.0242	0.02334	0.02264	0.02095	0.01747	0.01673	-0.14	0.01804	0.02041	0.02063	0.02127	0.02081	0.01988	0.01955	0.01823
-0.135	-0.00636	0.01071	0.02274	0.02231	0.02191	0.02033	0.01678	0.01599	-0.135	0.01763	0.01965	0.01994	0.02062	0.02005	0.01914	0.01882	0.01749
-0.13	-0.01063	0.00549	0.02219	0.02148	0.02122	0.01961	0.01611	0.01526	-0.13	0.01726	0.01891	0.01921	0.01996	0.01934	0.01841	0.01813	0.01679
-0.125	-0.01387	-0.00013017	0.02127	0.02084	0.02042	0.01898	0.0155	0.01459	-0.125	0.01685	0.01812	0.01849	0.01929	0.01864	0.01765	0.01739	0.01613
-0.12	-0.01526	-0.00517	0.02028	0.0202	0.01973	0.01824	0.01488	0.0139	-0.12	0.01642	0.01738	0.01775	0.01858	0.01802	0.01691	0.01662	0.01544
-0.115	-0.01531	-0.00913	0.01919	0.01934	0.01903	0.01763	0.0142	0.01322	-0.115	0.01593	0.01662	0.01701	0.01787	0.01732	0.01614	0.0159	0.0147
-0.11	-0.01491	-0.01152	0.01799	0.01902	0.01835	0.01686	0.0135	0.01259	-0.11	0.0154	0.01592	0.01626	0.0171	0.01662	0.0154	0.0152	0.014
-0.105	-0.01414	-0.01301	0.01657	0.01846	0.01761	0.01625	0.0128	0.01195	-0.105	0.01482	0.01522	0.01549	0.01631	0.01589	0.01465	0.01446	0.01331
-0.1	-0.01331	-0.01329	0.01478	0.01773	0.01699	0.01558	0.01208	0.01123	-0.1	0.01419	0.01454	0.01471	0.01551	0.01516	0.0139	0.01374	0.01259
-0.095	-0.01247	-0.01315	0.01265	0.01697	0.01626	0.01499	0.01134	0.01058	-0.095	0.01346	0.01385	0.01394	0.01475	0.01434	0.01319	0.01305	0.0119
-0.09	-0.01166	-0.0126	0.01016	0.01617	0.01554	0.0143	0.0106	0.00996	-0.09	0.01273	0.01317	0.01319	0.01398	0.01357	0.01251	0.01236	0.01125
-0.085	-0.01091	-0.01194	0.00706	0.01517	0.01478	0.01375	0.00984	0.00931	-0.085	0.01191	0.01243	0.01242	0.01323	0.01282	0.01177	0.01164	0.01057
-0.08	-0.01021	-0.01124	0.00374	0.01397	0.01399	0.01308	0.00912	0.00862	-0.08	0.01108	0.01169	0.01167	0.0125	0.01204	0.01102	0.01094	0.00989
-0.075	-0.00955	-0.0105	0.000497773	0.01241	0.01309	0.01239	0.00841	0.00798	-0.075	0.01026	0.01077	0.01091	0.01178	0.01125	0.01027	0.01028	0.00925
-0.07	-0.00893	-0.00981	-0.0024	0.01027	0.01205	0.0117	0.00769	0.00732	-0.07	0.00945	0.01001	0.01011	0.01093	0.01044	0.00953	0.0096	0.00861
-0.065	-0.00835	-0.0092	-0.00473	0.0077	0.01074	0.01099	0.00698	0.00665	-0.065	0.00866	0.00921	0.00945	0.01012	0.00967	0.00878	0.00889	0.00794
-0.06	-0.00772	-0.00859	-0.00613	0.00482	0.00911	0.01021	0.00632	0.00598	-0.06	0.00792	0.00852	0.00853	0.00934	0.00886	0.00809	0.0082	0.00727
-0.055	-0.00709	-0.00781	-0.00677	0.00192	0.00726	0.0094	0.00565	0.00532	-0.055	0.00722	0.0078	0.00765	0.00853	0.00806	0.0074	0.0075	0.00663
-0.05	-0.00648	-0.00717	-0.00674	-0.000691131	0.00523	0.00839	0.00497	0.00469	-0.05	0.00652	0.00731	0.00685	0.00776	0.00725	0.00672	0.00671	0.00596
-0.045	-0.0059	-0.00648	-0.00631	-0.00258	0.00309	0.00728	0.0043	0.00408	-0.045	0.00589	0.00668	0.00614	0.0071	0.00651	0.00602	0.00585	0.00525
-0.04	-0.00532	-0.00574	-0.00565	-0.00381	0.00114	0.0059	0.00369	0.00344	-0.04	0.00523	0.00606	0.00528	0.00631	0.00572	0.0053	0.00499	0.00453
-0.035	-0.00491	-0.00499	-0.0049	-0.00425	-0.000423048	0.00445	0.00303	0.0028	-0.035	0.00456	0.00538	0.00472	0.00557	0.00497	0.00462	0.00409	0.00382
-0.03	-0.00439	-0.00442	-0.00414	-0.00412	-0.00153	0.00292	0.00237	0.00219	-0.03	0.00388	0.00469	0.00413	0.00483	0.00423	0.00392	0.00313	0.00309
-0.025	-0.00391	-0.00373	-0.00338	-0.00364	-0.00214	0.00158	0.00178	0.00159	-0.025	0.00314	0.00393	0.00348	0.00404	0.00354	0.00324	0.00223	0.00232
-0.02	-0.00332	-0.003	-0.00261	-0.00293	-0.00218	0.000458208	0.00123	0.00104	-0.02	0.00248	0.00316	0.00277	0.00326	0.00284	0.00258	0.00145	0.0016
-0.015	-0.00264	-0.00225	-0.00187	-0.00221	-0.00187	-0.000199841	0.000706411	0.000579921	-0.015	0.00182	0.00235	0.00207	0.00251	0.00212	0.0019	0.000784117	0.000980325
-0.01	-0.00175	-0.0015	-0.00116	-0.00138	-0.00129	-0.000495015	0.000306428	0.000236451	-0.01	0.00117	0.00151	0.0014	0.00168	0.00142	0.00119	0.000290003	0.000464058
-0.005	-0.000922168	-0.000769877	-0.000409399	-0.00104	-0.000681075	-0.000368621	7.00416e-05	2.62246e-05	-0.005	0.000547903	0.00069584	0.000704235	0.000855175	0.000709066	0.00055529	4.03102e-05	0.000115757
0	0	0	0	0	0	0	0	0	0	0	0	0	0	0	0	0	0
0.005	0.000835476	0.000732006	0.000962011	0.000544845	0.000613524	0.000199206	0.000135718	0.00017171	0.005	-0.000599746	-0.000973501	-0.000762113	-0.000834494	-0.000660046	-0.000394996	0.000153802	8.66434e-05
0.01	0.00157	0.00148	0.00168	0.0013	0.0014	0.00085023	0.000502479	0.000509075	0.01	-0.00123	-0.00175	-0.00157	-0.00161	-0.00114	-0.000396089	0.000495968	0.000343833
0.015	0.0022	0.00226	0.00249	0.0019	0.00211	0.00158	0.00104	0.000993124	0.015	-0.00184	-0.00254	-0.00241	-0.00236	-0.00132	7.64162e-06	0.000963488	0.000742198
0.02	0.00275	0.00308	0.00324	0.00302	0.00285	0.00223	0.00176	0.00162	0.02	-0.00248	-0.00333	-0.00325	-0.00306	-0.00109	0.000810136	0.0015	0.00121
0.025	0.0033	0.00388	0.00437	0.00343	0.00358	0.00287	0.00263	0.00234	0.025	-0.00315	-0.00423	-0.00413	-0.00359	-0.000526315	0.00206	0.00211	0.00174
0.03	0.00387	0.00471	0.00498	0.00436	0.0044	0.00385	0.00353	0.00307	0.03	-0.00385	-0.00483	-0.00496	-0.00383	0.00136	0.00351	0.00277	0.00231
0.035	0.00457	0.00553	0.00585	0.00515	0.00508	0.00448	0.0044	0.00384	0.035	-0.00448	-0.00562	-0.00579	-0.00361	0.00366	0.00523	0.00342	0.0029
0.04	0.00515	0.00633	0.00665	0.00601	0.00583	0.00511	0.00531	0.00463	0.04	-0.0051	-0.00638	-0.0065	-0.00276	0.00601	0.00692	0.00406	0.00351
0.045	0.0062	0.00711	0.00748	0.00683	0.00659	0.0058	0.00617	0.00538	0.045	-0.00568	-0.00714	-0.00733	-0.00105	0.00796	0.00833	0.00472	0.00414
0.05	0.00708	0.00785	0.00834	0.00769	0.00734	0.00651	0.00692	0.00608	0.05	-0.00622	-0.00787	-0.00798	0.00118	0.00998	0.00942	0.00543	0.00479
0.055	0.008	0.00856	0.00917	0.00849	0.00813	0.00727	0.00762	0.00679	0.055	-0.00679	-0.00857	-0.00838	0.00396	0.01091	0.01043	0.00612	0.00546
0.06	0.0088	0.00922	0.01	0.00929	0.00888	0.00797	0.00831	0.0075	0.06	-0.0074	-0.00922	-0.00841	0.00664	0.01158	0.0111	0.00684	0.00612
0.065	0.00978	0.0099	0.01076	0.01008	0.00966	0.00872	0.00901	0.00817	0.065	-0.00806	-0.00984	-0.00789	0.00912	0.01224	0.01167	0.00759	0.00676
0.07	0.01027	0.0106	0.01172	0.01084	0.0104	0.00944	0.00967	0.00882	0.07	-0.0088	-0.01042	-0.00657	0.01136	0.01317	0.01242	0.00835	0.00744
0.075	0.01095	0.01132	0.01247	0.01158	0.01116	0.01018	0.0103	0.0095	0.075	-0.00961	-0.011	-0.00444	0.01315	0.01395	0.01322	0.00905	0.00812
0.08	0.01156	0.01214	0.01322	0.01234	0.01185	0.01089	0.01098	0.01017	0.08	-0.01044	-0.01162	-0.00166	0.01437	0.01474	0.01402	0.00975	0.00875
0.085	0.01227	0.01296	0.01393	0.01313	0.01261	0.01162	0.01168	0.01081	0.085	-0.01128	-0.01188	0.00182	0.01552	0.01555	0.01482	0.01044	0.00943
0.09	0.01296	0.01386	0.01473	0.01392	0.01332	0.01233	0.01231	0.01146	0.09	-0.01211	-0.01192	0.00541	0.01658	0.01632	0.01561	0.01114	0.01015
0.095	0.01369	0.01433	0.01526	0.01473	0.01404	0.01309	0.01297	0.01214	0.095	-0.01291	-0.01137	0.00897	0.01724	0.01708	0.01636	0.01185	0.01081
0.1	0.01437	0.0154	0.01597	0.01555	0.01479	0.0138	0.01369	0.01279	0.1	-0.01368	-0.01004	0.01208	0.01802	0.01782	0.01706	0.01254	0.01145
0.105	0.01505	0.01611	0.01663	0.01632	0.01558	0.01453	0.01443	0.01342	0.105	-0.01421	-0.00769	0.01478	0.01882	0.01859	0.01774	0.01327	0.01217
0.11	0.01564	0.01686	0.01735	0.01706	0.01633	0.01526	0.01517	0.01409	0.11	-0.01437	-0.00464	0.01676	0.01961	0.01931	0.01837	0.014	0.01287
0.115	0.01621	0.0175	0.01804	0.01783	0.01708	0.01594	0.01591	0.01478	0.115	-0.01395	-0.000440095	0.0183	0.02036	0.02007	0.01903	0.01472	0.01355
0.12	0.01677	0.01854	0.01879	0.01857	0.01788	0.01661	0.01671	0.01545	0.12	-0.01263	0.00411	0.0195	0.02114	0.02083	0.01969	0.01545	0.01429
0.125	0.01733	0.01899	0.01957	0.01932	0.01865	0.01735	0.01747	0.01613	0.125	-0.01012	0.00869	0.02038	0.02188	0.0216	0.02036	0.01617	0.01504
0.13	0.01797	0.0197	0.0204	0.02009	0.01943	0.0181	0.01822	0.01685	0.13	-0.00661	0.01283	0.0212	0.02265	0.02236	0.02112	0.01687	0.01576
0.135	0.01863	0.02041	0.0212	0.02084	0.02017	0.01885	0.01899	0.01756	0.135	-0.0019	0.0165	0.02191	0.0234	0.02312	0.02191	0.01759	0.01651
0.14	0.01936	0.02113	0.02209	0.02155	0.02092	0.01961	0.01973	0.01826	0.14	0.00324	0.01917	0.0226	0.02413	0.02386	0.02268	0.01831	0.01725
0.145	0.02002	0.02188	0.02292	0.0223	0.02167	0.0204	0.02044	0.01899	0.145	0.00829	0.0213	0.02329	0.02483	0.02459	0.02347	0.01904	0.01797
0.15	0.02083	0.0226	0.02376	0.023	0.02242	0.02118	0.02117	0.01972	0.15	0.01273	0.02292	0.02406	0.02549	0.02534	0.02428	0.01981	0.0187
0.155	0.02139	0.02335	0.02447	0.02374	0.02316	0.02194	0.02192	0.02045	0.155	0.01638	0.02429	0.02468	0.02626	0.02607	0.02505	0.02059	0.01941
0.16	0.02208	0.02409	0.02528	0.02443	0.0239	0.02277	0.02265	0.02122	0.16	0.0187	0.02535	0.02538	0.02695	0.02682	0.02584	0.02135	0.02009
0.165	0.02261	0.02478	0.02599	0.02522	0.02466	0.02359	0.02339	0.02196	0.165	0.02046	0.0263	0.02604	0.02766	0.02755	0.02663	0.02212	0.0208
0.17	0.0232	0.02549	0.0267	0.02596	0.0254	0.0244	0.02413	0.0227	0.17	0.02155	0.02705	0.02676	0.02839	0.02826	0.02737	0.02289	0.02152
0.175	0.02358	0.02614	0.02732	0.02672	0.02614	0.02522	0.02488	0.0235	0.175	0.02234	0.02768	0.02743	0.0292	0.02898	0.02809	0.02364	0.02222
0.18	0.02414	0.02679	0.02803	0.02747	0.02685	0.02598	0.02561	0.02425	0.18	0.02297	0.02852	0.02818	0.02985	0.02952	0.02882	0.02437	0.02295
0.185	0.02456	0.02743	0.02866	0.02827	0.02763	0.02684	0.02633	0.02498	0.185	0.02361	0.02909	0.02892	0.03061	0.03041	0.02953	0.02512	0.02372
0.19	0.02509	0.0281	0.02928	0.02899	0.02842	0.02763	0.02709	0.02574	0.19	0.02404	0.02964	0.02964	0.03137	0.03115	0.03025	0.02586	0.02446
0.195	0.02568	0.02872	0.02994	0.02978	0.02921	0.0284	0.02782	0.0265	0.195	0.02455	0.03021	0.03034	0.03211	0.03195	0.03102	0.02662	0.02521
0.2	0.02631	0.02938	0.03043	0.03058	0.03004	0.02913	0.02854	0.02719	0.2	0.02501	0.03083	0.03108	0.0329	0.03272	0.03184	0.02743	0.02601
0.205	0.02699	0.03006	0.03122	0.0314	0.03084	0.02991	0.0293	0.02789	0.205	0.02542	0.03121	0.03173	0.03371	0.03369	0.03266	0.02827	0.02681
0.21	0.0276	0.0307	0.03187	0.03206	0.03161	0.03055	0.03008	0.02857	0.21	0.0258	0.0318	0.03237	0.03451	0.0343	0.03348	0.0291	0.0276
0.215	0.02846	0.03135	0.03257	0.03291	0.03249	0.0313	0.03088	0.02935	0.215	0.02624	0.03246	0.03305	0.03529	0.03506	0.03425	0.02994	0.0284
0.22	0.02922	0.03204	0.03322	0.03359	0.03326	0.03202	0.03168	0.03012	0.22	0.02668	0.03316	0.03369	0.0361	0.03578	0.03497	0.03074	0.02924
0.225	0.03	0.03271	0.03407	0.03425	0.03397	0.03279	0.03244	0.0309	0.225	0.02741	0.03389	0.03436	0.0368	0.03652	0.03572	0.03151	0.03006
0.23	0.03073	0.03337	0.03467	0.03482	0.03472	0.03359	0.0332	0.03176	0.23	0.02806	0.03464	0.03501	0.0375	0.03719	0.03652	0.0323	0.03085
0.235	0.0315	0.03401	0.03539	0.03551	0.0354	0.0343	0.03396	0.0326	0.235	0.02887	0.0354	0.03564	0.03815	0.03813	0.03716	0.03311	0.03166
0.24	0.032	0.03464	0.03607	0.03594	0.03591	0.03516	0.03472	0.03332	0.24	0.02967	0.0361	0.03626	0.0388	0.03885	0.03782	0.03388	0.03248
0.245	0.03255	0.03507	0.03681	0.03649	0.03656	0.0358	0.03547	0.03406	0.245	0.03066	0.03681	0.03693	0.03939	0.03965	0.03849	0.03467	0.03329
0.25	0.03304	0.03578	0.03755	0.03704	0.03722	0.03663	0.03635	0.03486	0.25	0.03151	0.03753	0.0376	0.04	0.04029	0.03905	0.03549	0.03408
0.255	0.03353	0.03629	0.03828	0.03763	0.03793	0.03737	0.03724	0.03565	0.255	0.0326	0.03823	0.03822	0.04057	0.04099	0.0396	0.03629	0.03492
0.26	0.03404	0.03689	0.03898	0.03824	0.03866	0.03815	0.03807	0.03651	0.26	0.03368	0.03893	0.03891	0.04117	0.04137	0.04029	0.03708	0.03578
0.265	0.03459	0.03745	0.03968	0.0389	0.03938	0.03878	0.03889	0.03743	0.265	0.03485	0.03964	0.03961	0.04171	0.04197	0.04104	0.0379	0.03665
0.27	0.03515	0.03819	0.04033	0.03956	0.04012	0.03963	0.03976	0.03837	0.27	0.03595	0.04031	0.0402	0.04225	0.04253	0.04182	0.03875	0.03753
0.275	0.03575	0.03866	0.04093	0.04017	0.04072	0.04031	0.04058	0.03925	0.275	0.03698	0.04094	0.04076	0.04279	0.04324	0.04267	0.03957	0.03842
0.28	0.03642	0.03934	0.04147	0.04085	0.04153	0.04105	0.0414	0.04008	0.28	0.03796	0.04154	0.04134	0.0433	0.04397	0.04347	0.0404	0.03933
0.285	0.03702	0.03997	0.04207	0.04155	0.0422	0.04184	0.04226	0.04099	0.285	0.03881	0.04211	0.04182	0.04382	0.0447	0.0443	0.04129	0.04024
0.29	0.03769	0.04061	0.04264	0.04221	0.04289	0.0426	0.04318	0.04188	0.29	0.03952	0.04264	0.04223	0.04451	0.04546	0.04509	0.04222	0.04112
0.295	0.03826	0.04123	0.04317	0.04287	0.04355	0.04343	0.04414	0.04272	0.295	0.04006	0.04315	0.04265	0.04509	0.04614	0.04591	0.04312	0.04202
0.3	0.03879	0.04176	0.0437	0.04356	0.04433	0.04422	0.04506	0.0436	0.3	0.04055	0.04361	0.04302	0.04563	0.04683	0.04672	0.04406	0.04296
0.305	0.03918	0.04234	0.04421	0.04416	0.04488	0.04499	0.04599	0.04453	0.305	0.04089	0.04407	0.04336	0.04619	0.0475	0.04756	0.04507	0.04391
0.31	0.03965	0.04285	0.0446	0.04468	0.04558	0.04577	0.04698	0.04542	0.31	0.04121	0.04444	0.04366	0.0467	0.04817	0.04838	0.04607	0.04484
0.315	0.04005	0.0433	0.04497	0.04516	0.04629	0.04656	0.04797	0.04637	0.315	0.04152	0.04486	0.04393	0.04705	0.0488	0.04926	0.04705	0.04581
0.32	0.04052	0.04373	0.04532	0.04558	0.04699	0.04737	0.04891	0.04739	0.32	0.04187	0.04517	0.04416	0.04748	0.04946	0.05015	0.04807	0.04685
0.325	0.04106	0.04415	0.04561	0.04596	0.0477	0.04816	0.04992	0.04845	0.325	0.04222	0.04544	0.04437	0.04795	0.05013	0.05105	0.04913	0.04788
0.33	0.04163	0.04444	0.04588	0.04631	0.04841	0.04901	0.05098	0.04951	0.33	0.04262	0.04562	0.04458	0.04839	0.05079	0.05194	0.05015	0.04888
0.335	0.04216	0.04471	0.04612	0.04665	0.04913	0.04983	0.05197	0.05055	0.335	0.04305	0.04577	0.04479	0.04884	0.05144	0.05287	0.05115	0.04993
0.34	0.04267	0.04496	0.04634	0.04703	0.04982	0.0507	0.05293	0.05157	0.34	0.04349	0.04578	0.04498	0.04929	0.05212	0.05373	0.05221	0.05099
0.345	0.04312	0.04518	0.04653	0.04744	0.05053	0.05152	0.05396	0.05265	0.345	0.0439	0.04576	0.04516	0.04974	0.05278	0.05458	0.05327	0.05202
0.35	0.0435	0.04537	0.04669	0.04787	0.0512	0.0524	0.05496	0.05375	0.35	0.04424	0.04569	0.04529	0.05016	0.05333	0.0554	0.05429	0.05305
0.355	0.04381	0.04554	0.04684	0.04833	0.05183	0.05323	0.05592	0.05484	0.355	0.04449	0.04558	0.0454	0.05057	0.05408	0.05622	0.05532	0.05407
0.36	0.04404	0.04568	0.04696	0.0488	0.05249	0.05412	0.05692	0.05599	0.36	0.04461	0.04542	0.04546	0.05096	0.05459	0.05694	0.05639	0.05507
0.365	0.04417	0.04579	0.04706	0.04924	0.05311	0.05492	0.05798	0.05713	0.365	0.04462	0.0452	0.0455	0.05133	0.05525	0.05785	0.05746	0.05608
0.37	0.0442	0.04585	0.04716	0.04967	0.05375	0.05569	0.05905	0.0582	0.37	0.04453	0.04496	0.04553	0.05169	0.05587	0.05871	0.05853	0.0571
0.375	0.04417	0.04583	0.04724	0.05008	0.05438	0.05656	0.06009	0.05923	0.375	0.04438	0.04466	0.04556	0.05202	0.05656	0.05958	0.0596	0.05812
0.38	0.04399	0.04571	0.04732	0.05049	0.05502	0.05742	0.06111	0.06032	0.38	0.04418	0.04433	0.0456	0.05234	0.05705	0.06046	0.06065	0.05914
0.385	0.04383	0.04551	0.04736	0.05094	0.05561	0.05824	0.06217	0.06141	0.385	0.04398	0.04395	0.04563	0.05265	0.05779	0.06139	0.06172	0.06014
0.39	0.04352	0.04521	0.04741	0.05137	0.05623	0.05911	0.06327	0.0625	0.39	0.04374	0.04356	0.04566	0.05297	0.05839	0.06222	0.06279	0.06121
0.395	0.04321	0.04486	0.04741	0.05177	0.05677	0.06001	0.06431	0.06361	0.395	0.04345	0.04315	0.04567	0.05328	0.05899	0.06309	0.06381	0.06234
0.4	0.04285	0.04446	0.04739	0.05217	0.05749	0.06084	0.06537	0.06483	0.4	0.04306	0.04277	0.04568	0.05361	0.05982	0.06399	0.06487	0.06345
0.405	0.04256	0.04405	0.04734	0.05254	0.05815	0.0617	0.06651	0.06606	0.405	0.04256	0.04237	0.04566	0.05398	0.06056	0.06491	0.066	0.06458
0.41	0.04214	0.04362	0.04727	0.05284	0.05887	0.0626	0.06759	0.06664	0.41	0.04187	0.04195	0.04563	0.05439	0.06131	0.06584	0.06709	0.06585
0.415	0.04177	0.04319	0.04717	0.05318	0.05957	0.06355	0.06862	0.07243	0.415	0.04103	0.04152	0.04559	0.05481	0.06199	0.06675	0.06813	0.06704
0.42	0.04125	0.04275	0.04708	0.05354	0.06036	0.06453	0.06977	0.07036	0.42	0.04003	0.04105	0.04555	0.05527	0.06272	0.06771	0.06922	0.06817
0.425	0.04059	0.04228	0.04698	0.05394	0.061	0.06548	0.07093	0.06868	0.425	0.03891	0.04054	0.04553	0.05571	0.06321	0.06862	0.07036	0.06942
0.43	0.03973	0.04182	0.0469	0.05436	0.06171	0.06644	0.072	0.0696	0.43	0.03768	0.04003	0.04553	0.05618	0.06383	0.06952	0.07146	0.07073
0.435	0.03863	0.04137	0.04685	0.05482	0.06241	0.06743	0.07312	0.07087	0.435	0.03639	0.03952	0.04557	0.05661	0.06446	0.07049	0.07254	0.072
0.44	0.03742	0.04096	0.04685	0.05531	0.06312	0.0684	0.07428	0.06694	0.44	0.03484	0.03907	0.04566	0.05709	0.06519	0.071	0.0737	0.07324
0.445	0.0361	0.04056	0.04692	0.05582	0.06386	0.06937	0.07531	0.07139	0.445	0.03393	0.03867	0.04578	0.05761	0.06597	0.07161	0.07481	0.07451
0.45	0.03474	0.04013	0.04707	0.05634	0.06467	0.07034	0.07633	0.07554	0.45	0.03259	0.03833	0.04593	0.05819	0.06678	0.07264	0.07593	0.0758
0.455	0.03334	0.03969	0.04728	0.05686	0.06548	0.07138	0.07761	0.07712	0.455	0.03136	0.03805	0.04611	0.0588	0.06762	0.07357	0.0771	0.07709
0.46	0.03221	0.03923	0.04754	0.05744	0.06631	0.07235	0.07856	0.07907	0.46	0.03042	0.03784	0.04633	0.05944	0.0685	0.07444	0.07827	0.07833
0.465	0.03084	0.03874	0.04786	0.058	0.0672	0.07338	0.07933	0.08084	0.465	0.02967	0.03764	0.04657	0.06015	0.0694	0.07583	0.07944	0.07963
0.47	0.02955	0.0383	0.0482	0.05858	0.06807	0.07441	0.08028	0.08209	0.47	0.02836	0.03748	0.04685	0.06086	0.07028	0.07708	0.08061	0.08093
0.475	0.02825	0.03795	0.04857	0.0592	0.06892	0.07548	0.08143	0.08292	0.475	0.02752	0.03725	0.04717	0.06156	0.07122	0.07796	0.08181	0.08217
0.48	0.02705	0.03769	0.04894	0.05985	0.0698	0.07648	0.08246	0.0836	0.48	0.02662	0.0371	0.04755	0.0623	0.07217	0.07896	0.08303	0.08343
0.485	0.02567	0.03751	0.04932	0.06051	0.07068	0.07755	0.08363	0.08438	0.485	0.02548	0.0368	0.04798	0.06301	0.07313	0.07998	0.08423	0.08469
0.49	0.02458	0.03743	0.04968	0.06122	0.07154	0.07859	0.08478	0.08551	0.49	0.02449	0.03669	0.04844	0.06368	0.07406	0.08091	0.08538	0.08601
0.495	0.02356	0.0374	0.05007	0.06197	0.07243	0.07966	0.08594	0.08619	0.495	0.02346	0.0366	0.04894	0.06434	0.07498	0.08208	0.08668	0.08739
0.5	0.02266	0.03743	0.05043	0.06274	0.07333	0.08072	0.08707	0.08755	0.5	0.0225	0.03665	0.04949	0.0649	0.07584	0.08318	0.08796	0.08873
0.505	0.02189	0.03751	0.0508	0.06357	0.07426	0.08184	0.08826	0.08894	0.505	0.02155	0.03671	0.05007	0.06535	0.07666	0.08429	0.08918	0.09004
0.51	0.02127	0.03766	0.0512	0.06439	0.07521	0.08297	0.08945	0.09027	0.51	0.02068	0.03701	0.05069	0.06631	0.07738	0.08539	0.09045	0.09143
0.515	0.02076	0.03787	0.05163	0.06521	0.07614	0.08408	0.09077	0.09131	0.515	0.01985	0.03722	0.05135	0.0669	0.07834	0.08659	0.09174	0.09278
0.52	0.02035	0.03811	0.05209	0.06606	0.07712	0.08519	0.09214	0.09293	0.52	0.01917	0.0375	0.05199	0.06758	0.0792	0.08754	0.09295	0.09413
0.525	0.02002	0.03837	0.05258	0.06692	0.07808	0.08638	0.09346	0.09411	0.525	0.01861	0.0378	0.05263	0.06838	0.08015	0.08865	0.09417	0.09554
0.53	0.01973	0.03864	0.05315	0.06779	0.07909	0.08755	0.09468	0.09544	0.53	0.0183	0.03817	0.0533	0.06928	0.08117	0.08975	0.09544	0.09696
0.535	0.0195	0.03888	0.05377	0.06867	0.08009	0.08874	0.09597	0.09669	0.535	0.0182	0.03854	0.05387	0.0698	0.08228	0.09087	0.09673	0.09839
0.54	0.01933	0.03912	0.05444	0.06956	0.08113	0.08993	0.09727	0.09843	0.54	0.01829	0.03892	0.05458	0.07075	0.08317	0.09195	0.09808	0.09984
0.545	0.01919	0.03936	0.05511	0.07044	0.08216	0.09115	0.09856	0.09958	0.545	0.01855	0.03931	0.05517	0.07166	0.08425	0.09311	0.09947	0.10125
0.55	0.01912	0.03959	0.05586	0.07129	0.0832	0.09228	0.09983	0.101	0.55	0.01889	0.03968	0.05576	0.0726	0.08535	0.09418	0.10087	0.10265
0.555	0.01913	0.03986	0.0566	0.07212	0.08422	0.09343	0.10111	0.10262	0.555	0.01928	0.03999	0.05628	0.07356	0.08643	0.09531	0.10228	0.10414
0.56	0.01921	0.04015	0.05734	0.07292	0.08522	0.09455	0.10251	0.10431	0.56	0.01964	0.04027	0.05691	0.07449	0.08757	0.09645	0.10369	0.10564
0.565	0.01937	0.04045	0.05807	0.07377	0.08622	0.09565	0.10395	0.10485	0.565	0.01999	0.04055	0.05741	0.07545	0.08868	0.09762	0.10511	0.10707
0.57	0.0196	0.04084	0.05883	0.07466	0.08732	0.09674	0.10527	0.10648	0.57	0.0203	0.04083	0.05807	0.07641	0.08978	0.09877	0.10652	0.10853
0.575	0.01986	0.04125	0.05956	0.07558	0.08845	0.09787	0.10655	0.10736	0.575	0.02051	0.04115	0.05875	0.07738	0.09082	0.10003	0.10787	0.11006
0.58	0.02013	0.04169	0.06029	0.0765	0.08955	0.099	0.10787	0.10942	0.58	0.02091	0.04152	0.05946	0.07834	0.09185	0.10121	0.10923	0.11155
0.585	0.0204	0.04216	0.06098	0.07744	0.09068	0.10017	0.1092	0.11051	0.585	0.02076	0.04196	0.06015	0.07929	0.09284	0.10238	0.11064	0.11299
0.59	0.02064	0.04267	0.06166	0.07833	0.09185	0.10134	0.11062	0.11222	0.59	0.02097	0.04243	0.06088	0.08023	0.0938	0.10347	0.11205	0.11449
0.595	0.02089	0.04315	0.06225	0.07922	0.09299	0.10252	0.11204	0.11472	0.595	0.02137	0.04296	0.06158	0.08119	0.09476	0.10475	0.11346	0.11602
0.6	0.02113	0.04367	0.06291	0.08005	0.09406	0.10382	0.11343	0.11568	0.6	0.02168	0.0435	0.06235	0.08217	0.0957	0.10587	0.11485	0.1175
0.605	0.02141	0.04422	0.06356	0.081	0.09516	0.10512	0.11472	0.11652	0.605	0.0218	0.04406	0.06313	0.08314	0.09667	0.107	0.11625	0.11893
0.61	0.02177	0.04479	0.06427	0.08197	0.09626	0.10639	0.11608	0.11792	0.61	0.02243	0.04449	0.06392	0.08413	0.09762	0.10812	0.11768	0.12043
0.615	0.0222	0.04542	0.06496	0.08295	0.09734	0.10769	0.11752	0.12142	0.615	0.02272	0.04512	0.0647	0.08514	0.09863	0.10933	0.11909	0.12191
0.62	0.02261	0.04606	0.06572	0.0839	0.09832	0.10895	0.11891	0.12254	0.62	0.02282	0.04581	0.06551	0.08613	0.09968	0.11038	0.12047	0.12337
0.625	0.02301	0.04671	0.06655	0.08491	0.09937	0.11007	0.12042	0.12487	0.625	0.02313	0.04645	0.06628	0.08708	0.10077	0.11151	0.12192	0.12486
0.63	0.02334	0.04733	0.06739	0.08586	0.10039	0.11129	0.12183	0.12616	0.63	0.02348	0.04703	0.0669	0.08802	0.10187	0.11273	0.1234	0.12638
0.635	0.02356	0.04802	0.06821	0.08679	0.10147	0.11252	0.12319	0.1279	0.635	0.02386	0.04776	0.06793	0.08894	0.10296	0.114	0.12487	0.12788
0.64	0.02369	0.04866	0.0691	0.08778	0.10255	0.1138	0.12453	0.12731	0.64	0.02427	0.04831	0.06916	0.08962	0.104	0.11526	0.12634	0.12938
0.645	0.02384	0.04931	0.07004	0.08877	0.10369	0.11511	0.12596	0.12795	0.645	0.02464	0.04876	0.06979	0.09093	0.10525	0.1165	0.1278	0.13088
0.65	0.02404	0.04997	0.07086	0.08975	0.10479	0.11646	0.12723	0.134	0.65	0.02498	0.0493	0.07052	0.0918	0.10528	0.11779	0.12928	0.13237
0.655	0.02434	0.05064	0.07168	0.09072	0.10591	0.11767	0.12855	0.13081	0.655	0.02527	0.04984	0.07137	0.09269	0.10801	0.11906	0.13077	0.13387
0.66	0.0247	0.05124	0.07246	0.09171	0.10706	0.11897	0.12996	0.13181	0.66	0.02559	0.05041	0.07182	0.09356	0.10881	0.11981	0.13222	0.13538
0.665	0.0251	0.05183	0.07324	0.09271	0.10819	0.12017	0.13152	0.13301	0.665	0.0259	0.05093	0.07204	0.09467	0.11002	0.12111	0.13364	0.1369
0.67	0.02547	0.05243	0.07398	0.0937	0.10932	0.12143	0.13298	0.13619	0.67	0.02629	0.05149	0.07296	0.09518	0.11084	0.12234	0.13513	0.13842
0.675	0.02579	0.05298	0.07474	0.09474	0.11041	0.12268	0.13441	0.13383	0.675	0.02673	0.05197	0.07375	0.0961	0.11295	0.12353	0.1366	0.13994
0.68	0.02604	0.05355	0.07548	0.09578	0.11155	0.12395	0.13509	0.13776	0.68	0.02719	0.05247	0.07457	0.0971	0.11231	0.12469	0.13808	0.14147
0.685	0.02628	0.05412	0.07628	0.09682	0.11265	0.12519	0.13715	0.13978	0.685	0.02761	0.05292	0.07543	0.0981	0.11364	0.12636	0.13955	0.14299
0.69	0.02654	0.05468	0.07705	0.09786	0.11379	0.1265	0.13858	0.14298	0.69	0.02799	0.0534	0.07631	0.09918	0.11461	0.12751	0.141	0.14451
0.695	0.02685	0.05522	0.07785	0.09889	0.11489	0.12776	0.14014	0.14371	0.695	0.0283	0.05389	0.07709	0.1002	0.11578	0.1288	0.1425	0.14603
0.7	0.02717	0.05575	0.0786	0.09992	0.116	0.12902	0.14128	0.14179	0.7	0.02854	0.05443	0.07792	0.10126	0.11692	0.13008	0.14399	0.14756
0.705	0.02751	0.05627	0.0794	0.10091	0.11714	0.13026	0.14332	0.14712	0.705	0.02872	0.05499	0.07879	0.10231	0.11791	0.13138	0.1454	0.14909
0.71	0.02785	0.05676	0.0802	0.10196	0.11827	0.13148	0.14462	0.14803	0.71	0.02889	0.05556	0.07961	0.10339	0.11922	0.13262	0.14682	0.15062
0.715	0.02815	0.05732	0.08101	0.10294	0.11943	0.13268	0.1458	0.14356	0.715	0.02905	0.05616	0.08044	0.10438	0.12031	0.13401	0.14833	0.15216
0.72	0.02847	0.05792	0.08187	0.10397	0.12056	0.13397	0.1472	0.1493	0.72	0.02922	0.05651	0.08125	0.10544	0.12152	0.13528	0.1498	0.15369
0.725	0.02883	0.05858	0.08276	0.105	0.12176	0.13523	0.14914	0.15336	0.725	0.0294	0.05749	0.08203	0.10653	0.12262	0.13659	0.15128	0.15522
0.73	0.02923	0.05925	0.08363	0.10607	0.12292	0.13656	0.15068	0.15187	0.73	0.02952	0.05809	0.0828	0.10759	0.12393	0.13788	0.15276	0.15675
0.735	0.02973	0.05998	0.08453	0.10714	0.12415	0.1379	0.15141	0.15304	0.735	0.02973	0.05879	0.08358	0.10867	0.12492	0.13923	0.15424	0.15821
0.74	0.03031	0.06067	0.08542	0.10822	0.12533	0.13924	0.15304	0.15904	0.74	0.02998	0.05943	0.08441	0.1098	0.12613	0.14044	0.15575	0.15964
0.745	0.0309	0.06134	0.08624	0.1093	0.12654	0.14051	0.15479	0.15639	0.745	0.03026	0.06033	0.08526	0.11092	0.12726	0.14174	0.15725	0.16116
0.75	0.03149	0.06197	0.0871	0.11035	0.12772	0.14186	0.15595	0.15782	0.75	0.03063	0.06065	0.08614	0.11203	0.12849	0.14299	0.15869	0.16274
0.755	0.03202	0.06259	0.08793	0.11143	0.12892	0.14309	0.15735	0.16006	0.755	0.03126	0.06137	0.087	0.11314	0.1297	0.14432	0.16018	0.16427
0.76	0.03256	0.06317	0.08877	0.1125	0.13007	0.14439	0.1586	0.16215	0.76	0.03182	0.06204	0.08793	0.11427	0.1309	0.14562	0.16172	0.1658
0.765	0.03307	0.06377	0.08959	0.11359	0.13129	0.14564	0.16025	0.16474	0.765	0.03238	0.06276	0.08883	0.11541	0.13217	0.14697	0.16324	0.16746
0.77	0.03362	0.06442	0.09042	0.1147	0.1325	0.14698	0.16188	0.16532	0.77	0.03294	0.06347	0.08975	0.11646	0.13338	0.14827	0.16476	0.16907
0.775	0.03416	0.06509	0.09128	0.11585	0.13375	0.14827	0.16352	0.16415	0.775	0.03344	0.06418	0.09055	0.11753	0.13461	0.14962	0.16629	0.17055
0.78	0.03472	0.0658	0.09217	0.11701	0.13499	0.14964	0.1645	0.16865	0.78	0.03381	0.06488	0.09153	0.11857	0.13584	0.15084	0.16785	0.17204
0.785	0.03517	0.06652	0.09304	0.11813	0.13628	0.15094	0.16576	0.16983	0.785	0.03424	0.06557	0.09239	0.11957	0.13704	0.15215	0.16942	0.1736
0.79	0.03553	0.06724	0.09394	0.11925	0.13752	0.15237	0.16756	0.17048	0.79	0.03467	0.06626	0.09331	0.12036	0.13815	0.15333	0.17095	0.17504
0.795	0.03579	0.06795	0.0949	0.12034	0.13876	0.15376	0.16871	0.17178	0.795	0.03513	0.06694	0.09419	0.12164	0.13914	0.1546	0.17242	0.17654
0.8	0.03599	0.06869	0.09588	0.1214	0.14002	0.15515	0.17083	0.17574	0.8	0.03562	0.06764	0.09519	0.12267	0.14059	0.15582	0.17388	0.17813
0.805	0.03619	0.06933	0.09683	0.12238	0.14125	0.15653	0.17288	0.17449	0.805	0.0361	0.06834	0.09599	0.12386	0.1417	0.15715	0.17541	0.17977
0.81	0.03643	0.07003	0.09777	0.12329	0.14248	0.15793	0.17493	0.17832	0.81	0.03656	0.06906	0.09688	0.12491	0.14288	0.15843	0.17689	0.18143
0.815	0.0368	0.07077	0.0987	0.12441	0.14373	0.15928	0.17541	0.18024	0.815	0.03704	0.06975	0.09771	0.12618	0.14406	0.15985	0.17833	0.18312
0.82	0.03726	0.07149	0.09961	0.12547	0.14502	0.16062	0.17671	0.1826	0.82	0.03754	0.07045	0.0986	0.12703	0.1454	0.16118	0.17984	0.18475
0.825	0.0378	0.07221	0.10047	0.12658	0.14624	0.16195	0.17784	0.18477	0.825	0.03811	0.07122	0.09948	0.12809	0.14625	0.16259	0.1814	0.18637
0.83	0.03836	0.07306	0.10135	0.12779	0.14754	0.16328	0.17957	0.18622	0.83	0.03873	0.072	0.10047	0.12904	0.1475	0.16395	0.18289	0.18797
0.835	0.03893	0.07384	0.10224	0.12909	0.14879	0.16463	0.18086	0.18589	0.835	0.03933	0.07277	0.10144	0.13012	0.14875	0.16538	0.18439	0.18951
0.84	0.03942	0.07462	0.10318	0.1302	0.15007	0.16593	0.1823	0.18824	0.84	0.03987	0.07356	0.10238	0.1312	0.15006	0.16671	0.18593	0.19106
0.845	0.03986	0.07538	0.1041	0.13138	0.1513	0.16724	0.1833	0.18912	0.845	0.04036	0.07439	0.10335	0.13239	0.15134	0.16809	0.18749	0.19261
0.85	0.04022	0.07609	0.10508	0.13256	0.15253	0.16854	0.18472	0.19023	0.85	0.04073	0.07512	0.10431	0.1335	0.15262	0.16944	0.18905	0.19412
0.855	0.04054	0.07674	0.10603	0.13371	0.1537	0.16986	0.18645	0.19193	0.855	0.04101	0.0758	0.10518	0.13461	0.15393	0.17084	0.19053	0.19563
0.86	0.04084	0.07737	0.10701	0.13489	0.15489	0.1712	0.18814	0.19381	0.86	0.04128	0.07644	0.10606	0.13574	0.15521	0.1722	0.19204	0.19718
0.865	0.0411	0.07794	0.10801	0.13608	0.15605	0.17255	0.18959	0.19467	0.865	0.04159	0.0771	0.107	0.13684	0.15652	0.17369	0.19358	0.19871
0.87	0.04141	0.07852	0.109	0.13727	0.15724	0.17392	0.1911	0.19611	0.87	0.04189	0.0777	0.10795	0.13791	0.15781	0.17506	0.19505	0.20023
0.875	0.04177	0.07912	0.10993	0.13841	0.15844	0.17529	0.19246	0.19757	0.875	0.04225	0.07833	0.10892	0.1391	0.15913	0.17636	0.19648	0.20176
0.88	0.04223	0.0798	0.11086	0.13954	0.15963	0.17664	0.194	0.19928	0.88	0.04263	0.07895	0.10991	0.14031	0.16011	0.17772	0.198	0.20335
0.885	0.04278	0.08054	0.11184	0.14062	0.16088	0.17794	0.19659	0.20088	0.885	0.04305	0.0796	0.11088	0.14152	0.16171	0.179	0.19959	0.20497
0.89	0.0434	0.08136	0.11278	0.14169	0.16211	0.17928	0.19842	0.20251	0.89	0.04348	0.08026	0.11184	0.14273	0.16288	0.18021	0.20113	0.2066
0.895	0.04403	0.08224	0.11375	0.14274	0.16339	0.1806	0.19976	0.20435	0.895	0.04397	0.08096	0.11287	0.14386	0.16416	0.18154	0.20262	0.20823
0.9	0.04463	0.08313	0.11478	0.14381	0.16467	0.18194	0.20117	0.20586	0.9	0.04448	0.08166	0.11387	0.14496	0.16544	0.18288	0.20414	0.20986
0.905	0.04514	0.084	0.11586	0.14488	0.16599	0.18328	0.20266	0.20664	0.905	0.04508	0.0824	0.11485	0.14605	0.16706	0.18418	0.20571	0.21146
0.91	0.04558	0.08481	0.11696	0.146	0.16728	0.18471	0.20368	0.20794	0.91	0.04564	0.08315	0.11583	0.14718	0.16804	0.18572	0.20718	0.21304
0.915	0.04602	0.0856	0.11813	0.1471	0.16862	0.18609	0.20463	0.20963	0.915	0.04622	0.08391	0.11679	0.1483	0.16936	0.1871	0.20866	0.21461
0.92	0.04648	0.08633	0.11931	0.14827	0.16994	0.18754	0.20577	0.2022	0.92	0.04673	0.08473	0.11766	0.14948	0.17063	0.18848	0.21022	0.21616
0.925	0.047	0.08706	0.1205	0.14948	0.17129	0.18902	0.20602	0.21299	0.925	0.0472	0.08553	0.11862	0.15066	0.17192	0.1898	0.21182	0.21771
0.93	0.04756	0.08778	0.12166	0.1507	0.1726	0.1905	0.20717	0.21494	0.93	0.04758	0.08634	0.11961	0.15183	0.17324	0.19116	0.2134	0.21927
0.935	0.04815	0.08855	0.12279	0.15195	0.17396	0.19193	0.20915	0.21609	0.935	0.04798	0.08714	0.12064	0.15296	0.17453	0.1923	0.21497	0.22084
0.94	0.04869	0.08929	0.12381	0.15319	0.17526	0.19343	0.21031	0.21757	0.94	0.04835	0.08788	0.12165	0.15411	0.17589	0.19361	0.21651	0.22241
0.945	0.0492	0.09005	0.12481	0.15441	0.17661	0.19477	0.22346	0.22851	0.945	0.04876	0.0886	0.12269	0.1552	0.17724	0.19491	0.21807	0.22398
0.95	0.0497	0.09076	0.12574	0.1556	0.17792	0.19606	0.22221	0.22162	0.95	0.04915	0.08923	0.12366	0.15634	0.17858	0.19636	0.21966	0.22555
0.955	0.05021	0.09151	0.12668	0.15678	0.17922	0.19744	0.22215	0.22228	0.955	0.04955	0.09012	0.12464	0.15752	0.17984	0.19778	0.22117	0.2271
0.96	0.05072	0.09223	0.12752	0.15791	0.18047	0.19871	0.22188	0.22626	0.96	0.04991	0.09088	0.1256	0.15875	0.18111	0.19922	0.22263	0.22863
0.965	0.05129	0.093	0.12842	0.1591	0.18174	0.19987	0.22408	0.22758	0.965	0.05028	0.09171	0.12649	0.15997	0.18238	0.20066	0.22419	0.23014
0.97	0.05186	0.09375	0.12936	0.16023	0.18298	0.20124	0.21426	0.22821	0.97	0.05062	0.09255	0.12735	0.16123	0.18369	0.20207	0.22575	0.23165
0.975	0.05243	0.09455	0.13043	0.16144	0.18426	0.20267	0.22159	0.22724	0.975	0.05101	0.09348	0.12824	0.16244	0.18501	0.20341	0.22723	0.23313
0.98	0.05297	0.09529	0.13146	0.16261	0.18555	0.20399	0.22427	0.22975	0.98	0.05144	0.09428	0.12917	0.16361	0.18636	0.20474	0.22869	0.2345
0.985	0.0535	0.09606	0.13258	0.16385	0.18681	0.20541	0.22408	0.22797	0.985	0.05198	0.09525	0.13013	0.1648	0.18772	0.20607	0.23007	0.23574
0.99	0.05401	0.0968	0.13367	0.165	0.18811	0.20686	0.22069	0.22922	0.99	0.0526	0.09613	0.13119	0.16601	0.18905	0.20734	0.23115	0.23676
0.995	0.05452	0.09752	0.13473	0.16618	0.18935	0.2082	0.2154	0.23234	0.995	0.05327	0.09715	0.1323	0.16721	0.19036	0.20864	0.23219	0.23771
1	0.05508	0.0983	0.13569	0.16726	0.19079	0.20946	0.20422	0.23657	1	0.05412	0.09785	0.13336	0.16847	0.19155	0.20985	0.23264	0.23828

## Sheet: Fig.5b
𝜇0 H⊥ (T)	MGup-down(%) at_ne=1.3E11	MGup-down(%) at_ne=1.6E12	MGup-down(%) at_ne=3.1E12	MGup-down(%) at_ne=4.5E12	MGup-down(%) at_ne=6.0E12	MGup-down(%) at_ne=7.5E12	MGup-down(%) at_ne=8.9E12	MGup-down(%) at_ne=1E13
-0.8	126001000000	1601860000000	3077720000000	4553590000000	6029450000000	7505310000000	8981170000000	10457000000000
-0.795	-0.0004172	0.00116	-0.00101	0.000780722	0.00124	0.00323	0.00569	0.00457
-0.79	-0.000462845	0.000605799	-0.00118	0.000688157	0.00108	0.00296	0.00553	0.00372
-0.785	-0.000611131	6.74702e-06	-0.00121	0.000695583	0.000674245	0.00305	0.00433	0.00419
-0.78	-0.000409972	-0.000542341	-0.00133	0.00074498	0.000697338	0.00302	0.0049	0.00407
-0.775	-0.000292286	-0.00103	-0.00133	0.000778374	0.000733958	0.003	0.00488	0.00404
-0.77	-6.51785e-05	-0.00144	-0.00131	0.000817136	0.000618434	0.00299	0.00464	0.00435
-0.765	0.000153312	-0.0017	-0.00126	0.000812176	0.00058992	0.00292	0.00469	0.00419
-0.76	0.000516099	-0.00185	-0.00123	0.000755705	0.000691731	0.00285	0.00548	0.00397
-0.755	0.000450547	-0.00188	-0.00111	0.000632253	0.000491027	0.00281	0.00462	0.00388
-0.75	0.000381333	-0.00184	-0.00105	0.00102	0.000342129	0.0028	0.00446	0.00378
-0.745	0.000182417	-0.00181	-0.000998977	-0.00010702	0.000317562	0.00284	0.0044	0.00376
-0.74	-7.04613e-05	-0.00182	-0.000984831	0.000607772	0.000273081	0.00287	0.00425	0.00369
-0.735	-0.000327533	-0.00184	-0.001	0.000573793	0.0002795	0.00284	0.00416	0.0036
-0.73	-0.000503116	-0.00227	-0.00103	0.000686257	0.000208352	0.00277	0.00414	0.00359
-0.725	-0.000552816	-0.00184	-0.00115	0.000277187	0.000128383	0.00277	0.00413	0.00364
-0.72	-0.000567999	-0.0018	-0.00129	0.0013	6.38624e-05	0.00272	0.00408	0.00358
-0.715	-0.000518177	-0.0017	-0.00149	0.000555297	-3.45819e-06	0.00263	0.00414	0.00348
-0.71	-0.000499648	-0.00139	-0.00167	0.00054848	-0.000129889	0.00252	0.0042	0.00354
-0.705	-0.000480284	-0.000995203	-0.00194	0.000427174	-0.000163479	0.00251	0.00413	0.00359
-0.7	-0.000524228	-0.00118	-0.00194	0.000305387	-0.000215067	0.00235	0.00401	0.00347
-0.695	-0.000621312	-0.00105	-0.00209	0.00025621	-0.000322647	0.00232	0.00396	0.00336
-0.69	-0.000743547	-0.000975976	-0.00222	0.000147056	-0.000330399	0.00198	0.00388	0.00344
-0.685	-0.0008542	-0.00106	-0.00236	0.000136238	-0.000284695	0.0021	0.00372	0.00342
-0.68	-0.000951106	-0.000882818	-0.00243	0.000101738	-0.00020505	0.00198	0.00338	0.00332
-0.675	-0.00101	-0.000949393	-0.00274	0.000120742	-0.00012241	0.00201	0.00349	0.00318
-0.67	-0.000962807	-0.000891002	-0.00293	0.000140137	-7.94053e-06	0.00185	0.00348	0.00288
-0.665	-0.000939221	-0.000796763	-0.00302	0.000175836	6.90401e-05	0.0021	0.00335	0.00278
-0.66	-0.000920875	-0.00072929	-0.00306	0.000151235	0.000135157	0.002	0.00333	0.00271
-0.655	-0.00097903	-0.000651145	-0.00306	0.000112778	0.000213741	0.00204	0.00358	0.00269
-0.65	-0.00108	-0.000650347	-0.00299	7.73403e-05	0.000284337	0.00205	0.00341	0.00282
-0.645	-0.00128	-0.000687075	-0.00287	2.88245e-05	0.000470293	0.00211	0.00329	0.00308
-0.64	-0.00143	-0.000785376	-0.0028	-3.92059e-06	0.000523706	0.00207	0.00316	0.00299
-0.635	-0.00156	-0.000833376	-0.00279	1.01264e-07	0.000557439	0.00219	0.00302	0.00287
-0.63	-0.00157	-0.00107	-0.00277	2.43894e-07	0.000715118	0.00223	0.00293	0.00276
-0.625	-0.00143	-0.000910855	-0.00277	4.24923e-05	0.000542596	0.00224	0.00281	0.00259
-0.62	-0.00119	-0.00135	-0.00274	1.32942e-05	0.000582373	0.00226	0.00273	0.00229
-0.615	-0.000859985	-0.00135	-0.0027	5.52667e-05	0.000541614	0.0022	0.00274	0.00197
-0.61	-0.000531169	-0.00156	-0.00269	-0.000332047	0.000410715	0.00215	0.00275	0.00189
-0.605	-0.000214626	-0.00158	-0.00268	0.000993461	0.000105791	0.00191	0.00267	0.00181
-0.6	3.60853e-06	-0.00203	-0.00264	0.000228835	0.000139404	0.0019	0.00213	0.00164
-0.595	0.000215657	-0.0018	-0.00259	0.000139219	-0.000123175	0.00195	0.00226	0.00161
-0.59	0.000221886	-0.00196	-0.00251	-0.000136642	-0.0002073	0.00203	0.00226	0.00169
-0.585	0.000122728	-0.00196	-0.00239	-2.4999e-05	-0.000160973	0.00201	0.00209	0.0016
-0.58	-0.000114015	-0.00194	-0.00232	-0.00163	-0.000173847	0.00229	0.00194	0.00144
-0.575	-0.000460396	-0.00182	-0.00224	-0.00117	-0.000184273	0.00237	0.00227	0.00136
-0.57	-0.000954897	-0.00175	-0.0023	-0.00134	-0.000213787	0.0024	0.00186	0.00137
-0.565	-0.00141	-0.00155	-0.00225	-0.00136	-0.000349968	0.00243	0.00159	0.00137
-0.56	-0.00184	-0.00134	-0.00221	-0.00137	-0.00041935	0.0023	0.00147	0.00127
-0.555	-0.00215	-0.00116	-0.00225	-0.00136	-0.00054585	0.00234	0.00132	0.00114
-0.55	-0.00242	-0.00102	-0.00236	-0.00135	-0.000663134	0.00231	0.00118	0.0011
-0.545	-0.00256	-0.000868066	-0.0024	-0.00127	-0.000775886	0.00224	0.000980471	0.00105
-0.54	-0.00259	-0.000847775	-0.00256	-0.00125	-0.000827025	0.00217	0.000808774	0.00086618
-0.535	-0.00255	-0.000827487	-0.00264	-0.00117	-0.000961563	0.00221	0.000772232	0.00077312
-0.53	-0.00256	-0.000767407	-0.00258	-0.0011	-0.00103	0.00207	0.000813705	0.000830161
-0.525	-0.00253	-0.000703372	-0.00243	-0.00103	-0.00113	0.00196	0.000896969	0.000834514
-0.52	-0.00253	-0.000633955	-0.00227	-0.000967465	-0.00119	0.00187	0.001	0.000752015
-0.515	-0.00255	-0.000565268	-0.00207	-0.00096423	-0.00111	0.00192	0.00115	0.000753573
-0.51	-0.0025	-0.000474863	-0.00205	-0.000964519	-0.00104	0.00197	0.00118	0.000770993
-0.505	-0.00235	-0.000378794	-0.00188	-0.000964414	-0.000969437	0.00199	0.00118	0.000688857
-0.5	-0.00208	-0.000289667	-0.00184	-0.000953936	-0.000928517	0.002	0.00113	0.000576694
-0.495	-0.00173	-0.000205234	-0.00184	-0.00098234	-0.000959921	0.00206	0.00112	0.000564358
-0.49	-0.00135	-5.38322e-05	-0.00187	-0.000939443	-0.000944734	0.00205	0.00113	0.000573328
-0.485	-0.001	3.01888e-05	-0.00174	-0.00104	-0.000751602	0.00206	0.0011	0.000404101
-0.48	-0.000667564	0.000118162	-0.00182	-0.000912389	-0.000779071	0.00209	0.000969516	0.000303636
-0.475	-0.000412347	0.000234873	-0.00181	-0.000849653	-0.00077744	0.0022	0.000888127	0.000215025
-0.47	-0.000284194	0.000364889	-0.00178	-0.000785418	-0.000748637	0.00235	0.000846749	-0.000165066
-0.465	-0.000130072	0.000494539	-0.00174	-0.000697268	-0.000846561	0.00232	0.000716545	-0.000204246
-0.46	5.29516e-05	0.00071722	-0.00171	-0.000487457	-0.00111	0.00235	0.000377965	-0.000249858
-0.455	0.000213401	0.000916631	-0.00166	-0.00054147	-0.00113	0.0023	-8.96045e-05	-0.000391094
-0.45	0.000347949	0.00105	-0.00158	-0.000472495	-0.00115	0.00225	-6.93605e-05	-0.000454919
-0.445	0.000719559	0.00119	-0.00145	-0.000399086	-0.00113	0.00215	-0.000277365	-0.000300734
-0.44	0.000727147	0.00123	-0.00131	-0.000349639	-0.0011	0.00217	-0.000456088	-0.000561605
-0.435	0.000515543	0.00121	-0.00117	-0.000287304	-0.00104	0.00208	-0.000474278	-0.000649586
-0.43	0.000566451	0.00121	-0.00102	-0.00019122	-0.000989178	0.00197	-0.00032559	-0.00066176
-0.425	0.000598598	0.00121	-0.000888204	-0.00020564	-0.00098541	0.0019	-0.00066018	-0.000762863
-0.42	0.000418143	0.00121	-0.000804233	-0.000113779	-0.000993239	0.00168	-0.000774389	-0.000817659
-0.415	0.000540832	0.00131	-0.000779158	5.58152e-05	-0.000987612	0.00153	-0.000903161	-0.000798442
-0.41	0.000730453	0.00137	-0.000814459	0.000103581	-0.00102	0.00134	-0.000940664	-0.000911206
-0.405	0.000625102	0.00141	-0.00089909	0.000102187	-0.00109	0.00127	-0.000930224	-0.00102
-0.4	0.000517113	0.00147	-0.00101	0.000153997	-0.00106	0.00099968	-0.000919398	-0.00103
-0.395	0.000344558	0.00149	-0.0011	9.11455e-05	-0.00104	0.000825681	-0.000913221	-0.00102
-0.39	0.000121184	0.00145	-0.00112	-2.85732e-05	-0.001	0.000545152	-0.000953379	-0.00107
-0.385	-8.21262e-05	0.00144	-0.00107	-5.66201e-05	-0.000935589	0.00030074	-0.000984933	-0.00109
-0.38	-0.000367077	0.00144	-0.000914169	-6.39556e-06	-0.000832015	-0.000105459	-0.000976132	-0.00103
-0.375	-0.00069694	0.00121	-0.000701247	4.62459e-05	-0.000764633	-0.000367253	-0.00099473	-0.000986229
-0.37	-0.000992077	0.000985372	-0.000470168	0.000117758	-0.000696391	-0.00062755	-0.00104	-0.001
-0.365	-0.00128	0.000752962	-0.000275078	0.000175557	-0.000638701	-0.000809724	-0.00102	-0.00101
-0.36	-0.00151	0.000502622	-0.000146509	0.000241034	-0.000591141	-0.000961009	-0.00102	-0.000975
-0.355	-0.00166	0.000257687	-0.000167071	0.000281629	-0.000596393	-0.00102	-0.00106	-0.00101
-0.35	-0.00176	0.000241244	-0.000288159	0.000305044	-0.000540794	-0.00106	-0.00112	-0.00109
-0.345	-0.00186	0.000212812	-0.000487265	0.000305108	-0.000492349	-0.0011	-0.00119	-0.00112
-0.34	-0.00188	0.000175648	-0.000744461	0.000288656	-0.000505695	-0.00117	-0.00114	-0.00109
-0.335	-0.0019	0.000116129	-0.00099981	0.000246883	-0.000496881	-0.00124	-0.00116	-0.0011
-0.33	-0.00191	9.67453e-06	-0.0012	0.000155811	-0.000650723	-0.00126	-0.00124	-0.00118
-0.325	-0.0019	-0.000121517	-0.00135	7.22337e-05	-0.000797335	-0.00132	-0.0012	-0.00125
-0.32	-0.00181	-0.000339895	-0.00146	-5.97558e-05	-0.000912905	-0.00139	-0.00108	-0.00135
-0.315	-0.00175	-0.000555035	-0.00157	-0.00024227	-0.000994797	-0.00143	-0.00122	-0.00152
-0.31	-0.0017	-0.000820058	-0.0017	-0.000441601	-0.00118	-0.00142	-0.00127	-0.00159
-0.305	-0.00168	-0.00103	-0.00189	-0.000632783	-0.00119	-0.00148	-0.00119	-0.00162
-0.3	-0.00183	-0.00129	-0.00206	-0.00083466	-0.00128	-0.0015	-0.00125	-0.0016
-0.295	-0.00166	-0.00151	-0.00242	-0.00101	-0.0014	-0.00169	-0.00144	-0.00156
-0.29	-0.00185	-0.00172	-0.00265	-0.00119	-0.00149	-0.00176	-0.00147	-0.00144
-0.285	-0.00184	-0.00191	-0.00286	-0.00134	-0.0015	-0.00188	-0.00146	-0.00137
-0.28	-0.00185	-0.00209	-0.00298	-0.00148	-0.00147	-0.00199	-0.00163	-0.00129
-0.275	-0.00168	-0.00219	-0.0031	-0.00162	-0.00142	-0.00212	-0.0017	-0.00128
-0.27	-0.00188	-0.00214	-0.003	-0.00176	-0.00129	-0.00199	-0.0016	-0.00128
-0.265	-0.00165	-0.00206	-0.00292	-0.00185	-0.00128	-0.002	-0.00153	-0.00129
-0.26	-0.0012	-0.0017	-0.00278	-0.00189	-0.00134	-0.00192	-0.00157	-0.00131
-0.255	-0.000769649	-0.00152	-0.00271	-0.00192	-0.00133	-0.00183	-0.00148	-0.00133
-0.25	-0.000246158	-0.0013	-0.0027	-0.00186	-0.00129	-0.00167	-0.00143	-0.00134
-0.245	0.000278702	-0.00119	-0.00276	-0.00194	-0.00137	-0.00159	-0.00149	-0.00136
-0.24	0.00103	-0.00108	-0.00276	-0.00192	-0.00132	-0.00146	-0.00156	-0.0014
-0.235	0.00040184	-0.00119	-0.00283	-0.00193	-0.00118	-0.00142	-0.00158	-0.00145
-0.23	0.00161	-0.00119	-0.00283	-0.00193	-0.00112	-0.00132	-0.00161	-0.00151
-0.225	0.00164	-0.00107	-0.0028	-0.00202	-0.0011	-0.00134	-0.00163	-0.00158
-0.22	0.00193	-0.00107	-0.00271	-0.00197	-0.00106	-0.00132	-0.00165	-0.00165
-0.215	0.00185	-0.00111	-0.00278	-0.00205	-0.00106	-0.00139	-0.00165	-0.00169
-0.21	0.00272	-0.00123	-0.00282	-0.00207	-0.00116	-0.00137	-0.00159	-0.00174
-0.205	0.0017	-0.00131	-0.00284	-0.00213	-0.00128	-0.00145	-0.00161	-0.00175
-0.2	0.00169	-0.00163	-0.00274	-0.00214	-0.00136	-0.00149	-0.00161	-0.00167
-0.195	0.00137	-0.00188	-0.00264	-0.00213	-0.00143	-0.0016	-0.00154	-0.00162
-0.19	0.000992451	-0.00216	-0.00253	-0.00219	-0.00148	-0.00156	-0.00149	-0.0016
-0.185	0.000662852	-0.00231	-0.00251	-0.00208	-0.00146	-0.00162	-0.00155	-0.00155
-0.18	0.00036376	-0.00244	-0.00246	-0.00201	-0.00148	-0.00156	-0.00156	-0.00154
-0.175	7.76951e-05	-0.00255	-0.00254	-0.00195	-0.00146	-0.00129	-0.00159	-0.00157
-0.17	4.17755e-05	-0.00255	-0.00264	-0.00191	-0.00151	-0.00126	-0.00168	-0.00157
-0.165	0.000412474	-0.00238	-0.0029	-0.00176	-0.00153	-0.00119	-0.00178	-0.00156
-0.16	0.00126	-0.00235	-0.0029	-0.00186	-0.00159	-0.0012	-0.00187	-0.00157
-0.155	0.00294	-0.00199	-0.00373	-0.00188	-0.00161	-0.00112	-0.00191	-0.00158
-0.15	0.00568	-0.00129	-0.00361	-0.00189	-0.00172	-0.00126	-0.00197	-0.00154
-0.145	0.0091	-6.56399e-05	-0.00371	-0.00188	-0.00176	-0.00116	-0.00208	-0.00148
-0.14	0.01386	0.00172	-0.00354	-0.00187	-0.00182	-0.00117	-0.00213	-0.00147
-0.135	0.01923	0.0048	-0.00357	-0.00207	-0.00183	-0.00107	-0.00208	-0.0015
-0.13	0.024	0.00894	-0.0028	-0.00169	-0.00185	-0.00119	-0.00205	-0.00151
-0.125	0.02789	0.01343	-0.00297	-0.00152	-0.00188	-0.0012	-0.00202	-0.00152
-0.12	0.03072	0.01825	-0.00278	-0.00156	-0.00178	-0.00132	-0.00189	-0.00153
-0.115	0.03169	0.02254	-0.00254	-0.00162	-0.0017	-0.00132	-0.00175	-0.00154
-0.11	0.03123	0.02575	-0.00218	-0.00146	-0.00171	-0.00149	-0.0017	-0.00148
-0.105	0.03031	0.02743	-0.00174	-0.00192	-0.00173	-0.00146	-0.00169	-0.00141
-0.1	0.02896	0.02822	-0.00108	-0.00215	-0.00172	-0.0016	-0.00166	-0.00136
-0.095	0.0275	0.02783	-7.17531e-05	-0.00222	-0.00183	-0.00167	-0.00166	-0.00136
-0.09	0.02593	0.02699	0.00128	-0.00222	-0.00192	-0.00181	-0.00171	-0.00132
-0.085	0.02439	0.02577	0.00303	-0.00218	-0.00197	-0.00179	-0.00177	-0.00129
-0.08	0.02282	0.02437	0.00536	-0.00193	-0.00196	-0.00198	-0.0018	-0.00127
-0.075	0.0213	0.02293	0.00793	-0.00147	-0.00196	-0.00206	-0.00182	-0.00127
-0.07	0.01981	0.02127	0.01041	-0.000632607	-0.00185	-0.00212	-0.00187	-0.00127
-0.065	0.01838	0.01982	0.01251	0.000662614	-0.00161	-0.00217	-0.00192	-0.00129
-0.06	0.01701	0.01841	0.01418	0.00243	-0.00107	-0.00221	-0.00192	-0.0013
-0.055	0.01564	0.01711	0.01467	0.00452	-0.000257314	-0.00212	-0.00188	-0.0013
-0.05	0.01431	0.01561	0.01443	0.00661	0.000800009	-0.002	-0.00184	-0.00131
-0.045	0.013	0.01449	0.01359	0.00845	0.00203	-0.00167	-0.00174	-0.00126
-0.04	0.01179	0.01317	0.01245	0.00968	0.00342	-0.00126	-0.00155	-0.00117
-0.035	0.01055	0.0118	0.01093	0.01011	0.00458	-0.000594639	-0.0013	-0.0011
-0.03	0.00948	0.01037	0.00962	0.00982	0.00539	0.000172138	-0.00106	-0.00102
-0.025	0.00827	0.0091	0.00826	0.00894	0.00576	0.000997859	-0.000758259	-0.000899295
-0.02	0.00706	0.00767	0.00686	0.00768	0.00568	0.00166	-0.000455838	-0.00072864
-0.015	0.0058	0.00615	0.00537	0.00618	0.00502	0.00212	-0.000224742	-0.000563876
-0.01	0.00446	0.0046	0.00394	0.00472	0.004	0.0021	-7.77055e-05	-0.000400405
-0.005	0.00292	0.00301	0.00256	0.00306	0.00271	0.00169	1.64249e-05	-0.000227607
0	0.00147	0.00147	0.00111	0.0019	0.00139	0.000923911	2.97314e-05	-8.95325e-05
0.005	0	0	0	0	0	0	0	0
0.01	-0.00144	-0.00171	-0.00172	-0.00138	-0.00127	-0.000594202	-1.80835e-05	8.50665e-05
0.015	-0.0028	-0.00324	-0.00325	-0.00291	-0.00254	-0.00125	6.5109e-06	0.000165242
0.02	-0.00404	-0.0048	-0.0049	-0.00427	-0.00343	-0.00157	7.43226e-05	0.000250926
0.025	-0.00523	-0.00641	-0.0065	-0.00608	-0.00394	-0.00142	0.000262681	0.000403264
0.03	-0.00646	-0.00811	-0.0085	-0.00702	-0.00411	-0.000805275	0.000520692	0.000593956
0.035	-0.00772	-0.00954	-0.00994	-0.00819	-0.00304	-0.000341952	0.00076061	0.000762057
0.04	-0.00906	-0.01115	-0.01163	-0.00876	-0.00141	0.000744169	0.000981043	0.000936561
0.045	-0.01025	-0.01272	-0.01315	-0.00877	0.000181801	0.00181	0.00125	0.00112
0.05	-0.01188	-0.01425	-0.01482	-0.00788	0.00137	0.00253	0.00145	0.00125
0.055	-0.0133	-0.01573	-0.01632	-0.00651	0.00264	0.00291	0.00149	0.00128
0.06	-0.01479	-0.01713	-0.01755	-0.00453	0.00278	0.00316	0.0015	0.00133
0.065	-0.0162	-0.01844	-0.01841	-0.00265	0.0027	0.00313	0.00147	0.00139
0.07	-0.01784	-0.01973	-0.01864	-0.000955657	0.00259	0.00295	0.00142	0.00141
0.075	-0.01907	-0.02102	-0.01829	0.000519407	0.00277	0.00299	0.00132	0.00138
0.08	-0.02056	-0.02233	-0.01691	0.00157	0.0028	0.00304	0.00125	0.00139
0.085	-0.02201	-0.02376	-0.01488	0.00203	0.00289	0.00314	0.00123	0.00142
0.09	-0.02355	-0.02484	-0.01212	0.00239	0.00294	0.0032	0.00124	0.00138
0.095	-0.02507	-0.02578	-0.00931	0.00265	0.00301	0.00328	0.00117	0.00132
0.1	-0.0266	-0.0257	-0.00629	0.00251	0.00304	0.00327	0.00112	0.00132
0.105	-0.02805	-0.02544	-0.00389	0.00247	0.00303	0.00326	0.00114	0.00134
0.11	-0.02926	-0.02379	-0.00185	0.0025	0.00301	0.00321	0.00116	0.00125
0.115	-0.03002	-0.02149	-0.000583443	0.00255	0.00298	0.00311	0.00117	0.00122
0.12	-0.03016	-0.01794	0.000262911	0.00252	0.00299	0.00308	0.00119	0.00123
0.125	-0.02939	-0.01443	0.000708335	0.00257	0.00295	0.00308	0.00126	0.00116
0.13	-0.02745	-0.01029	0.000809159	0.00256	0.00295	0.00301	0.0013	0.00109
0.135	-0.02458	-0.00687	0.000798699	0.00256	0.00293	0.00302	0.00135	0.00109
0.14	-0.02053	-0.00391	0.000715708	0.00256	0.00295	0.00306	0.0014	0.00105
0.145	-0.01612	-0.00196	0.00051263	0.00258	0.00294	0.00307	0.00142	0.00101
0.15	-0.01174	-0.000584121	0.000377039	0.00253	0.00292	0.00307	0.00139	0.00103
0.155	-0.0081	0.000315573	0.00030272	0.00248	0.00292	0.00311	0.00136	0.00101
0.16	-0.00501	0.000938597	0.000212391	0.00252	0.00291	0.00311	0.00132	0.00104
0.165	-0.00338	0.00126	9.11439e-05	0.00252	0.00292	0.00308	0.0013	0.00113
0.17	-0.00215	0.00152	5.26712e-05	0.00245	0.00288	0.00304	0.00127	0.00116
0.175	-0.00165	0.00157	6.59122e-05	0.00243	0.00286	0.00297	0.00124	0.00118
0.18	-0.00125	0.00154	0.000109057	0.00248	0.00284	0.00287	0.00125	0.00129
0.185	-0.00117	0.00173	0.000152211	0.00238	0.00268	0.00284	0.00124	0.0013
0.19	-0.000942635	0.00166	0.000255803	0.00233	0.00278	0.00269	0.00122	0.00126
0.195	-0.00104	0.00154	0.000358522	0.00238	0.00273	0.00262	0.00123	0.00128
0.2	-0.00113	0.00149	0.000396247	0.00233	0.00274	0.00261	0.0012	0.00129
0.205	-0.0013	0.00144	0.000643434	0.00231	0.00267	0.00272	0.00111	0.00118
0.21	-0.00157	0.00115	0.000509683	0.0023	0.00285	0.00275	0.00103	0.00107
0.215	-0.0018	0.0011	0.000502128	0.00245	0.00269	0.00292	0.000987259	0.000970473
0.22	-0.00222	0.00111	0.000472826	0.00238	0.00257	0.00295	0.000940966	0.000946873
0.225	-0.00254	0.00112	0.000471583	0.0025	0.00252	0.00295	0.000932749	0.000875541
0.23	-0.00259	0.00118	0.000284081	0.00255	0.00255	0.00293	0.000933015	0.000836739
0.235	-0.00267	0.00127	0.000337704	0.00268	0.00247	0.00293	0.000894724	0.000909757
0.24	-0.00264	0.00139	0.000254013	0.00264	0.00273	0.00286	0.00084844	0.000948171
0.245	-0.00234	0.00146	0.00019084	0.00287	0.00293	0.00266	0.000839032	0.000834452
0.25	-0.00189	0.00174	0.000114311	0.0029	0.00309	0.00268	0.000797153	0.000773576
0.255	-0.00153	0.00175	4.70419e-05	0.00296	0.00307	0.00242	0.000856331	0.000774421
0.26	-0.000933705	0.00193	-6.12048e-05	0.00294	0.00306	0.00223	0.000949472	0.000733854
0.265	-0.000366388	0.00204	-7.43403e-05	0.00293	0.00271	0.00214	0.000993996	0.000732139
0.27	0.000257419	0.00219	-7.47784e-05	0.00281	0.00258	0.00226	0.000985939	0.000782199
0.275	0.000799265	0.00212	-0.000126333	0.00269	0.00241	0.0022	0.00102	0.000838841
0.28	0.00123	0.00228	-0.000164973	0.00262	0.00252	0.00235	0.00101	0.000826078
0.285	0.00154	0.0022	-0.00012527	0.00245	0.00244	0.00242	0.000998723	0.00075106
0.29	0.00179	0.00215	-0.000251623	0.00227	0.0025	0.00246	0.000969065	0.000748665
0.295	0.00183	0.00203	-0.000407782	0.00229	0.00257	0.00249	0.000964516	0.000752295
0.3	0.0018	0.00193	-0.000514664	0.00222	0.00259	0.00248	0.00101	0.000706179
0.305	0.00176	0.00185	-0.000674693	0.00207	0.0025	0.0025	0.000994391	0.00064282
0.31	0.0017	0.00173	-0.000846873	0.00204	0.00262	0.00257	0.000922124	0.000624301
0.315	0.00156	0.00159	-0.000943739	0.00201	0.00259	0.00261	0.000906471	0.000582304
0.32	0.00148	0.00156	-0.00104	0.00189	0.00251	0.00269	0.000924106	0.000561396
0.325	0.00135	0.00144	-0.00115	0.0019	0.00248	0.00278	0.000838849	0.000545088
0.33	0.00116	0.00129	-0.00124	0.00198	0.00243	0.00289	0.000796379	0.000574158
0.335	0.000996405	0.00118	-0.0013	0.00208	0.00238	0.00293	0.000827279	0.00063198
0.34	0.000887945	0.00106	-0.00133	0.00219	0.00232	0.00304	0.000813692	0.000621534
0.345	0.000815382	0.000817008	-0.00136	0.00226	0.0023	0.00304	0.000721442	0.000584477
0.35	0.000774564	0.00058408	-0.00137	0.00229	0.00225	0.00306	0.000685415	0.000624857
0.355	0.000741921	0.000319441	-0.0014	0.00229	0.00213	0.00301	0.000665336	0.000698947
0.36	0.000680577	3.49057e-05	-0.00145	0.00224	0.00225	0.00299	0.000600163	0.00077441
0.365	0.000570407	-0.000263063	-0.00151	0.00216	0.0021	0.00282	0.000529658	0.000919455
0.37	0.000458992	-0.000597521	-0.00157	0.00209	0.00214	0.00293	0.000526971	0.00105
0.375	0.000329001	-0.000885525	-0.00163	0.00202	0.00212	0.00302	0.000522323	0.0011
0.38	0.0002098	-0.00117	-0.00168	0.00194	0.00218	0.00302	0.000493735	0.00111
0.385	0.000191492	-0.00138	-0.00172	0.00184	0.00203	0.00304	0.000455421	0.00118
0.39	0.000142494	-0.00156	-0.00173	0.00171	0.00218	0.00316	0.000457732	0.00127
0.395	0.000213982	-0.00164	-0.00175	0.0016	0.00216	0.00312	0.000480199	0.00128
0.4	0.000239729	-0.0017	-0.00173	0.00151	0.00222	0.00309	0.000493415	0.00128
0.405	0.000216334	-0.00169	-0.00171	0.00145	0.00233	0.00315	0.000493162	0.00135
0.41	1.02806e-06	-0.00168	-0.00167	0.00144	0.00241	0.00321	0.000513065	0.00131
0.415	-0.000268391	-0.00167	-0.00164	0.00155	0.00244	0.00324	0.000502643	0.00115
0.42	-0.000743313	-0.00167	-0.00158	0.00162	0.00242	0.0032	0.000490914	0.0011
0.425	-0.00123	-0.0017	-0.00152	0.00172	0.00236	0.00318	0.000548793	0.00114
0.43	-0.00169	-0.00174	-0.00145	0.00177	0.00221	0.00314	0.000568618	0.00109
0.435	-0.00205	-0.00179	-0.00136	0.00182	0.00212	0.00308	0.000544385	0.000982964
0.44	-0.00224	-0.00185	-0.00128	0.0018	0.00206	0.00306	0.000574802	0.000948599
0.445	-0.00258	-0.00189	-0.0012	0.00178	0.00207	0.0026	0.000563291	0.000909562
0.45	-0.00216	-0.00189	-0.00114	0.00179	0.00211	0.00224	0.000522619	0.000795721
0.455	-0.00215	-0.00179	-0.00114	0.00185	0.00211	0.00231	0.000442604	0.000678404
0.46	-0.00198	-0.00163	-0.00117	0.00194	0.00214	0.0022	0.000388476	0.000594332
0.465	-0.0018	-0.00139	-0.00121	0.002	0.00219	0.00209	0.00040311	0.000521721
0.47	-0.00116	-0.0011	-0.00129	0.00216	0.0022	0.00245	0.000411545	0.000595941
0.475	-0.00118	-0.000812744	-0.00135	0.00228	0.00221	0.00266	0.000404722	0.000595389
0.48	-0.000735274	-0.000700797	-0.0014	0.00236	0.00229	0.00248	0.000400213	0.000601699
0.485	-0.000433728	-0.0005972	-0.00138	0.00245	0.00237	0.00248	0.000376137	0.00058868
0.49	-0.000189144	-0.000711328	-0.00135	0.00251	0.00245	0.00243	0.000301095	0.000578482
0.495	-9.57431e-05	-0.000740677	-0.00124	0.00246	0.00253	0.00232	0.000230428	0.000279533
0.5	-0.000103217	-0.000802705	-0.00113	0.00237	0.00255	0.00242	0.000109491	-3.70051e-05
0.505	-0.000157313	-0.000781949	-0.000945067	0.00215	0.0025	0.00246	8.50057e-05	-0.000325656
0.51	-0.000346391	-0.000805681	-0.000731569	0.00178	0.0024	0.00244	5.32312e-05	-0.000542273
0.515	-0.000580413	-0.00064861	-0.000505125	0.00192	0.00217	0.00242	-5.43516e-05	-0.000803367
0.52	-0.00091001	-0.000643829	-0.000282753	0.00168	0.0022	0.00251	-0.00015081	-0.00102
0.525	-0.00118	-0.000611099	-9.55215e-05	0.00152	0.00208	0.00235	-0.000202038	-0.00117
0.53	-0.00141	-0.000569052	5.77142e-05	0.00146	0.00207	0.00227	-0.000294293	-0.00133
0.535	-0.00142	-0.000465098	0.000157431	0.0015	0.00208	0.00219	-0.000317839	-0.00148
0.54	-0.0013	-0.000342997	9.91905e-05	0.00114	0.00219	0.00212	-0.000305002	-0.0016
0.545	-0.00104	-0.000195834	0.000135512	0.0012	0.00204	0.00202	-0.000281554	-0.00172
0.55	-0.000642435	-4.8829e-05	5.87067e-05	0.00122	0.00209	0.00196	-0.000320287	-0.00175
0.555	-0.000231945	9.1197e-05	-9.80985e-05	0.00131	0.00216	0.0019	-0.000445877	-0.00177
0.56	0.000144215	0.000124878	-0.000320424	0.00144	0.00221	0.00188	-0.000592722	-0.00191
0.565	0.000434414	0.000116486	-0.000427669	0.00157	0.00235	0.0019	-0.000724177	-0.00214
0.57	0.000616959	9.91361e-05	-0.000654749	0.00168	0.00246	0.00197	-0.000959708	-0.00231
0.575	0.000697471	-6.31036e-06	-0.00075681	0.00175	0.00246	0.00203	-0.00122	-0.00234
0.58	0.00065722	-0.000102717	-0.000806262	0.0018	0.00236	0.00216	-0.00129	-0.0025
0.585	0.000776382	-0.00017032	-0.000832152	0.00185	0.0023	0.00221	-0.00132	-0.00268
0.59	0.000359256	-0.000207917	-0.000837807	0.00185	0.00216	0.00221	-0.00141	-0.0027
0.595	0.000329371	-0.000240262	-0.000780663	0.0019	0.00195	0.00213	-0.00146	-0.00275
0.6	0.000475457	-0.000192595	-0.000672905	0.00197	0.00177	0.00223	-0.00144	-0.00305
0.605	0.000549507	-0.000175045	-0.000561542	0.00212	0.00164	0.00204	-0.00143	-0.00328
0.61	0.000387637	-0.00015953	-0.00042945	0.00214	0.0015	0.00188	-0.00152	-0.0033
0.615	0.00066156	-0.000306052	-0.000351777	0.00217	0.00136	0.00174	-0.00166	-0.0035
0.62	0.00051573	-0.000302059	-0.000258518	0.00219	0.00129	0.00164	-0.00174	-0.00412
0.625	0.000216656	-0.000250673	-0.000209987	0.00223	0.00137	0.00143	-0.0018	-0.00365
0.63	0.000118665	-0.00026107	-0.000266636	0.00217	0.0014	0.00144	-0.00191	-0.0036
0.635	0.000140568	-0.000299263	-0.000488528	0.00216	0.00148	0.00144	-0.00195	-0.0038
0.64	0.000302392	-0.000260096	-0.000278504	0.00215	0.00148	0.00148	-0.00201	-0.00383
0.645	0.00058069	-0.00035282	5.81656e-05	0.00184	0.00145	0.00146	-0.00218	-0.00343
0.65	0.000802295	-0.000550681	-0.000248978	0.00216	0.00156	0.00139	-0.00234	-0.00398
0.655	0.000944458	-0.000668324	-0.000337453	0.00205	0.000488177	0.00134	-0.00252	-0.00411
0.66	0.000926583	-0.000798148	-0.000319139	0.00197	0.0021	0.00139	-0.00277	-0.00412
0.665	0.00088754	-0.000828258	-0.000639946	0.00186	0.00175	0.00083716	-0.00294	-0.00417
0.67	0.000806396	-0.000903351	-0.0012	0.00195	0.00183	0.000940479	-0.00299	-0.00414
0.675	0.000827968	-0.000933293	-0.00102	0.00148	0.00152	0.000904554	-0.00304	-0.00421
0.68	0.000931913	-0.00101	-0.000998971	0.00136	0.00254	0.000843852	-0.00308	-0.00428
0.685	0.00115	-0.00108	-0.000912102	0.00133	0.00075711	0.000739252	-0.00317	-0.00427
0.69	0.00133	-0.0012	-0.000850086	0.00128	0.000984583	0.00117	-0.00321	-0.00436
0.695	0.00145	-0.00128	-0.000745497	0.00132	0.00082343	0.001	-0.00322	-0.00448
0.7	0.00145	-0.00133	-0.000754201	0.0013	0.000893319	0.00104	-0.00331	-0.00454
0.705	0.00136	-0.00132	-0.000676263	0.00134	0.000917892	0.00107	-0.00352	-0.00461
0.71	0.00121	-0.00127	-0.000615067	0.0014	0.000768621	0.00112	-0.00374	-0.00464
0.715	0.00104	-0.00121	-0.000591852	0.00144	0.000944418	0.00114	-0.00331	-0.00467
0.72	0.00089699	-0.00116	-0.000568874	0.00144	0.000887761	0.00133	-0.00336	-0.00496
0.725	0.000750146	-0.00141	-0.000626025	0.00148	0.000962554	0.00131	-0.00352	-0.00327
0.73	0.000571958	-0.00109	-0.000730607	0.00153	0.000866287	0.00136	-0.00352	-0.00336
0.735	0.000287573	-0.00116	-0.000829276	0.00152	0.001	0.00131	-0.00341	-0.0044
0.74	-2.67391e-06	-0.00119	-0.000943774	0.00153	0.000771275	0.00134	-0.00402	-0.00468
0.745	-0.000330604	-0.00125	-0.00101	0.00158	0.00079999	0.00119	-0.00423	-0.00434
0.75	-0.000633922	-0.001	-0.000981474	0.00161	0.000719814	0.00123	-0.00426	-0.00464
0.755	-0.000853463	-0.00132	-0.00095846	0.00168	0.000773354	0.00113	-0.00429	-0.00432
0.76	-0.000762006	-0.00122	-0.000926847	0.00171	0.000780916	0.00123	-0.00427	-0.00321
0.765	-0.000738415	-0.00113	-0.000841325	0.00177	0.000830347	0.00122	-0.00407	-0.00212
0.77	-0.000691251	-0.00101	-0.000759141	0.00182	0.000883214	0.00133	-0.0047	-0.000382183
0.775	-0.000675848	-0.000945935	-0.000672568	0.00176	0.000877671	0.00129	-0.00386	-0.00048823
0.78	-0.000719916	-0.00091603	-0.000724451	0.00168	0.000858902	0.00135	-0.00357	-0.00216
0.785	-0.000905981	-0.000917834	-0.000637862	0.00156	0.000849064	0.0012	-0.00408	0.00203
0.79	-0.000933466	-0.000942191	-0.000651341	0.00144	0.000757625	0.00121	-0.00466	0.00312
0.795	-0.000861322	-0.000973754	-0.000631987	0.00111	0.000631588	0.000960563	-0.00285	0.00392
0.8	-0.000705696	-0.000992435	-0.000527897	0.000895598	0.000432175	0.000773331	-0.00377	0.00994
	-0.0003514	-0.000981248	-0.000364757	0.000225286	0.000166858	0.000435722	0.00134	0.00829

## Sheet: Fig.5c
𝜇0 H⊥ (T)	MGup-down(%)	MGup-down(%)	MGup-down(%)	MGup-down(%)	MGup-down(%)	MGup-down(%)	MGup-down(%)	MGup-down(%)	MGup-down(%)	MGup-down(%)	MGup-down(%)	MGup-down(%)	MGup-down(%)	MGup-down(%)	MGup-down(%)
	126001000000	863932000000	1601860000000	2339790000000	3077720000000	3815660000000	4553590000000	5291520000000	6029450000000	6767380000000	7505310000000	8243240000000	8981170000000	9719100000000	10457000000000
-0.8	-0.0004172	-0.000507238	0.00116	0.000654148	-0.00101	6.77805e-05	0.000780722	-0.000462961	0.00124	0.000630244	0.00323	0.00329	0.00457	0.00528	0.00569
-0.795	-0.000462845	-0.000397475	0.000605799	0.00027465	-0.00118	0.00013144	0.000688157	-0.000290553	0.00108	0.000512482	0.00296	0.00303	0.00372	0.00483	0.00553
-0.79	-0.000611131	-0.00042166	6.74702e-06	0.000167202	-0.00121	7.17172e-05	0.000695583	-0.00030144	0.000674245	0.000378824	0.00305	0.00292	0.00419	0.00442	0.00433
-0.785	-0.000409972	-0.000417581	-0.000542341	3.60341e-05	-0.00133	7.58887e-05	0.00074498	-0.000278276	0.000697338	0.000313784	0.00302	0.00283	0.00407	0.00394	0.0049
-0.78	-0.000292286	-0.000472718	-0.00103	-1.13921e-05	-0.00133	0.000127636	0.000778374	-0.000251244	0.000733958	0.000317172	0.003	0.00285	0.00404	0.00389	0.00488
-0.775	-6.51785e-05	-0.000501055	-0.00144	-8.66729e-05	-0.00131	9.54777e-05	0.000817136	-0.000152135	0.000618434	0.00029607	0.00299	0.00286	0.00435	0.00391	0.00464
-0.77	0.000153312	-0.000574713	-0.0017	-0.000148565	-0.00126	0.000156749	0.000812176	-2.81029e-07	0.00058992	0.000361004	0.00292	0.00289	0.00419	0.00384	0.00469
-0.765	0.000516099	-0.000650867	-0.00185	-0.00029386	-0.00123	0.000172013	0.000755705	8.13098e-05	0.000691731	0.000405669	0.00285	0.00299	0.00397	0.00386	0.00548
-0.76	0.000450547	-0.000779957	-0.00188	-0.000374391	-0.00111	0.000208095	0.000632253	0.00022642	0.000491027	0.000406798	0.00281	0.00311	0.00388	0.00411	0.00462
-0.755	0.000381333	-0.000924369	-0.00184	-0.000465619	-0.00105	0.000162758	0.00102	6.6058e-05	0.000342129	0.000379272	0.0028	0.00314	0.00378	0.00399	0.00446
-0.75	0.000182417	-0.00101	-0.00181	-0.000467889	-0.000998977	0.000197205	-0.00010702	0.000558444	0.000317562	0.00039103	0.00284	0.00312	0.00376	0.0038	0.0044
-0.745	-7.04613e-05	-0.00104	-0.00182	-0.00049787	-0.000984831	0.000176822	0.000607772	8.97368e-05	0.000273081	0.000383023	0.00287	0.00317	0.00369	0.00372	0.00425
-0.74	-0.000327533	-0.00103	-0.00184	-0.000427473	-0.001	0.00023394	0.000573793	0.000289503	0.0002795	0.000431378	0.00284	0.00289	0.0036	0.00354	0.00416
-0.735	-0.000503116	-0.000933501	-0.00227	-0.000405868	-0.00103	0.000196997	0.000686257	0.000266847	0.000208352	0.000521929	0.00277	0.00334	0.00359	0.00324	0.00414
-0.73	-0.000552816	-0.000781895	-0.00184	-0.000322489	-0.00115	0.000199539	0.000277187	0.000477254	0.000128383	0.000568031	0.00277	0.00308	0.00364	0.00303	0.00413
-0.725	-0.000567999	-0.000689587	-0.0018	-0.000286369	-0.00129	0.000161711	0.0013	-1.51919e-05	6.38624e-05	0.000625351	0.00272	0.00308	0.00358	0.00296	0.00408
-0.72	-0.000518177	-0.000559974	-0.0017	-0.000195657	-0.00149	0.000114557	0.000555297	0.000476612	-3.45819e-06	0.000626495	0.00263	0.00293	0.00348	0.00284	0.00414
-0.715	-0.000499648	-0.000490187	-0.00139	-7.44971e-05	-0.00167	3.84054e-05	0.00054848	0.000324913	-0.000129889	0.00054848	0.00252	0.00299	0.00354	0.00281	0.0042
-0.71	-0.000480284	-0.0004504	-0.000995203	1.90396e-05	-0.00194	5.54161e-05	0.000427174	0.000435447	-0.000163479	0.000541108	0.00251	0.0023	0.00359	0.0028	0.00413
-0.705	-0.000524228	-0.000476026	-0.00118	6.79111e-05	-0.00194	6.89561e-05	0.000305387	0.000453081	-0.000215067	0.000422002	0.00235	0.00227	0.00347	0.00277	0.00401
-0.7	-0.000621312	-0.000470511	-0.00105	0.000324432	-0.00209	2.67222e-05	0.00025621	0.000518892	-0.000322647	0.000716723	0.00232	0.00213	0.00336	0.00279	0.00396
-0.695	-0.000743547	-0.000513966	-0.000975976	0.000478669	-0.00222	5.18432e-05	0.000147056	0.000512256	-0.000330399	0.000645801	0.00198	0.00203	0.00344	0.00284	0.00388
-0.69	-0.0008542	-0.0003779	-0.00106	0.000610083	-0.00236	1.63406e-06	0.000136238	0.000540126	-0.000284695	0.000594281	0.0021	0.00201	0.00342	0.00276	0.00372
-0.685	-0.000951106	-0.000312073	-0.000882818	0.000744719	-0.00243	-0.000129318	0.000101738	0.000491808	-0.00020505	0.000414455	0.00198	0.00196	0.00332	0.0027	0.00338
-0.68	-0.00101	-0.000166277	-0.000949393	0.000837996	-0.00274	-0.000188631	0.000120742	0.000560671	-0.00012241	0.00046076	0.00201	0.00201	0.00318	0.00273	0.00349
-0.675	-0.000962807	-6.55151e-05	-0.000891002	0.00061547	-0.00293	-0.000211924	0.000140137	0.000550019	-7.94053e-06	2.77777e-05	0.00185	0.00196	0.00288	0.0026	0.00348
-0.67	-0.000939221	3.13354e-05	-0.000796763	0.000328853	-0.00302	-0.000298962	0.000175836	0.000583959	6.90401e-05	4.00946e-05	0.0021	0.00193	0.00278	0.00248	0.00335
-0.665	-0.000920875	-4.05567e-05	-0.00072929	1.56836e-05	-0.00306	-0.000316012	0.000151235	0.000567232	0.000135157	8.95429e-05	0.002	0.00195	0.00271	0.0025	0.00333
-0.66	-0.00097903	-7.61136e-05	-0.000651145	-0.000127698	-0.00306	-0.00030548	0.000112778	0.000514059	0.000213741	0.000140222	0.00204	0.00193	0.00269	0.00254	0.00358
-0.655	-0.00108	-0.000105376	-0.000650347	-0.000433424	-0.00299	-0.0003933	7.73403e-05	0.000231494	0.000284337	0.000138703	0.00205	0.00181	0.00282	0.00239	0.00341
-0.65	-0.00128	-0.000226108	-0.000687075	-0.000606184	-0.00287	-0.000464981	2.88245e-05	0.000196019	0.000470293	0.000206872	0.00211	0.00183	0.00308	0.0023	0.00329
-0.645	-0.00143	-0.000262738	-0.000785376	-0.000645816	-0.0028	-0.000527342	-3.92059e-06	0.000146399	0.000523706	0.000250976	0.00207	0.00183	0.00299	0.0023	0.00316
-0.64	-0.00156	-0.000337529	-0.000833376	-0.000687592	-0.00279	-0.000622082	1.01264e-07	0.00010928	0.000557439	0.00032257	0.00219	0.00193	0.00287	0.00225	0.00302
-0.635	-0.00157	-0.00037549	-0.00107	-0.000858126	-0.00277	-0.000719652	2.43894e-07	9.35954e-05	0.000715118	0.000374985	0.00223	0.00185	0.00276	0.00213	0.00293
-0.63	-0.00143	-0.000463772	-0.000910855	-0.000874895	-0.00277	-0.000799152	4.24923e-05	0.000299935	0.000542596	0.000396151	0.00224	0.00187	0.00259	0.00205	0.00281
-0.625	-0.00119	-0.000429872	-0.00135	-0.000946055	-0.00274	-0.000909564	1.32942e-05	0.000249658	0.000582373	0.00039524	0.00226	0.00173	0.00229	0.00198	0.00273
-0.62	-0.000859985	-0.00053027	-0.00135	-0.00102	-0.0027	-0.00102	5.52667e-05	0.000380849	0.000541614	0.000368348	0.0022	0.00161	0.00197	0.00184	0.00274
-0.615	-0.000531169	-0.00058993	-0.00156	-0.00113	-0.00269	-0.00128	-0.000332047	0.000201784	0.000410715	0.000252096	0.00215	0.00126	0.00189	0.00171	0.00275
-0.61	-0.000214626	-0.000644012	-0.00158	-0.00125	-0.00268	-0.00133	0.000993461	5.01966e-05	0.000105791	0.000254354	0.00191	0.00177	0.00181	0.00161	0.00267
-0.605	3.60853e-06	-0.000710863	-0.00203	-0.0013	-0.00264	-0.0015	0.000228835	0.000162716	0.000139404	0.000199591	0.0019	0.000552074	0.00164	0.00139	0.00213
-0.6	0.000215657	-0.00075948	-0.0018	-0.00132	-0.00259	-0.00155	0.000139219	-2.2e-08	-0.000123175	0.000180695	0.00195	0.000680768	0.00161	0.00135	0.00226
-0.595	0.000221886	-0.000772931	-0.00196	-0.00133	-0.00251	-0.00158	-0.000136642	-0.000152273	-0.0002073	0.000110087	0.00203	0.000855046	0.00169	0.00135	0.00226
-0.59	0.000122728	-0.000749666	-0.00196	-0.00138	-0.00239	-0.00143	-2.4999e-05	-8.68503e-05	-0.000160973	2.69796e-06	0.00201	0.00079456	0.0016	0.00127	0.00209
-0.585	-0.000114015	-0.000735193	-0.00194	-0.00141	-0.00232	-0.0015	-0.00163	-7.20085e-05	-0.000173847	0.000243142	0.00229	0.000215881	0.00144	0.00122	0.00194
-0.58	-0.000460396	-0.000706011	-0.00182	-0.00148	-0.00224	-0.00134	-0.00117	-0.000327949	-0.000184273	-0.000139435	0.00237	0.0014	0.00136	0.00125	0.00227
-0.575	-0.000954897	-0.000678166	-0.00175	-0.00152	-0.0023	-0.00143	-0.00134	-0.000286659	-0.000213787	-0.0002038	0.0024	0.00125	0.00137	0.0011	0.00186
-0.57	-0.00141	-0.000623354	-0.00155	-0.0015	-0.00225	-0.00141	-0.00136	-0.000431952	-0.000349968	-0.000271637	0.00243	0.00113	0.00137	0.000840117	0.00159
-0.565	-0.00184	-0.000565515	-0.00134	-0.00145	-0.00221	-0.00142	-0.00137	-0.000433997	-0.00041935	-0.000286803	0.0023	0.00129	0.00127	0.000663609	0.00147
-0.56	-0.00215	-0.000534555	-0.00116	-0.00115	-0.00225	-0.00136	-0.00136	-0.000397344	-0.00054585	-0.000690721	0.00234	0.00133	0.00114	0.000512425	0.00132
-0.555	-0.00242	-0.000502624	-0.00102	-0.000791741	-0.00236	-0.00145	-0.00135	-0.000353464	-0.000663134	-0.000384987	0.00231	0.00137	0.0011	0.00038803	0.00118
-0.55	-0.00256	-0.000523389	-0.000868066	-0.000385804	-0.0024	-0.00144	-0.00127	-0.000361265	-0.000775886	-0.000479742	0.00224	0.00143	0.00105	0.000270385	0.000980471
-0.545	-0.00259	-0.000588989	-0.000847775	-2.21799e-05	-0.00256	-0.00139	-0.00125	-0.000366884	-0.000827025	-0.000475201	0.00217	0.00146	0.00086618	0.000245779	0.000808774
-0.54	-0.00255	-0.000737542	-0.000827487	0.000399048	-0.00264	-0.00136	-0.00117	-0.000390023	-0.000961563	-0.000521888	0.00221	0.00151	0.00077312	0.000253031	0.000772232
-0.535	-0.00256	-0.000941111	-0.000767407	0.00051744	-0.00258	-0.00136	-0.0011	-0.000387899	-0.00103	-0.0006798	0.00207	0.00156	0.000830161	0.000273436	0.000813705
-0.53	-0.00253	-0.00122	-0.000703372	0.000615662	-0.00243	-0.00136	-0.00103	-0.000433516	-0.00113	-0.000778387	0.00196	0.00158	0.000834514	0.000331797	0.000896969
-0.525	-0.00253	-0.00148	-0.000633955	0.000623274	-0.00227	-0.00128	-0.000967465	-0.000400566	-0.00119	-0.000715677	0.00187	0.00166	0.000752015	0.000352805	0.001
-0.52	-0.00255	-0.0017	-0.000565268	0.000629212	-0.00207	-0.00134	-0.00096423	-0.000348933	-0.00111	-0.000902455	0.00192	0.0017	0.000753573	0.000385196	0.00115
-0.515	-0.0025	-0.00184	-0.000474863	0.000601652	-0.00205	-0.00135	-0.000964519	-0.000294913	-0.00104	-0.00102	0.00197	0.00181	0.000770993	0.000438502	0.00118
-0.51	-0.00235	-0.00186	-0.000378794	0.000598384	-0.00188	-0.00134	-0.000964414	-0.000225229	-0.000969437	-0.00108	0.00199	0.00186	0.000688857	0.000427137	0.00118
-0.505	-0.00208	-0.00174	-0.000289667	0.000564641	-0.00184	-0.00127	-0.000953936	-5.95754e-05	-0.000928517	-0.0012	0.002	0.00189	0.000576694	0.000329652	0.00113
-0.5	-0.00173	-0.00153	-0.000205234	0.000524065	-0.00184	-0.00122	-0.00098234	-0.000117035	-0.000959921	-0.00143	0.00206	0.00191	0.000564358	0.000269571	0.00112
-0.495	-0.00135	-0.00123	-5.38322e-05	0.000447895	-0.00187	-0.00116	-0.000939443	-7.97566e-05	-0.000944734	-0.00141	0.00205	0.00188	0.000573328	0.000194615	0.00113
-0.49	-0.001	-0.000836477	3.01888e-05	0.000365259	-0.00174	-0.00112	-0.00104	-0.000103102	-0.000751602	-0.00139	0.00206	0.00184	0.000404101	3.12021e-05	0.0011
-0.485	-0.000667564	-0.000460151	0.000118162	0.000266247	-0.00182	-0.00112	-0.000912389	-0.000178458	-0.000779071	-0.00134	0.00209	0.00182	0.000303636	-0.000187411	0.000969516
-0.48	-0.000412347	-9.71182e-05	0.000234873	0.000176804	-0.00181	-0.00116	-0.000849653	-0.000360294	-0.00077744	-0.00134	0.0022	0.00182	0.000215025	3.63807e-05	0.000888127
-0.475	-0.000284194	0.000241064	0.000364889	0.000138111	-0.00178	-0.00121	-0.000785418	-0.000327223	-0.000748637	-0.0013	0.00235	0.0016	-0.000165066	9.03622e-05	0.000846749
-0.47	-0.000130072	0.000481071	0.000494539	0.000145552	-0.00174	-0.00123	-0.000697268	-0.000481086	-0.000846561	-0.00123	0.00232	0.00156	-0.000204246	8.45244e-05	0.000716545
-0.465	5.29516e-05	0.000711787	0.00071722	0.000195026	-0.00171	-0.00124	-0.000487457	-0.000502235	-0.00111	-0.00121	0.00235	0.00143	-0.000249858	0.000203557	0.000377965
-0.46	0.000213401	0.000857121	0.000916631	0.000274815	-0.00166	-0.00124	-0.00054147	-0.000704644	-0.00113	-0.00114	0.0023	0.00145	-0.000391094	0.000315585	-8.96045e-05
-0.455	0.000347949	0.00104	0.00105	0.000375663	-0.00158	-0.00118	-0.000472495	-0.000700007	-0.00115	-0.00104	0.00225	0.00134	-0.000454919	3.87075e-05	-6.93605e-05
-0.45	0.000719559	0.00125	0.00119	0.000444552	-0.00145	-0.0011	-0.000399086	-0.00076964	-0.00113	-0.00101	0.00215	0.00133	-0.000300734	-5.46973e-05	-0.000277365
-0.445	0.000727147	0.00133	0.00123	0.000493004	-0.00131	-0.00106	-0.000349639	-0.000745379	-0.0011	-0.00102	0.00217	0.00123	-0.000561605	-0.000147731	-0.000456088
-0.44	0.000515543	0.00143	0.00121	0.000564449	-0.00117	-0.00101	-0.000287304	-0.000845719	-0.00104	-0.00111	0.00208	0.00119	-0.000649586	-0.000296969	-0.000474278
-0.435	0.000566451	0.00191	0.00121	0.000623443	-0.00102	-0.000969004	-0.00019122	-0.000742152	-0.000989178	-0.00104	0.00197	0.00107	-0.00066176	-0.000384816	-0.00032559
-0.43	0.000598598	0.00179	0.00121	0.000297534	-0.000888204	-0.00092847	-0.00020564	-0.00077048	-0.00098541	-0.00101	0.0019	0.00102	-0.000762863	-0.000454395	-0.00066018
-0.425	0.000418143	0.00206	0.00121	0.000413804	-0.000804233	-0.000916828	-0.000113779	-0.000752843	-0.000993239	-0.00103	0.00168	0.00106	-0.000817659	-0.000530746	-0.000774389
-0.42	0.000540832	0.0022	0.00131	0.00043903	-0.000779158	-0.00091164	5.58152e-05	-0.00072189	-0.000987612	-0.00106	0.00153	0.000885945	-0.000798442	-0.000599992	-0.000903161
-0.415	0.000730453	0.00233	0.00137	0.000497904	-0.000814459	-0.000925369	0.000103581	-0.000686625	-0.00102	-0.000976068	0.00134	0.000696996	-0.000911206	-0.000644121	-0.000940664
-0.41	0.000625102	0.00208	0.00141	0.000570475	-0.00089909	-0.000948672	0.000102187	-0.000620489	-0.00109	-0.00109	0.00127	0.000492104	-0.00102	-0.000646	-0.000930224
-0.405	0.000517113	0.00232	0.00147	0.00103	-0.00101	-0.000983324	0.000153997	-0.000570356	-0.00106	-0.00116	0.00099968	0.000267291	-0.00103	-0.000646963	-0.000919398
-0.4	0.000344558	0.00207	0.00149	0.00107	-0.0011	-0.000989613	9.11455e-05	-0.000496791	-0.00104	-0.00114	0.000825681	-6.65778e-06	-0.00102	-0.000728462	-0.000913221
-0.395	0.000121184	0.00204	0.00145	0.00122	-0.00112	-0.000944451	-2.85732e-05	-0.000447907	-0.001	-0.00116	0.000545152	-0.000317972	-0.00107	-0.000758663	-0.000953379
-0.39	-8.21262e-05	0.00186	0.00144	0.00135	-0.00107	-0.000846525	-5.66201e-05	-0.000426683	-0.000935589	-0.00116	0.00030074	-0.000586478	-0.00109	-0.000962982	-0.000984933
-0.385	-0.000367077	0.00165	0.00144	0.00147	-0.000914169	-0.000698033	-6.39556e-06	-0.000448605	-0.000832015	-0.00117	-0.000105459	-0.000936321	-0.00103	-0.00138	-0.000976132
-0.38	-0.00069694	0.0014	0.00121	0.00155	-0.000701247	-0.000526108	4.62459e-05	-0.000480631	-0.000764633	-0.00117	-0.000367253	-0.00122	-0.000986229	-0.00115	-0.00099473
-0.375	-0.000992077	0.00115	0.000985372	0.00158	-0.000470168	-0.000343693	0.000117758	-0.000499149	-0.000696391	-0.00119	-0.00062755	-0.00149	-0.001	-0.00115	-0.00104
-0.37	-0.00128	0.000849178	0.000752962	0.00158	-0.000275078	-0.000189254	0.000175557	-0.000507267	-0.000638701	-0.00117	-0.000809724	-0.00158	-0.00101	-0.00118	-0.00102
-0.365	-0.00151	0.000580192	0.000502622	0.00148	-0.000146509	-8.30241e-05	0.000241034	-0.000544026	-0.000591141	-0.00114	-0.000961009	-0.00168	-0.000975	-0.00109	-0.00102
-0.36	-0.00166	0.000361812	0.000257687	0.00138	-0.000167071	-4.29375e-05	0.000281629	-0.000469391	-0.000596393	-0.00109	-0.00102	-0.00171	-0.00101	-0.000759051	-0.00106
-0.355	-0.00176	0.000174985	0.000241244	0.0012	-0.000288159	-5.93221e-05	0.000305044	-0.000440834	-0.000540794	-0.00101	-0.00106	-0.00177	-0.00109	-0.00108	-0.00112
-0.35	-0.00186	3.27434e-05	0.000212812	0.00107	-0.000487265	-0.000132881	0.000305108	-0.000448104	-0.000492349	-0.000959477	-0.0011	-0.00175	-0.00112	-0.00114	-0.00119
-0.345	-0.00188	-5.22187e-05	0.000175648	0.000956339	-0.000744461	-0.000248361	0.000288656	-0.000486669	-0.000505695	-0.000916692	-0.00117	-0.0018	-0.00109	-0.00109	-0.00114
-0.34	-0.0019	-0.000145308	0.000116129	0.000813157	-0.00099981	-0.000367136	0.000246883	-0.000464147	-0.000496881	-0.000932034	-0.00124	-0.0019	-0.0011	-0.00102	-0.00116
-0.335	-0.00191	-0.000268107	9.67453e-06	0.00071535	-0.0012	-0.000490601	0.000155811	-0.000517894	-0.000650723	-0.000925052	-0.00126	-0.00196	-0.00118	-0.000990779	-0.00124
-0.33	-0.0019	-0.000477411	-0.000121517	-8.17648e-05	-0.00135	-0.000609375	7.22337e-05	-0.000528862	-0.000797335	-0.00108	-0.00132	-0.00193	-0.00125	-0.00103	-0.0012
-0.325	-0.00181	-0.000748586	-0.000339895	0.000522754	-0.00146	-0.00072105	-5.97558e-05	-0.000538341	-0.000912905	-0.00107	-0.00139	-0.002	-0.00135	-0.00105	-0.00108
-0.32	-0.00175	-0.00107	-0.000555035	5.66782e-05	-0.00157	-0.000793779	-0.00024227	-0.000534875	-0.000994797	-0.00116	-0.00143	-0.00201	-0.00152	-0.00112	-0.00122
-0.315	-0.0017	-0.00139	-0.000820058	-0.000170925	-0.0017	-0.000838422	-0.000441601	-0.000538425	-0.00118	-0.00123	-0.00142	-0.00198	-0.00159	-0.00116	-0.00127
-0.31	-0.00168	-0.00171	-0.00103	-0.000513091	-0.00189	-0.001	-0.000632783	-0.000577696	-0.00119	-0.00135	-0.00148	-0.00199	-0.00162	-0.00123	-0.00119
-0.305	-0.00183	-0.00187	-0.00129	-8.10782e-05	-0.00206	-0.000918537	-0.00083466	-0.000629517	-0.00128	-0.00133	-0.0015	-0.00205	-0.0016	-0.0012	-0.00125
-0.3	-0.00166	-0.00205	-0.00151	-0.00108	-0.00242	-0.00124	-0.00101	-0.000714627	-0.0014	-0.00146	-0.00169	-0.00202	-0.00156	-0.00112	-0.00144
-0.295	-0.00185	-0.00208	-0.00172	-0.00103	-0.00265	-0.00129	-0.00119	-0.000789978	-0.00149	-0.00148	-0.00176	-0.00197	-0.00144	-0.00108	-0.00147
-0.29	-0.00184	-0.00203	-0.00191	-0.00118	-0.00286	-0.00142	-0.00134	-0.000893697	-0.0015	-0.00153	-0.00188	-0.0019	-0.00137	-0.0011	-0.00146
-0.285	-0.00185	-0.00191	-0.00209	-0.00145	-0.00298	-0.00142	-0.00148	-0.000878629	-0.00147	-0.00144	-0.00199	-0.00187	-0.00129	-0.00117	-0.00163
-0.28	-0.00168	-0.00188	-0.00219	-0.00137	-0.0031	-0.00168	-0.00162	-0.000981261	-0.00142	-0.00194	-0.00212	-0.0018	-0.00128	-0.00125	-0.0017
-0.275	-0.00188	-0.00149	-0.00214	-0.00136	-0.003	-0.00159	-0.00176	-0.00111	-0.00129	-0.00173	-0.00199	-0.00178	-0.00128	-0.00132	-0.0016
-0.27	-0.00165	-0.00155	-0.00206	-0.00135	-0.00292	-0.00168	-0.00185	-0.00124	-0.00128	-0.00192	-0.002	-0.00177	-0.00129	-0.00135	-0.00153
-0.265	-0.0012	-0.00151	-0.0017	-0.00129	-0.00278	-0.00174	-0.00189	-0.00132	-0.00134	-0.00199	-0.00192	-0.00178	-0.00131	-0.00141	-0.00157
-0.26	-0.000769649	-0.00149	-0.00152	-0.00113	-0.00271	-0.0018	-0.00192	-0.00152	-0.00133	-0.00219	-0.00183	-0.00181	-0.00133	-0.00138	-0.00148
-0.255	-0.000246158	-0.00145	-0.0013	-0.00128	-0.0027	-0.00186	-0.00186	-0.00159	-0.00129	-0.00183	-0.00167	-0.00178	-0.00134	-0.00133	-0.00143
-0.25	0.000278702	-0.00166	-0.00119	-0.00133	-0.00276	-0.00185	-0.00194	-0.00163	-0.00137	-0.00212	-0.00159	-0.00177	-0.00136	-0.00131	-0.00149
-0.245	0.00103	-0.00151	-0.00108	-0.00137	-0.00276	-0.00194	-0.00192	-0.00169	-0.00132	-0.00201	-0.00146	-0.00175	-0.0014	-0.00131	-0.00156
-0.24	0.00040184	-0.00153	-0.00119	-0.00143	-0.00283	-0.00203	-0.00193	-0.00172	-0.00118	-0.0021	-0.00142	-0.00173	-0.00145	-0.00127	-0.00158
-0.235	0.00161	-0.00154	-0.00119	-0.00136	-0.00283	-0.00208	-0.00193	-0.00181	-0.00112	-0.0019	-0.00132	-0.00167	-0.00151	-0.00124	-0.00161
-0.23	0.00164	-0.00156	-0.00107	-0.00127	-0.0028	-0.00219	-0.00202	-0.00181	-0.0011	-0.00198	-0.00134	-0.00187	-0.00158	-0.00125	-0.00163
-0.225	0.00193	-0.00164	-0.00107	-0.00118	-0.00271	-0.00232	-0.00197	-0.00178	-0.00106	-0.00204	-0.00132	-0.00189	-0.00165	-0.00129	-0.00165
-0.22	0.00185	-0.0018	-0.00111	-0.00105	-0.00278	-0.00244	-0.00205	-0.00171	-0.00106	-0.00205	-0.00139	-0.00203	-0.00169	-0.00137	-0.00165
-0.215	0.00272	-0.00193	-0.00123	-0.00083609	-0.00282	-0.00254	-0.00207	-0.00168	-0.00116	-0.00193	-0.00137	-0.00223	-0.00174	-0.00144	-0.00159
-0.21	0.0017	-0.00203	-0.00131	-0.000689682	-0.00284	-0.00269	-0.00213	-0.00159	-0.00128	-0.00212	-0.00145	-0.00224	-0.00175	-0.00151	-0.00161
-0.205	0.00169	-0.0021	-0.00163	-0.000562818	-0.00274	-0.00273	-0.00214	-0.00154	-0.00136	-0.00201	-0.00149	-0.00221	-0.00167	-0.00155	-0.00161
-0.2	0.00137	-0.00214	-0.00188	-0.000556777	-0.00264	-0.00281	-0.00213	-0.00149	-0.00143	-0.00199	-0.0016	-0.00231	-0.00162	-0.00155	-0.00154
-0.195	0.000992451	-0.00211	-0.00216	-0.000550737	-0.00253	-0.00277	-0.00219	-0.00145	-0.00148	-0.00207	-0.00156	-0.00232	-0.0016	-0.00157	-0.00149
-0.19	0.000662852	-0.00223	-0.00231	-0.000582597	-0.00251	-0.0028	-0.00208	-0.00141	-0.00146	-0.00211	-0.00162	-0.00225	-0.00155	-0.0016	-0.00155
-0.185	0.00036376	-0.00214	-0.00244	-0.000653233	-0.00246	-0.00282	-0.00201	-0.00139	-0.00148	-0.00214	-0.00156	-0.00239	-0.00154	-0.00162	-0.00156
-0.18	7.76951e-05	-0.00226	-0.00255	-0.000806858	-0.00254	-0.00283	-0.00195	-0.00148	-0.00146	-0.00217	-0.00129	-0.00237	-0.00157	-0.00169	-0.00159
-0.175	4.17755e-05	-0.0018	-0.00255	-0.000918221	-0.00264	-0.00277	-0.00191	-0.00155	-0.00151	-0.00222	-0.00126	-0.00237	-0.00157	-0.00179	-0.00168
-0.17	0.000412474	-0.0013	-0.00238	-0.00107	-0.0029	-0.00281	-0.00176	-0.0016	-0.00153	-0.00223	-0.00119	-0.0024	-0.00156	-0.00186	-0.00178
-0.165	0.00126	-0.00020463	-0.00235	-0.00135	-0.0029	-0.00278	-0.00186	-0.00174	-0.00159	-0.00226	-0.0012	-0.00237	-0.00157	-0.00189	-0.00187
-0.16	0.00294	0.00117	-0.00199	-0.00153	-0.00373	-0.00268	-0.00188	-0.00138	-0.00161	-0.00228	-0.00112	-0.0023	-0.00158	-0.00188	-0.00191
-0.155	0.00568	0.0035	-0.00129	-0.00163	-0.00361	-0.00263	-0.00189	-0.00179	-0.00172	-0.00228	-0.00126	-0.00227	-0.00154	-0.00187	-0.00197
-0.15	0.0091	0.00631	-6.56399e-05	-0.00165	-0.00371	-0.00253	-0.00188	-0.00176	-0.00176	-0.00224	-0.00116	-0.00223	-0.00148	-0.00187	-0.00208
-0.145	0.01386	0.01012	0.00172	-0.00167	-0.00354	-0.0025	-0.00187	-0.0018	-0.00182	-0.00218	-0.00117	-0.0021	-0.00147	-0.00182	-0.00213
-0.14	0.01923	0.0144	0.0048	-0.00131	-0.00357	-0.00241	-0.00207	-0.00179	-0.00183	-0.00211	-0.00107	-0.00205	-0.0015	-0.00177	-0.00208
-0.135	0.024	0.01881	0.00894	-0.00216	-0.0028	-0.00246	-0.00169	-0.00223	-0.00185	-0.00204	-0.00119	-0.00199	-0.00151	-0.00178	-0.00205
-0.13	0.02789	0.02297	0.01343	-0.00115	-0.00297	-0.0023	-0.00152	-0.00187	-0.00188	-0.00199	-0.0012	-0.00196	-0.00152	-0.00179	-0.00202
-0.125	0.03072	0.02631	0.01825	-0.000751468	-0.00278	-0.00234	-0.00156	-0.00194	-0.00178	-0.00178	-0.00132	-0.00192	-0.00153	-0.00175	-0.00189
-0.12	0.03169	0.02855	0.02254	-8.08999e-05	-0.00254	-0.00232	-0.00162	-0.00197	-0.0017	-0.00198	-0.00132	-0.0019	-0.00154	-0.00173	-0.00175
-0.115	0.03123	0.02986	0.02575	0.000642628	-0.00218	-0.00244	-0.00146	-0.00201	-0.00171	-0.00183	-0.00149	-0.00188	-0.00148	-0.00174	-0.0017
-0.11	0.03031	0.0301	0.02743	0.00304	-0.00174	-0.00243	-0.00192	-0.00199	-0.00173	-0.00187	-0.00146	-0.00188	-0.00141	-0.0017	-0.00169
-0.105	0.02896	0.02961	0.02822	0.0043	-0.00108	-0.00258	-0.00215	-0.00217	-0.00172	-0.00185	-0.0016	-0.00185	-0.00136	-0.00168	-0.00166
-0.1	0.0275	0.02861	0.02783	0.00675	-7.17531e-05	-0.0024	-0.00222	-0.00221	-0.00183	-0.00199	-0.00167	-0.00183	-0.00136	-0.00167	-0.00166
-0.095	0.02593	0.0274	0.02699	0.00979	0.00128	-0.00196	-0.00222	-0.00224	-0.00192	-0.00175	-0.00181	-0.00182	-0.00132	-0.00163	-0.00171
-0.09	0.02439	0.02593	0.02577	0.01287	0.00303	-0.00102	-0.00218	-0.0022	-0.00197	-0.00186	-0.00179	-0.0018	-0.00129	-0.00159	-0.00177
-0.085	0.02282	0.0245	0.02437	0.01572	0.00536	0.000468918	-0.00193	-0.00223	-0.00196	-0.00178	-0.00198	-0.00175	-0.00127	-0.00156	-0.0018
-0.08	0.0213	0.02288	0.02293	0.01782	0.00793	0.00246	-0.00147	-0.00184	-0.00196	-0.00175	-0.00206	-0.00171	-0.00127	-0.00154	-0.00182
-0.075	0.01981	0.02118	0.02127	0.01919	0.01041	0.00491	-0.000632607	-0.0016	-0.00185	-0.00169	-0.00212	-0.0017	-0.00127	-0.00154	-0.00187
-0.07	0.01838	0.01944	0.01982	0.01943	0.01251	0.00735	0.000662614	-0.00125	-0.00161	-0.00162	-0.00217	-0.00171	-0.00129	-0.00159	-0.00192
-0.065	0.01701	0.01767	0.01841	0.019	0.01418	0.00953	0.00243	-0.000188049	-0.00107	-0.00149	-0.00221	-0.00178	-0.0013	-0.00161	-0.00192
-0.06	0.01564	0.01595	0.01711	0.01798	0.01467	0.01114	0.00452	0.0012	-0.000257314	-0.00124	-0.00212	-0.00185	-0.0013	-0.00161	-0.00188
-0.055	0.01431	0.0143	0.01561	0.01659	0.01443	0.01206	0.00661	0.00277	0.000800009	-0.000781692	-0.002	-0.00207	-0.00131	-0.00165	-0.00184
-0.05	0.013	0.01271	0.01449	0.01509	0.01359	0.01209	0.00845	0.00463	0.00203	-0.000134956	-0.00167	-0.0019	-0.00126	-0.00166	-0.00174
-0.045	0.01179	0.01123	0.01317	0.01358	0.01245	0.01185	0.00968	0.00639	0.00342	0.000770979	-0.00126	-0.00178	-0.00117	-0.00157	-0.00155
-0.04	0.01055	0.00987	0.0118	0.01198	0.01093	0.01083	0.01011	0.00737	0.00458	0.00177	-0.000594639	-0.00146	-0.0011	-0.00146	-0.0013
-0.035	0.00948	0.00857	0.01037	0.01041	0.00962	0.00968	0.00982	0.00782	0.00539	0.00268	0.000172138	-0.00105	-0.00102	-0.00134	-0.00106
-0.03	0.00827	0.00735	0.0091	0.00891	0.00826	0.00838	0.00894	0.00764	0.00576	0.0034	0.000997859	-0.000309085	-0.000899295	-0.00111	-0.000758259
-0.025	0.00706	0.00638	0.00767	0.00744	0.00686	0.0071	0.00768	0.00689	0.00568	0.0037	0.00166	0.000129615	-0.00072864	-0.000850328	-0.000455838
-0.02	0.0058	0.00505	0.00615	0.00593	0.00537	0.00554	0.00618	0.00583	0.00502	0.00358	0.00212	0.000640892	-0.000563876	-0.00064903	-0.000224742
-0.015	0.00446	0.00389	0.0046	0.00451	0.00394	0.00423	0.00472	0.00437	0.004	0.00304	0.0021	0.000894049	-0.000400405	-0.000460262	-7.77055e-05
-0.01	0.00292	0.00266	0.00301	0.00305	0.00256	0.00285	0.00306	0.00304	0.00271	0.0022	0.00169	0.000927072	-0.000227607	-0.000277833	1.64249e-05
-0.005	0.00147	0.00145	0.00147	0.00158	0.00111	0.00137	0.0019	0.00152	0.00139	0.00106	0.000923911	0.00048338	-8.95325e-05	-0.000123258	2.97314e-05
0	0	0	0	0	0	0	0	0	0	0	0	0	0	0	0
0.005	-0.00144	-0.00126	-0.00171	-0.00154	-0.00172	-0.00143	-0.00138	-0.00154	-0.00127	-0.00105	-0.000594202	-0.000259884	8.50665e-05	8.45228e-05	-1.80835e-05
0.01	-0.0028	-0.00282	-0.00324	-0.00314	-0.00325	-0.00273	-0.00291	-0.00288	-0.00254	-0.0019	-0.00125	-0.000458885	0.000165242	0.000143454	6.5109e-06
0.015	-0.00404	-0.00433	-0.0048	-0.00463	-0.0049	-0.00413	-0.00427	-0.00434	-0.00343	-0.00243	-0.00157	-0.000471004	0.000250926	0.000280791	7.43226e-05
0.02	-0.00523	-0.00589	-0.00641	-0.00606	-0.0065	-0.00546	-0.00608	-0.00547	-0.00394	-0.00254	-0.00142	-4.63991e-05	0.000403264	0.000449447	0.000262681
0.025	-0.00646	-0.00744	-0.00811	-0.00725	-0.0085	-0.00692	-0.00702	-0.00617	-0.00411	-0.00232	-0.000805275	0.000451092	0.000593956	0.000577017	0.000520692
0.03	-0.00772	-0.0089	-0.00954	-0.00922	-0.00994	-0.00838	-0.00819	-0.00646	-0.00304	-0.00163	-0.000341952	0.000826565	0.000762057	0.000682654	0.00076061
0.035	-0.00906	-0.01021	-0.01115	-0.0106	-0.01163	-0.00984	-0.00876	-0.00571	-0.00141	-0.000863744	0.000744169	0.00132	0.000936561	0.000814606	0.000981043
0.04	-0.01025	-0.01176	-0.01272	-0.01208	-0.01315	-0.01102	-0.00877	-0.00439	0.000181801	9.8985e-05	0.00181	0.00177	0.00112	0.000867357	0.00125
0.045	-0.01188	-0.01308	-0.01425	-0.01361	-0.01482	-0.01174	-0.00788	-0.00269	0.00137	0.001	0.00253	0.00213	0.00125	0.000871173	0.00145
0.05	-0.0133	-0.01445	-0.01573	-0.0153	-0.01632	-0.01197	-0.00651	-0.00103	0.00264	0.00175	0.00291	0.00238	0.00128	0.00087942	0.00149
0.055	-0.01479	-0.01578	-0.01713	-0.01627	-0.01755	-0.01128	-0.00453	0.00168	0.00278	0.00218	0.00316	0.00253	0.00133	0.000918434	0.0015
0.06	-0.0162	-0.01723	-0.01844	-0.01767	-0.01841	-0.00983	-0.00265	0.00289	0.0027	0.0026	0.00313	0.00261	0.00139	0.000957716	0.00147
0.065	-0.01784	-0.01839	-0.01973	-0.01877	-0.01864	-0.00781	-0.000955657	0.00355	0.00259	0.00275	0.00295	0.00263	0.00141	0.000968276	0.00142
0.07	-0.01907	-0.01979	-0.02102	-0.01943	-0.01829	-0.00542	0.000519407	0.00398	0.00277	0.00282	0.00299	0.00261	0.00138	0.000975738	0.00132
0.075	-0.02056	-0.02122	-0.02233	-0.01925	-0.01691	-0.00286	0.00157	0.00431	0.0028	0.00279	0.00304	0.0026	0.00139	0.001	0.00125
0.08	-0.02201	-0.02263	-0.02376	-0.01816	-0.01488	-0.00105	0.00203	0.00346	0.00289	0.00277	0.00314	0.00255	0.00142	0.00103	0.00123
0.085	-0.02355	-0.0241	-0.02484	-0.01621	-0.01212	0.000527678	0.00239	0.00333	0.00294	0.00271	0.0032	0.00251	0.00138	0.00103	0.00124
0.09	-0.02507	-0.02547	-0.02578	-0.01361	-0.00931	0.0016	0.00265	0.00334	0.00301	0.00265	0.00328	0.00243	0.00132	0.00103	0.00117
0.095	-0.0266	-0.02692	-0.0257	-0.01048	-0.00629	0.00212	0.00251	0.0033	0.00304	0.0026	0.00327	0.00237	0.00132	0.00105	0.00112
0.1	-0.02805	-0.02803	-0.02544	-0.00745	-0.00389	0.00228	0.00247	0.00323	0.00303	0.00253	0.00326	0.00232	0.00134	0.00107	0.00114
0.105	-0.02926	-0.0288	-0.02379	-0.00466	-0.00185	0.00253	0.0025	0.00319	0.00301	0.00253	0.00321	0.00235	0.00125	0.00105	0.00116
0.11	-0.03002	-0.02897	-0.02149	-0.00238	-0.000583443	0.0025	0.00255	0.00297	0.00298	0.00253	0.00311	0.00221	0.00122	0.00105	0.00117
0.115	-0.03016	-0.02812	-0.01794	-0.000529398	0.000262911	0.00246	0.00252	0.00317	0.00299	0.00254	0.00308	0.00236	0.00123	0.00109	0.00119
0.12	-0.02939	-0.0261	-0.01443	0.000699183	0.000708335	0.00243	0.00257	0.00309	0.00295	0.00253	0.00308	0.00229	0.00116	0.00108	0.00126
0.125	-0.02745	-0.0231	-0.01029	0.0015	0.000809159	0.0024	0.00256	0.00307	0.00295	0.00254	0.00301	0.00222	0.00109	0.00105	0.0013
0.13	-0.02458	-0.01931	-0.00687	0.00212	0.000798699	0.0024	0.00256	0.00296	0.00293	0.00254	0.00302	0.00218	0.00109	0.00105	0.00135
0.135	-0.02053	-0.01493	-0.00391	0.0026	0.000715708	0.00242	0.00256	0.00305	0.00295	0.00251	0.00306	0.00234	0.00105	0.00106	0.0014
0.14	-0.01612	-0.01096	-0.00196	0.00277	0.00051263	0.00241	0.00258	0.0027	0.00294	0.00248	0.00307	0.00219	0.00101	0.00103	0.00142
0.145	-0.01174	-0.00756	-0.000584121	0.00286	0.000377039	0.00248	0.00253	0.00266	0.00292	0.00254	0.00307	0.00225	0.00103	0.00102	0.00139
0.15	-0.0081	-0.00507	0.000315573	0.00292	0.00030272	0.00258	0.00248	0.0026	0.00292	0.00252	0.00311	0.0023	0.00101	0.00103	0.00136
0.155	-0.00501	-0.0035	0.000938597	0.00284	0.000212391	0.00278	0.00252	0.00264	0.00291	0.00248	0.00311	0.0023	0.00104	0.00104	0.00132
0.16	-0.00338	-0.00287	0.00126	0.00265	9.11439e-05	0.00282	0.00252	0.00266	0.00292	0.00247	0.00308	0.00232	0.00113	0.00103	0.0013
0.165	-0.00215	-0.00274	0.00152	0.00257	5.26712e-05	0.00289	0.00245	0.00272	0.00288	0.00249	0.00304	0.00237	0.00116	0.00102	0.00127
0.17	-0.00165	-0.00293	0.00157	0.00254	6.59122e-05	0.00289	0.00243	0.00275	0.00286	0.00249	0.00297	0.0024	0.00118	0.00103	0.00124
0.175	-0.00125	-0.00324	0.00154	0.0025	0.000109057	0.00281	0.00248	0.0028	0.00284	0.00254	0.00287	0.00244	0.00129	0.00108	0.00125
0.18	-0.00117	-0.0036	0.00173	0.00248	0.000152211	0.00268	0.00238	0.00278	0.00268	0.0026	0.00284	0.00245	0.0013	0.00108	0.00124
0.185	-0.000942635	-0.00382	0.00166	0.00252	0.000255803	0.00261	0.00233	0.00278	0.00278	0.00265	0.00269	0.00242	0.00126	0.00104	0.00122
0.19	-0.00104	-0.00401	0.00154	0.00258	0.000358522	0.00256	0.00238	0.00272	0.00273	0.00252	0.00262	0.00238	0.00128	0.00104	0.00123
0.195	-0.00113	-0.0041	0.00149	0.00259	0.000396247	0.00249	0.00233	0.00268	0.00274	0.00251	0.00261	0.0023	0.00129	0.001	0.0012
0.2	-0.0013	-0.00396	0.00144	0.00264	0.000643434	0.00244	0.00231	0.0026	0.00267	0.00274	0.00272	0.00241	0.00118	0.000884639	0.00111
0.205	-0.00157	-0.00377	0.00115	0.00261	0.000509683	0.00233	0.0023	0.00255	0.00285	0.00268	0.00275	0.00242	0.00107	0.000785927	0.00103
0.21	-0.0018	-0.00349	0.0011	0.0026	0.000502128	0.00231	0.00245	0.00251	0.00269	0.0025	0.00292	0.00246	0.000970473	0.000743569	0.000987259
0.215	-0.00222	-0.00305	0.00111	0.00254	0.000472826	0.0022	0.00238	0.00255	0.00257	0.00252	0.00295	0.00244	0.000946873	0.000681423	0.000940966
0.22	-0.00254	-0.00252	0.00112	0.00251	0.000471583	0.00217	0.0025	0.00252	0.00252	0.00244	0.00295	0.00248	0.000875541	0.000609051	0.000932749
0.225	-0.00259	-0.00184	0.00118	0.00248	0.000284081	0.00213	0.00255	0.0025	0.00255	0.00197	0.00293	0.00233	0.000836739	0.000518877	0.000933015
0.23	-0.00267	-0.000969867	0.00127	0.00254	0.000337704	0.0021	0.00268	0.00252	0.00247	0.00189	0.00293	0.00223	0.000909757	0.000512243	0.000894724
0.235	-0.00264	-0.00021936	0.00139	0.00252	0.000254013	0.00221	0.00264	0.00258	0.00273	0.002	0.00286	0.00213	0.000948171	0.000504564	0.00084844
0.24	-0.00234	0.000475259	0.00146	0.00244	0.00019084	0.00223	0.00287	0.00255	0.00293	0.00207	0.00266	0.00204	0.000834452	0.00041424	0.000839032
0.245	-0.00189	0.00109	0.00174	0.00256	0.000114311	0.00221	0.0029	0.00264	0.00309	0.00211	0.00268	0.00204	0.000773576	0.00037636	0.000797153
0.25	-0.00153	0.0015	0.00175	0.0026	4.70419e-05	0.00214	0.00296	0.00266	0.00307	0.00232	0.00242	0.00204	0.000774421	0.000426244	0.000856331
0.255	-0.000933705	0.00172	0.00193	0.0026	-6.12048e-05	0.00228	0.00294	0.00263	0.00306	0.00243	0.00223	0.00207	0.000733854	0.000368524	0.000949472
0.26	-0.000366388	0.00195	0.00204	0.0026	-7.43403e-05	0.00212	0.00293	0.00253	0.00271	0.00248	0.00214	0.00211	0.000732139	0.00028274	0.000993996
0.265	0.000257419	0.0021	0.00219	0.00265	-7.47784e-05	0.00233	0.00281	0.00249	0.00258	0.00252	0.00226	0.00223	0.000782199	0.000304615	0.000985939
0.27	0.000799265	0.00225	0.00212	0.00235	-0.000126333	0.00204	0.00269	0.00245	0.00241	0.00253	0.0022	0.00226	0.000838841	0.000290487	0.00102
0.275	0.00123	0.00233	0.00228	0.00206	-0.000164973	0.00209	0.00262	0.00251	0.00252	0.00253	0.00235	0.00239	0.000826078	0.000260911	0.00101
0.28	0.00154	0.00278	0.0022	0.00166	-0.00012527	0.00195	0.00245	0.00292	0.00244	0.00253	0.00242	0.00239	0.00075106	0.000272083	0.000998723
0.285	0.00179	0.00198	0.00215	0.00123	-0.000251623	0.00191	0.00227	0.00283	0.0025	0.0025	0.00246	0.00252	0.000748665	0.000283307	0.000969065
0.29	0.00183	0.0021	0.00203	0.000785266	-0.000407782	0.0016	0.00229	0.00282	0.00257	0.00247	0.00249	0.00258	0.000752295	0.000265101	0.000964516
0.295	0.0018	0.00187	0.00193	0.000485608	-0.000514664	0.00176	0.00222	0.00276	0.00259	0.00243	0.00248	0.00266	0.000706179	0.000275533	0.00101
0.3	0.00176	0.00175	0.00185	0.000181926	-0.000674693	0.00164	0.00207	0.00266	0.0025	0.00238	0.0025	0.00262	0.00064282	0.000243983	0.000994391
0.305	0.0017	0.00127	0.00173	3.44876e-05	-0.000846873	0.00146	0.00204	0.00219	0.00262	0.00234	0.00257	0.00275	0.000624301	0.000212431	0.000922124
0.31	0.00156	0.00208	0.00159	-0.000101398	-0.000943739	0.00126	0.00201	0.00221	0.00259	0.00229	0.00261	0.00275	0.000582304	0.000186524	0.000906471
0.315	0.00148	0.00198	0.00156	-0.00021796	-0.00104	0.00101	0.00189	0.00205	0.00251	0.00226	0.00269	0.00282	0.000561396	0.000158653	0.000924106
0.32	0.00135	0.00217	0.00144	-0.000323128	-0.00115	0.000815142	0.0019	0.002	0.00248	0.00222	0.00278	0.00287	0.000545088	0.000147794	0.000838849
0.325	0.00116	0.00231	0.00129	-0.00038254	-0.00124	0.000609203	0.00198	0.00183	0.00243	0.00214	0.00289	0.00296	0.000574158	9.40847e-05	0.000796379
0.33	0.000996405	0.00245	0.00118	-0.000451861	-0.0013	0.00049617	0.00208	0.00171	0.00238	0.00211	0.00293	0.00297	0.00063198	6.09542e-06	0.000827279
0.335	0.000887945	0.00248	0.00106	-0.000443252	-0.00133	0.000466794	0.00219	0.00159	0.00232	0.00211	0.00304	0.003	0.000621534	-6.92764e-05	0.000813692
0.34	0.000815382	0.00245	0.000817008	-0.000400192	-0.00136	0.000503251	0.00226	0.00155	0.0023	0.00211	0.00304	0.00306	0.000584477	-6.87754e-05	0.000721442
0.345	0.000774564	0.00233	0.00058408	-0.000344626	-0.00137	0.000560827	0.00229	0.00141	0.00225	0.00218	0.00306	0.00304	0.000624857	-1.02648e-05	0.000685415
0.35	0.000741921	0.00207	0.000319441	-0.000297848	-0.0014	0.0006381	0.00229	0.00141	0.00213	0.00233	0.00301	0.00299	0.000698947	0.000121538	0.000665336
0.355	0.000680577	0.00171	3.49057e-05	-0.000278616	-0.00145	0.000682764	0.00224	0.00143	0.00225	0.00231	0.00299	0.00289	0.00077441	0.000297484	0.000600163
0.36	0.000570407	0.0013	-0.000263063	-0.000248703	-0.00151	0.00070337	0.00216	0.00148	0.0021	0.00218	0.00282	0.00272	0.000919455	0.000530261	0.000529658
0.365	0.000458992	0.000866654	-0.000597521	-0.000247821	-0.00157	0.000687222	0.00209	0.00154	0.00214	0.00245	0.00293	0.00263	0.00105	0.000757046	0.000526971
0.37	0.000329001	0.000490989	-0.000885525	-0.000273551	-0.00163	0.000657685	0.00202	0.00161	0.00212	0.00239	0.00302	0.00247	0.0011	0.000917555	0.000522323
0.375	0.0002098	0.000183572	-0.00117	-0.000332144	-0.00168	0.000626232	0.00194	0.00167	0.00218	0.00229	0.00302	0.00232	0.00111	0.00109	0.000493735
0.38	0.000191492	-4.30967e-05	-0.00138	-0.000432652	-0.00172	0.000626208	0.00184	0.00171	0.00203	0.00228	0.00304	0.00226	0.00118	0.00126	0.000455421
0.385	0.000142494	-0.000241911	-0.00156	-0.00058951	-0.00173	0.000638969	0.00171	0.00171	0.00218	0.00243	0.00316	0.00222	0.00127	0.00144	0.000457732
0.39	0.000213982	-0.000409998	-0.00164	-0.000756863	-0.00175	0.000677934	0.0016	0.00173	0.00216	0.00216	0.00312	0.00206	0.00128	0.00155	0.000480199
0.395	0.000239729	-0.00059228	-0.0017	-0.000903984	-0.00173	0.000732478	0.00151	0.00175	0.00222	0.0022	0.00309	0.00207	0.00128	0.00164	0.000493415
0.4	0.000216334	-0.000846987	-0.00169	-0.000993485	-0.00171	0.000802022	0.00145	0.00179	0.00233	0.00225	0.00315	0.00203	0.00135	0.00177	0.000493162
0.405	1.02806e-06	-0.00107	-0.00168	-0.000985061	-0.00167	0.00082088	0.00144	0.00181	0.00241	0.00231	0.00321	0.00207	0.00131	0.00174	0.000513065
0.41	-0.000268391	-0.00129	-0.00167	-0.000883494	-0.00164	0.000821379	0.00155	0.00201	0.00244	0.00232	0.00324	0.00209	0.00115	0.00178	0.000502643
0.415	-0.000743313	-0.00144	-0.00167	-0.000721041	-0.00158	0.000806929	0.00162	0.00236	0.00242	0.00233	0.0032	0.00225	0.0011	0.00182	0.000490914
0.42	-0.00123	-0.00154	-0.0017	-0.00051873	-0.00152	0.000766533	0.00172	0.00225	0.00236	0.0023	0.00318	0.00236	0.00114	0.0018	0.000548793
0.425	-0.00169	-0.00155	-0.00174	-0.000312134	-0.00145	0.000707153	0.00177	0.00231	0.00221	0.00227	0.00314	0.00252	0.00109	0.0017	0.000568618
0.43	-0.00205	-0.00166	-0.00179	-0.00014025	-0.00136	0.000678319	0.00182	0.0024	0.00212	0.00221	0.00308	0.00258	0.000982964	0.00172	0.000544385
0.435	-0.00224	-0.00169	-0.00185	-5.60456e-05	-0.00128	0.000626847	0.0018	0.00233	0.00206	0.00218	0.00306	0.00264	0.000948599	0.00166	0.000574802
0.44	-0.00258	-0.00174	-0.00189	0.000124931	-0.0012	0.000613254	0.00178	0.00211	0.00207	0.00213	0.0026	0.00254	0.000909562	0.00157	0.000563291
0.445	-0.00216	-0.00186	-0.00189	1.35484e-05	-0.00114	0.000425385	0.00179	0.00232	0.00211	0.00216	0.00224	0.00253	0.000795721	0.00146	0.000522619
0.45	-0.00215	-0.00191	-0.00179	1.59397e-06	-0.00114	0.000382459	0.00185	0.00233	0.00211	0.00224	0.00231	0.00264	0.000678404	0.00135	0.000442604
0.455	-0.00198	-0.00187	-0.00163	2.25481e-05	-0.00117	0.000486611	0.00194	0.00234	0.00214	0.00231	0.0022	0.00282	0.000594332	0.00129	0.000388476
0.46	-0.0018	-0.00177	-0.00139	9.47855e-05	-0.00121	0.000537877	0.002	0.00237	0.00219	0.00239	0.00209	0.00275	0.000521721	0.00115	0.00040311
0.465	-0.00116	-0.00161	-0.0011	4.69009e-05	-0.00129	0.000544978	0.00216	0.00239	0.0022	0.00241	0.00245	0.0027	0.000595941	0.000983852	0.000411545
0.47	-0.00118	-0.00137	-0.000812744	0.000267678	-0.00135	0.0007709	0.00228	0.00244	0.00221	0.00237	0.00266	0.00262	0.000595389	0.000917914	0.000404722
0.475	-0.000735274	-0.00118	-0.000700797	0.000381534	-0.0014	0.000813414	0.00236	0.00215	0.00229	0.00225	0.00248	0.0024	0.000601699	0.000841837	0.000400213
0.48	-0.000433728	-0.000976708	-0.0005972	0.000481904	-0.00138	0.000723379	0.00245	0.00229	0.00237	0.00217	0.00248	0.00219	0.00058868	0.000643835	0.000376137
0.485	-0.000189144	-0.000895132	-0.000711328	0.000586036	-0.00135	0.000750785	0.00251	0.00219	0.00245	0.00204	0.00243	0.00206	0.000578482	0.000413254	0.000301095
0.49	-9.57431e-05	-0.000840263	-0.000740677	0.000714061	-0.00124	0.000787403	0.00246	0.00219	0.00253	0.00201	0.00232	0.00212	0.000279533	0.000168336	0.000230428
0.495	-0.000103217	-0.000798089	-0.000802705	0.000855453	-0.00113	0.000777197	0.00237	0.0021	0.00255	0.00206	0.00242	0.00202	-3.70051e-05	-8.48214e-05	0.000109491
0.5	-0.000157313	-0.000731737	-0.000781949	0.001	-0.000945067	0.000799652	0.00215	0.00237	0.0025	0.00205	0.00246	0.002	-0.000325656	-0.000350085	8.50057e-05
0.505	-0.000346391	-0.000682941	-0.000805681	0.00113	-0.000731569	0.000823434	0.00178	0.00226	0.0024	0.00199	0.00244	0.00184	-0.000542273	-0.000617105	5.32312e-05
0.51	-0.000580413	-0.000561837	-0.00064861	0.00123	-0.000505125	0.000813349	0.00192	0.00232	0.00217	0.00196	0.00242	0.00189	-0.000803367	-0.00081915	-5.43516e-05
0.515	-0.00091001	-0.000425218	-0.000643829	0.00129	-0.000282753	0.000769604	0.00168	0.00232	0.0022	0.00188	0.00251	0.00166	-0.00102	-0.000930421	-0.00015081
0.52	-0.00118	-0.00025254	-0.000611099	0.00132	-9.55215e-05	0.000746827	0.00152	0.0024	0.00208	0.00182	0.00235	0.00156	-0.00117	-0.00113	-0.000202038
0.525	-0.00141	-5.41157e-05	-0.000569052	0.00132	5.77142e-05	0.000739105	0.00146	0.00245	0.00207	0.00192	0.00227	0.00139	-0.00133	-0.00133	-0.000294293
0.53	-0.00142	0.000150983	-0.000465098	0.00132	0.000157431	0.000710365	0.0015	0.00242	0.00208	0.00196	0.00219	0.00137	-0.00148	-0.00144	-0.000317839
0.535	-0.0013	0.00034071	-0.000342997	0.00128	9.91905e-05	0.000690429	0.00114	0.00247	0.00219	0.00193	0.00212	0.00132	-0.0016	-0.0016	-0.000305002
0.54	-0.00104	0.000485572	-0.000195834	0.00127	0.000135512	0.000750842	0.0012	0.00246	0.00204	0.00201	0.00202	0.00145	-0.00172	-0.00192	-0.000281554
0.545	-0.000642435	0.000584309	-4.8829e-05	0.00123	5.87067e-05	0.000807575	0.00122	0.00245	0.00209	0.00186	0.00196	0.00152	-0.00175	-0.00218	-0.000320287
0.55	-0.000231945	0.000623853	9.1197e-05	0.00118	-9.80985e-05	0.00080999	0.00131	0.00249	0.00216	0.00168	0.0019	0.0016	-0.00177	-0.00225	-0.000445877
0.555	0.000144215	0.000652932	0.000124878	0.00116	-0.000320424	0.00084287	0.00144	0.0025	0.00221	0.00155	0.00188	0.00162	-0.00191	-0.00239	-0.000592722
0.56	0.000434414	0.000682328	0.000116486	0.0012	-0.000427669	0.000855513	0.00157	0.00245	0.00235	0.00148	0.0019	0.00166	-0.00214	-0.00258	-0.000724177
0.565	0.000616959	0.000739946	9.91361e-05	0.00126	-0.000654749	0.000836881	0.00168	0.00247	0.00246	0.00138	0.00197	0.00166	-0.00231	-0.00274	-0.000959708
0.57	0.000697471	0.000827509	-6.31036e-06	0.00139	-0.00075681	0.000762326	0.00175	0.0024	0.00246	0.00129	0.00203	0.00164	-0.00234	-0.00287	-0.00122
0.575	0.00065722	0.000873056	-0.000102717	0.0014	-0.000806262	0.000696066	0.0018	0.00234	0.00236	0.00111	0.00216	0.00154	-0.0025	-0.00307	-0.00129
0.58	0.000776382	0.000880087	-0.00017032	0.00148	-0.000832152	0.000596677	0.00185	0.00222	0.0023	0.00104	0.00221	0.00148	-0.00268	-0.00322	-0.00132
0.585	0.000359256	0.000797949	-0.000207917	0.0015	-0.000837807	0.000402374	0.00185	0.00224	0.00216	0.000903825	0.00221	0.00137	-0.0027	-0.00337	-0.00141
0.59	0.000329371	0.000843635	-0.000240262	0.00136	-0.000780663	0.000436221	0.0019	0.00215	0.00195	0.000908986	0.00213	0.00114	-0.00275	-0.00346	-0.00146
0.595	0.000475457	0.000682093	-0.000192595	0.00117	-0.000672905	0.000296712	0.00197	0.00216	0.00177	0.000988638	0.00223	0.00105	-0.00305	-0.00342	-0.00144
0.6	0.000549507	0.00075529	-0.000175045	0.00106	-0.000561542	0.00039348	0.00212	0.0021	0.00164	0.00117	0.00204	0.00104	-0.00328	-0.00345	-0.00143
0.605	0.000387637	0.000804929	-0.00015953	0.000824201	-0.00042945	0.000402587	0.00214	0.00199	0.0015	0.00124	0.00188	0.001	-0.0033	-0.00352	-0.00152
0.61	0.00066156	0.000975552	-0.000306052	0.000593046	-0.000351777	0.000467143	0.00217	0.0023	0.00136	0.00135	0.00174	0.000898056	-0.0035	-0.00356	-0.00166
0.615	0.00051573	0.000953679	-0.000302059	0.000502802	-0.000258518	0.000275136	0.00219	0.00101	0.00129	0.00125	0.00164	0.000813403	-0.00412	-0.00369	-0.00174
0.62	0.000216656	0.00115	-0.000250673	0.00047489	-0.000209987	0.000290877	0.00223	0.000962445	0.00137	0.00123	0.00143	0.000656011	-0.00365	-0.00391	-0.0018
0.625	0.000118665	0.00114	-0.00026107	0.000481359	-0.000266636	0.000165369	0.00217	0.000628888	0.0014	0.00111	0.00144	0.000684895	-0.0036	-0.004	-0.00191
0.63	0.000140568	0.0011	-0.000299263	0.000581118	-0.000488528	0.000159321	0.00216	0.000493449	0.00148	0.00114	0.00144	0.00015549	-0.0038	-0.004	-0.00195
0.635	0.000302392	0.00101	-0.000260096	0.00074144	-0.000278504	0.000230124	0.00215	-0.000207518	0.00148	0.00106	0.00148	0.000325388	-0.00383	-0.00396	-0.00201
0.64	0.00058069	0.000954693	-0.00035282	0.000911876	5.81656e-05	0.000275947	0.00184	0.000734668	0.00145	0.00105	0.00146	0.000251827	-0.00343	-0.00391	-0.00218
0.645	0.000802295	0.000914543	-0.000550681	0.00107	-0.000248978	0.000435126	0.00216	0.000358291	0.00156	0.00108	0.00139	0.000283011	-0.00398	-0.00392	-0.00234
0.65	0.000944458	0.000912525	-0.000668324	0.0012	-0.000337453	0.000520031	0.00205	0.00037293	0.000488177	0.00118	0.00134	2.70226e-05	-0.00411	-0.00396	-0.00252
0.655	0.000926583	0.001	-0.000798148	0.00125	-0.000319139	0.000615362	0.00197	0.000275494	0.0021	0.00106	0.00139	0.000338776	-0.00412	-0.00406	-0.00277
0.66	0.00088754	0.00111	-0.000828258	0.00127	-0.000639946	0.000613248	0.00186	0.000278852	0.00175	0.00105	0.00083716	7.82578e-05	-0.00417	-0.00424	-0.00294
0.665	0.000806396	0.00127	-0.000903351	0.00131	-0.0012	0.000705907	0.00195	0.000256899	0.00183	0.00102	0.000940479	0.000167784	-0.00414	-0.00426	-0.00299
0.67	0.000827968	0.00137	-0.000933293	0.0013	-0.00102	0.000679743	0.00148	0.000323977	0.00152	0.000907062	0.000904554	0.000203607	-0.00421	-0.00427	-0.00304
0.675	0.000931913	0.00147	-0.00101	0.00136	-0.000998971	0.000585088	0.00136	0.000326159	0.00254	0.000794156	0.000843852	0.00035112	-0.00428	-0.00431	-0.00308
0.68	0.00115	0.00153	-0.00108	0.00141	-0.000912102	0.000412674	0.00133	0.000396978	0.00075711	0.000860633	0.000739252	0.000485197	-0.00427	-0.00425	-0.00317
0.685	0.00133	0.00159	-0.0012	0.00145	-0.000850086	0.000436518	0.00128	0.000386281	0.000984583	0.000908839	0.00117	0.000661171	-0.00436	-0.0041	-0.00321
0.69	0.00145	0.00159	-0.00128	0.00148	-0.000745497	0.000208155	0.00132	0.000436169	0.00082343	0.00103	0.001	0.000706543	-0.00448	-0.00399	-0.00322
0.695	0.00145	0.00159	-0.00133	0.0015	-0.000754201	5.70483e-05	0.0013	0.000424715	0.000893319	0.00112	0.00104	0.000829358	-0.00454	-0.00402	-0.00331
0.7	0.00136	0.00159	-0.00132	0.00149	-0.000676263	-9.92459e-05	0.00134	0.000216083	0.000917892	0.00116	0.00107	0.000279664	-0.0046	-0.00422	-0.00352
0.705	0.00121	0.00162	-0.00127	0.00146	-0.000615067	-0.000164559	0.0014	-3.30269e-05	0.000768621	0.0012	0.00112	0.00115	-0.00467	-0.00443	-0.00374
0.71	0.00104	0.00166	-0.00121	0.00143	-0.000591852	-0.000379229	0.00144	-0.000347341	0.000944418	0.00125	0.00114	0.00123	-0.00471	-0.00483	-0.00331
0.715	0.00089699	0.0017	-0.00116	0.00131	-0.000568874	-0.000492628	0.00144	-0.000225836	0.000887761	0.00118	0.00133	0.00134	-0.00474	-0.00494	-0.00336
0.72	0.000750146	0.00171	-0.00141	0.0012	-0.000626025	-0.000623353	0.00148	-0.00038525	0.000962554	0.00118	0.00131	0.00115	-0.0048	-0.00471	-0.00352
0.725	0.000571958	0.00166	-0.00109	0.000997401	-0.000730607	-0.000703326	0.00153	-0.000333587	0.000866287	0.00117	0.00136	0.0017	-0.00489	-0.00473	-0.00352
0.73	0.000287573	0.00156	-0.00116	0.00122	-0.000829276	-0.000872497	0.00152	-0.000230544	0.001	0.00111	0.00131	0.000784447	-0.00497	-0.00473	-0.00341
0.735	-2.67391e-06	0.00133	-0.00119	0.00105	-0.000943774	-0.00102	0.00153	1.17324e-05	0.000771275	0.00113	0.00134	0.000646205	-0.00502	-0.00446	-0.00402
0.74	-0.000330604	0.00108	-0.00125	0.00125	-0.00101	-0.000918522	0.00158	-0.000260998	0.00079999	0.00117	0.00119	0.000517829	-0.00494	-0.0046	-0.00423
0.745	-0.000633922	0.000821243	-0.001	0.00134	-0.000981474	-0.000900363	0.00161	-0.000237975	0.000719814	0.00112	0.00123	0.000629646	-0.00494	-0.00494	-0.00427
0.75	-0.000853463	0.000565302	-0.00132	0.00144	-0.00095846	-0.000835829	0.00168	-0.000249452	0.000773354	0.0011	0.00113	0.000680668	-0.00509	-0.00489	-0.00428
0.755	-0.000762006	0.000290391	-0.00122	0.00126	-0.000926847	-0.000715093	0.00171	-0.000271249	0.000780916	0.00111	0.00123	0.000773556	-0.00518	-0.00489	-0.00427
0.76	-0.000738415	0.000209918	-0.00113	0.00122	-0.000841325	-0.000611651	0.00177	-0.000366424	0.000830347	0.00103	0.00122	0.000829457	-0.00514	-0.00496	-0.00429
0.765	-0.000691251	0.000166803	-0.00101	0.00104	-0.000759141	-0.00067413	0.00182	-0.000453092	0.000883214	0.000867698	0.00133	0.000575449	-0.00538	-0.00496	-0.00431
0.77	-0.000675848	0.000172107	-0.000945935	0.000836473	-0.000672568	-0.000647733	0.00176	-0.000396404	0.000877671	0.000862632	0.00129	0.00118	-0.00563	-0.0049	-0.00432
0.775	-0.000719916	0.000271651	-0.00091603	0.00069948	-0.000724451	-0.000669066	0.00168	-0.000338578	0.000858902	0.00081745	0.00135	0.000817169	-0.00565	-0.00492	-0.00437
0.78	-0.000905981	0.000442544	-0.000917834	0.000441089	-0.000637862	-0.000739663	0.00156	-0.00031268	0.000849064	0.000792851	0.0012	0.000929646	-0.00572	-0.00504	-0.00454
0.785	-0.000933466	0.000531022	-0.000942191	0.000428801	-0.000651341	-0.000779649	0.00144	-0.000282685	0.000757625	0.000811574	0.00121	0.000859788	-0.00592	-0.00518	-0.0047
0.79	-0.000861322	0.000635532	-0.000973754	0.000284769	-0.000631987	-0.00081477	0.00111	-0.000171572	0.000631588	0.000956232	0.000960563	0.00111	-0.00564	-0.00527	-0.0048
0.795	-0.000705696	0.000734314	-0.000992435	0.000262438	-0.000527897	-0.000921923	0.000895598	-0.000236541	0.000432175	0.00103	0.000773331	0.000906286	-0.00534	-0.0055	-0.00504
0.8	-0.0003514	0.000833461	-0.000981248	0.000358914	-0.000364757	-0.000932076	0.000225286	-0.000197029	0.000166858	0.0011	0.000435722	0.000655316	-0.0042	-0.00552	-0.00511

## Sheet: Fig.5d
ne(cm-2)	Coercive Field(T)	error bar	ne(cm-2)	K (𝜇eV)	error bar
126001000000	0.17749	0.05749	291707000000	0.08474	0.0078
863932000000	0.15701	0.04701	1636100000000	0.06691	0.01575
1601860000000	0.1297	0.0297	3097430000000	0.04925	0.01004
2339790000000	0.1024	0.0174	4558770000000	0.0381	0.0139
3077720000000	0.09557	0.02557	6020100000000	0.02822	0.01969
3815660000000	0.07509	0.02009	7481440000000	0.01015	0.01989
4553590000000	0.06144	0.01544	8942770000000	0.00432	0.01675
5291520000000	0.04779	0.01179	10404100000000	0.00376	0.01513
6029450000000	0.04096	0.01296	11865400000000	0.00476	0.0122
6767380000000	0.02867	0.00367
7505310000000	0.01365	-0.00735
8243240000000	0.00546	-0.00454
8943240000000	0.00137	0
9743240000000	0	0
10543200000000	0	0
