# Supplementary material for: Switching on and off the spin polarization of the conduction band in antiferromagnetic bilayer transistors
Source: Nat Nanotechnol. 2025 Mar 11;20(5):609–16. doi: 10.1038/s41565-025-01872-w (PMC12095049; doi:10.1038/s41565-025-01872-w)
Supplement: Supplementary file 7 — Source data of Extended Data Fig. 1. [file 41565_2025_1872_MOESM7_ESM.xlsx]

## Sheet: extended Fig.1d
Distance (um)	Height (nm)
0	-0.178398
0.0778263	-0.222048
0.155653	-0.251706
0.233479	-0.135634
0.311305	-0.18081
0.389132	-0.284537
0.466958	-0.384427
0.544784	-0.352832
0.622611	-0.378641
0.700437	-0.360527
0.778263	-0.348719
0.85609	-0.339763
0.933916	-0.384804
1.01174	-0.421138
1.08957	-0.423242
1.16739	-0.458208
1.24522	-0.465808
1.32305	-0.490876
1.40087	-0.533389
1.4787	-0.588287
1.55653	-0.61388
1.63435	-0.652266
1.71218	-0.669561
1.79001	-0.685011
1.86783	-0.701964
1.94566	-0.715259
2.02348	-0.715578
2.10131	-0.700948
2.17914	-0.679403
2.25696	-0.652743
2.33479	-0.610993
2.41262	-0.540965
2.49044	-0.0662104
2.56827	8.24436
2.6461	23.8793
2.72392	37.4404
2.80175	46.9443
2.87957	52.8313
2.9574	54.3093
3.03523	54.4731
3.11305	54.4491
3.19088	54.3564
3.26871	54.3531
3.34653	54.4368
3.42436	54.5109
3.50218	54.5686
3.58001	54.662
3.65784	54.721
3.73566	54.7887
3.81349	54.8581
3.89132	54.8736
3.96914	54.8508
4.04697	54.8872
4.1248	54.9066
4.20262	54.8464
4.28045	54.8086
4.35827	54.7236
4.4361	54.5315
4.51393	54.275
4.59175	54.0452
4.66958	53.82
4.74741	53.4909
4.82523	53.2706
4.90306	53.067
2.74528e+06	--
2.7845e+06	--
2.82372e+06	--
2.86293e+06	--
2.90215e+06	--
2.94137e+06	--
2.98059e+06	--
3.01981e+06	--
3.05903e+06	--
3.09824e+06	--
3.13746e+06	--
3.17668e+06	--
3.2159e+06	--
3.25512e+06	--
3.29434e+06	--
3.33355e+06	--
3.37277e+06	--
3.41199e+06	--

## Sheet: extended Fig.1e
Distance (um)	Height (nm)
0	0.539069
0.0786312	0.497362
0.157262	0.490501
0.235894	0.465382
0.314525	0.417583
0.393156	0.406386
0.471787	0.408352
0.550418	0.483882
0.62905	0.489924
0.707681	0.545629
0.786312	0.569341
0.864943	0.54779
0.943574	0.589248
1.02221	0.983005
1.10084	6.75586
1.17947	14.8326
1.2581	17.2019
1.33673	17.7316
1.41536	17.8112
1.49399	17.525
1.57262	17.8849
1.65126	17.7881
1.72989	17.768
1.80852	17.6959
1.88715	17.9749
1.96578	17.7973
2.04441	18.1408
2.12304	18.3347
2.20167	18.3931

## Sheet: extended Fig.1f
VBG(V)	I(nA) at_Vtg=10V	I(nA) at_Vtg=5V	I(nA) at_Vtg=0V	I(nA) at_Vtg=-5V
	10	5	0	-5
80	19455.9	13302.1	7618.14	3282.09
78	18860.2	12789.5	7238.66	3042.53
76	18270.1	12275.2	6866.76	2808.32
74	17693.1	11771.4	6510.79	2584.1
72	17130.3	11277.8	6170.73	2366.59
70	16577.6	10792.5	5846.27	2156.42
68	16029.3	10313.6	5534.44	1947.84
66	15480.5	9842.67	5232.02	1740.37
64	14928	9374	4932.76	1539.6
62	14370.8	8904.82	4634.93	1344.9
60	13809.9	8435.03	4337.49	1158.31
58	13248	7965.66	4041.96	984.766
56	12686.2	7494.58	3746.04	824.476
54	12122.5	7020.79	3452.9	675.617
52	11557.2	6546.08	3162.79	540.026
50	10992.2	6074.27	2876.99	418.689
48	10431.1	5610.45	2598	313.993
46	9879.26	5159.53	2329.47	225.555
44	9342.69	4724.89	2072.64	154.293
42	8825.31	4305.97	1827.58	100.77
40	8332.22	3905.39	1594.39	62.6343
38	7864.81	3523.92	1373.96	36.0917
36	7422.56	3161.01	1163.1	19.1437
34	7005.46	2819.32	963.075	9.71096
32	6612.22	2503.89	780.844	4.478
30	6239.47	2214.86	618.64	2.0402
28	5886.08	1952.33	475.722	1.1358
26	5550.39	1717.62	355.387	0.91056
24	5231.93	1509.92	258.495	0.84594
22	4929.35	1323.49	179.741	0.8195
20	4640.55	1156.6	118.871	0.83768
18	4363.15	1005.16	74.0625	0.81102
16	4093.18	868.886	43.0937	0.83272
14	3830.72	744.027	22.8383	0.8808
12	3574.31	631.302	11.5408	0.85108
10	3324	528.701	5.72552	0.77798
8	3078.97	435.292	3.03936	0.75262
6	2844.92	351.697	2.29578	0.70122
4	2621.01	277.847	2.07592	0.598
2	2410.2	213.048	2.02988	0.58562
0	2213.64	158.023	2.02472	0.59678
-2	2027.57	113.933	2.03442	0.5852
-4	1847.44	77.2335	2.05114	0.59346
-6	1669.04	49.3945	2.12856	0.62114
-8	1489.61	29.6635	2.17954	0.65624
-10	1311.56	16.151	2.24352	0.66326
-12	1140.74	8.02892	2.29762	0.71012
-14	979.641	3.9646	2.31288	0.7578
-16	829.428	1.94194	2.35372	0.80156
-18	692.058	1.14094	2.4041	0.85066
-20	568.554	0.94854	2.39254	0.89752
-22	457.016	0.918	2.37972	0.91466
-24	355.704	0.9502	2.3624	0.89692
-26	269.204	0.9727	2.28398	0.8804
-28	195.833	1.03196	2.23506	0.81974
-30	133.674	1.0889	2.16716	0.8408
-32	85.8122	1.11986	2.09658	0.9046
-34	52.1362	1.12316	2.05878	0.95268
-36	29.2085	1.13204	2.03978	0.98694
-38	15.5254	1.1403	2.07114	1.0309
-40	8.33438	1.17872	2.17042	1.04244
-42	4.30434	1.23838	2.27054	0.99682
-44	2.7538	1.3096	2.32752	0.99454
-46	2.16258	1.34054	2.38884	0.98878
-48	1.98962	1.38368	2.39918	1.06618
-50	2.00098	1.3486	2.39548	1.12792
-52	2.02862	1.3067	2.41324	1.2107
-54	2.04163	1.27783	2.45697	1.35797
-56	2.1128	1.2562	2.5454	1.4079

## Sheet: extended Fig.1g
VTG(V)	I(nA) at_Vbg=60V	I(nA) at_Vbg=40V	I(nA) at_Vbg=20V	I(nA) at_Vbg=0V	I(nA) at_Vbg=-20V
	60	40	20	0	-20
15	21147.8	15603.5	10831.9	6899.42	3746.25
14	19820.1	14233.6	9566.45	5864.39	2993.28
13	18406.3	12810.2	8295.69	4873.68	2310.77
12	17011.9	11429.1	7111.09	3970.93	1697.59
11	15662	10083.8	5970.57	3142.38	1139.16
10	14370.8	8825.31	4929.35	2410.2	692.058
9	13128.6	7665.62	3989.51	1802.23	364.171
8	11970.7	6637.64	3144.23	1274.8	150.338
7	10887.8	5737.28	2395.15	808.891	42.8282
6	9856.16	4954.44	1786.43	452.134	7.69904
5	8904.82	4305.97	1323.49	213.048	1.14094
4	8020.5	3759.45	961.044	80.9686	0.10274
3	7160.98	3293.52	696.533	22.4989	0.97802
2	6308.1	2838.13	491.846	4.29962	0.5598
1	5459.11	2346.45	321.503	1.05234	0.80282
0	4634.93	1827.58	179.741	2.02988	2.4041
-1	3856.81	1319.76	71.3571	0.88084	0.91328
-2	3129.51	869.759	17.6715	0.64176	0.76848
-3	2467.73	514.457	2.42272	0.33108	0.05506
-4	1870.83	255.311	1.94152	2.13512	1.54514
-5	1344.9	100.77	0.8195	0.58562	0.85066
-6	911.63	33.081	1.51648	2.14624	2.17514
-7	571.816	7.32578	0.17916	0.0703	0.09658
-8	376.018	2.14088	0.6843	1.11182	1.2146
-9	270.066	2.18736	1.61882	1.3325	1.06434
-10	159.515	0.50446	0.4768	0.76442	0.84736

## Sheet: extended Fig.1h
exp_VTG(V)	exp_VBGTH(V)	fit_VTG(V)	fit_VBGTH(V)
15	-54.5763	-10	71.6823
14	-48.4396	-9.97497	71.5625
13	-42.4463	-9.94995	71.4427
12	-36.8449	-9.92492	71.323
11	-31.3155	-9.8999	71.2032
10	-25.9137	-9.87487	71.0834
9	-19.9347	-9.84985	70.9636
8	-14.4095	-9.82482	70.8438
7	-7.76545	-9.7998	70.7241
6	-0.0590071	-9.77477	70.6043
5	9.06038	-9.74975	70.4845
4	13.8251	-9.72472	70.3647
3	17.0669	-9.6997	70.245
2	19.5034	-9.67467	70.1252
1	21.4675	-9.64965	70.0054
0	24.9657	-9.62462	69.8856
-1	29.0942	-9.5996	69.7658
-2	33.5174	-9.57457	69.6461
-3	38.1566	-9.54955	69.5263
-4	42.4482	-9.52452	69.4065
-5	47.0809	-9.4995	69.2867
-6	51.8177	-9.47447	69.1669
-7	55.7737	-9.44945	69.0472
-8	59.1063	-9.42442	68.9274
-9	61.6046	-9.3994	68.8076
-10	65.3803	-9.37437	68.6878
		-9.34935	68.568
		-9.32432	68.4483
		-9.2993	68.3285
		-9.27427	68.2087
		-9.24925	68.0889
		-9.22422	67.9691
		-9.1992	67.8494
		-9.17417	67.7296
		-9.14915	67.6098
		-9.12412	67.49
		-9.0991	67.3702
		-9.07407	67.2505
		-9.04905	67.1307
		-9.02402	67.0109
		-8.999	66.8911
		-8.97397	66.7713
		-8.94895	66.6516
		-8.92392	66.5318
		-8.8989	66.412
		-8.87387	66.2922
		-8.84885	66.1724
		-8.82382	66.0527
		-8.7988	65.9329
		-8.77377	65.8131
		-8.74875	65.6933
		-8.72372	65.5736
		-8.6987	65.4538
		-8.67367	65.334
		-8.64865	65.2142
		-8.62362	65.0944
		-8.5986	64.9747
		-8.57357	64.8549
		-8.54855	64.7351
		-8.52352	64.6153
		-8.4985	64.4955
		-8.47347	64.3758
		-8.44845	64.256
		-8.42342	64.1362
		-8.3984	64.0164
		-8.37337	63.8966
		-8.34835	63.7769
		-8.32332	63.6571
		-8.2983	63.5373
		-8.27327	63.4175
		-8.24825	63.2977
		-8.22322	63.178
		-8.1982	63.0582
		-8.17317	62.9384
		-8.14815	62.8186
		-8.12312	62.6988
		-8.0981	62.5791
		-8.07307	62.4593
		-8.04805	62.3395
		-8.02302	62.2197
		-7.998	62.0999
		-7.97297	61.9802
		-7.94795	61.8604
		-7.92292	61.7406
		-7.8979	61.6208
		-7.87287	61.501
		-7.84785	61.3813
		-7.82282	61.2615
		-7.7978	61.1417
		-7.77277	61.0219
		-7.74775	60.9022
		-7.72272	60.7824
		-7.6977	60.6626
		-7.67267	60.5428
		-7.64765	60.423
		-7.62262	60.3033
		-7.5976	60.1835
		-7.57257	60.0637
		-7.54755	59.9439
		-7.52252	59.8241
		-7.4975	59.7044
		-7.47247	59.5846
		-7.44745	59.4648
		-7.42242	59.345
		-7.3974	59.2252
		-7.37237	59.1055
		-7.34735	58.9857
		-7.32232	58.8659
		-7.2973	58.7461
		-7.27227	58.6263
		-7.24725	58.5066
		-7.22222	58.3868
		-7.1972	58.267
		-7.17217	58.1472
		-7.14715	58.0274
		-7.12212	57.9077
		-7.0971	57.7879
		-7.07207	57.6681
		-7.04705	57.5483
		-7.02202	57.4285
		-6.997	57.3088
		-6.97197	57.189
		-6.94695	57.0692
		-6.92192	56.9494
		-6.8969	56.8296
		-6.87187	56.7099
		-6.84685	56.5901
		-6.82182	56.4703
		-6.7968	56.3505
		-6.77177	56.2308
		-6.74675	56.111
		-6.72172	55.9912
		-6.6967	55.8714
		-6.67167	55.7516
		-6.64665	55.6319
		-6.62162	55.5121
		-6.5966	55.3923
		-6.57157	55.2725
		-6.54655	55.1527
		-6.52152	55.033
		-6.4965	54.9132
		-6.47147	54.7934
		-6.44645	54.6736
		-6.42142	54.5538
		-6.3964	54.4341
		-6.37137	54.3143
		-6.34635	54.1945
		-6.32132	54.0747
		-6.2963	53.9549
		-6.27127	53.8352
		-6.24625	53.7154
		-6.22122	53.5956
		-6.1962	53.4758
		-6.17117	53.356
		-6.14615	53.2363
		-6.12112	53.1165
		-6.0961	52.9967
		-6.07107	52.8769
		-6.04605	52.7571
		-6.02102	52.6374
		-5.996	52.5176
		-5.97097	52.3978
		-5.94595	52.278
		-5.92092	52.1582
		-5.8959	52.0385
		-5.87087	51.9187
		-5.84585	51.7989
		-5.82082	51.6791
		-5.7958	51.5594
		-5.77077	51.4396
		-5.74575	51.3198
		-5.72072	51.2
		-5.6957	51.0802
		-5.67067	50.9605
		-5.64565	50.8407
		-5.62062	50.7209
		-5.5956	50.6011
		-5.57057	50.4813
		-5.54555	50.3616
		-5.52052	50.2418
		-5.4955	50.122
		-5.47047	50.0022
		-5.44545	49.8824
		-5.42042	49.7627
		-5.3954	49.6429
		-5.37037	49.5231
		-5.34535	49.4033
		-5.32032	49.2835
		-5.2953	49.1638
		-5.27027	49.044
		-5.24525	48.9242
		-5.22022	48.8044
		-5.1952	48.6846
		-5.17017	48.5649
		-5.14515	48.4451
		-5.12012	48.3253
		-5.0951	48.2055
		-5.07007	48.0857
		-5.04505	47.966
		-5.02002	47.8462
		-4.99499	47.7264
		-4.96997	47.6066
		-4.94494	47.4868
		-4.91992	47.3671
		-4.89489	47.2473
		-4.86987	47.1275
		-4.84484	47.0077
		-4.81982	46.888
		-4.79479	46.7682
		-4.76977	46.6484
		-4.74474	46.5286
		-4.71972	46.4088
		-4.69469	46.2891
		-4.66967	46.1693
		-4.64464	46.0495
		-4.61962	45.9297
		-4.59459	45.8099
		-4.56957	45.6902
		-4.54454	45.5704
		-4.51952	45.4506
		-4.49449	45.3308
		-4.46947	45.211
		-4.44444	45.0913
		-4.41942	44.9715
		-4.39439	44.8517
		-4.36937	44.7319
		-4.34434	44.6121
		-4.31932	44.4924
		-4.29429	44.3726
		-4.26927	44.2528
		-4.24424	44.133
		-4.21922	44.0132
		-4.19419	43.8935
		-4.16917	43.7737
		-4.14414	43.6539
		-4.11912	43.5341
		-4.09409	43.4143
		-4.06907	43.2946
		-4.04404	43.1748
		-4.01902	43.055
		-3.99399	42.9352
		-3.96897	42.8155
		-3.94394	42.6957
		-3.91892	42.5759
		-3.89389	42.4561
		-3.86887	42.3363
		-3.84384	42.2166
		-3.81882	42.0968
		-3.79379	41.977
		-3.76877	41.8572
		-3.74374	41.7374
		-3.71872	41.6177
		-3.69369	41.4979
		-3.66867	41.3781
		-3.64364	41.2583
		-3.61862	41.1385
		-3.59359	41.0188
		-3.56857	40.899
		-3.54354	40.7792
		-3.51852	40.6594
		-3.49349	40.5396
		-3.46847	40.4199
		-3.44344	40.3001
		-3.41842	40.1803
		-3.39339	40.0605
		-3.36837	39.9407
		-3.34334	39.821
		-3.31832	39.7012
		-3.29329	39.5814
		-3.26827	39.4616
		-3.24324	39.3418
		-3.21822	39.2221
		-3.19319	39.1023
		-3.16817	38.9825
		-3.14314	38.8627
		-3.11812	38.7429
		-3.09309	38.6232
		-3.06807	38.5034
		-3.04304	38.3836
		-3.01802	38.2638
		-2.99299	38.1441
		-2.96797	38.0243
		-2.94294	37.9045
		-2.91792	37.7847
		-2.89289	37.6649
		-2.86787	37.5452
		-2.84284	37.4254
		-2.81782	37.3056
		-2.79279	37.1858
		-2.76777	37.066
		-2.74274	36.9463
		-2.71772	36.8265
		-2.69269	36.7067
		-2.66767	36.5869
		-2.64264	36.4671
		-2.61762	36.3474
		-2.59259	36.2276
		-2.56757	36.1078
		-2.54254	35.988
		-2.51752	35.8682
		-2.49249	35.7485
		-2.46747	35.6287
		-2.44244	35.5089
		-2.41742	35.3891
		-2.39239	35.2693
		-2.36737	35.1496
		-2.34234	35.0298
		-2.31732	34.91
		-2.29229	34.7902
		-2.26727	34.6704
		-2.24224	34.5507
		-2.21722	34.4309
		-2.19219	34.3111
		-2.16717	34.1913
		-2.14214	34.0715
		-2.11712	33.9518
		-2.09209	33.832
		-2.06707	33.7122
		-2.04204	33.5924
		-2.01702	33.4727
		-1.99199	33.3529
		-1.96697	33.2331
		-1.94194	33.1133
		-1.91692	32.9935
		-1.89189	32.8738
		-1.86687	32.754
		-1.84184	32.6342
		-1.81682	32.5144
		-1.79179	32.3946
		-1.76677	32.2749
		-1.74174	32.1551
		-1.71672	32.0353
		-1.69169	31.9155
		-1.66667	31.7957
		-1.64164	31.676
		-1.61662	31.5562
		-1.59159	31.4364
		-1.56657	31.3166
		-1.54154	31.1968
		-1.51652	31.0771
		-1.49149	30.9573
		-1.46647	30.8375
		-1.44144	30.7177
		-1.41642	30.5979
		-1.39139	30.4782
		-1.36637	30.3584
		-1.34134	30.2386
		-1.31632	30.1188
		-1.29129	29.999
		-1.26627	29.8793
		-1.24124	29.7595
		-1.21622	29.6397
		-1.19119	29.5199
		-1.16617	29.4001
		-1.14114	29.2804
		-1.11612	29.1606
		-1.09109	29.0408
		-1.06607	28.921
		-1.04104	28.8013
		-1.01602	28.6815
		-0.990991	28.5617
		-0.965966	28.4419
		-0.940941	28.3221
		-0.915916	28.2024
		-0.890891	28.0826
		-0.865866	27.9628
		-0.840841	27.843
		-0.815816	27.7232
		-0.790791	27.6035
		-0.765766	27.4837
		-0.740741	27.3639
		-0.715716	27.2441
		-0.690691	27.1243
		-0.665666	27.0046
		-0.640641	26.8848
		-0.615616	26.765
		-0.590591	26.6452
		-0.565566	26.5254
		-0.540541	26.4057
		-0.515516	26.2859
		-0.49049	26.1661
		-0.465465	26.0463
		-0.44044	25.9265
		-0.415415	25.8068
		-0.39039	25.687
		-0.365365	25.5672
		-0.34034	25.4474
		-0.315315	25.3276
		-0.29029	25.2079
		-0.265265	25.0881
		-0.24024	24.9683
		-0.215215	24.8485
		-0.19019	24.7287
		-0.165165	24.609
		-0.14014	24.4892
		-0.115115	24.3694
		-0.0900901	24.2496
		-0.0650651	24.1299
		-0.04004	24.0101
		-0.015015	23.8903
		0.01001	23.7705
		0.035035	23.6507
		0.0600601	23.531
		0.0850851	23.4112
		0.11011	23.2914
		0.135135	23.1716
		0.16016	23.0518
		0.185185	22.9321
		0.21021	22.8123
		0.235235	22.6925
		0.26026	22.5727
		0.285285	22.4529
		0.31031	22.3332
		0.335335	22.2134
		0.36036	22.0936
		0.385385	21.9738
		0.41041	21.854
		0.435435	21.7343
		0.46046	21.6145
		0.485485	21.4947
		0.510511	21.3749
		0.535536	21.2551
		0.560561	21.1354
		0.585586	21.0156
		0.610611	20.8958
		0.635636	20.776
		0.660661	20.6562
		0.685686	20.5365
		0.710711	20.4167
		0.735736	20.2969
		0.760761	20.1771
		0.785786	20.0573
		0.810811	19.9376
		0.835836	19.8178
		0.860861	19.698
		0.885886	19.5782
		0.910911	19.4585
		0.935936	19.3387
		0.960961	19.2189
		0.985986	19.0991
		1.01101	18.9793
		1.03604	18.8596
		1.06106	18.7398
		1.08609	18.62
		1.11111	18.5002
		1.13614	18.3804
		1.16116	18.2607
		1.18619	18.1409
		1.21121	18.0211
		1.23624	17.9013
		1.26126	17.7815
		1.28629	17.6618
		1.31131	17.542
		1.33634	17.4222
		1.36136	17.3024
		1.38639	17.1826
		1.41141	17.0629
		1.43644	16.9431
		1.46146	16.8233
		1.48649	16.7035
		1.51151	16.5837
		1.53654	16.464
		1.56156	16.3442
		1.58659	16.2244
		1.61161	16.1046
		1.63664	15.9848
		1.66166	15.8651
		1.68669	15.7453
		1.71171	15.6255
		1.73674	15.5057
		1.76176	15.386
		1.78679	15.2662
		1.81181	15.1464
		1.83684	15.0266
		1.86186	14.9068
		1.88689	14.7871
		1.91191	14.6673
		1.93694	14.5475
		1.96196	14.4277
		1.98699	14.3079
		2.01201	14.1882
		2.03704	14.0684
		2.06206	13.9486
		2.08709	13.8288
		2.11211	13.709
		2.13714	13.5893
		2.16216	13.4695
		2.18719	13.3497
		2.21221	13.2299
		2.23724	13.1101
		2.26226	12.9904
		2.28729	12.8706
		2.31231	12.7508
		2.33734	12.631
		2.36236	12.5112
		2.38739	12.3915
		2.41241	12.2717
		2.43744	12.1519
		2.46246	12.0321
		2.48749	11.9123
		2.51251	11.7926
		2.53754	11.6728
		2.56256	11.553
		2.58759	11.4332
		2.61261	11.3134
		2.63764	11.1937
		2.66266	11.0739
		2.68769	10.9541
		2.71271	10.8343
		2.73774	10.7146
		2.76276	10.5948
		2.78779	10.475
		2.81281	10.3552
		2.83784	10.2354
		2.86286	10.1157
		2.88789	9.99587
		2.91291	9.87609
		2.93794	9.75631
		2.96296	9.63654
		2.98799	9.51676
		3.01301	9.39698
		3.03804	9.2772
		3.06306	9.15742
		3.08809	9.03764
		3.11311	8.91786
		3.13814	8.79808
		3.16316	8.6783
		3.18819	8.55852
		3.21321	8.43874
		3.23824	8.31896
		3.26326	8.19918
		3.28829	8.0794
		3.31331	7.95962
		3.33834	7.83984
		3.36336	7.72006
		3.38839	7.60028
		3.41341	7.4805
		3.43844	7.36073
		3.46346	7.24095
		3.48849	7.12117
		3.51351	7.00139
		3.53854	6.88161
		3.56356	6.76183
		3.58859	6.64205
		3.61361	6.52227
		3.63864	6.40249
		3.66366	6.28271
		3.68869	6.16293
		3.71371	6.04315
		3.73874	5.92337
		3.76376	5.80359
		3.78879	5.68381
		3.81381	5.56403
		3.83884	5.44425
		3.86386	5.32447
		3.88889	5.20469
		3.91391	5.08492
		3.93894	4.96514
		3.96396	4.84536
		3.98899	4.72558
		4.01401	4.6058
		4.03904	4.48602
		4.06406	4.36624
		4.08909	4.24646
		4.11411	4.12668
		4.13914	4.0069
		4.16416	3.88712
		4.18919	3.76734
		4.21421	3.64756
		4.23924	3.52778
		4.26426	3.408
		4.28929	3.28822
		4.31431	3.16844
		4.33934	3.04866
		4.36436	2.92888
		4.38939	2.80911
		4.41441	2.68933
		4.43944	2.56955
		4.46446	2.44977
		4.48949	2.32999
		4.51451	2.21021
		4.53954	2.09043
		4.56456	1.97065
		4.58959	1.85087
		4.61461	1.73109
		4.63964	1.61131
		4.66466	1.49153
		4.68969	1.37175
		4.71471	1.25197
		4.73974	1.13219
		4.76476	1.01241
		4.78979	0.892634
		4.81481	0.772854
		4.83984	0.653075
		4.86486	0.533295
		4.88989	0.413516
		4.91491	0.293736
		4.93994	0.173957
		4.96496	0.0541774
		4.98999	-0.0656021
		5.01502	-0.185382
		5.04004	-0.305161
		5.06507	-0.42494
		5.09009	-0.54472
		5.11512	-0.664499
		5.14014	-0.784279
		5.16517	-0.904058
		5.19019	-1.02384
		5.21522	-1.14362
		5.24024	-1.2634
		5.26527	-1.38318
		5.29029	-1.50296
		5.31532	-1.62274
		5.34034	-1.74251
		5.36537	-1.86229
		5.39039	-1.98207
		5.41542	-2.10185
		5.44044	-2.22163
		5.46547	-2.34141
		5.49049	-2.46119
		5.51552	-2.58097
		5.54054	-2.70075
		5.56557	-2.82053
		5.59059	-2.94031
		5.61562	-3.06009
		5.64064	-3.17987
		5.66567	-3.29965
		5.69069	-3.41943
		5.71572	-3.53921
		5.74074	-3.65899
		5.76577	-3.77877
		5.79079	-3.89855
		5.81582	-4.01832
		5.84084	-4.1381
		5.86587	-4.25788
		5.89089	-4.37766
		5.91592	-4.49744
		5.94094	-4.61722
		5.96597	-4.737
		5.99099	-4.85678
		6.01602	-4.97656
		6.04104	-5.09634
		6.06607	-5.21612
		6.09109	-5.3359
		6.11612	-5.45568
		6.14114	-5.57546
		6.16617	-5.69524
		6.19119	-5.81502
		6.21622	-5.9348
		6.24124	-6.05458
		6.26627	-6.17436
		6.29129	-6.29413
		6.31632	-6.41391
		6.34134	-6.53369
		6.36637	-6.65347
		6.39139	-6.77325
		6.41642	-6.89303
		6.44144	-7.01281
		6.46647	-7.13259
		6.49149	-7.25237
		6.51652	-7.37215
		6.54154	-7.49193
		6.56657	-7.61171
		6.59159	-7.73149
		6.61662	-7.85127
		6.64164	-7.97105
		6.66667	-8.09083
		6.69169	-8.21061
		6.71672	-8.33039
		6.74174	-8.45017
		6.76677	-8.56994
		6.79179	-8.68972
		6.81682	-8.8095
		6.84184	-8.92928
		6.86687	-9.04906
		6.89189	-9.16884
		6.91692	-9.28862
		6.94194	-9.4084
		6.96697	-9.52818
		6.99199	-9.64796
		7.01702	-9.76774
		7.04204	-9.88752
		7.06707	-10.0073
		7.09209	-10.1271
		7.11712	-10.2469
		7.14214	-10.3666
		7.16717	-10.4864
		7.19219	-10.6062
		7.21722	-10.726
		7.24224	-10.8458
		7.26727	-10.9655
		7.29229	-11.0853
		7.31732	-11.2051
		7.34234	-11.3249
		7.36737	-11.4447
		7.39239	-11.5644
		7.41742	-11.6842
		7.44244	-11.804
		7.46747	-11.9238
		7.49249	-12.0435
		7.51752	-12.1633
		7.54254	-12.2831
		7.56757	-12.4029
		7.59259	-12.5227
		7.61762	-12.6424
		7.64264	-12.7622
		7.66767	-12.882
		7.69269	-13.0018
		7.71772	-13.1216
		7.74274	-13.2413
		7.76777	-13.3611
		7.79279	-13.4809
		7.81782	-13.6007
		7.84284	-13.7205
		7.86787	-13.8402
		7.89289	-13.96
		7.91792	-14.0798
		7.94294	-14.1996
		7.96797	-14.3194
		7.99299	-14.4391
		8.01802	-14.5589
		8.04304	-14.6787
		8.06807	-14.7985
		8.09309	-14.9183
		8.11812	-15.038
		8.14314	-15.1578
		8.16817	-15.2776
		8.19319	-15.3974
		8.21822	-15.5172
		8.24324	-15.6369
		8.26827	-15.7567
		8.29329	-15.8765
		8.31832	-15.9963
		8.34334	-16.1161
		8.36837	-16.2358
		8.39339	-16.3556
		8.41842	-16.4754
		8.44344	-16.5952
		8.46847	-16.7149
		8.49349	-16.8347
		8.51852	-16.9545
		8.54354	-17.0743
		8.56857	-17.1941
		8.59359	-17.3138
		8.61862	-17.4336
		8.64364	-17.5534
		8.66867	-17.6732
		8.69369	-17.793
		8.71872	-17.9127
		8.74374	-18.0325
		8.76877	-18.1523
		8.79379	-18.2721
		8.81882	-18.3919
		8.84384	-18.5116
		8.86887	-18.6314
		8.89389	-18.7512
		8.91892	-18.871
		8.94394	-18.9908
		8.96897	-19.1105
		8.99399	-19.2303
		9.01902	-19.3501
		9.04404	-19.4699
		9.06907	-19.5897
		9.09409	-19.7094
		9.11912	-19.8292
		9.14414	-19.949
		9.16917	-20.0688
		9.19419	-20.1886
		9.21922	-20.3083
		9.24424	-20.4281
		9.26927	-20.5479
		9.29429	-20.6677
		9.31932	-20.7875
		9.34434	-20.9072
		9.36937	-21.027
		9.39439	-21.1468
		9.41942	-21.2666
		9.44444	-21.3863
		9.46947	-21.5061
		9.49449	-21.6259
		9.51952	-21.7457
		9.54454	-21.8655
		9.56957	-21.9852
		9.59459	-22.105
		9.61962	-22.2248
		9.64464	-22.3446
		9.66967	-22.4644
		9.69469	-22.5841
		9.71972	-22.7039
		9.74474	-22.8237
		9.76977	-22.9435
		9.79479	-23.0633
		9.81982	-23.183
		9.84484	-23.3028
		9.86987	-23.4226
		9.89489	-23.5424
		9.91992	-23.6622
		9.94494	-23.7819
		9.96997	-23.9017
		9.99499	-24.0215
		10.02	-24.1413
		10.045	-24.2611
		10.0701	-24.3808
		10.0951	-24.5006
		10.1201	-24.6204
		10.1451	-24.7402
		10.1702	-24.86
		10.1952	-24.9797
		10.2202	-25.0995
		10.2452	-25.2193
		10.2703	-25.3391
		10.2953	-25.4589
		10.3203	-25.5786
		10.3453	-25.6984
		10.3704	-25.8182
		10.3954	-25.938
		10.4204	-26.0577
		10.4454	-26.1775
		10.4705	-26.2973
		10.4955	-26.4171
		10.5205	-26.5369
		10.5455	-26.6566
		10.5706	-26.7764
		10.5956	-26.8962
		10.6206	-27.016
		10.6456	-27.1358
		10.6707	-27.2555
		10.6957	-27.3753
		10.7207	-27.4951
		10.7457	-27.6149
		10.7708	-27.7347
		10.7958	-27.8544
		10.8208	-27.9742
		10.8458	-28.094
		10.8709	-28.2138
		10.8959	-28.3336
		10.9209	-28.4533
		10.9459	-28.5731
		10.971	-28.6929
		10.996	-28.8127
		11.021	-28.9325
		11.046	-29.0522
		11.0711	-29.172
		11.0961	-29.2918
		11.1211	-29.4116
		11.1461	-29.5314
		11.1712	-29.6511
		11.1962	-29.7709
		11.2212	-29.8907
		11.2462	-30.0105
		11.2713	-30.1303
		11.2963	-30.25
		11.3213	-30.3698
		11.3463	-30.4896
		11.3714	-30.6094
		11.3964	-30.7291
		11.4214	-30.8489
		11.4464	-30.9687
		11.4715	-31.0885
		11.4965	-31.2083
		11.5215	-31.328
		11.5465	-31.4478
		11.5716	-31.5676
		11.5966	-31.6874
		11.6216	-31.8072
		11.6466	-31.9269
		11.6717	-32.0467
		11.6967	-32.1665
		11.7217	-32.2863
		11.7467	-32.4061
		11.7718	-32.5258
		11.7968	-32.6456
		11.8218	-32.7654
		11.8468	-32.8852
		11.8719	-33.005
		11.8969	-33.1247
		11.9219	-33.2445
		11.9469	-33.3643
		11.972	-33.4841
		11.997	-33.6039
		12.022	-33.7236
		12.047	-33.8434
		12.0721	-33.9632
		12.0971	-34.083
		12.1221	-34.2028
		12.1471	-34.3225
		12.1722	-34.4423
		12.1972	-34.5621
		12.2222	-34.6819
		12.2472	-34.8017
		12.2723	-34.9214
		12.2973	-35.0412
		12.3223	-35.161
		12.3473	-35.2808
		12.3724	-35.4005
		12.3974	-35.5203
		12.4224	-35.6401
		12.4474	-35.7599
		12.4725	-35.8797
		12.4975	-35.9994
		12.5225	-36.1192
		12.5475	-36.239
		12.5726	-36.3588
		12.5976	-36.4786
		12.6226	-36.5983
		12.6476	-36.7181
		12.6727	-36.8379
		12.6977	-36.9577
		12.7227	-37.0775
		12.7477	-37.1972
		12.7728	-37.317
		12.7978	-37.4368
		12.8228	-37.5566
		12.8478	-37.6764
		12.8729	-37.7961
		12.8979	-37.9159
		12.9229	-38.0357
		12.9479	-38.1555
		12.973	-38.2753
		12.998	-38.395
		13.023	-38.5148
		13.048	-38.6346
		13.0731	-38.7544
		13.0981	-38.8742
		13.1231	-38.9939
		13.1481	-39.1137
		13.1732	-39.2335
		13.1982	-39.3533
		13.2232	-39.473
		13.2482	-39.5928
		13.2733	-39.7126
		13.2983	-39.8324
		13.3233	-39.9522
		13.3483	-40.0719
		13.3734	-40.1917
		13.3984	-40.3115
		13.4234	-40.4313
		13.4484	-40.5511
		13.4735	-40.6708
		13.4985	-40.7906
		13.5235	-40.9104
		13.5485	-41.0302
		13.5736	-41.15
		13.5986	-41.2697
		13.6236	-41.3895
		13.6486	-41.5093
		13.6737	-41.6291
		13.6987	-41.7489
		13.7237	-41.8686
		13.7487	-41.9884
		13.7738	-42.1082
		13.7988	-42.228
		13.8238	-42.3478
		13.8488	-42.4675
		13.8739	-42.5873
		13.8989	-42.7071
		13.9239	-42.8269
		13.9489	-42.9467
		13.974	-43.0664
		13.999	-43.1862
		14.024	-43.306
		14.049	-43.4258
		14.0741	-43.5456
		14.0991	-43.6653
		14.1241	-43.7851
		14.1491	-43.9049
		14.1742	-44.0247
		14.1992	-44.1444
		14.2242	-44.2642
		14.2492	-44.384
		14.2743	-44.5038
		14.2993	-44.6236
		14.3243	-44.7433
		14.3493	-44.8631
		14.3744	-44.9829
		14.3994	-45.1027
		14.4244	-45.2225
		14.4494	-45.3422
		14.4745	-45.462
		14.4995	-45.5818
		14.5245	-45.7016
		14.5495	-45.8214
		14.5746	-45.9411
		14.5996	-46.0609
		14.6246	-46.1807
		14.6496	-46.3005
		14.6747	-46.4203
		14.6997	-46.54
		14.7247	-46.6598
		14.7497	-46.7796
		14.7748	-46.8994
		14.7998	-47.0192
		14.8248	-47.1389
		14.8498	-47.2587
		14.8749	-47.3785
		14.8999	-47.4983
		14.9249	-47.6181
		14.9499	-47.7378
		14.975	-47.8576
		15	-47.9774

## Sheet: extended Fig.1i
exp_VBG(V)	exp_VTGTH(V)	fit_VBG(V)	fit_VTGTH(V)
80	-12.7443	-38	13.6925
76	-11.3628	-37.8819	13.6675
72	-9.94201	-37.7638	13.6424
68	-8.94297	-37.6456	13.6174
64	-7.91563	-37.5275	13.5923
60	-6.95408	-37.4094	13.5673
56	-6.20376	-37.2913	13.5422
52	-5.31885	-37.1732	13.5171
48	-4.49385	-37.0551	13.4921
44	-3.9473	-36.9369	13.467
40	-3.45134	-36.8188	13.442
36	-3.10901	-36.7007	13.4169
32	-2.29447	-36.5826	13.3918
28	-0.55252	-36.4645	13.3668
24	1.82236	-36.3463	13.3417
20	3.12302	-36.2282	13.3167
16	3.78492	-36.1101	13.2916
12	4.29653	-35.992	13.2666
8	4.83403	-35.8739	13.2415
4	5.62208	-35.7558	13.2164
0	6.18885	-35.6376	13.1914
-4	6.79987	-35.5195	13.1663
-8	7.63348	-35.4014	13.1413
-12	8.21002	-35.2833	13.1162
-16	8.8547	-35.1652	13.0911
-20	9.61541	-35.047	13.0661
-24	10.1916	-34.9289	13.041
-28	10.8622	-34.8108	13.016
-32	11.5422	-34.6927	12.9909
-36	12.0161	-34.5746	12.9659
		-34.4565	12.9408
		-34.3383	12.9157
		-34.2202	12.8907
		-34.1021	12.8656
		-33.984	12.8406
		-33.8659	12.8155
		-33.7477	12.7904
		-33.6296	12.7654
		-33.5115	12.7403
		-33.3934	12.7153
		-33.2753	12.6902
		-33.1572	12.6652
		-33.039	12.6401
		-32.9209	12.615
		-32.8028	12.59
		-32.6847	12.5649
		-32.5666	12.5399
		-32.4484	12.5148
		-32.3303	12.4897
		-32.2122	12.4647
		-32.0941	12.4396
		-31.976	12.4146
		-31.8579	12.3895
		-31.7397	12.3645
		-31.6216	12.3394
		-31.5035	12.3143
		-31.3854	12.2893
		-31.2673	12.2642
		-31.1491	12.2392
		-31.031	12.2141
		-30.9129	12.189
		-30.7948	12.164
		-30.6767	12.1389
		-30.5586	12.1139
		-30.4404	12.0888
		-30.3223	12.0638
		-30.2042	12.0387
		-30.0861	12.0136
		-29.968	11.9886
		-29.8498	11.9635
		-29.7317	11.9385
		-29.6136	11.9134
		-29.4955	11.8883
		-29.3774	11.8633
		-29.2593	11.8382
		-29.1411	11.8132
		-29.023	11.7881
		-28.9049	11.7631
		-28.7868	11.738
		-28.6687	11.7129
		-28.5506	11.6879
		-28.4324	11.6628
		-28.3143	11.6378
		-28.1962	11.6127
		-28.0781	11.5876
		-27.96	11.5626
		-27.8418	11.5375
		-27.7237	11.5125
		-27.6056	11.4874
		-27.4875	11.4624
		-27.3694	11.4373
		-27.2513	11.4122
		-27.1331	11.3872
		-27.015	11.3621
		-26.8969	11.3371
		-26.7788	11.312
		-26.6607	11.2869
		-26.5425	11.2619
		-26.4244	11.2368
		-26.3063	11.2118
		-26.1882	11.1867
		-26.0701	11.1617
		-25.952	11.1366
		-25.8338	11.1115
		-25.7157	11.0865
		-25.5976	11.0614
		-25.4795	11.0364
		-25.3614	11.0113
		-25.2432	10.9863
		-25.1251	10.9612
		-25.007	10.9361
		-24.8889	10.9111
		-24.7708	10.886
		-24.6527	10.861
		-24.5345	10.8359
		-24.4164	10.8108
		-24.2983	10.7858
		-24.1802	10.7607
		-24.0621	10.7357
		-23.9439	10.7106
		-23.8258	10.6856
		-23.7077	10.6605
		-23.5896	10.6354
		-23.4715	10.6104
		-23.3534	10.5853
		-23.2352	10.5603
		-23.1171	10.5352
		-22.999	10.5101
		-22.8809	10.4851
		-22.7628	10.46
		-22.6446	10.435
		-22.5265	10.4099
		-22.4084	10.3849
		-22.2903	10.3598
		-22.1722	10.3347
		-22.0541	10.3097
		-21.9359	10.2846
		-21.8178	10.2596
		-21.6997	10.2345
		-21.5816	10.2094
		-21.4635	10.1844
		-21.3453	10.1593
		-21.2272	10.1343
		-21.1091	10.1092
		-20.991	10.0842
		-20.8729	10.0591
		-20.7548	10.034
		-20.6366	10.009
		-20.5185	9.98392
		-20.4004	9.95886
		-20.2823	9.9338
		-20.1642	9.90874
		-20.046	9.88369
		-19.9279	9.85863
		-19.8098	9.83357
		-19.6917	9.80851
		-19.5736	9.78345
		-19.4555	9.75839
		-19.3373	9.73334
		-19.2192	9.70828
		-19.1011	9.68322
		-18.983	9.65816
		-18.8649	9.6331
		-18.7467	9.60804
		-18.6286	9.58299
		-18.5105	9.55793
		-18.3924	9.53287
		-18.2743	9.50781
		-18.1562	9.48275
		-18.038	9.4577
		-17.9199	9.43264
		-17.8018	9.40758
		-17.6837	9.38252
		-17.5656	9.35746
		-17.4474	9.3324
		-17.3293	9.30735
		-17.2112	9.28229
		-17.0931	9.25723
		-16.975	9.23217
		-16.8569	9.20711
		-16.7387	9.18205
		-16.6206	9.157
		-16.5025	9.13194
		-16.3844	9.10688
		-16.2663	9.08182
		-16.1481	9.05676
		-16.03	9.0317
		-15.9119	9.00665
		-15.7938	8.98159
		-15.6757	8.95653
		-15.5576	8.93147
		-15.4394	8.90641
		-15.3213	8.88135
		-15.2032	8.8563
		-15.0851	8.83124
		-14.967	8.80618
		-14.8488	8.78112
		-14.7307	8.75606
		-14.6126	8.73101
		-14.4945	8.70595
		-14.3764	8.68089
		-14.2583	8.65583
		-14.1401	8.63077
		-14.022	8.60571
		-13.9039	8.58066
		-13.7858	8.5556
		-13.6677	8.53054
		-13.5495	8.50548
		-13.4314	8.48042
		-13.3133	8.45536
		-13.1952	8.43031
		-13.0771	8.40525
		-12.959	8.38019
		-12.8408	8.35513
		-12.7227	8.33007
		-12.6046	8.30501
		-12.4865	8.27996
		-12.3684	8.2549
		-12.2503	8.22984
		-12.1321	8.20478
		-12.014	8.17972
		-11.8959	8.15466
		-11.7778	8.12961
		-11.6597	8.10455
		-11.5415	8.07949
		-11.4234	8.05443
		-11.3053	8.02937
		-11.1872	8.00431
		-11.0691	7.97926
		-10.951	7.9542
		-10.8328	7.92914
		-10.7147	7.90408
		-10.5966	7.87902
		-10.4785	7.85397
		-10.3604	7.82891
		-10.2422	7.80385
		-10.1241	7.77879
		-10.006	7.75373
		-9.88789	7.72867
		-9.76977	7.70362
		-9.65165	7.67856
		-9.53353	7.6535
		-9.41542	7.62844
		-9.2973	7.60338
		-9.17918	7.57832
		-9.06106	7.55327
		-8.94294	7.52821
		-8.82482	7.50315
		-8.70671	7.47809
		-8.58859	7.45303
		-8.47047	7.42797
		-8.35235	7.40292
		-8.23423	7.37786
		-8.11612	7.3528
		-7.998	7.32774
		-7.87988	7.30268
		-7.76176	7.27762
		-7.64364	7.25257
		-7.52553	7.22751
		-7.40741	7.20245
		-7.28929	7.17739
		-7.17117	7.15233
		-7.05305	7.12727
		-6.93493	7.10222
		-6.81682	7.07716
		-6.6987	7.0521
		-6.58058	7.02704
		-6.46246	7.00198
		-6.34434	6.97693
		-6.22623	6.95187
		-6.10811	6.92681
		-5.98999	6.90175
		-5.87187	6.87669
		-5.75375	6.85163
		-5.63564	6.82658
		-5.51752	6.80152
		-5.3994	6.77646
		-5.28128	6.7514
		-5.16316	6.72634
		-5.04505	6.70128
		-4.92693	6.67623
		-4.80881	6.65117
		-4.69069	6.62611
		-4.57257	6.60105
		-4.45445	6.57599
		-4.33634	6.55093
		-4.21822	6.52588
		-4.1001	6.50082
		-3.98198	6.47576
		-3.86386	6.4507
		-3.74575	6.42564
		-3.62763	6.40058
		-3.50951	6.37553
		-3.39139	6.35047
		-3.27327	6.32541
		-3.15516	6.30035
		-3.03704	6.27529
		-2.91892	6.25024
		-2.8008	6.22518
		-2.68268	6.20012
		-2.56456	6.17506
		-2.44645	6.15
		-2.32833	6.12494
		-2.21021	6.09989
		-2.09209	6.07483
		-1.97397	6.04977
		-1.85586	6.02471
		-1.73774	5.99965
		-1.61962	5.97459
		-1.5015	5.94954
		-1.38338	5.92448
		-1.26527	5.89942
		-1.14715	5.87436
		-1.02903	5.8493
		-0.910911	5.82424
		-0.792793	5.79919
		-0.674675	5.77413
		-0.556557	5.74907
		-0.438438	5.72401
		-0.32032	5.69895
		-0.202202	5.67389
		-0.0840841	5.64884
		0.034034	5.62378
		0.152152	5.59872
		0.27027	5.57366
		0.388388	5.5486
		0.506507	5.52354
		0.624625	5.49849
		0.742743	5.47343
		0.860861	5.44837
		0.978979	5.42331
		1.0971	5.39825
		1.21522	5.3732
		1.33333	5.34814
		1.45145	5.32308
		1.56957	5.29802
		1.68769	5.27296
		1.80581	5.2479
		1.92392	5.22285
		2.04204	5.19779
		2.16016	5.17273
		2.27828	5.14767
		2.3964	5.12261
		2.51451	5.09755
		2.63263	5.0725
		2.75075	5.04744
		2.86887	5.02238
		2.98699	4.99732
		3.10511	4.97226
		3.22322	4.9472
		3.34134	4.92215
		3.45946	4.89709
		3.57758	4.87203
		3.6957	4.84697
		3.81381	4.82191
		3.93193	4.79685
		4.05005	4.7718
		4.16817	4.74674
		4.28629	4.72168
		4.4044	4.69662
		4.52252	4.67156
		4.64064	4.64651
		4.75876	4.62145
		4.87688	4.59639
		4.99499	4.57133
		5.11311	4.54627
		5.23123	4.52121
		5.34935	4.49616
		5.46747	4.4711
		5.58559	4.44604
		5.7037	4.42098
		5.82182	4.39592
		5.93994	4.37086
		6.05806	4.34581
		6.17618	4.32075
		6.29429	4.29569
		6.41241	4.27063
		6.53053	4.24557
		6.64865	4.22051
		6.76677	4.19546
		6.88488	4.1704
		7.003	4.14534
		7.12112	4.12028
		7.23924	4.09522
		7.35736	4.07016
		7.47548	4.04511
		7.59359	4.02005
		7.71171	3.99499
		7.82983	3.96993
		7.94795	3.94487
		8.06607	3.91981
		8.18418	3.89476
		8.3023	3.8697
		8.42042	3.84464
		8.53854	3.81958
		8.65666	3.79452
		8.77477	3.76947
		8.89289	3.74441
		9.01101	3.71935
		9.12913	3.69429
		9.24725	3.66923
		9.36537	3.64417
		9.48348	3.61912
		9.6016	3.59406
		9.71972	3.569
		9.83784	3.54394
		9.95596	3.51888
		10.0741	3.49382
		10.1922	3.46877
		10.3103	3.44371
		10.4284	3.41865
		10.5465	3.39359
		10.6647	3.36853
		10.7828	3.34347
		10.9009	3.31842
		11.019	3.29336
		11.1371	3.2683
		11.2553	3.24324
		11.3734	3.21818
		11.4915	3.19312
		11.6096	3.16807
		11.7277	3.14301
		11.8458	3.11795
		11.964	3.09289
		12.0821	3.06783
		12.2002	3.04277
		12.3183	3.01772
		12.4364	2.99266
		12.5546	2.9676
		12.6727	2.94254
		12.7908	2.91748
		12.9089	2.89243
		13.027	2.86737
		13.1451	2.84231
		13.2633	2.81725
		13.3814	2.79219
		13.4995	2.76713
		13.6176	2.74208
		13.7357	2.71702
		13.8539	2.69196
		13.972	2.6669
		14.0901	2.64184
		14.2082	2.61678
		14.3263	2.59173
		14.4444	2.56667
		14.5626	2.54161
		14.6807	2.51655
		14.7988	2.49149
		14.9169	2.46643
		15.035	2.44138
		15.1532	2.41632
		15.2713	2.39126
		15.3894	2.3662
		15.5075	2.34114
		15.6256	2.31608
		15.7437	2.29103
		15.8619	2.26597
		15.98	2.24091
		16.0981	2.21585
		16.2162	2.19079
		16.3343	2.16574
		16.4525	2.14068
		16.5706	2.11562
		16.6887	2.09056
		16.8068	2.0655
		16.9249	2.04044
		17.043	2.01539
		17.1612	1.99033
		17.2793	1.96527
		17.3974	1.94021
		17.5155	1.91515
		17.6336	1.89009
		17.7518	1.86504
		17.8699	1.83998
		17.988	1.81492
		18.1061	1.78986
		18.2242	1.7648
		18.3423	1.73974
		18.4605	1.71469
		18.5786	1.68963
		18.6967	1.66457
		18.8148	1.63951
		18.9329	1.61445
		19.0511	1.58939
		19.1692	1.56434
		19.2873	1.53928
		19.4054	1.51422
		19.5235	1.48916
		19.6416	1.4641
		19.7598	1.43904
		19.8779	1.41399
		19.996	1.38893
		20.1141	1.36387
		20.2322	1.33881
		20.3504	1.31375
		20.4685	1.2887
		20.5866	1.26364
		20.7047	1.23858
		20.8228	1.21352
		20.9409	1.18846
		21.0591	1.1634
		21.1772	1.13835
		21.2953	1.11329
		21.4134	1.08823
		21.5315	1.06317
		21.6496	1.03811
		21.7678	1.01305
		21.8859	0.987996
		22.004	0.962938
		22.1221	0.937879
		22.2402	0.912821
		22.3584	0.887763
		22.4765	0.862704
		22.5946	0.837646
		22.7127	0.812588
		22.8308	0.78753
		22.9489	0.762471
		23.0671	0.737413
		23.1852	0.712355
		23.3033	0.687296
		23.4214	0.662238
		23.5395	0.63718
		23.6577	0.612122
		23.7758	0.587063
		23.8939	0.562005
		24.012	0.536947
		24.1301	0.511888
		24.2482	0.48683
		24.3664	0.461772
		24.4845	0.436714
		24.6026	0.411655
		24.7207	0.386597
		24.8388	0.361539
		24.957	0.33648
		25.0751	0.311422
		25.1932	0.286364
		25.3113	0.261306
		25.4294	0.236247
		25.5475	0.211189
		25.6657	0.186131
		25.7838	0.161072
		25.9019	0.136014
		26.02	0.110956
		26.1381	0.0858976
		26.2563	0.0608393
		26.3744	0.0357811
		26.4925	0.0107228
		26.6106	-0.0143355
		26.7287	-0.0393938
		26.8468	-0.0644521
		26.965	-0.0895104
		27.0831	-0.114569
		27.2012	-0.139627
		27.3193	-0.164685
		27.4374	-0.189743
		27.5556	-0.214802
		27.6737	-0.23986
		27.7918	-0.264918
		27.9099	-0.289977
		28.028	-0.315035
		28.1461	-0.340093
		28.2643	-0.365151
		28.3824	-0.39021
		28.5005	-0.415268
		28.6186	-0.440326
		28.7367	-0.465385
		28.8549	-0.490443
		28.973	-0.515501
		29.0911	-0.540559
		29.2092	-0.565618
		29.3273	-0.590676
		29.4454	-0.615734
		29.5636	-0.640793
		29.6817	-0.665851
		29.7998	-0.690909
		29.9179	-0.715967
		30.036	-0.741026
		30.1542	-0.766084
		30.2723	-0.791142
		30.3904	-0.816201
		30.5085	-0.841259
		30.6266	-0.866317
		30.7447	-0.891375
		30.8629	-0.916434
		30.981	-0.941492
		31.0991	-0.96655
		31.2172	-0.991609
		31.3353	-1.01667
		31.4535	-1.04173
		31.5716	-1.06678
		31.6897	-1.09184
		31.8078	-1.1169
		31.9259	-1.14196
		32.044	-1.16702
		32.1622	-1.19207
		32.2803	-1.21713
		32.3984	-1.24219
		32.5165	-1.26725
		32.6346	-1.29231
		32.7528	-1.31737
		32.8709	-1.34242
		32.989	-1.36748
		33.1071	-1.39254
		33.2252	-1.4176
		33.3433	-1.44266
		33.4615	-1.46772
		33.5796	-1.49277
		33.6977	-1.51783
		33.8158	-1.54289
		33.9339	-1.56795
		34.0521	-1.59301
		34.1702	-1.61807
		34.2883	-1.64312
		34.4064	-1.66818
		34.5245	-1.69324
		34.6426	-1.7183
		34.7608	-1.74336
		34.8789	-1.76842
		34.997	-1.79347
		35.1151	-1.81853
		35.2332	-1.84359
		35.3514	-1.86865
		35.4695	-1.89371
		35.5876	-1.91876
		35.7057	-1.94382
		35.8238	-1.96888
		35.9419	-1.99394
		36.0601	-2.019
		36.1782	-2.04406
		36.2963	-2.06911
		36.4144	-2.09417
		36.5325	-2.11923
		36.6507	-2.14429
		36.7688	-2.16935
		36.8869	-2.19441
		37.005	-2.21946
		37.1231	-2.24452
		37.2412	-2.26958
		37.3594	-2.29464
		37.4775	-2.3197
		37.5956	-2.34476
		37.7137	-2.36981
		37.8318	-2.39487
		37.9499	-2.41993
		38.0681	-2.44499
		38.1862	-2.47005
		38.3043	-2.49511
		38.4224	-2.52016
		38.5405	-2.54522
		38.6587	-2.57028
		38.7768	-2.59534
		38.8949	-2.6204
		39.013	-2.64546
		39.1311	-2.67051
		39.2492	-2.69557
		39.3674	-2.72063
		39.4855	-2.74569
		39.6036	-2.77075
		39.7217	-2.7958
		39.8398	-2.82086
		39.958	-2.84592
		40.0761	-2.87098
		40.1942	-2.89604
		40.3123	-2.9211
		40.4304	-2.94615
		40.5485	-2.97121
		40.6667	-2.99627
		40.7848	-3.02133
		40.9029	-3.04639
		41.021	-3.07145
		41.1391	-3.0965
		41.2573	-3.12156
		41.3754	-3.14662
		41.4935	-3.17168
		41.6116	-3.19674
		41.7297	-3.2218
		41.8478	-3.24685
		41.966	-3.27191
		42.0841	-3.29697
		42.2022	-3.32203
		42.3203	-3.34709
		42.4384	-3.37215
		42.5566	-3.3972
		42.6747	-3.42226
		42.7928	-3.44732
		42.9109	-3.47238
		43.029	-3.49744
		43.1471	-3.5225
		43.2653	-3.54755
		43.3834	-3.57261
		43.5015	-3.59767
		43.6196	-3.62273
		43.7377	-3.64779
		43.8559	-3.67284
		43.974	-3.6979
		44.0921	-3.72296
		44.2102	-3.74802
		44.3283	-3.77308
		44.4464	-3.79814
		44.5646	-3.82319
		44.6827	-3.84825
		44.8008	-3.87331
		44.9189	-3.89837
		45.037	-3.92343
		45.1552	-3.94849
		45.2733	-3.97354
		45.3914	-3.9986
		45.5095	-4.02366
		45.6276	-4.04872
		45.7457	-4.07378
		45.8639	-4.09884
		45.982	-4.12389
		46.1001	-4.14895
		46.2182	-4.17401
		46.3363	-4.19907
		46.4545	-4.22413
		46.5726	-4.24919
		46.6907	-4.27424
		46.8088	-4.2993
		46.9269	-4.32436
		47.045	-4.34942
		47.1632	-4.37448
		47.2813	-4.39953
		47.3994	-4.42459
		47.5175	-4.44965
		47.6356	-4.47471
		47.7538	-4.49977
		47.8719	-4.52483
		47.99	-4.54988
		48.1081	-4.57494
		48.2262	-4.6
		48.3443	-4.62506
		48.4625	-4.65012
		48.5806	-4.67518
		48.6987	-4.70023
		48.8168	-4.72529
		48.9349	-4.75035
		49.0531	-4.77541
		49.1712	-4.80047
		49.2893	-4.82553
		49.4074	-4.85058
		49.5255	-4.87564
		49.6436	-4.9007
		49.7618	-4.92576
		49.8799	-4.95082
		49.998	-4.97588
		50.1161	-5.00093
		50.2342	-5.02599
		50.3524	-5.05105
		50.4705	-5.07611
		50.5886	-5.10117
		50.7067	-5.12623
		50.8248	-5.15128
		50.9429	-5.17634
		51.0611	-5.2014
		51.1792	-5.22646
		51.2973	-5.25152
		51.4154	-5.27657
		51.5335	-5.30163
		51.6517	-5.32669
		51.7698	-5.35175
		51.8879	-5.37681
		52.006	-5.40187
		52.1241	-5.42692
		52.2422	-5.45198
		52.3604	-5.47704
		52.4785	-5.5021
		52.5966	-5.52716
		52.7147	-5.55222
		52.8328	-5.57727
		52.951	-5.60233
		53.0691	-5.62739
		53.1872	-5.65245
		53.3053	-5.67751
		53.4234	-5.70257
		53.5415	-5.72762
		53.6597	-5.75268
		53.7778	-5.77774
		53.8959	-5.8028
		54.014	-5.82786
		54.1321	-5.85292
		54.2503	-5.87797
		54.3684	-5.90303
		54.4865	-5.92809
		54.6046	-5.95315
		54.7227	-5.97821
		54.8408	-6.00326
		54.959	-6.02832
		55.0771	-6.05338
		55.1952	-6.07844
		55.3133	-6.1035
		55.4314	-6.12856
		55.5495	-6.15361
		55.6677	-6.17867
		55.7858	-6.20373
		55.9039	-6.22879
		56.022	-6.25385
		56.1401	-6.27891
		56.2583	-6.30396
		56.3764	-6.32902
		56.4945	-6.35408
		56.6126	-6.37914
		56.7307	-6.4042
		56.8488	-6.42926
		56.967	-6.45431
		57.0851	-6.47937
		57.2032	-6.50443
		57.3213	-6.52949
		57.4394	-6.55455
		57.5576	-6.57961
		57.6757	-6.60466
		57.7938	-6.62972
		57.9119	-6.65478
		58.03	-6.67984
		58.1481	-6.7049
		58.2663	-6.72996
		58.3844	-6.75501
		58.5025	-6.78007
		58.6206	-6.80513
		58.7387	-6.83019
		58.8569	-6.85525
		58.975	-6.8803
		59.0931	-6.90536
		59.2112	-6.93042
		59.3293	-6.95548
		59.4474	-6.98054
		59.5656	-7.0056
		59.6837	-7.03065
		59.8018	-7.05571
		59.9199	-7.08077
		60.038	-7.10583
		60.1562	-7.13089
		60.2743	-7.15595
		60.3924	-7.181
		60.5105	-7.20606
		60.6286	-7.23112
		60.7467	-7.25618
		60.8649	-7.28124
		60.983	-7.3063
		61.1011	-7.33135
		61.2192	-7.35641
		61.3373	-7.38147
		61.4555	-7.40653
		61.5736	-7.43159
		61.6917	-7.45665
		61.8098	-7.4817
		61.9279	-7.50676
		62.046	-7.53182
		62.1642	-7.55688
		62.2823	-7.58194
		62.4004	-7.607
		62.5185	-7.63205
		62.6366	-7.65711
		62.7548	-7.68217
		62.8729	-7.70723
		62.991	-7.73229
		63.1091	-7.75734
		63.2272	-7.7824
		63.3453	-7.80746
		63.4635	-7.83252
		63.5816	-7.85758
		63.6997	-7.88264
		63.8178	-7.90769
		63.9359	-7.93275
		64.0541	-7.95781
		64.1722	-7.98287
		64.2903	-8.00793
		64.4084	-8.03299
		64.5265	-8.05804
		64.6446	-8.0831
		64.7628	-8.10816
		64.8809	-8.13322
		64.999	-8.15828
		65.1171	-8.18334
		65.2352	-8.20839
		65.3534	-8.23345
		65.4715	-8.25851
		65.5896	-8.28357
		65.7077	-8.30863
		65.8258	-8.33369
		65.9439	-8.35874
		66.0621	-8.3838
		66.1802	-8.40886
		66.2983	-8.43392
		66.4164	-8.45898
		66.5345	-8.48403
		66.6527	-8.50909
		66.7708	-8.53415
		66.8889	-8.55921
		67.007	-8.58427
		67.1251	-8.60933
		67.2432	-8.63438
		67.3614	-8.65944
		67.4795	-8.6845
		67.5976	-8.70956
		67.7157	-8.73462
		67.8338	-8.75968
		67.952	-8.78473
		68.0701	-8.80979
		68.1882	-8.83485
		68.3063	-8.85991
		68.4244	-8.88497
		68.5425	-8.91003
		68.6607	-8.93508
		68.7788	-8.96014
		68.8969	-8.9852
		69.015	-9.01026
		69.1331	-9.03532
		69.2513	-9.06038
		69.3694	-9.08543
		69.4875	-9.11049
		69.6056	-9.13555
		69.7237	-9.16061
		69.8418	-9.18567
		69.96	-9.21073
		70.0781	-9.23578
		70.1962	-9.26084
		70.3143	-9.2859
		70.4324	-9.31096
		70.5506	-9.33602
		70.6687	-9.36107
		70.7868	-9.38613
		70.9049	-9.41119
		71.023	-9.43625
		71.1411	-9.46131
		71.2593	-9.48637
		71.3774	-9.51142
		71.4955	-9.53648
		71.6136	-9.56154
		71.7317	-9.5866
		71.8498	-9.61166
		71.968	-9.63672
		72.0861	-9.66177
		72.2042	-9.68683
		72.3223	-9.71189
		72.4404	-9.73695
		72.5586	-9.76201
		72.6767	-9.78707
		72.7948	-9.81212
		72.9129	-9.83718
		73.031	-9.86224
		73.1491	-9.8873
		73.2673	-9.91236
		73.3854	-9.93742
		73.5035	-9.96247
		73.6216	-9.98753
		73.7397	-10.0126
		73.8579	-10.0376
		73.976	-10.0627
		74.0941	-10.0878
		74.2122	-10.1128
		74.3303	-10.1379
		74.4484	-10.1629
		74.5666	-10.188
		74.6847	-10.2131
		74.8028	-10.2381
		74.9209	-10.2632
		75.039	-10.2882
		75.1572	-10.3133
		75.2753	-10.3383
		75.3934	-10.3634
		75.5115	-10.3885
		75.6296	-10.4135
		75.7477	-10.4386
		75.8659	-10.4636
		75.984	-10.4887
		76.1021	-10.5138
		76.2202	-10.5388
		76.3383	-10.5639
		76.4565	-10.5889
		76.5746	-10.614
		76.6927	-10.639
		76.8108	-10.6641
		76.9289	-10.6892
		77.047	-10.7142
		77.1652	-10.7393
		77.2833	-10.7643
		77.4014	-10.7894
		77.5195	-10.8145
		77.6376	-10.8395
		77.7558	-10.8646
		77.8739	-10.8896
		77.992	-10.9147
		78.1101	-10.9397
		78.2282	-10.9648
		78.3463	-10.9899
		78.4645	-11.0149
		78.5826	-11.04
		78.7007	-11.065
		78.8188	-11.0901
		78.9369	-11.1152
		79.0551	-11.1402
		79.1732	-11.1653
		79.2913	-11.1903
		79.4094	-11.2154
		79.5275	-11.2404
		79.6456	-11.2655
		79.7638	-11.2906
		79.8819	-11.3156
		80	-11.3407
