# Supplementary material for: Switching on and off the spin polarization of the conduction band in antiferromagnetic bilayer transistors
Source: Nat Nanotechnol. 2025 Mar 11;20(5):609–16. doi: 10.1038/s41565-025-01872-w (PMC12095049; doi:10.1038/s41565-025-01872-w)
Supplement: Supplementary file 8 — Source data of Extended Data Fig. 2. [file 41565_2025_1872_MOESM8_ESM.xlsx]

## Sheet: extended Fig.2b
Raman shift (cm-1)	2L-Intensity	Raman shift (cm-1)	2L-Intensity	Raman shift (cm-1)	2L-Intensity	Raman shift (cm-1)	2L-Intensity
130.931	10177	130.931	7815	130.931	13683	134.343	17479
132.068	10117	132.068	7759	132.068	13553	135.48	17057
133.205	9933	133.205	7685	133.205	13239	136.617	16979
134.343	9805	134.343	7611	134.343	13175	137.753	17031
135.48	9865	135.48	7647	135.48	13121	138.89	17053
136.617	9879	136.617	7583	136.617	13073	140.026	16757
137.753	9903	137.753	7729	137.753	13103	141.161	17005
138.89	10103	138.89	7751	138.89	13067	142.297	17091
140.026	10091	140.026	7645	140.026	13319	143.433	17113
141.161	9991	141.161	7591	141.161	13203	144.567	16971
142.297	9745	142.297	7691	142.297	13019	145.702	17271
143.433	9989	143.433	7575	143.433	13099	146.836	17097
144.567	9953	144.567	7715	144.567	13109	147.969	17561
145.702	10071	145.702	7723	145.702	13485	149.105	17523
146.836	10295	146.836	7893	146.836	13657	150.238	18385
147.969	10581	147.969	8091	147.969	14139	151.371	19569
149.105	11265	149.105	8135	149.105	14939	152.504	22237
150.238	12459	150.238	8385	150.238	15903	153.636	28757
151.371	14495	151.371	8961	151.371	16897	154.769	36661
152.504	16305	152.504	10079	152.504	19367	155.901	40857
153.636	16163	153.636	11181	153.636	23723	157.034	36431
154.769	14097	154.769	11211	154.769	26741	158.166	28807
155.901	12179	155.901	9911	155.901	25217	159.296	22753
157.034	10773	157.034	8621	157.034	20731	160.427	19723
158.166	10267	158.166	7723	158.166	16885	161.559	18479
159.296	9869	159.296	7497	159.296	14383	162.689	17699
160.427	9917	160.427	7347	160.427	13521	163.82	17507
161.559	9755	161.559	7425	161.559	13297	164.949	17369
162.689	9673	162.689	7317	162.689	13217	166.081	17169
163.82	9613	163.82	7331	163.82	13071	167.209	17289
164.949	9555	164.949	7247	164.949	12981	168.338	17217
166.081	9537	166.081	7317	166.081	13273	169.467	17685
167.209	9859	167.209	7535	167.209	13619	170.595	18417
168.338	9949	168.338	7661	168.338	13919	171.724	19293
169.467	10129	169.467	7667	169.467	14377	172.852	19137
170.595	9883	170.595	7549	170.595	14207	173.98	18477
171.724	9867	171.724	7197	171.724	13769	175.108	17609
172.852	9321	172.852	7027	172.852	13339	176.236	16851
173.98	9459	173.98	6941	173.98	12919	177.364	16647
175.108	9289	175.108	6939	175.108	12711	178.489	16607
176.236	9295	176.236	6933	176.236	12713	179.617	16429
177.364	9421	177.364	6879	177.364	12871	180.744	16723
178.489	9247	178.489	6997	178.489	12821	181.869	16657
179.617	9397	179.617	6973	179.617	12925	182.996	16665
180.744	9225	180.744	6929	180.744	12643	184.121	16447
181.869	9251	181.869	6869	181.869	12659	185.245	16287
182.996	9237	182.996	6925	182.996	12553	186.37	16209
184.121	9143	184.121	6785	184.121	12563	187.496	16319
185.245	9069	185.245	6741	185.245	12579	188.62	16143
186.37	9251	186.37	6823	186.37	12419	189.745	16259
187.496	9021	187.496	6825	187.496	12491	190.868	16303
188.62	9125	188.62	6713	188.62	12331	191.992	15931
189.745	8901	189.745	6815	189.745	12315	193.116	15985
190.868	9057	190.868	6847	190.868	12259	194.237	15823
191.992	9055	191.992	6759	191.992	12215	195.361	15737
193.116	8813	193.116	6673	193.116	12317	196.484	15831
194.237	9041	194.237	6681	194.237	12249	197.605	15821
195.361	9033	195.361	6735	195.361	12209	198.728	15901
196.484	9103	196.484	6715	196.484	12513	199.849	15915
197.605	9041	197.605	6701	197.605	12477	200.972	16049
198.728	9207	198.728	6845	198.728	12605	202.092	16395
199.849	9169	199.849	6861	199.849	12413	203.212	16401
200.972	9123	200.972	6779	200.972	12647	204.335	16617
202.092	9385	202.092	6887	202.092	12731	205.455	16849
203.212	9375	203.212	6833	203.212	12863	206.575	17127
204.335	9343	204.335	6979	204.335	12917	207.695	17777
205.455	9477	205.455	6983	205.455	13331	208.814	18617
206.575	9663	206.575	7195	206.575	13553	209.934	19607
207.695	9981	207.695	7141	207.695	13955	211.053	20815
208.814	10333	208.814	7399	208.814	14407	212.173	23163
209.934	10845	209.934	7501	209.934	15413	213.29	28559
211.053	11377	211.053	7689	211.053	16413	214.409	35037
212.173	12573	212.173	8241	212.173	19231	215.525	39335
213.29	14609	213.29	9057	213.29	25059	216.644	38015
214.409	17957	214.409	10255	214.409	33819	217.761	32557
215.525	20615	215.525	11137	215.525	41203	218.879	26397
216.644	20685	216.644	11133	216.644	42357	219.995	22139
217.761	18455	217.761	10075	217.761	35719	221.111	19673
218.879	15387	218.879	9297	218.879	27765	222.229	18625
219.995	12993	219.995	8419	219.995	20935	223.345	18255
221.111	11701	221.111	8299	221.111	17373	224.461	18113
222.229	10975	222.229	8209	222.229	16055	225.576	18083
223.345	10975	223.345	8465	223.345	15329	226.692	18637
224.461	11001	224.461	8723	224.461	15215	227.807	19171
225.576	11335	225.576	8991	225.576	15187	228.922	19715
226.692	11591	226.692	9267	226.692	15491	230.035	20465
227.807	11847	227.807	9395	227.807	15709	231.15	20559
228.922	12071	228.922	9605	228.922	16157	232.265	20591
230.035	12291	230.035	9753	230.035	16779	233.377	20145
231.15	12347	231.15	10067	231.15	17467	234.492	19213
232.265	12311	232.265	9977	232.265	17625	235.604	18539
233.377	12309	233.377	9741	233.377	16963	236.718	17885
234.492	11853	234.492	9519	234.492	16125	237.83	17629
235.604	11471	235.604	9487	235.604	15553	238.942	17743
236.718	11449	236.718	9363	236.718	15121	240.054	17683
237.83	11449	237.83	9357	237.83	15035	241.165	17539
238.942	11489	238.942	9367	238.942	14981	242.277	17819
240.054	11537	240.054	9339	240.054	15123	243.388	17813
241.165	11535	241.165	9321	241.165	15063	244.499	17899
242.277	11283	242.277	9391	242.277	15057	245.61	18237
243.388	11433	243.388	9375	243.388	15041	246.721	18629
244.499	11601	244.499	9395	244.499	15311	247.832	19101
245.61	11765	245.61	9435	245.61	15583	248.941	19733
246.721	11767	246.721	9601	246.721	15491	250.051	20801
247.832	11767	247.832	9615	247.832	15909	251.159	22717
248.941	12025	248.941	9761	248.941	16367	252.27	26837
250.051	12169	250.051	10017	250.051	17091	253.378	35471
251.159	12751	251.159	10333	251.159	18147	254.488	48101
252.27	13507	252.27	11081	252.27	20287	255.595	60465
253.378	15469	253.378	12401	253.378	24543	256.703	63741
254.488	18983	254.488	14627	254.488	31909	257.81	53571
255.595	22645	255.595	16905	255.595	40163	258.918	41765
256.703	24619	256.703	17947	256.703	44499	260.025	32355
257.81	23011	257.81	16583	257.81	41883	261.132	27159
258.918	19789	258.918	14631	258.918	34941	262.239	24683
260.025	16993	260.025	12713	260.025	28153	263.346	23521
261.132	15029	261.132	11629	261.132	23615	264.453	23691
262.239	14393	262.239	11061	262.239	21301	265.557	24227
263.346	14265	263.346	10987	263.346	20769	266.663	24507
264.453	14525	264.453	10843	264.453	20919	267.77	23361
265.557	14685	265.557	10963	265.557	22399	268.874	21361
266.663	14597	266.663	11021	266.663	23651	269.978	20063
267.77	14327	267.77	10855	267.77	23709	271.084	19337
268.874	14089	268.874	10627	268.874	21867	272.187	18713
269.978	13329	269.978	10503	269.978	19775	273.291	18649
271.084	13013	271.084	10433	271.084	18205	274.394	18619
272.187	12793	272.187	10353	272.187	17223	275.5	18607
273.291	12615	273.291	10449	273.291	16777	276.603	18669
274.394	12717	274.394	10401	274.394	16773	277.704	18731
275.5	12807	275.5	10527	275.5	16821	278.807	18701
276.603	12693	276.603	10471	276.603	16877	279.909	18771
277.704	12843	277.704	10653	277.704	16913	281.012	18885
278.807	12717	278.807	10731	278.807	16741	282.115	19125
279.909	12877	279.909	10661	279.909	16775	283.215	19277
281.012	12943	281.012	10957	281.012	16961	284.317	19611
282.115	13225	282.115	10941	282.115	17185	285.417	19651
283.215	13237	283.215	11021	283.215	17481	286.519	19933
284.317	13257	284.317	11275	284.317	17649	287.619	20275
285.417	13425	285.417	11303	285.417	17759	288.718	20955
286.519	13609	286.519	11467	286.519	18065	289.82	21357
287.619	13957	287.619	11689	287.619	18413	290.919	22141
288.718	14243	288.718	11737	288.718	18799	292.018	23163
289.82	14457	289.82	11991	289.82	19307	293.118	24683
290.919	14679	290.919	12245	290.919	19981	294.217	27193
292.018	15083	292.018	12617	292.018	20959	295.315	31669
293.118	15699	293.118	12955	293.118	22081	296.414	39197
294.217	16547	294.217	13685	294.217	24259	297.511	50019
295.315	17909	295.315	14769	295.315	27473	298.609	59417
296.414	20471	296.414	16199	296.414	33153	299.707	61669
297.511	23749	297.511	18231	297.511	39701	300.803	58255
298.609	27221	298.609	20069	298.609	44725	301.901	56045
299.707	28755	299.707	20727	299.707	46153	302.997	62249
300.803	28875	300.803	20947	300.803	46473	304.095	64940

## Sheet: extended Fig.2c
Layer Number	Optical contrast (%)
2	0.096
3	0.152
4	0.193
5	0.225

## Sheet: extended Fig.2d
Layer Number	Raman shift (cm-1)
2	153.14
3	154.1
4	155.2
5	155.7
