# Supplementary material for: Switching on and off the spin polarization of the conduction band in antiferromagnetic bilayer transistors
Source: Nat Nanotechnol. 2025 Mar 11;20(5):609–16. doi: 10.1038/s41565-025-01872-w (PMC12095049; doi:10.1038/s41565-025-01872-w)
Supplement: Supplementary file 9 — Source data of Extended Data Fig. 3. [file 41565_2025_1872_MOESM9_ESM.xlsx]

## Sheet: Extended Fig.3b
u0 H⊥ (T)	MG_up(%) at -0.3V/nm	u0 H⊥ (T)	MG_up (%) at 0.3V/nm
-1	0.0573157	-1	0.0940633
-0.995	0.0568853	-0.995	0.0929062
-0.99	0.056449	-0.99	0.0917262
-0.985	0.0559915	-0.985	0.0906297
-0.98	0.0554703	-0.98	0.0895758
-0.975	0.0549268	-0.975	0.0885152
-0.97	0.0543681	-0.97	0.0875059
-0.965	0.0538069	-0.965	0.0865299
-0.96	0.0532449	-0.96	0.0855718
-0.955	0.0527064	-0.955	0.0846242
-0.95	0.0521762	-0.95	0.0837073
-0.945	0.0516667	-0.945	0.0828598
-0.94	0.0511459	-0.94	0.0820694
-0.935	0.0506438	-0.935	0.0812432
-0.93	0.0501819	-0.93	0.0804008
-0.925	0.0497358	-0.925	0.0795566
-0.92	0.0492878	-0.92	0.078618
-0.915	0.0488609	-0.915	0.0776292
-0.91	0.0484207	-0.91	0.0766756
-0.905	0.0479319	-0.905	0.075692
-0.9	0.0474327	-0.9	0.0746816
-0.895	0.0469257	-0.895	0.0736924
-0.89	0.0463972	-0.89	0.0726918
-0.885	0.0458486	-0.885	0.0716332
-0.88	0.0453053	-0.88	0.0706025
-0.875	0.0447485	-0.875	0.0696028
-0.87	0.0442114	-0.87	0.0686035
-0.865	0.0437101	-0.865	0.067618
-0.86	0.0432651	-0.86	0.0666712
-0.855	0.042852	-0.855	0.0656917
-0.85	0.0424654	-0.85	0.0646901
-0.845	0.0420812	-0.845	0.0637017
-0.84	0.0416917	-0.84	0.0627081
-0.835	0.0412668	-0.835	0.0617177
-0.83	0.0408191	-0.83	0.0607658
-0.825	0.0403693	-0.825	0.0598372
-0.82	0.0399104	-0.82	0.0589273
-0.815	0.039389	-0.815	0.0580019
-0.81	0.0388461	-0.81	0.0570633
-0.805	0.0382974	-0.805	0.0561687
-0.8	0.0377131	-0.8	0.0552733
-0.795	0.0371392	-0.795	0.0543523
-0.79	0.0366285	-0.79	0.0534659
-0.785	0.0361573	-0.785	0.0525871
-0.78	0.0356947	-0.78	0.0516529
-0.775	0.0352728	-0.775	0.0507312
-0.77	0.0348431	-0.77	0.0498578
-0.765	0.0344183	-0.765	0.0489782
-0.76	0.0340234	-0.76	0.048108
-0.755	0.0336709	-0.755	0.0472699
-0.75	0.0333326	-0.75	0.0464294
-0.745	0.0330195	-0.745	0.0455512
-0.74	0.032718	-0.74	0.0446474
-0.735	0.0324167	-0.735	0.0437459
-0.73	0.0321182	-0.73	0.0428189
-0.725	0.0318444	-0.725	0.0418644
-0.72	0.0316117	-0.72	0.0409326
-0.715	0.0314163	-0.715	0.0400455
-0.71	0.0312546	-0.71	0.0391319
-0.705	0.0311218	-0.705	0.0382431
-0.7	0.0309999	-0.7	0.0373669
-0.695	0.0308597	-0.695	0.0364125
-0.69	0.0306997	-0.69	0.0354079
-0.685	0.0305026	-0.685	0.0344506
-0.68	0.0302556	-0.68	0.033477
-0.675	0.0299839	-0.675	0.0324957
-0.67	0.0297077	-0.67	0.0315981
-0.665	0.0294198	-0.665	0.030732
-0.66	0.0291524	-0.66	0.0298204
-0.655	0.0289223	-0.655	0.028927
-0.65	0.028718	-0.65	0.0280701
-0.645	0.0285444	-0.645	0.0271483
-0.64	0.0284178	-0.64	0.0261869
-0.635	0.0283262	-0.635	0.0252171
-0.63	0.028279	-0.63	0.0241762
-0.625	0.0282746	-0.625	0.0230333
-0.62	0.0283072	-0.62	0.0219087
-0.615	0.0283736	-0.615	0.0207637
-0.61	0.0284758	-0.61	0.0195065
-0.605	0.0286113	-0.605	0.0182269
-0.6	0.0287853	-0.6	0.0169259
-0.595	0.0290032	-0.595	0.0154849
-0.59	0.0293037	-0.59	0.0139647
-0.585	0.0297047	-0.585	0.0125108
-0.58	0.0301795	-0.58	0.0109982
-0.575	0.0307359	-0.575	0.00943781
-0.57	0.0314439	-0.57	0.00796081
-0.565	0.0322442	-0.565	0.00650079
-0.56	0.0330989	-0.56	0.00495239
-0.555	0.0340756	-0.555	0.00345101
-0.55	0.0351066	-0.55	0.00203284
-0.545	0.0361018	-0.545	0.00047201
-0.54	0.0371409	-0.54	-0.0013509
-0.535	0.0382352	-0.535	-0.00332235
-0.53	0.0392926	-0.53	-0.00564219
-0.525	0.0403946	-0.525	-0.0083279
-0.52	0.0415491	-0.52	-0.0110278
-0.515	0.0426221	-0.515	-0.0136021
-0.51	0.0435903	-0.51	-0.0161963
-0.505	0.0444774	-0.505	-0.0186501
-0.5	0.045229	-0.5	-0.020939
-0.495	0.0458061	-0.495	-0.0233038
-0.49	0.0462404	-0.49	-0.0254402
-0.485	0.0465698	-0.485	-0.0272971
-0.48	0.046821	-0.48	-0.0289184
-0.475	0.0470117	-0.475	-0.0302991
-0.47	0.0471917	-0.47	-0.0313184
-0.465	0.047404	-0.465	-0.0322421
-0.46	0.0476403	-0.46	-0.0330084
-0.455	0.0478753	-0.455	-0.0335588
-0.45	0.0481091	-0.45	-0.0339273
-0.445	0.0483212	-0.445	-0.0341732
-0.44	0.048475	-0.44	-0.034309
-0.435	0.0485571	-0.435	-0.0343584
-0.43	0.0485592	-0.43	-0.0343498
-0.425	0.0484726	-0.425	-0.034273
-0.42	0.048293	-0.42	-0.0341252
-0.415	0.0480423	-0.415	-0.0339272
-0.41	0.0477508	-0.41	-0.0336841
-0.405	0.0474582	-0.405	-0.0333961
-0.4	0.0471931	-0.4	-0.033088
-0.395	0.0469776	-0.395	-0.0327923
-0.39	0.0468126	-0.39	-0.0325366
-0.385	0.0466526	-0.385	-0.0323401
-0.38	0.0464788	-0.38	-0.0322244
-0.375	0.0462672	-0.375	-0.0321859
-0.37	0.0459828	-0.37	-0.0322067
-0.365	0.0456578	-0.365	-0.0322354
-0.36	0.0452939	-0.36	-0.0322432
-0.355	0.0448646	-0.355	-0.0321917
-0.35	0.0444258	-0.35	-0.0320611
-0.345	0.0440006	-0.345	-0.0318297
-0.34	0.0435342	-0.34	-0.0314875
-0.335	0.0430457	-0.335	-0.0310873
-0.33	0.0425729	-0.33	-0.0306544
-0.325	0.0420507	-0.325	-0.0302024
-0.32	0.0414893	-0.32	-0.0297416
-0.315	0.0409473	-0.315	-0.0293463
-0.31	0.0404369	-0.31	-0.0289536
-0.305	0.0399218	-0.305	-0.0285728
-0.3	0.0394225	-0.3	-0.0282141
-0.295	0.0389151	-0.295	-0.0278847
-0.29	0.0383302	-0.29	-0.0275263
-0.285	0.0376696	-0.285	-0.0271731
-0.28	0.0369683	-0.28	-0.0268138
-0.275	0.0361946	-0.275	-0.0264156
-0.27	0.0354079	-0.27	-0.0259986
-0.265	0.0346633	-0.265	-0.0255845
-0.26	0.0339295	-0.26	-0.0251339
-0.255	0.0332369	-0.255	-0.024657
-0.25	0.0326126	-0.25	-0.0241897
-0.245	0.0319872	-0.245	-0.0237286
-0.24	0.0313553	-0.24	-0.0232426
-0.235	0.0307675	-0.235	-0.0227776
-0.23	0.0301414	-0.23	-0.0223599
-0.225	0.029504	-0.225	-0.0220194
-0.22	0.0289208	-0.22	-0.0217901
-0.215	0.0283681	-0.215	-0.0217309
-0.21	0.027809	-0.21	-0.0218585
-0.205	0.0273073	-0.205	-0.0221168
-0.2	0.0268152	-0.2	-0.0224408
-0.195	0.0262962	-0.195	-0.0227327
-0.19	0.0257494	-0.19	-0.0228839
-0.185	0.0252389	-0.185	-0.0228262
-0.18	0.024523	-0.18	-0.0225381
-0.175	0.0239175	-0.175	-0.0220429
-0.17	0.0233128	-0.17	-0.0214182
-0.165	0.0227196	-0.165	-0.0207265
-0.16	0.0220785	-0.16	-0.0200181
-0.155	0.0216028	-0.155	-0.0193842
-0.15	0.0209552	-0.15	-0.0188111
-0.145	0.0202638	-0.145	-0.0182254
-0.14	0.0195445	-0.14	-0.0179529
-0.135	0.0187538	-0.135	-0.0169147
-0.13	0.0179309	-0.13	-0.0165496
-0.125	0.0171508	-0.125	-0.016106
-0.12	0.0163767	-0.12	-0.0155501
-0.115	0.0155699	-0.115	-0.0147586
-0.11	0.0148291	-0.11	-0.0147259
-0.105	0.0141378	-0.105	-0.0139985
-0.1	0.013443	-0.1	-0.0133251
-0.095	0.0127828	-0.095	-0.0127781
-0.09	0.012209	-0.09	-0.012174
-0.085	0.0116608	-0.085	-0.0115909
-0.08	0.0110874	-0.08	-0.0109522
-0.075	0.0105143	-0.075	-0.0102856
-0.07	0.00994404	-0.07	-0.00962258
-0.065	0.00931318	-0.065	-0.00892582
-0.06	0.0086065	-0.06	-0.00821293
-0.055	0.0078975	-0.055	-0.00752897
-0.05	0.00719871	-0.05	-0.00686168
-0.045	0.00645534	-0.045	-0.00615763
-0.04	0.00568965	-0.04	-0.00546898
-0.035	0.00501928	-0.035	-0.00476695
-0.03	0.00424229	-0.03	-0.00403524
-0.025	0.00365504	-0.025	-0.00331078
-0.02	0.00291965	-0.02	-0.0026426
-0.015	0.00218579	-0.015	-0.00197956
-0.01	0.00141713	-0.01	-0.00130285
-0.005	0.000785444	-0.005	-0.000655892
-2.1684e-19	0	-8.67362e-19	0
0.005	-0.000594321	0.005	0.000697319
0.01	-0.00114883	0.01	0.00139649
0.015	-0.00171891	0.015	0.00204047
0.02	-0.00230614	0.02	0.00268095
0.025	-0.00297506	0.025	0.0033274
0.03	-0.00369956	0.03	0.00393434
0.035	-0.00444874	0.035	0.00454076
0.04	-0.00525742	0.04	0.00515679
0.045	-0.00612447	0.045	0.0057926
0.05	-0.00696844	0.05	0.00648127
0.055	-0.00779616	0.055	0.00711584
0.06	-0.00862318	0.06	0.00769528
0.065	-0.00939425	0.065	0.00825475
0.07	-0.0101113	0.07	0.00882615
0.075	-0.010798	0.075	0.00931132
0.08	-0.011457	0.08	0.00982659
0.085	-0.012091	0.085	0.0103762
0.09	-0.0127222	0.09	0.0109564
0.095	-0.0133531	0.095	0.0115114
0.1	-0.0140364	0.1	0.012099
0.105	-0.0147601	0.105	0.0127363
0.11	-0.0154566	0.11	0.013443
0.115	-0.0160021	0.115	0.0141773
0.12	-0.0161631	0.12	0.0148361
0.125	-0.0155768	0.125	0.0153008
0.13	-0.013813	0.13	0.015381
0.135	-0.0108992	0.135	0.0148266
0.14	-0.00682735	0.14	0.0133426
0.145	-0.00210217	0.145	0.0108438
0.15	0.00289791	0.15	0.00772154
0.155	0.00748076	0.155	0.00405584
0.16	0.0113459	0.16	0.000296793
0.165	0.0142217	0.165	-0.00290219
0.17	0.0163159	0.17	-0.00534102
0.175	0.0176445	0.175	-0.00724792
0.18	0.0184969	0.18	-0.0085465
0.185	0.0191561	0.185	-0.00951283
0.19	0.0198188	0.19	-0.0105879
0.195	0.0205965	0.195	-0.0118731
0.2	0.0215512	0.2	-0.0134789
0.205	0.022747	0.205	-0.0152387
0.21	0.0240985	0.21	-0.0169998
0.215	0.025561	0.215	-0.018651
0.22	0.0271085	0.22	-0.0198043
0.225	0.0286491	0.225	-0.0210184
0.23	0.0300128	0.23	-0.020945
0.235	0.0312401	0.235	-0.0214944
0.24	0.0322948	0.24	-0.0218895
0.245	0.0331315	0.245	-0.0224141
0.25	0.0338089	0.25	-0.0225235
0.255	0.0343888	0.255	-0.0236616
0.26	0.0347974	0.26	-0.0240686
0.265	0.0353119	0.265	-0.0245309
0.27	0.0357852	0.27	-0.0250389
0.275	0.0362838	0.275	-0.0255093
0.28	0.0367823	0.28	-0.0260031
0.285	0.0373977	0.285	-0.0264702
0.29	0.0379087	0.29	-0.0268708
0.295	0.0385189	0.295	-0.027241
0.3	0.0391517	0.3	-0.0275963
0.305	0.0398314	0.305	-0.0279057
0.31	0.0405626	0.31	-0.0281949
0.315	0.0412802	0.315	-0.0284835
0.32	0.0419282	0.32	-0.0287823
0.325	0.0425328	0.325	-0.0290937
0.33	0.0430994	0.33	-0.0294065
0.335	0.0435686	0.335	-0.0297338
0.34	0.0439733	0.34	-0.030056
0.345	0.0443324	0.345	-0.0303474
0.35	0.0446264	0.35	-0.0305821
0.355	0.0448655	0.355	-0.0307676
0.36	0.0451028	0.36	-0.030877
0.365	0.0453372	0.365	-0.0309008
0.37	0.0455611	0.37	-0.0309151
0.375	0.045782	0.375	-0.0308779
0.38	0.0460024	0.38	-0.0308698
0.385	0.046199	0.385	-0.0309198
0.39	0.0463683	0.39	-0.0310472
0.395	0.0465367	0.395	-0.0312208
0.4	0.0466907	0.4	-0.0315167
0.405	0.0468355	0.405	-0.0318534
0.41	0.0469732	0.41	-0.0322116
0.415	0.0471015	0.415	-0.0325833
0.42	0.0471951	0.42	-0.0329033
0.425	0.0472588	0.425	-0.0331289
0.43	0.0472702	0.43	-0.0332432
0.435	0.0472327	0.435	-0.0332322
0.44	0.0471539	0.44	-0.0330666
0.445	0.0470374	0.445	-0.0327206
0.45	0.0468865	0.45	-0.0322043
0.455	0.046728	0.455	-0.0315001
0.46	0.0465565	0.46	-0.0305384
0.465	0.0463482	0.465	-0.0294121
0.47	0.0460858	0.47	-0.0280817
0.475	0.0457696	0.475	-0.0265928
0.48	0.0453593	0.48	-0.0245928
0.485	0.0448124	0.485	-0.0224633
0.49	0.0441806	0.49	-0.0200344
0.495	0.0434674	0.495	-0.0174146
0.5	0.042699	0.5	-0.0144744
0.505	0.0418847	0.505	-0.011696
0.51	0.0410672	0.51	-0.00878205
0.515	0.0399508	0.515	-0.00591809
0.52	0.0391915	0.52	-0.00296825
0.525	0.0384053	0.525	-0.000122297
0.53	0.0376051	0.53	0.00261411
0.535	0.0368074	0.535	0.00527188
0.54	0.0363268	0.54	0.00770793
0.545	0.0355222	0.545	0.00982969
0.55	0.034785	0.55	0.0117459
0.555	0.0341567	0.555	0.0134603
0.56	0.0336396	0.56	0.0149314
0.565	0.0331598	0.565	0.0163769
0.57	0.032737	0.57	0.0176939
0.575	0.032365	0.575	0.0188754
0.58	0.0320177	0.58	0.0199264
0.585	0.0317028	0.585	0.0211655
0.59	0.0314564	0.59	0.0221336
0.595	0.0312602	0.595	0.0231892
0.6	0.0310932	0.6	0.0240996
0.605	0.0309435	0.605	0.0250756
0.61	0.0307858	0.61	0.0257828
0.615	0.0306112	0.615	0.0266929
0.62	0.0304352	0.62	0.0275729
0.625	0.0303077	0.625	0.0286187
0.63	0.0302481	0.63	0.029675
0.635	0.0302814	0.635	0.0307941
0.64	0.0304449	0.64	0.031964
0.645	0.0307365	0.645	0.0330664
0.65	0.0310811	0.65	0.0341201
0.655	0.0314636	0.655	0.0351805
0.66	0.0318821	0.66	0.0362437
0.665	0.032277	0.665	0.0372344
0.67	0.0326484	0.67	0.0382373
0.675	0.0330209	0.675	0.0392395
0.68	0.0333818	0.68	0.0401788
0.685	0.0337241	0.685	0.0410703
0.69	0.0340543	0.69	0.0419695
0.695	0.0343543	0.695	0.0428087
0.7	0.0346341	0.7	0.0436366
0.705	0.0348979	0.705	0.0445233
0.71	0.035133	0.71	0.0454278
0.715	0.0353633	0.715	0.0463197
0.72	0.0356097	0.72	0.0472733
0.725	0.0358668	0.725	0.0482044
0.73	0.036101	0.73	0.0490877
0.735	0.0364945	0.735	0.0499556
0.74	0.0368255	0.74	0.0509681
0.745	0.0371518	0.745	0.0518773
0.75	0.0374865	0.75	0.0528108
0.755	0.0378618	0.755	0.0538093
0.76	0.0380826	0.76	0.0547864
0.765	0.0383795	0.765	0.0556637
0.77	0.0386989	0.77	0.05667
0.775	0.0390133	0.775	0.0576731
0.78	0.0393605	0.78	0.0586177
0.785	0.0397839	0.785	0.0595693
0.79	0.0402588	0.79	0.0604914
0.795	0.0407392	0.795	0.0613408
0.8	0.0412447	0.8	0.0622482
0.805	0.0417515	0.805	0.0631972
0.81	0.0422331	0.81	0.064149
0.815	0.0426891	0.815	0.0651242
0.82	0.0431357	0.82	0.0661344
0.825	0.0435713	0.825	0.067079
0.83	0.0439738	0.83	0.0680083
0.835	0.0443375	0.835	0.0689735
0.84	0.0446965	0.84	0.0699014
0.845	0.0450534	0.845	0.070853
0.85	0.0454113	0.85	0.0718617
0.855	0.0458136	0.855	0.0728558
0.86	0.0462808	0.86	0.0738824
0.865	0.0467693	0.865	0.0749418
0.87	0.0472796	0.87	0.0759574
0.875	0.0478119	0.875	0.0769738
0.88	0.0483208	0.88	0.0780472
0.885	0.0487864	0.885	0.0790542
0.89	0.0492487	0.89	0.0800594
0.895	0.0497343	0.895	0.0810821
0.9	0.0502057	0.9	0.0820912
0.905	0.050722	0.905	0.0830239
0.91	0.0512716	0.91	0.083985
0.915	0.0517829	0.915	0.0848978
0.92	0.0522637	0.92	0.085774
0.925	0.0526618	0.925	0.0866647
0.93	0.0533582	0.93	0.0876037
0.935	0.0533704	0.935	0.0885239
0.94	0.0538467	0.94	0.0894131
0.945	0.0542236	0.945	0.0905486
0.95	0.0546807	0.95	0.0916169
0.955	0.0548148	0.955	0.0926391
0.96	0.055631	0.96	0.0936953
0.965	0.0560126	0.965	0.0948345
0.97	0.0565224	0.97	0.0957933
0.975	0.0570345	0.975	0.0968741
0.98	0.0575164	0.98	0.0980236
0.985	0.057973	0.985	0.0991132
0.99	0.0584366	0.99	0.100211
0.995	0.0588943	0.995	0.101317
1	0.0593655	1	0.102316

## Sheet: Extended Fig.3c
u0 H⊥ (T)	MG_down (%) at -0.3V/nm	u0 H⊥ (T)	MG_down (%) at 0.3V/nm
-1	0.0566643	-1	0.0934208
-0.995	0.0559305	-0.995	0.0924603
-0.99	0.0552225	-0.99	0.091451
-0.985	0.0545392	-0.985	0.0904136
-0.98	0.0539332	-0.98	0.0893511
-0.975	0.0533912	-0.975	0.0883886
-0.97	0.0528787	-0.97	0.0874307
-0.965	0.0523872	-0.965	0.0864299
-0.96	0.0519391	-0.96	0.085464
-0.955	0.0514781	-0.955	0.0844632
-0.95	0.0510134	-0.95	0.0834306
-0.945	0.0505692	-0.945	0.0824293
-0.94	0.0501492	-0.94	0.0814671
-0.935	0.0497065	-0.935	0.0804356
-0.93	0.0492697	-0.93	0.0794186
-0.925	0.0488333	-0.925	0.0783691
-0.92	0.0483855	-0.92	0.0772603
-0.915	0.047972	-0.915	0.0761651
-0.91	0.0476224	-0.91	0.0751809
-0.905	0.0473147	-0.905	0.0742194
-0.9	0.047034	-0.9	0.0732668
-0.895	0.0467507	-0.895	0.072396
-0.89	0.046396	-0.89	0.0715102
-0.885	0.0459663	-0.885	0.0705839
-0.88	0.0454634	-0.88	0.069668
-0.875	0.0448513	-0.875	0.0687767
-0.87	0.0441705	-0.87	0.0678537
-0.865	0.043446	-0.865	0.0669187
-0.86	0.0426743	-0.86	0.0659586
-0.855	0.0419093	-0.855	0.0649764
-0.85	0.04124	-0.85	0.0639987
-0.845	0.0406507	-0.845	0.0630525
-0.84	0.0401614	-0.84	0.0621413
-0.835	0.0397608	-0.835	0.0612685
-0.83	0.0394046	-0.83	0.0604086
-0.825	0.0390513	-0.825	0.059588
-0.82	0.0387088	-0.82	0.0587684
-0.815	0.0383704	-0.815	0.0578944
-0.81	0.0380585	-0.81	0.057028
-0.805	0.0377831	-0.805	0.0561705
-0.8	0.0375376	-0.8	0.0552649
-0.795	0.0372864	-0.795	0.0543636
-0.79	0.037021	-0.79	0.0536154
-0.785	0.0367172	-0.785	0.0526828
-0.78	0.0363453	-0.78	0.0518341
-0.775	0.035923	-0.775	0.0509885
-0.77	0.0354753	-0.77	0.0501187
-0.765	0.0350172	-0.765	0.049147
-0.76	0.0345788	-0.76	0.048335
-0.755	0.0341708	-0.755	0.047397
-0.75	0.0337856	-0.75	0.0465251
-0.745	0.0334326	-0.745	0.0455976
-0.74	0.033115	-0.74	0.0446684
-0.735	0.0328116	-0.735	0.0438459
-0.73	0.0325489	-0.73	0.0429916
-0.725	0.0323244	-0.725	0.042053
-0.72	0.0321209	-0.72	0.0411611
-0.715	0.0319365	-0.715	0.0402297
-0.71	0.0317629	-0.71	0.0391375
-0.705	0.0315853	-0.705	0.0381137
-0.7	0.0314061	-0.7	0.0371042
-0.695	0.0312312	-0.695	0.0361366
-0.69	0.0310398	-0.69	0.0352183
-0.685	0.030844	-0.685	0.0343212
-0.68	0.0306326	-0.68	0.0334655
-0.675	0.0303832	-0.675	0.0326292
-0.67	0.0300972	-0.67	0.0317084
-0.665	0.0297923	-0.665	0.0306655
-0.66	0.0294951	-0.66	0.0296456
-0.655	0.0292244	-0.655	0.0285349
-0.65	0.0289989	-0.65	0.0273673
-0.645	0.0288277	-0.645	0.0262573
-0.64	0.028712	-0.64	0.0253629
-0.635	0.0286131	-0.635	0.0241829
-0.63	0.0285345	-0.63	0.0236675
-0.625	0.0284713	-0.625	0.0227962
-0.62	0.0284189	-0.62	0.0221147
-0.615	0.0283897	-0.615	0.0212666
-0.61	0.0284069	-0.61	0.0207382
-0.605	0.0284749	-0.605	0.0195629
-0.6	0.0286007	-0.6	0.0187487
-0.595	0.0287826	-0.595	0.0177185
-0.59	0.0290148	-0.59	0.0166927
-0.585	0.0293057	-0.585	0.0155645
-0.58	0.0296638	-0.58	0.0144288
-0.575	0.0301295	-0.575	0.0132392
-0.57	0.0306836	-0.57	0.0118989
-0.565	0.0313106	-0.565	0.0105044
-0.56	0.0320421	-0.56	0.00902486
-0.555	0.0327596	-0.555	0.00736387
-0.55	0.0335596	-0.55	0.00558375
-0.545	0.0344285	-0.545	0.00365301
-0.54	0.0353609	-0.54	0.00142262
-0.535	0.0361841	-0.535	-0.000958117
-0.53	0.0371014	-0.53	-0.00321458
-0.525	0.0379749	-0.525	-0.00589129
-0.52	0.0387926	-0.52	-0.00856261
-0.515	0.0395626	-0.515	-0.0110836
-0.51	0.040452	-0.51	-0.0136517
-0.505	0.0413143	-0.505	-0.0164216
-0.5	0.0421376	-0.5	-0.0188323
-0.495	0.0429664	-0.495	-0.0212197
-0.49	0.04377	-0.49	-0.023546
-0.485	0.0444856	-0.485	-0.0255774
-0.48	0.0451481	-0.48	-0.0273909
-0.475	0.0457225	-0.475	-0.0289973
-0.47	0.0461975	-0.47	-0.0302864
-0.465	0.0465804	-0.465	-0.0313673
-0.46	0.0468677	-0.46	-0.032297
-0.455	0.0470564	-0.455	-0.0330335
-0.45	0.0471985	-0.45	-0.0335716
-0.445	0.0472815	-0.445	-0.0339821
-0.44	0.0473376	-0.44	-0.0342348
-0.435	0.0473841	-0.435	-0.0343682
-0.43	0.047408	-0.43	-0.0344022
-0.425	0.0473856	-0.425	-0.0342524
-0.42	0.0473266	-0.42	-0.0341157
-0.415	0.0472204	-0.415	-0.0338774
-0.41	0.0470609	-0.41	-0.03361
-0.405	0.0468723	-0.405	-0.0333035
-0.4	0.0466781	-0.4	-0.0330738
-0.395	0.0464817	-0.395	-0.0327624
-0.39	0.0463044	-0.39	-0.0325114
-0.385	0.0461689	-0.385	-0.0322695
-0.38	0.0460552	-0.38	-0.0320682
-0.375	0.0459455	-0.375	-0.0318853
-0.37	0.045835	-0.37	-0.0316867
-0.365	0.0456723	-0.365	-0.0314794
-0.36	0.0454225	-0.36	-0.0312445
-0.355	0.0451114	-0.355	-0.0309848
-0.35	0.0447451	-0.35	-0.0306552
-0.345	0.0442723	-0.345	-0.0303233
-0.34	0.0437587	-0.34	-0.0299706
-0.335	0.0432006	-0.335	-0.0296167
-0.33	0.0426264	-0.33	-0.0292333
-0.325	0.0421431	-0.325	-0.0288875
-0.32	0.0415171	-0.32	-0.0285446
-0.315	0.0409577	-0.315	-0.0282181
-0.31	0.0404476	-0.31	-0.0278938
-0.305	0.0399975	-0.305	-0.0275934
-0.3	0.0394682	-0.3	-0.0273052
-0.295	0.0391465	-0.295	-0.0270173
-0.29	0.0387913	-0.29	-0.0267378
-0.285	0.0384126	-0.285	-0.0264487
-0.28	0.0379476	-0.28	-0.0261488
-0.275	0.0374316	-0.275	-0.0258441
-0.27	0.0368491	-0.27	-0.0255277
-0.265	0.0362022	-0.265	-0.0251587
-0.26	0.0355055	-0.26	-0.024768
-0.255	0.0347599	-0.255	-0.0243099
-0.25	0.0339898	-0.25	-0.0237118
-0.245	0.0332368	-0.245	-0.0229772
-0.24	0.0324651	-0.24	-0.0220524
-0.235	0.0316683	-0.235	-0.0208706
-0.23	0.0308324	-0.23	-0.0193708
-0.225	0.0299178	-0.225	-0.0177036
-0.22	0.0288833	-0.22	-0.0158666
-0.215	0.0276775	-0.215	-0.0140501
-0.21	0.0263446	-0.21	-0.0124199
-0.205	0.0249287	-0.205	-0.0111034
-0.2	0.0235148	-0.2	-0.0100833
-0.195	0.0221502	-0.195	-0.00929687
-0.19	0.020962	-0.19	-0.00848162
-0.185	0.0200098	-0.185	-0.0074418
-0.18	0.0192403	-0.18	-0.00586802
-0.175	0.0184558	-0.175	-0.00357216
-0.17	0.0175327	-0.17	-0.000719685
-0.165	0.0158938	-0.165	0.00243233
-0.16	0.0133724	-0.16	0.00556242
-0.155	0.00992942	-0.155	0.00880156
-0.15	0.00558652	-0.15	0.0111704
-0.145	0.000769719	-0.145	0.0132743
-0.14	-0.00363899	-0.14	0.0146056
-0.135	-0.00738164	-0.135	0.0155398
-0.13	-0.0102937	-0.13	0.0155742
-0.125	-0.01211	-0.125	0.0155418
-0.12	-0.0130148	-0.12	0.0149435
-0.115	-0.0133773	-0.115	0.0143807
-0.11	-0.0133353	-0.11	0.013703
-0.105	-0.0129513	-0.105	0.0130472
-0.1	-0.0123927	-0.1	0.0123968
-0.095	-0.0117777	-0.095	0.0117484
-0.09	-0.0110978	-0.09	0.0111256
-0.085	-0.0104027	-0.085	0.0105129
-0.08	-0.00970157	-0.08	0.00987951
-0.075	-0.00900953	-0.075	0.00925561
-0.07	-0.00837221	-0.07	0.00862539
-0.065	-0.00777518	-0.065	0.00798372
-0.06	-0.00719081	-0.06	0.00737514
-0.055	-0.00663093	-0.055	0.00674326
-0.05	-0.00608662	-0.05	0.00609199
-0.045	-0.00551651	-0.045	0.00545655
-0.04	-0.00491655	-0.04	0.00481073
-0.035	-0.0043224	-0.035	0.00414659
-0.03	-0.00372297	-0.03	0.00351037
-0.025	-0.00312875	-0.025	0.00292509
-0.02	-0.00255119	-0.02	0.00236867
-0.015	-0.00196964	-0.015	0.00181042
-0.01	-0.00136559	-0.01	0.00122584
-0.005	-0.000715203	-0.005	0.000625917
2.1684e-19	0	0	0
0.005	0.00073972	0.005	-0.00080126
0.01	0.00150162	0.01	-0.00156583
0.015	0.00234449	0.015	-0.00230619
0.02	0.00315414	0.02	-0.00307503
0.025	0.00390509	0.025	-0.00385798
0.03	0.00474934	0.03	-0.00450374
0.035	0.00556243	0.035	-0.0052001
0.04	0.00623769	0.04	-0.005867
0.045	0.0068705	0.045	-0.00647106
0.05	0.00748681	0.05	-0.00719046
0.055	0.00797666	0.055	-0.00771005
0.06	0.00848845	0.06	-0.00830741
0.065	0.00908534	0.065	-0.00889655
0.07	0.00970337	0.07	-0.00951985
0.075	0.0103424	0.075	-0.0100394
0.08	0.0110281	0.08	-0.0107549
0.085	0.0116862	0.085	-0.0113554
0.09	0.0123168	0.09	-0.0119986
0.095	0.0129788	0.095	-0.0126565
0.1	0.0136586	0.1	-0.0132907
0.105	0.0142883	0.105	-0.0139134
0.11	0.0149211	0.11	-0.0145674
0.115	0.0155663	0.115	-0.0152098
0.12	0.0161552	0.12	-0.0158158
0.125	0.0167216	0.125	-0.0164346
0.13	0.0173175	0.13	-0.0170873
0.135	0.0178936	0.135	-0.0177313
0.14	0.01846	0.14	-0.0183955
0.145	0.0190844	0.145	-0.019085
0.15	0.0197292	0.15	-0.0197614
0.155	0.0203883	0.155	-0.020397
0.16	0.0210705	0.16	-0.0209862
0.165	0.0217561	0.165	-0.0215149
0.17	0.022414	0.17	-0.0219386
0.175	0.0230384	0.175	-0.0222086
0.18	0.0236156	0.18	-0.0223145
0.185	0.0241766	0.185	-0.0222425
0.19	0.0247062	0.19	-0.0220101
0.195	0.025239	0.195	-0.02172
0.2	0.0258368	0.2	-0.0214872
0.205	0.0264967	0.205	-0.0213739
0.21	0.0271991	0.21	-0.0214308
0.215	0.0279758	0.215	-0.021648
0.22	0.0287084	0.22	-0.0220274
0.225	0.0293995	0.225	-0.0225026
0.23	0.0300877	0.23	-0.0229744
0.235	0.0307228	0.235	-0.0234492
0.24	0.0312618	0.24	-0.0239068
0.245	0.0318128	0.245	-0.0243092
0.25	0.0323463	0.25	-0.0246692
0.255	0.0328306	0.255	-0.025047
0.26	0.0333007	0.26	-0.0254207
0.265	0.0337732	0.265	-0.0258057
0.27	0.0342419	0.27	-0.0261994
0.275	0.0347046	0.275	-0.0266028
0.28	0.0351456	0.28	-0.0269998
0.285	0.0356151	0.285	-0.0273905
0.29	0.0361212	0.29	-0.0277999
0.295	0.0366399	0.295	-0.0282081
0.3	0.0372181	0.3	-0.0286099
0.305	0.0378522	0.305	-0.0290503
0.31	0.0385112	0.31	-0.029531
0.315	0.0391999	0.315	-0.0300108
0.32	0.0399155	0.32	-0.0304971
0.325	0.0405851	0.325	-0.030978
0.33	0.041214	0.33	-0.0314019
0.335	0.0417721	0.335	-0.0317581
0.34	0.0423156	0.34	-0.0320669
0.345	0.0428143	0.345	-0.0323172
0.35	0.0432846	0.35	-0.0325097
0.355	0.0437304	0.355	-0.0326527
0.36	0.0441939	0.36	-0.0327479
0.365	0.0445755	0.365	-0.0327999
0.37	0.0449177	0.37	-0.0328269
0.375	0.045212	0.375	-0.0328558
0.38	0.0454499	0.38	-0.0329154
0.385	0.0456212	0.385	-0.0330312
0.39	0.0457707	0.39	-0.0332153
0.395	0.045918	0.395	-0.0334541
0.4	0.0460805	0.4	-0.0337213
0.405	0.0462688	0.405	-0.0339872
0.41	0.0464783	0.41	-0.0342136
0.415	0.0466852	0.415	-0.0343798
0.42	0.0468627	0.42	-0.034483
0.425	0.0469966	0.425	-0.0345151
0.43	0.0470867	0.43	-0.0344781
0.435	0.047137	0.435	-0.0343796
0.44	0.0471597	0.44	-0.0342104
0.445	0.0471692	0.445	-0.0339124
0.45	0.0471612	0.45	-0.0334745
0.455	0.0471244	0.455	-0.0328579
0.46	0.0470469	0.46	-0.0319989
0.465	0.0468851	0.465	-0.0309438
0.47	0.0466376	0.47	-0.0297364
0.475	0.0463191	0.475	-0.0284548
0.48	0.0459133	0.48	-0.0268401
0.485	0.0454416	0.485	-0.0249722
0.49	0.0449304	0.49	-0.0227774
0.495	0.0443449	0.495	-0.0202136
0.5	0.0436504	0.5	-0.0173139
0.505	0.0428663	0.505	-0.0143554
0.51	0.0419817	0.51	-0.0112769
0.515	0.0409986	0.515	-0.00822479
0.52	0.0399247	0.52	-0.00524388
0.525	0.0388203	0.525	-0.00232099
0.53	0.0377605	0.53	0.000339614
0.535	0.0367493	0.535	0.00268301
0.54	0.0357822	0.54	0.00472467
0.545	0.0349596	0.545	0.00638665
0.55	0.034244	0.55	0.00783082
0.555	0.0335911	0.555	0.0092518
0.56	0.0330295	0.56	0.0106288
0.565	0.0325831	0.565	0.0121067
0.57	0.0321969	0.57	0.0137102
0.575	0.0318908	0.575	0.0152407
0.58	0.0316482	0.58	0.0168071
0.585	0.0314263	0.585	0.0184002
0.59	0.0312179	0.59	0.0199037
0.595	0.0310073	0.595	0.0213084
0.6	0.0307853	0.6	0.022725
0.605	0.0305684	0.605	0.0240121
0.61	0.0303821	0.61	0.0251467
0.615	0.0302498	0.615	0.0262157
0.62	0.0301843	0.62	0.0272315
0.625	0.0302033	0.625	0.0282214
0.63	0.0302936	0.63	0.0291819
0.635	0.0304323	0.635	0.0301708
0.64	0.0305991	0.64	0.0312221
0.645	0.0307889	0.645	0.032325
0.65	0.0309759	0.65	0.0334152
0.655	0.0311552	0.655	0.0345296
0.66	0.0313488	0.66	0.0356837
0.665	0.0315538	0.665	0.0367532
0.67	0.0317772	0.67	0.0378066
0.675	0.0320351	0.675	0.038875
0.68	0.0323308	0.68	0.0398738
0.685	0.0326432	0.685	0.0407918
0.69	0.032995	0.69	0.0417452
0.695	0.0333603	0.695	0.0427013
0.7	0.0337079	0.7	0.0436242
0.705	0.0340355	0.705	0.0446019
0.71	0.0343506	0.71	0.0455741
0.715	0.034631	0.715	0.0464653
0.72	0.0348973	0.72	0.0472964
0.725	0.0351678	0.725	0.0481118
0.73	0.0354565	0.73	0.0488943
0.735	0.0357543	0.735	0.0496672
0.74	0.0360642	0.74	0.0505167
0.745	0.0363851	0.745	0.051381
0.75	0.0367141	0.75	0.0522849
0.755	0.0370426	0.755	0.0531813
0.76	0.0373643	0.76	0.0541081
0.765	0.0376763	0.765	0.0550481
0.77	0.0379927	0.77	0.0560415
0.775	0.0383142	0.775	0.0570058
0.78	0.0386401	0.78	0.0579908
0.785	0.0390024	0.785	0.0590474
0.79	0.0393908	0.79	0.0600526
0.795	0.0397862	0.795	0.0609975
0.8	0.0402269	0.8	0.061965
0.805	0.0406924	0.805	0.0628973
0.81	0.0411796	0.81	0.0637542
0.815	0.0417019	0.815	0.0646409
0.82	0.0422392	0.82	0.0655589
0.825	0.042753	0.825	0.0664842
0.83	0.0432417	0.83	0.0674665
0.835	0.0436959	0.835	0.0684674
0.84	0.0441284	0.84	0.0694835
0.845	0.0445457	0.845	0.0704751
0.85	0.044935	0.85	0.0713975
0.855	0.0453398	0.855	0.0722822
0.86	0.0457684	0.86	0.0731676
0.865	0.0461738	0.865	0.0739908
0.87	0.0465914	0.87	0.0748465
0.875	0.0470516	0.875	0.0757611
0.88	0.0475166	0.88	0.0766971
0.885	0.0479824	0.885	0.0776692
0.89	0.0484928	0.89	0.0786761
0.895	0.0490368	0.895	0.0796383
0.9	0.0495706	0.9	0.0806165
0.905	0.0501445	0.905	0.0816681
0.91	0.0507201	0.91	0.0827153
0.915	0.0512775	0.915	0.0838201
0.92	0.0517901	0.92	0.085033
0.925	0.0522742	0.925	0.0862362
0.93	0.0526737	0.93	0.0873652
0.935	0.0530249	0.935	0.0884712
0.94	0.0533384	0.94	0.0894911
0.945	0.0536441	0.945	0.0904354
0.95	0.0539719	0.95	0.0913578
0.955	0.054337	0.955	0.0922322
0.96	0.0547429	0.96	0.0930813
0.965	0.0552258	0.965	0.093986
0.97	0.0557264	0.97	0.0948954
0.975	0.0562503	0.975	0.0958417
0.98	0.0568313	0.98	0.0968803
0.985	0.0574339	0.985	0.0979413
0.99	0.0580333	0.99	0.0990438
0.995	0.0586662	0.995	0.100187
1	0.05935	1	0.101288

## Sheet: Extended Fig.3d
u0 H⊥ (T)	MGup-down (%) at -0.3V/nm	u0 H⊥ (T)	MGup-down (%) at 0.3V/nm
-0.5	0.00309132	-0.5	-0.00210674
-0.495	0.00283963	-0.495	-0.00208409
-0.49	0.00247038	-0.49	-0.00189423
-0.485	0.00208415	-0.485	-0.00171965
-0.48	0.00167287	-0.48	-0.00152747
-0.475	0.00128922	-0.475	-0.0013018
-0.47	0.000994165	-0.47	-0.001032
-0.465	0.000823671	-0.465	-0.000874815
-0.46	0.000772585	-0.46	-0.000711409
-0.455	0.000818907	-0.455	-0.000525259
-0.45	0.000910617	-0.45	-0.000355679
-0.445	0.0010397	-0.445	-0.000191166
-0.44	0.00113739	-0.44	-7.42636e-05
-0.435	0.00117299	-0.435	9.8452e-06
-0.43	0.00115118	-0.43	5.24374e-05
-0.425	0.00108696	-0.425	-2.05664e-05
-0.42	0.000966359	-0.42	-9.54345e-06
-0.415	0.000821933	-0.415	-4.9771e-05
-0.41	0.000689915	-0.41	-7.41029e-05
-0.405	0.000585918	-0.405	-9.25806e-05
-0.4	0.000514986	-0.4	-1.42452e-05
-0.395	0.000495913	-0.395	-2.9868e-05
-0.39	0.000508169	-0.39	-2.52262e-05
-0.385	0.000483783	-0.385	-7.0626e-05
-0.38	0.000423667	-0.38	-0.000156168
-0.375	0.000321656	-0.375	-0.000300578
-0.37	0.000147807	-0.37	-0.000520044
-0.365	-1.44996e-05	-0.365	-0.000755987
-0.36	-0.000128546	-0.36	-0.000998714
-0.355	-0.000246817	-0.355	-0.00120685
-0.35	-0.000319344	-0.35	-0.0014059
-0.345	-0.000271635	-0.345	-0.00150637
-0.34	-0.000224461	-0.34	-0.00151691
-0.335	-0.00015481	-0.335	-0.00147057
-0.33	-5.35492e-05	-0.33	-0.00142103
-0.325	-9.24044e-05	-0.325	-0.00131495
-0.32	-2.77858e-05	-0.32	-0.00119702
-0.315	-1.04283e-05	-0.315	-0.00112818
-0.31	-1.06995e-05	-0.31	-0.00105987
-0.305	-7.56771e-05	-0.305	-0.000979342
-0.3	-4.56727e-05	-0.3	-0.000908912
-0.295	-0.000231411	-0.295	-0.000867429
-0.29	-0.000461026	-0.29	-0.00078845
-0.285	-0.000743067	-0.285	-0.000724407
-0.28	-0.000979302	-0.28	-0.00066497
-0.275	-0.00123694	-0.275	-0.000571454
-0.27	-0.0014412	-0.27	-0.000470881
-0.265	-0.00153887	-0.265	-0.000425723
-0.26	-0.00157599	-0.26	-0.000365917
-0.255	-0.00152293	-0.255	-0.000347126
-0.25	-0.00137722	-0.25	-0.000477831
-0.245	-0.0012496	-0.245	-0.000751405
-0.24	-0.00110982	-0.24	-0.00119027
-0.235	-0.000900839	-0.235	-0.00190703
-0.23	-0.000691017	-0.23	-0.00298913
-0.225	-0.000413776	-0.225	-0.00431582
-0.22	3.74675e-05	-0.22	-0.0059234
-0.215	0.000690601	-0.215	-0.00768082
-0.21	0.00146444	-0.21	-0.00943862
-0.205	0.00237862	-0.205	-0.0110135
-0.2	0.0033004	-0.2	-0.0123575
-0.195	0.00414606	-0.195	-0.0134358
-0.19	0.0047874	-0.19	-0.0144023
-0.185	0.00522914	-0.185	-0.0153844
-0.18	0.00528273	-0.18	-0.0166701
-0.175	0.00546163	-0.175	-0.0184708
-0.17	0.00578009	-0.17	-0.0206985
-0.165	0.0068258	-0.165	-0.0231588
-0.16	0.00870605	-0.16	-0.0255806
-0.155	0.0116733	-0.155	-0.0281857
-0.15	0.0153687	-0.15	-0.0299815
-0.145	0.019494	-0.145	-0.0314997
-0.14	0.0231835	-0.14	-0.0325585
-0.135	0.0261354	-0.135	-0.0324545
-0.13	0.0282246	-0.13	-0.0321237
-0.125	0.0292608	-0.125	-0.0316479
-0.12	0.0293915	-0.12	-0.0304936
-0.115	0.0289472	-0.115	-0.0291393
-0.11	0.0281644	-0.11	-0.0284289
-0.105	0.0270892	-0.105	-0.0270457
-0.1	0.0258357	-0.1	-0.0257219
-0.095	0.0245605	-0.095	-0.0245265
-0.09	0.0233068	-0.09	-0.0232996
-0.085	0.0220636	-0.085	-0.0221038
-0.08	0.020789	-0.08	-0.0208317
-0.075	0.0195239	-0.075	-0.0195412
-0.07	0.0183163	-0.07	-0.018248
-0.065	0.0170884	-0.065	-0.0169095
-0.06	0.0157973	-0.06	-0.0155881
-0.055	0.0145284	-0.055	-0.0142722
-0.05	0.0132853	-0.05	-0.0129537
-0.045	0.0119718	-0.045	-0.0116142
-0.04	0.0106062	-0.04	-0.0102797
-0.035	0.00934168	-0.035	-0.00891354
-0.03	0.00796527	-0.03	-0.00754561
-0.025	0.00678379	-0.025	-0.00623587
-0.02	0.00547084	-0.02	-0.00501127
-0.015	0.00415543	-0.015	-0.00378997
-0.01	0.00278271	-0.01	-0.00252869
-0.005	0.00150065	-0.005	-0.00128181
1.0842e-19	0	1.0842e-19	0
0.005	-0.00133404	0.005	0.00149858
0.01	-0.00265045	0.01	0.00296232
0.015	-0.0040634	0.015	0.00434666
0.02	-0.00546028	0.02	0.00575597
0.025	-0.00688015	0.025	0.00718538
0.03	-0.0084489	0.03	0.00843809
0.035	-0.0100112	0.035	0.00974086
0.04	-0.0114951	0.04	0.0110238
0.045	-0.012995	0.045	0.0122637
0.05	-0.0144552	0.05	0.0136717
0.055	-0.0157728	0.055	0.0148259
0.06	-0.0171116	0.06	0.0160027
0.065	-0.0184796	0.065	0.0171513
0.07	-0.0198146	0.07	0.018346
0.075	-0.0211403	0.075	0.0193507
0.08	-0.0224851	0.08	0.0205815
0.085	-0.0237773	0.085	0.0217316
0.09	-0.025039	0.09	0.0229549
0.095	-0.026332	0.095	0.024168
0.1	-0.027695	0.1	0.0253898
0.105	-0.0290484	0.105	0.0266498
0.11	-0.0303777	0.11	0.0280103
0.115	-0.0315685	0.115	0.0293871
0.12	-0.0323183	0.12	0.0306519
0.125	-0.0322984	0.125	0.0317354
0.13	-0.0311305	0.13	0.0324683
0.135	-0.0287929	0.135	0.0325579
0.14	-0.0252873	0.14	0.0317381
0.145	-0.0211865	0.145	0.0299288
0.15	-0.0168313	0.15	0.0274829
0.155	-0.0129076	0.155	0.0244529
0.16	-0.00972452	0.16	0.021283
0.165	-0.00753442	0.165	0.0186127
0.17	-0.0060981	0.17	0.0165976
0.175	-0.00539386	0.175	0.0149607
0.18	-0.00511878	0.18	0.013768
0.185	-0.00502052	0.185	0.0127297
0.19	-0.00488745	0.19	0.0114222
0.195	-0.00464245	0.195	0.00984689
0.2	-0.00428558	0.2	0.00800829
0.205	-0.00374971	0.205	0.00613522
0.21	-0.00310064	0.21	0.004431
0.215	-0.00241476	0.215	0.00299702
0.22	-0.00159986	0.22	0.00222313
0.225	-0.000750349	0.225	0.0014842
0.23	-7.48446e-05	0.23	0.00202936
0.235	0.000517275	0.235	0.00195485
0.24	0.00103299	0.24	0.00201728
0.245	0.00131869	0.245	0.00189516
0.25	0.00146254	0.25	0.00214573
0.255	0.00155819	0.255	0.00138539
0.26	0.00149673	0.26	0.00135209
0.265	0.00153868	0.265	0.00127477
0.27	0.00154335	0.27	0.00116047
0.275	0.00157917	0.275	0.0010935
0.28	0.00163668	0.28	0.000996616
0.285	0.00178266	0.285	0.000920281
0.29	0.0017875	0.29	0.000929096
0.295	0.00187894	0.295	0.000967171
0.3	0.00193358	0.3	0.00101365
0.305	0.00197919	0.305	0.00114453
0.31	0.00205138	0.31	0.00133614
0.315	0.00208038	0.315	0.00152728
0.32	0.00201269	0.32	0.00171478
0.325	0.00194776	0.325	0.00188432
0.33	0.00188539	0.33	0.00199533
0.335	0.00179649	0.335	0.00202428
0.34	0.00165766	0.34	0.00201096
0.345	0.00151812	0.345	0.00196986
0.35	0.0013418	0.35	0.00192764
0.355	0.00113508	0.355	0.00188516
0.36	0.000908916	0.36	0.00187095
0.365	0.000761625	0.365	0.00189919
0.37	0.000643445	0.37	0.00191176
0.375	0.00057005	0.375	0.00197784
0.38	0.000552468	0.38	0.00204561
0.385	0.000577808	0.385	0.00211142
0.39	0.000597614	0.39	0.00216805
0.395	0.00061866	0.395	0.0022333
0.4	0.000610127	0.4	0.00220458
0.405	0.000566679	0.405	0.0021338
0.41	0.000494914	0.41	0.00200194
0.415	0.000416259	0.415	0.00179651
0.42	0.000332355	0.42	0.00157968
0.425	0.000262202	0.425	0.00138616
0.43	0.000183563	0.43	0.00123481
0.435	9.56645e-05	0.435	0.00114744
0.44	-5.75563e-06	0.44	0.0011438
0.445	-0.00013179	0.445	0.00119181
0.45	-0.000274673	0.45	0.0012702
0.455	-0.000396417	0.455	0.00135776
0.46	-0.0004904	0.46	0.00146049
0.465	-0.000536879	0.465	0.00153175
0.47	-0.000551816	0.47	0.00165473
0.475	-0.000549515	0.475	0.00186202
0.48	-0.000554036	0.48	0.00224723
0.485	-0.000629234	0.485	0.0025089
0.49	-0.000749738	0.49	0.002743
0.495	-0.000877483	0.495	0.00279892
0.5	-0.000951424	0.5	0.00283948
