# Supplementary material for: Switching on and off the spin polarization of the conduction band in antiferromagnetic bilayer transistors
Source: Nat Nanotechnol. 2025 Mar 11;20(5):609–16. doi: 10.1038/s41565-025-01872-w (PMC12095049; doi:10.1038/s41565-025-01872-w)
Supplement: Supplementary file 10 — Source data of Extended Data Fig. 4. [file 41565_2025_1872_MOESM10_ESM.xlsx]

## Sheet: Extended Fig.4b
𝜇0 H∥ (T)	MG_up@-0.6V/nm	MG_down@-0.6V/nm	𝜇0 H∥ (T)	MG_up@-0.3V/nm	MG_down@-0.3V/nm	𝜇0 H∥ (T)	MG_up@0V/nm	MG_down@0V/nm	𝜇0 H∥ (T)	MG_up@0.35V/nm	MG_down@0.35V/nm	𝜇0 H∥ (T)	MG_up@0.62V/nm	MG_down@0.62V/nm
-1	0.0669598	0.0658662	-1	0.0692204	0.0631895	-1	0.484855	0.488763	-1	0.123787	0.118431	-1	0.091018	0.087833
-0.995	0.0665143	0.0655326	-0.995	0.068682	0.0627997	-0.995	0.481605	0.485591	-0.995	0.122833	0.117548	-0.995	0.0903269	0.0872306
-0.99	0.0660745	0.0652	-0.99	0.0681532	0.0623859	-0.99	0.478194	0.48244	-0.99	0.121841	0.116682	-0.99	0.0896139	0.0866303
-0.985	0.0656608	0.0648762	-0.985	0.0676479	0.0619517	-0.985	0.474865	0.4792	-0.985	0.12081	0.115822	-0.985	0.0889069	0.086024
-0.98	0.0652667	0.0645518	-0.98	0.0671556	0.0614946	-0.98	0.471568	0.475839	-0.98	0.119767	0.114945	-0.98	0.0882305	0.0853949
-0.975	0.0648809	0.0642098	-0.975	0.0666886	0.061025	-0.975	0.468217	0.47242	-0.975	0.118749	0.114046	-0.975	0.0875763	0.0847908
-0.97	0.0645183	0.0638476	-0.97	0.0662516	0.060545	-0.97	0.464814	0.469035	-0.97	0.117768	0.113148	-0.97	0.0868988	0.0842043
-0.965	0.0641803	0.0634594	-0.965	0.0657972	0.0600549	-0.965	0.461412	0.46573	-0.965	0.116803	0.112274	-0.965	0.0862537	0.0835992
-0.96	0.0638494	0.0630488	-0.96	0.0653153	0.0595789	-0.96	0.457881	0.462489	-0.96	0.115847	0.111409	-0.96	0.085579	0.0829807
-0.955	0.0635102	0.0626333	-0.955	0.0648166	0.0591109	-0.955	0.454246	0.459257	-0.955	0.114889	0.110539	-0.955	0.0848696	0.0823721
-0.95	0.0631481	0.0622322	-0.95	0.0643191	0.0586307	-0.95	0.450719	0.455962	-0.95	0.113897	0.10965	-0.95	0.084208	0.0817449
-0.945	0.062754	0.0618427	-0.945	0.0638117	0.0581479	-0.945	0.447361	0.452525	-0.945	0.112868	0.108719	-0.945	0.0836259	0.081113
-0.94	0.0623255	0.0614555	-0.94	0.0633055	0.0576731	-0.94	0.444266	0.449036	-0.94	0.11185	0.107756	-0.94	0.0830275	0.0805122
-0.935	0.0618726	0.0610706	-0.935	0.0628287	0.0571692	-0.935	0.441664	0.445624	-0.935	0.110869	0.106802	-0.935	0.0824521	0.0799227
-0.93	0.0614141	0.0606858	-0.93	0.0623607	0.0566533	-0.93	0.438589	0.442308	-0.93	0.10986	0.105878	-0.93	0.081888	0.0793342
-0.925	0.060954	0.0603057	-0.925	0.0618839	0.0561568	-0.925	0.43519	0.439003	-0.925	0.108904	0.104953	-0.925	0.0812916	0.0787557
-0.92	0.0604826	0.0599456	-0.92	0.0614242	0.0556643	-0.92	0.431975	0.435693	-0.92	0.108033	0.104024	-0.92	0.0806813	0.0781806
-0.915	0.0600043	0.0596149	-0.915	0.060991	0.0551624	-0.915	0.428651	0.432328	-0.915	0.107124	0.103086	-0.915	0.0800769	0.0776131
-0.91	0.0595124	0.059298	-0.91	0.0605681	0.0546798	-0.91	0.42506	0.428907	-0.91	0.106317	0.102134	-0.91	0.0794765	0.077071
-0.905	0.0590049	0.05898	-0.905	0.060167	0.0542282	-0.905	0.422038	0.425545	-0.905	0.105582	0.10118	-0.905	0.0788625	0.0765441
-0.9	0.0585035	0.0586487	-0.9	0.0597849	0.0537927	-0.9	0.419251	0.422324	-0.9	0.104599	0.100274	-0.9	0.0782215	0.0760218
-0.895	0.0580393	0.0582937	-0.895	0.0594068	0.0533782	-0.895	0.416224	0.419231	-0.895	0.103602	0.0994167	-0.895	0.0775553	0.0755047
-0.89	0.0576165	0.0579133	-0.89	0.0590199	0.0529896	-0.89	0.413127	0.416203	-0.89	0.102659	0.098569	-0.89	0.07688	0.0749713
-0.885	0.0572315	0.0575201	-0.885	0.0586365	0.0526185	-0.885	0.40996	0.413145	-0.885	0.101622	0.0977246	-0.885	0.0762164	0.0744317
-0.88	0.0568699	0.057115	-0.88	0.0582586	0.0522493	-0.88	0.406846	0.410064	-0.88	0.100589	0.0968697	-0.88	0.0755792	0.0739091
-0.875	0.0565187	0.0566831	-0.875	0.057874	0.0518749	-0.875	0.403805	0.406953	-0.875	0.0997852	0.0959985	-0.875	0.0749699	0.0734092
-0.87	0.0561629	0.0562259	-0.87	0.057477	0.0514947	-0.87	0.400743	0.403763	-0.87	0.0989308	0.0951409	-0.87	0.0743734	0.0729224
-0.865	0.0557918	0.0557436	-0.865	0.0570678	0.0511126	-0.865	0.397683	0.400623	-0.865	0.098057	0.0943271	-0.865	0.0737678	0.0724356
-0.86	0.055418	0.055241	-0.86	0.0566319	0.0507358	-0.86	0.394563	0.397552	-0.86	0.0971585	0.0935334	-0.86	0.073138	0.0719358
-0.855	0.0550516	0.0547383	-0.855	0.0561763	0.0503723	-0.855	0.391378	0.394408	-0.855	0.0962388	0.0927411	-0.855	0.0725038	0.0714235
-0.85	0.0546822	0.0542532	-0.85	0.0557217	0.050024	-0.85	0.38828	0.391189	-0.85	0.0953346	0.0919398	-0.85	0.0718733	0.0708782
-0.845	0.0542994	0.0537735	-0.845	0.0552702	0.0496842	-0.845	0.38544	0.387964	-0.845	0.0944818	0.0911387	-0.845	0.0712287	0.0703031
-0.84	0.0539025	0.0532924	-0.84	0.0548046	0.0493503	-0.84	0.382698	0.384726	-0.84	0.0936597	0.0903355	-0.84	0.0705664	0.0697247
-0.835	0.0534827	0.0528112	-0.835	0.0543074	0.0490098	-0.835	0.37982	0.381557	-0.835	0.0928606	0.0895442	-0.835	0.0699027	0.069123
-0.83	0.0530519	0.0523214	-0.83	0.0537774	0.0486531	-0.83	0.376916	0.378488	-0.83	0.092144	0.0887852	-0.83	0.0692447	0.0684832
-0.825	0.0526301	0.051841	-0.825	0.0532059	0.0482829	-0.825	0.373901	0.375442	-0.825	0.0913465	0.0880002	-0.825	0.0685913	0.0678353
-0.82	0.0522267	0.0513952	-0.82	0.0526122	0.047895	-0.82	0.370749	0.372407	-0.82	0.0904121	0.0871691	-0.82	0.0679009	0.0671901
-0.815	0.0518391	0.0509886	-0.815	0.0520229	0.0474786	-0.815	0.367652	0.369302	-0.815	0.089542	0.0863193	-0.815	0.0672116	0.0665486
-0.81	0.0514643	0.0506118	-0.81	0.0514441	0.0470339	-0.81	0.364819	0.366092	-0.81	0.0886929	0.0854456	-0.81	0.0665327	0.0659455
-0.805	0.0510928	0.050264	-0.805	0.0508917	0.0465663	-0.805	0.362019	0.362896	-0.805	0.0877661	0.0845575	-0.805	0.0658275	0.0653823
-0.8	0.0507136	0.0499308	-0.8	0.0503703	0.0460844	-0.8	0.3592	0.359799	-0.8	0.0869003	0.0837243	-0.8	0.0650976	0.0648418
-0.795	0.0503354	0.0495998	-0.795	0.0498529	0.045608	-0.795	0.356313	0.356766	-0.795	0.0861395	0.0829296	-0.795	0.0644278	0.0643181
-0.79	0.0499781	0.0492737	-0.79	0.0493474	0.045151	-0.79	0.353277	0.353761	-0.79	0.0853011	0.0821273	-0.79	0.0637982	0.0638106
-0.785	0.0496434	0.0489586	-0.785	0.048872	0.0447187	-0.785	0.350154	0.35079	-0.785	0.0844435	0.0813221	-0.785	0.0631757	0.0633025
-0.78	0.0492809	0.0486442	-0.78	0.0484331	0.0443059	-0.78	0.347091	0.347712	-0.78	0.0836128	0.0804991	-0.78	0.062554	0.0627857
-0.775	0.0489087	0.0483097	-0.775	0.0480858	0.0439001	-0.775	0.3441	0.344571	-0.775	0.0828089	0.0796647	-0.775	0.061943	0.0622866
-0.77	0.048555	0.0479556	-0.77	0.0477283	0.0435006	-0.77	0.341088	0.341513	-0.77	0.0820028	0.0788517	-0.77	0.0613196	0.0617902
-0.765	0.0482148	0.0475809	-0.765	0.0472903	0.0431116	-0.765	0.338052	0.338546	-0.765	0.0811984	0.07808	-0.765	0.060665	0.061269
-0.76	0.0478796	0.0471864	-0.76	0.0468982	0.0427186	-0.76	0.334926	0.33548	-0.76	0.0803847	0.0773262	-0.76	0.0600278	0.0607306
-0.755	0.0475882	0.0467895	-0.755	0.0464794	0.0423286	-0.755	0.331716	0.332357	-0.755	0.0795488	0.0765779	-0.755	0.059492	0.0601859
-0.75	0.047323	0.0464125	-0.75	0.045989	0.0419523	-0.75	0.328505	0.329218	-0.75	0.0787178	0.0758191	-0.75	0.0588949	0.0596434
-0.745	0.0470443	0.0460489	-0.745	0.0455226	0.0415721	-0.745	0.325289	0.326005	-0.745	0.0779276	0.0750322	-0.745	0.0582378	0.0591163
-0.74	0.0467413	0.0456917	-0.74	0.0451278	0.0411791	-0.74	0.322147	0.322829	-0.74	0.077155	0.0742348	-0.74	0.0576527	0.0586055
-0.735	0.0464258	0.0453423	-0.735	0.0446789	0.0408	-0.735	0.319135	0.319775	-0.735	0.0763847	0.0734565	-0.735	0.0570718	0.0581166
-0.73	0.0461007	0.0450037	-0.73	0.0442194	0.040436	-0.73	0.316127	0.316805	-0.73	0.075613	0.0726999	-0.73	0.0564308	0.0576476
-0.725	0.0457503	0.0446706	-0.725	0.0437323	0.0400704	-0.725	0.313142	0.313878	-0.725	0.0748054	0.0719429	-0.725	0.0558701	0.057171
-0.72	0.0453643	0.0443505	-0.72	0.0432467	0.0397249	-0.72	0.31015	0.31095	-0.72	0.0739719	0.0711821	-0.72	0.0553832	0.0566908
-0.715	0.044939	0.0440577	-0.715	0.0427791	0.0393968	-0.715	0.307011	0.307993	-0.715	0.0731397	0.0703982	-0.715	0.0548451	0.05622
-0.71	0.0444665	0.0437788	-0.71	0.0423276	0.0390632	-0.71	0.303914	0.305007	-0.71	0.0723094	0.0695904	-0.71	0.0542811	0.0557375
-0.705	0.0439673	0.0434933	-0.705	0.0419222	0.0387197	-0.705	0.300836	0.30201	-0.705	0.0714595	0.0687909	-0.705	0.0536926	0.0552353
-0.7	0.0434679	0.0432044	-0.7	0.0415283	0.0383695	-0.7	0.297664	0.299011	-0.7	0.070596	0.0680178	-0.7	0.0531021	0.0547254
-0.695	0.0429792	0.0429102	-0.695	0.0410553	0.0380048	-0.695	0.294532	0.295985	-0.695	0.0697023	0.0672558	-0.695	0.0525165	0.0542095
-0.69	0.0425276	0.0425866	-0.69	0.0405941	0.0376341	-0.69	0.291528	0.292953	-0.69	0.0687765	0.0664961	-0.69	0.0519168	0.0536729
-0.685	0.0421012	0.0422419	-0.685	0.0401382	0.0372664	-0.685	0.288511	0.290042	-0.685	0.067862	0.0657334	-0.685	0.0513034	0.0531381
-0.68	0.0416387	0.0418814	-0.68	0.0396575	0.036894	-0.68	0.285589	0.287222	-0.68	0.0669973	0.0649404	-0.68	0.0506728	0.0526099
-0.675	0.0411889	0.0414904	-0.675	0.0391968	0.0365199	-0.675	0.282735	0.284315	-0.675	0.0661817	0.0641415	-0.675	0.0500192	0.0520656
-0.67	0.0407576	0.0410696	-0.67	0.0388295	0.0361523	-0.67	0.279868	0.281379	-0.67	0.0654029	0.0633656	-0.67	0.049356	0.0515071
-0.665	0.0403231	0.0406291	-0.665	0.0384337	0.0357977	-0.665	0.276984	0.278391	-0.665	0.0646883	0.0626042	-0.665	0.0487125	0.0509518
-0.66	0.0398965	0.0401797	-0.66	0.0380428	0.0354473	-0.66	0.274009	0.275258	-0.66	0.0639573	0.0618471	-0.66	0.0480957	0.0503854
-0.655	0.0395125	0.0397438	-0.655	0.0376724	0.0351131	-0.655	0.270969	0.272009	-0.655	0.0631544	0.0610698	-0.655	0.0474981	0.049815
-0.65	0.0391104	0.039335	-0.65	0.0373106	0.0348	-0.65	0.267968	0.268947	-0.65	0.0623796	0.060249	-0.65	0.0468961	0.0492639
-0.645	0.0386849	0.0389387	-0.645	0.0369679	0.0344818	-0.645	0.265055	0.266124	-0.645	0.0616363	0.0594138	-0.645	0.0463289	0.0487262
-0.64	0.0382452	0.0385588	-0.64	0.0366598	0.034146	-0.64	0.26216	0.263383	-0.64	0.0608618	0.058592	-0.64	0.0458059	0.0481932
-0.635	0.0378096	0.0381957	-0.635	0.0363455	0.0337875	-0.635	0.259254	0.260557	-0.635	0.0601055	0.0577984	-0.635	0.0449792	0.0476572
-0.63	0.0373899	0.0378296	-0.63	0.0360078	0.033402	-0.63	0.25628	0.257798	-0.63	0.0593959	0.0570621	-0.63	0.0440886	0.047117
-0.625	0.0369788	0.0374711	-0.625	0.0356515	0.033004	-0.625	0.253178	0.254995	-0.625	0.0586159	0.0563729	-0.625	0.0437822	0.0465795
-0.62	0.0365742	0.037136	-0.62	0.0352776	0.0326103	-0.62	0.250079	0.252069	-0.62	0.0578364	0.0556926	-0.62	0.0431249	0.046031
-0.615	0.0361715	0.0368167	-0.615	0.0348917	0.0322132	-0.615	0.247141	0.24917	-0.615	0.0570945	0.0550169	-0.615	0.0425265	0.0454646
-0.61	0.0357647	0.0364929	-0.61	0.0345013	0.0318228	-0.61	0.244391	0.246401	-0.61	0.0563651	0.0543478	-0.61	0.0422434	0.0448904
-0.605	0.035355	0.0361634	-0.605	0.0341206	0.0314404	-0.605	0.241726	0.243591	-0.605	0.0556435	0.053702	-0.605	0.0420453	0.044309
-0.6	0.0349643	0.0358244	-0.6	0.0337586	0.0310503	-0.6	0.239275	0.240708	-0.6	0.054956	0.0530948	-0.6	0.0413155	0.0437205
-0.595	0.0346434	0.0354771	-0.595	0.033414	0.03067	-0.595	0.237181	0.237751	-0.595	0.0542409	0.0525052	-0.595	0.0409192	0.0431492
-0.59	0.0343509	0.0351272	-0.59	0.0330897	0.0303058	-0.59	0.234443	0.234758	-0.59	0.0534986	0.0519069	-0.59	0.0404102	0.0426011
-0.585	0.0339477	0.0347876	-0.585	0.0327869	0.0299478	-0.585	0.23107	0.231884	-0.585	0.0527744	0.0512848	-0.585	0.0398592	0.0420629
-0.58	0.0336627	0.0344571	-0.58	0.0325054	0.029609	-0.58	0.229173	0.229123	-0.58	0.0520754	0.0506198	-0.58	0.0392587	0.0415364
-0.575	0.0332994	0.0341191	-0.575	0.0322387	0.0292932	-0.575	0.226032	0.226344	-0.575	0.0513794	0.0499143	-0.575	0.0386086	0.0410064
-0.57	0.032875	0.0337705	-0.57	0.0319632	0.0289881	-0.57	0.222726	0.223572	-0.57	0.0506692	0.0491942	-0.57	0.0379448	0.0404626
-0.565	0.0324802	0.0334118	-0.565	0.0316558	0.0287017	-0.565	0.219837	0.220732	-0.565	0.0499351	0.0484816	-0.565	0.0372839	0.0399182
-0.56	0.0322011	0.0330449	-0.56	0.031339	0.0284446	-0.56	0.217486	0.217798	-0.56	0.0491625	0.0477675	-0.56	0.0366402	0.0393941
-0.555	0.0318322	0.0326769	-0.555	0.03101	0.0281913	-0.555	0.213763	0.21489	-0.555	0.0483568	0.0470501	-0.555	0.0360242	0.0388739
-0.55	0.031542	0.0323084	-0.55	0.0306616	0.027932	-0.55	0.211227	0.212099	-0.55	0.0475659	0.0463269	-0.55	0.035433	0.0383416
-0.545	0.0312637	0.0319361	-0.545	0.0303093	0.0276578	-0.545	0.208515	0.209332	-0.545	0.046882	0.0455928	-0.545	0.0348539	0.0377997
-0.54	0.0309504	0.0315531	-0.54	0.0299701	0.0273554	-0.54	0.205935	0.206521	-0.54	0.0461406	0.0448646	-0.54	0.0343026	0.0372367
-0.535	0.0306501	0.0311479	-0.535	0.0296269	0.0270329	-0.535	0.203314	0.203664	-0.535	0.0450869	0.0441754	-0.535	0.0338013	0.0366587
-0.53	0.0303403	0.0307349	-0.53	0.0292767	0.0267034	-0.53	0.200535	0.200704	-0.53	0.04443	0.0435342	-0.53	0.0333507	0.0360929
-0.525	0.0300257	0.0303139	-0.525	0.028924	0.0263712	-0.525	0.197667	0.197722	-0.525	0.0437771	0.0429209	-0.525	0.0329029	0.0355553
-0.52	0.0297032	0.0298884	-0.52	0.0285864	0.0260399	-0.52	0.194724	0.194846	-0.52	0.0429126	0.0423142	-0.52	0.0324501	0.0350403
-0.515	0.0293704	0.0294816	-0.515	0.0282614	0.0257103	-0.515	0.191804	0.192119	-0.515	0.0422786	0.0416884	-0.515	0.0319981	0.0345528
-0.51	0.0290256	0.0290899	-0.51	0.0279259	0.025355	-0.51	0.188905	0.189479	-0.51	0.0419881	0.0410248	-0.51	0.0315111	0.0340766
-0.505	0.0286727	0.0286934	-0.505	0.0275709	0.0249615	-0.505	0.185921	0.186763	-0.505	0.0413274	0.0403179	-0.505	0.0310006	0.0335949
-0.5	0.0283296	0.0283148	-0.5	0.0271908	0.0245613	-0.5	0.182951	0.183922	-0.5	0.0406564	0.0395956	-0.5	0.0305034	0.03312
-0.495	0.0280057	0.0279614	-0.495	0.0267685	0.0241602	-0.495	0.180178	0.181078	-0.495	0.0401054	0.0388837	-0.495	0.0300107	0.0326536
-0.49	0.0276823	0.0276106	-0.49	0.0263097	0.0237376	-0.49	0.177436	0.178258	-0.49	0.0394098	0.038192	-0.49	0.0294948	0.032176
-0.485	0.0273571	0.0272807	-0.485	0.025842	0.0233019	-0.485	0.174598	0.175509	-0.485	0.0387302	0.037531	-0.485	0.0289714	0.0316676
-0.48	0.0270331	0.0269747	-0.48	0.0254229	0.0228888	-0.48	0.171912	0.172948	-0.48	0.038074	0.0368769	-0.48	0.0284262	0.0311289
-0.475	0.0266947	0.0266702	-0.475	0.0250536	0.0224701	-0.475	0.169147	0.170443	-0.475	0.0374355	0.0361952	-0.475	0.0278707	0.0305458
-0.47	0.0263145	0.0263611	-0.47	0.0245622	0.0220511	-0.47	0.166263	0.167777	-0.47	0.03682	0.0355099	-0.47	0.02733	0.0299288
-0.465	0.0259283	0.0260591	-0.465	0.0240036	0.0216627	-0.465	0.163421	0.165018	-0.465	0.0362249	0.0348288	-0.465	0.0268159	0.0293136
-0.46	0.0255488	0.0257619	-0.46	0.0237105	0.021322	-0.46	0.160755	0.162116	-0.46	0.0356333	0.034175	-0.46	0.026315	0.028728
-0.455	0.0251561	0.0254619	-0.455	0.0231769	0.021019	-0.455	0.158159	0.159051	-0.455	0.0350529	0.0335357	-0.455	0.0258096	0.0281868
-0.45	0.0247604	0.0251387	-0.45	0.0226864	0.0207529	-0.45	0.155683	0.156151	-0.45	0.034501	0.0328799	-0.45	0.025296	0.0276658
-0.445	0.0243754	0.0248157	-0.445	0.022351	0.0205164	-0.445	0.153161	0.153409	-0.445	0.0339762	0.0322648	-0.445	0.024781	0.0271444
-0.44	0.0240028	0.024506	-0.44	0.0221168	0.0203049	-0.44	0.150538	0.150617	-0.44	0.0334521	0.0316628	-0.44	0.0242439	0.0266782
-0.435	0.0236401	0.0241784	-0.435	0.0216489	0.020107	-0.435	0.14784	0.147816	-0.435	0.0329178	0.0310378	-0.435	0.0237484	0.0262572
-0.43	0.0232926	0.0237983	-0.43	0.0214036	0.0199125	-0.43	0.145111	0.145078	-0.43	0.0323612	0.0304442	-0.43	0.0233763	0.0258531
-0.425	0.0229577	0.0234181	-0.425	0.021117	0.0197198	-0.425	0.142447	0.142239	-0.425	0.0317797	0.0299309	-0.425	0.0227158	0.0254862
-0.42	0.0226414	0.023033	-0.42	0.0208445	0.0194957	-0.42	0.139856	0.139404	-0.42	0.0312034	0.0293822	-0.42	0.0221547	0.0251704
-0.415	0.022318	0.0226248	-0.415	0.0205905	0.0192278	-0.415	0.13725	0.136705	-0.415	0.0306208	0.0288034	-0.415	0.0232771	0.0248325
-0.41	0.0219835	0.0222151	-0.41	0.0203491	0.0189588	-0.41	0.134622	0.134043	-0.41	0.0300042	0.0282129	-0.41	0.0223176	0.0244681
-0.405	0.0216527	0.0218404	-0.405	0.0201093	0.0186787	-0.405	0.131895	0.131366	-0.405	0.0293884	0.0275946	-0.405	0.0210731	0.024091
-0.4	0.0213287	0.0214741	-0.4	0.0198553	0.0183751	-0.4	0.129054	0.128665	-0.4	0.028763	0.0269589	-0.4	0.021153	0.0237179
-0.395	0.0210208	0.021097	-0.395	0.0195877	0.0180779	-0.395	0.126246	0.125875	-0.395	0.0280968	0.0263748	-0.395	0.020771	0.0233335
-0.39	0.0207403	0.0207166	-0.39	0.0193084	0.0177928	-0.39	0.123529	0.122917	-0.39	0.0274284	0.0258467	-0.39	0.0187867	0.0229279
-0.385	0.020448	0.0203449	-0.385	0.0190263	0.0174822	-0.385	0.120955	0.120088	-0.385	0.0268061	0.0252141	-0.385	0.0188693	0.0225119
-0.38	0.0201052	0.019994	-0.38	0.0187425	0.0171537	-0.38	0.118856	0.117468	-0.38	0.026196	0.0246363	-0.38	0.0191032	0.0220803
-0.375	0.0197535	0.0196701	-0.375	0.0184455	0.0168197	-0.375	0.116901	0.114892	-0.375	0.0255867	0.0240996	-0.375	0.0183265	0.02162
-0.37	0.0193756	0.0193697	-0.37	0.0181344	0.0164996	-0.37	0.114306	0.112353	-0.37	0.0249781	0.0235401	-0.37	0.0179397	0.0211596
-0.365	0.0190325	0.0190852	-0.365	0.0178031	0.0161733	-0.365	0.115383	0.109933	-0.365	0.0243656	0.022984	-0.365	0.0175006	0.0207168
-0.36	0.01879	0.018806	-0.36	0.0174426	0.0158438	-0.36	0.112788	0.107481	-0.36	0.0237381	0.0225721	-0.36	0.017041	0.0202746
-0.355	0.0184145	0.0185256	-0.355	0.0170674	0.0155463	-0.355	0.108087	0.105005	-0.355	0.0231068	0.0221297	-0.355	0.016599	0.0198456
-0.35	0.0180811	0.0182468	-0.35	0.0167026	0.0152704	-0.35	0.106015	0.102602	-0.35	0.0225004	0.0216535	-0.35	0.0161272	0.0194357
-0.345	0.0177868	0.0179735	-0.345	0.0163621	0.0149946	-0.345	0.103801	0.100233	-0.345	0.0219237	0.021163	-0.345	0.0156151	0.0190375
-0.34	0.0174512	0.0177036	-0.34	0.0160129	0.0147489	-0.34	0.0981355	0.0978482	-0.34	0.0213548	0.0206421	-0.34	0.015085	0.018647
-0.335	0.0170619	0.0174287	-0.335	0.0156558	0.0145331	-0.335	0.096136	0.0953989	-0.335	0.0207946	0.0201031	-0.335	0.0145624	0.0182555
-0.33	0.0168692	0.0171418	-0.33	0.0153083	0.0143094	-0.33	0.0958651	0.0928414	-0.33	0.0202303	0.0195704	-0.33	0.0140622	0.0178407
-0.325	0.0166431	0.0168409	-0.325	0.0149517	0.0140817	-0.325	0.0929952	0.090221	-0.325	0.0196541	0.0190596	-0.325	0.0135788	0.0173965
-0.32	0.0163919	0.0165243	-0.32	0.0145909	0.0138393	-0.32	0.090899	0.0876447	-0.32	0.0191088	0.0185638	-0.32	0.0131159	0.0169102
-0.315	0.0161196	0.0161904	-0.315	0.0142664	0.0135735	-0.315	0.0884432	0.0851855	-0.315	0.0185926	0.0180748	-0.315	0.0126761	0.0163775
-0.31	0.0158019	0.0158577	-0.31	0.0139722	0.01328	-0.31	0.0859406	0.0827799	-0.31	0.0180646	0.0175882	-0.31	0.012253	0.0158409
-0.305	0.0154583	0.0155265	-0.305	0.0136754	0.0129628	-0.305	0.0835058	0.0803651	-0.305	0.0176524	0.0170942	-0.305	0.0118536	0.0153137
-0.3	0.015099	0.0151827	-0.3	0.0133948	0.012628	-0.3	0.0810676	0.0779417	-0.3	0.0170912	0.0166013	-0.3	0.0114959	0.0147937
-0.295	0.0147257	0.0148316	-0.295	0.0130911	0.0122721	-0.295	0.078679	0.0755346	-0.295	0.01623	0.0161272	-0.295	0.0111591	0.0142955
-0.29	0.014342	0.0144909	-0.29	0.0127701	0.0118985	-0.29	0.0764249	0.073171	-0.29	0.0160364	0.015674	-0.29	0.0108236	0.0138309
-0.285	0.013959	0.0141499	-0.285	0.0126346	0.0115166	-0.285	0.0741927	0.0709351	-0.285	0.0155279	0.0152276	-0.285	0.010486	0.0134007
-0.28	0.0135772	0.0137938	-0.28	0.0124572	0.0111324	-0.28	0.0719217	0.0688678	-0.28	0.0149375	0.0147896	-0.28	0.0101331	0.0129975
-0.275	0.0132093	0.0134459	-0.275	0.0120205	0.0107579	-0.275	0.0695986	0.0669256	-0.275	0.0145945	0.0143482	-0.275	0.00977035	0.0126362
-0.27	0.0128719	0.0131853	-0.27	0.0117322	0.0104114	-0.27	0.0672976	0.0650113	-0.27	0.0145234	0.0138867	-0.27	0.00941709	0.0123146
-0.265	0.0125647	0.0127174	-0.265	0.0114146	0.0101022	-0.265	0.0651013	0.062862	-0.265	0.0138093	0.0134138	-0.265	0.0090634	0.0118774
-0.26	0.0122747	0.0122743	-0.26	0.0109314	0.00983182	-0.26	0.0629651	0.0606997	-0.26	0.0134655	0.012965	-0.26	0.00871759	0.0114866
-0.255	0.0119898	0.0119284	-0.255	0.0105235	0.00958633	-0.255	0.0608445	0.0586803	-0.255	0.0131399	0.01253	-0.255	0.00838752	0.0111491
-0.25	0.0116913	0.0115729	-0.25	0.0103778	0.00934324	-0.25	0.058737	0.0567093	-0.25	0.0127707	0.0120746	-0.25	0.00803323	0.0108011
-0.245	0.0113674	0.0111383	-0.245	0.0101082	0.00910456	-0.245	0.0565982	0.054815	-0.245	0.012438	0.0116246	-0.245	0.00767583	0.0104414
-0.24	0.0110111	0.0109171	-0.24	0.00988698	0.00887243	-0.24	0.054488	0.0531523	-0.24	0.0120927	0.0111752	-0.24	0.00735744	0.0101956
-0.235	0.0106597	0.0106628	-0.235	0.00965044	0.0086379	-0.235	0.0524815	0.051363	-0.235	0.0117399	0.0107106	-0.235	0.00707062	0.00985476
-0.23	0.0103958	0.0103217	-0.23	0.0093887	0.00839456	-0.23	0.0505074	0.0494216	-0.23	0.0113503	0.0102542	-0.23	0.00680493	0.00943692
-0.225	0.0100969	0.00998961	-0.225	0.0091218	0.00815278	-0.225	0.0485763	0.0474686	-0.225	0.0109234	0.00983646	-0.225	0.00658439	0.00900715
-0.22	0.00951249	0.00965835	-0.22	0.00886434	0.00790991	-0.22	0.0467248	0.0454935	-0.22	0.0104908	0.00943208	-0.22	0.00638052	0.00855516
-0.215	0.00911655	0.00932946	-0.215	0.00860334	0.00766197	-0.215	0.0448649	0.0435541	-0.215	0.0100548	0.00904167	-0.215	0.00616524	0.00809839
-0.21	0.00886306	0.00902058	-0.21	0.00834564	0.00742424	-0.21	0.0429592	0.0417399	-0.21	0.0096022	0.00866273	-0.21	0.00593538	0.00767626
-0.205	0.00836659	0.00873047	-0.205	0.00810771	0.00718886	-0.205	0.041176	0.0399042	-0.205	0.00914906	0.00828333	-0.205	0.00570322	0.00727253
-0.2	0.00799457	0.00845601	-0.2	0.00784522	0.00697071	-0.2	0.0395066	0.0380154	-0.2	0.0086893	0.00791786	-0.2	0.00547106	0.00687739
-0.195	0.00791678	0.00819173	-0.195	0.00757229	0.00677758	-0.195	0.0378657	0.0361186	-0.195	0.00820117	0.00757436	-0.195	0.00522385	0.00650928
-0.19	0.00769073	0.00793152	-0.19	0.00731391	0.00658203	-0.19	0.036223	0.0342682	-0.19	0.00771301	0.00724199	-0.19	0.00496227	0.00617674
-0.185	0.00733546	0.00766784	-0.185	0.00706134	0.00636734	-0.185	0.034587	0.0325154	-0.185	0.00725259	0.00690828	-0.185	0.00469583	0.00588041
-0.18	0.00715181	0.0073985	-0.18	0.00680137	0.00615193	-0.18	0.0329084	0.0308766	-0.18	0.00682601	0.00657216	-0.18	0.00442204	0.00562941
-0.175	0.00690298	0.00713146	-0.175	0.00657895	0.00591807	-0.175	0.0311958	0.0293308	-0.175	0.00642891	0.00621881	-0.175	0.004152	0.00541996
-0.17	0.00667291	0.00685866	-0.17	0.00637249	0.00564972	-0.17	0.029519	0.02784	-0.17	0.00606874	0.00584515	-0.17	0.0039107	0.00523097
-0.165	0.00644621	0.00656719	-0.165	0.00616502	0.00536703	-0.165	0.0279233	0.0263589	-0.165	0.00573346	0.00547147	-0.165	0.00371019	0.00504851
-0.16	0.00621972	0.00626801	-0.16	0.00596501	0.0050716	-0.16	0.026373	0.0248992	-0.16	0.005381	0.00511458	-0.16	0.00353028	0.00485813
-0.155	0.00599625	0.00597467	-0.155	0.00577734	0.00475946	-0.155	0.0248489	0.023505	-0.155	0.00505607	0.00477416	-0.155	0.00337412	0.00465551
-0.15	0.00576107	0.00566699	-0.15	0.00559805	0.00443982	-0.15	0.0233464	0.0221988	-0.15	0.00476452	0.00444771	-0.15	0.00324534	0.00444189
-0.145	0.00550834	0.00535852	-0.145	0.00542233	0.00412481	-0.145	0.0218356	0.0209442	-0.145	0.00449126	0.00413843	-0.145	0.00311885	0.00421767
-0.14	0.00523152	0.00506878	-0.14	0.00524246	0.00382587	-0.14	0.0203976	0.0197005	-0.14	0.00424262	0.00384302	-0.14	0.00298845	0.00398803
-0.135	0.00492792	0.00478649	-0.135	0.0050507	0.00355668	-0.135	0.0190862	0.0184303	-0.135	0.0040416	0.00356037	-0.135	0.00287175	0.00375862
-0.13	0.00460696	0.00450033	-0.13	0.00484064	0.00332554	-0.13	0.0177432	0.0171085	-0.13	0.0038407	0.00329756	-0.13	0.00274982	0.00353225
-0.125	0.00428105	0.00422949	-0.125	0.00461993	0.00312404	-0.125	0.0164407	0.0157666	-0.125	0.00363939	0.00306306	-0.125	0.00256948	0.00331517
-0.12	0.00394831	0.00396956	-0.12	0.00439761	0.00294107	-0.12	0.015233	0.01445	-0.12	0.00344297	0.00285029	-0.12	0.00235913	0.0031216
-0.115	0.0036076	0.00370832	-0.115	0.00416687	0.00276598	-0.115	0.0140097	0.013179	-0.115	0.00324323	0.00265449	-0.115	0.00212708	0.00295582
-0.11	0.00326455	0.00345836	-0.11	0.00393167	0.00258193	-0.11	0.0127696	0.0119516	-0.11	0.00304051	0.00247399	-0.11	0.00186923	0.00280278
-0.105	0.00291703	0.00321227	-0.105	0.00370088	0.0023846	-0.105	0.0117314	0.0107664	-0.105	0.00283129	0.00230268	-0.105	0.00160433	0.00265496
-0.1	0.00256948	0.00296767	-0.1	0.00346529	0.00218373	-0.1	0.0107937	0.00957198	-0.1	0.00261427	0.00214152	-0.1	0.00137687	0.00250928
-0.095	0.00224259	0.00271941	-0.095	0.00322213	0.00198634	-0.095	0.0098934	0.00849002	-0.095	0.00239011	0.00199062	-0.095	0.00117199	0.00235129
-0.09	0.00195806	0.00244193	-0.09	0.00298747	0.00177895	-0.09	0.0091927	0.00753771	-0.09	0.00216696	0.00185247	-0.09	0.000981954	0.00217848
-0.085	0.00168199	0.0021802	-0.085	0.00277508	0.00157119	-0.085	0.0084293	0.00635695	-0.085	0.00195098	0.00171764	-0.085	0.000806188	0.00202042
-0.08	0.00139496	0.00195005	-0.08	0.00259263	0.00137679	-0.08	0.00741695	0.00545113	-0.08	0.00174542	0.00152507	-0.08	0.000642385	0.00183038
-0.075	0.00112666	0.00173292	-0.075	0.00237607	0.00119634	-0.075	0.00653955	0.00477559	-0.075	0.00155665	0.0013378	-0.075	0.000492619	0.00164839
-0.07	0.000861111	0.00152272	-0.07	0.00218829	0.00103412	-0.07	0.00568103	0.00408498	-0.07	0.00137926	0.00115841	-0.07	0.000361263	0.00149479
-0.065	0.000591231	0.00135292	-0.065	0.00225567	0.000893634	-0.065	0.00472936	0.00341681	-0.065	0.00120008	0.000968139	-0.065	0.000251721	0.00135581
-0.06	0.000357014	0.00117958	-0.06	0.00173031	0.000782104	-0.06	0.0039282	0.00314549	-0.06	0.00102151	0.000776384	-0.06	0.00016446	0.00121845
-0.055	0.000182259	0.000996625	-0.055	0.000492288	0.000691002	-0.055	0.00341583	0.00276183	-0.055	0.000851847	0.000642398	-0.055	0.000100015	0.00113264
-0.05	3.82154e-05	0.00081719	-0.05	0.00102568	0.000603232	-0.05	0.00283692	0.00232881	-0.05	0.000688467	0.000496324	-0.05	5.6084e-05	0.00105184
-0.045	-6.36202e-05	0.000656321	-0.045	0.000625163	0.000513256	-0.045	0.00232122	0.0019479	-0.045	0.000535311	0.00034388	-0.045	2.90719e-05	0.000955631
-0.04	-0.000124928	0.000517097	-0.04	0.000111523	0.000430965	-0.04	0.00185223	0.0015759	-0.04	0.00039687	0.000201079	-0.04	1.59093e-05	0.000856176
-0.035	-0.000152342	0.000397236	-0.035	0.000196985	0.000347401	-0.035	0.00142824	0.00121897	-0.035	0.000277883	6.91695e-05	-0.035	1.25272e-05	0.000747674
-0.03	-0.000151597	0.000294815	-0.03	0.000954892	0.000263798	-0.03	0.00106192	0.000888257	-0.03	0.000180103	-4.1943e-05	-0.03	1.24881e-05	0.000629898
-0.025	-0.000128711	0.000216039	-0.025	2.60409e-05	0.000169188	-0.025	0.000751811	0.00058985	-0.025	0.000103093	-0.000123983	-0.025	1.078e-05	0.000509049
-0.02	-9.41645e-05	0.00015778	-0.02	3.77775e-05	0.000104017	-0.02	0.000492261	0.000342976	-0.02	4.65337e-05	-0.000175258	-0.02	5.01291e-06	0.000392012
-0.015	-5.88639e-05	0.000109394	-0.015	-4.65402e-05	4.79436e-05	-0.015	0.000284104	0.000159432	-0.015	1.37066e-05	-0.000189836	-0.015	-3.30839e-06	0.000282932
-0.01	-3.11146e-05	6.59543e-05	-0.01	-9.35536e-05	5.11821e-06	-0.01	0.000131582	4.00181e-05	-0.01	7.13143e-07	-0.000163997	-0.01	-1.05911e-05	0.000183189
-0.005	-1.18631e-05	2.88803e-05	-0.005	-6.00995e-05	-1.76642e-05	-0.005	3.68825e-05	-1.40304e-05	-0.005	-1.64118e-06	-9.797e-05	-0.005	-1.18366e-05	8.92682e-05
5.42101e-20	0	0	0	0	0	4.33681e-19	0	0	-4.33681e-19	0	0	0	0	0
0.005	5.61462e-06	-1.22274e-05	0.005	9.96732e-05	1.72533e-05	0.005	2.59034e-05	8.25762e-05	0.005	4.17184e-06	0.00012163	0.005	3.09283e-05	-8.25821e-05
0.01	1.06506e-05	2.41875e-06	0.01	0.000228845	5.97823e-05	0.01	0.000114057	0.000230878	0.01	9.11572e-06	0.000261265	0.01	8.47518e-05	-0.000156601
0.015	2.6903e-05	4.78931e-05	0.015	0.000387543	0.000122274	0.015	0.000264267	0.000445321	0.015	1.57105e-05	0.000411972	0.015	0.000161807	-0.000217571
0.02	6.43415e-05	0.00013076	0.02	0.000568609	0.000189814	0.02	0.000472061	0.000726729	0.02	2.72293e-05	0.000561691	0.02	0.000244373	-0.000259936
0.025	0.000132079	0.000252411	0.025	0.000758402	0.00026244	0.025	0.000732231	0.00107735	0.025	4.5981e-05	0.00070373	0.025	0.000403818	-0.000278948
0.03	0.000237534	0.000405395	0.03	0.000980896	0.000340868	0.03	0.00104686	0.00150394	0.03	8.23759e-05	0.000834031	0.03	0.000724883	-0.000269136
0.035	0.00038291	0.000584195	0.035	0.00122465	0.000421452	0.035	0.00141511	0.00200632	0.035	0.000143106	0.000948311	0.035	0.000811301	-0.000228472
0.04	0.000558809	0.000761881	0.04	0.00146038	0.00050603	0.04	0.00183213	0.00257172	0.04	0.000223565	0.00103898	0.04	0.000971921	-0.000161712
0.045	0.00075667	0.000952631	0.045	0.00168926	0.000602319	0.045	0.00230281	0.00317868	0.045	0.000322258	0.00110992	0.045	0.0012252	-7.21006e-05
0.05	0.000990077	0.00111897	0.05	0.0019256	0.000715687	0.05	0.00281731	0.0038081	0.05	0.000442651	0.0011645	0.05	0.00140208	3.50575e-05
0.055	0.00123817	0.00124876	0.055	0.00213627	0.000846885	0.055	0.00336033	0.00445841	0.055	0.000572253	0.00121664	0.055	0.00144748	0.000150633
0.06	0.00145537	0.00137789	0.06	0.00232087	0.00099309	0.06	0.00391935	0.00511401	0.06	0.000703271	0.00129523	0.06	0.0017327	0.000267719
0.065	0.00188907	0.00149457	0.065	0.00250874	0.00115021	0.065	0.00445808	0.00578864	0.065	0.00085417	0.00137642	0.065	0.0019535	0.000383664
0.07	0.00227243	0.00157993	0.07	0.00269005	0.0013175	0.07	0.00497652	0.00646798	0.07	0.00102053	0.00146714	0.07	0.00210453	0.000488608
0.075	0.00262342	0.00167606	0.075	0.00286561	0.00148842	0.075	0.00559151	0.00708956	0.075	0.00119434	0.00158531	0.075	0.00227112	0.000576427
0.08	0.00298936	0.00179088	0.08	0.00305011	0.00165647	0.08	0.00632655	0.00795904	0.08	0.00137886	0.00173172	0.08	0.00241712	0.00067912
0.085	0.0033882	0.00189075	0.085	0.00321879	0.00182359	0.085	0.00706558	0.00881001	0.085	0.00157365	0.00188786	0.085	0.00256249	0.000759478
0.09	0.00357153	0.00201648	0.09	0.00339228	0.00199281	0.09	0.00780809	0.00958606	0.09	0.00176483	0.0020852	0.09	0.00269492	0.000827912
0.095	0.0038094	0.00216721	0.095	0.00358808	0.00215959	0.095	0.00885213	0.0104295	0.095	0.0019709	0.00232486	0.095	0.00281115	0.000901671
0.1	0.00405209	0.00233567	0.1	0.00377579	0.00232962	0.1	0.00994114	0.0114128	0.1	0.00221229	0.00260559	0.1	0.00291921	0.000987596
0.105	0.0042586	0.00252349	0.105	0.00394583	0.00251483	0.105	0.0109586	0.0121778	0.105	0.00248548	0.00290052	0.105	0.00302555	0.00106026
0.11	0.00445559	0.00272283	0.11	0.00413318	0.00272635	0.11	0.0121156	0.0130629	0.11	0.002779	0.00319528	0.11	0.00313222	0.0011575
0.115	0.00465675	0.00292806	0.115	0.00431178	0.00297141	0.115	0.0134361	0.0142379	0.115	0.00308418	0.00349944	0.115	0.00326314	0.00126565
0.12	0.00486103	0.00314635	0.12	0.00446895	0.00324223	0.12	0.0146311	0.0154705	0.12	0.00339192	0.00381552	0.12	0.00343582	0.00138054
0.125	0.00508308	0.00337867	0.125	0.00462823	0.00352985	0.125	0.0158311	0.0167538	0.125	0.00369683	0.00410881	0.125	0.00363864	0.00150358
0.13	0.00533399	0.00362489	0.13	0.00479966	0.00382782	0.13	0.0171136	0.0181713	0.13	0.00399254	0.00439456	0.13	0.00388529	0.00163015
0.135	0.005603	0.00388586	0.135	0.0049749	0.00411901	0.135	0.0184	0.0196604	0.135	0.00428565	0.00468656	0.135	0.00417973	0.00176332
0.14	0.00587973	0.00415265	0.14	0.00515434	0.00440494	0.14	0.0197592	0.0211004	0.14	0.00457571	0.00497085	0.14	0.00450569	0.00190477
0.145	0.00616487	0.00441438	0.145	0.00534593	0.00469391	0.145	0.0211781	0.0225954	0.145	0.00483878	0.00523906	0.145	0.00484965	0.00205302
0.15	0.00645444	0.00467009	0.15	0.00555088	0.00497725	0.15	0.0226653	0.0241426	0.15	0.00508636	0.00550425	0.15	0.0052051	0.00221468
0.155	0.00674107	0.00492511	0.155	0.00576647	0.00526294	0.155	0.0242494	0.0257342	0.155	0.00534308	0.00576505	0.155	0.00554895	0.00239896
0.16	0.00702793	0.00518106	0.16	0.00599569	0.00552776	0.16	0.0258596	0.0273836	0.16	0.00558904	0.00602174	0.16	0.00587292	0.00260559
0.165	0.00730234	0.00543592	0.165	0.00622963	0.00575595	0.165	0.0274489	0.029073	0.165	0.00583371	0.00628066	0.165	0.0061743	0.00283862
0.17	0.00755377	0.00568968	0.17	0.00646688	0.00595709	0.17	0.0289877	0.0307865	0.17	0.0061021	0.00654048	0.17	0.00646695	0.00309404
0.175	0.00779116	0.00594577	0.175	0.00671752	0.006153	0.175	0.0302559	0.0325001	0.175	0.00637158	0.00681652	0.175	0.00676742	0.00335618
0.18	0.0080198	0.0061878	0.18	0.00697484	0.00633651	0.18	0.0316901	0.034167	0.18	0.00662224	0.0071302	0.18	0.00706691	0.00361207
0.185	0.00824065	0.00641163	0.185	0.00723883	0.0065425	0.185	0.0335335	0.035784	0.185	0.00688192	0.00747861	0.185	0.00735894	0.0038591
0.19	0.00847121	0.00664014	0.19	0.00750819	0.00678055	0.19	0.0352322	0.0373872	0.19	0.00716688	0.00785823	0.19	0.00764696	0.00409916
0.195	0.00872577	0.00687671	0.195	0.00776934	0.00703175	0.195	0.0369963	0.0390238	0.195	0.00747521	0.00826359	0.195	0.00791587	0.00434057
0.2	0.00898502	0.0070917	0.2	0.00800788	0.00729434	0.2	0.0389953	0.0407399	0.2	0.007811	0.00867989	0.2	0.00817078	0.00459008
0.205	0.00924364	0.00730687	0.205	0.00823028	0.00756699	0.205	0.0408255	0.0425225	0.205	0.00818221	0.00910394	0.205	0.00845176	0.0048469
0.21	0.00951144	0.00753239	0.21	0.00844377	0.0078447	0.21	0.0423649	0.0443337	0.21	0.00857265	0.00954121	0.21	0.00874236	0.00510128
0.215	0.00979466	0.00775333	0.215	0.0086518	0.0081293	0.215	0.0441528	0.0461748	0.215	0.00896587	0.0100097	0.215	0.009027	0.00535709
0.22	0.0100865	0.00798251	0.22	0.00886639	0.00833408	0.22	0.0460238	0.048072	0.22	0.00935688	0.0105205	0.22	0.00931649	0.00565317
0.225	0.0103859	0.00823904	0.225	0.00908724	0.0086822	0.225	0.048014	0.0500142	0.225	0.00974057	0.0110395	0.225	0.0096144	0.00594615
0.23	0.0106967	0.00852727	0.23	0.00930906	0.00902394	0.23	0.0500475	0.052012	0.23	0.0101466	0.0115319	0.23	0.00988988	0.00622946
0.235	0.0110427	0.00884939	0.235	0.00953667	0.00924703	0.235	0.0520638	0.0541071	0.235	0.0105819	0.0120394	0.235	0.010181	0.00652299
0.24	0.0113847	0.00917836	0.24	0.00974716	0.00944431	0.24	0.0541331	0.0562425	0.24	0.0110333	0.0125486	0.24	0.0105168	0.00681498
0.245	0.0117105	0.00949295	0.245	0.00992948	0.00972315	0.245	0.0562424	0.0582677	0.245	0.0115051	0.0128013	0.245	0.0108871	0.0070589
0.25	0.012048	0.0098053	0.25	0.0102249	0.00984116	0.25	0.0583954	0.0602914	0.25	0.0119952	0.0134878	0.25	0.0112716	0.00730443
0.255	0.0123966	0.0101118	0.255	0.0105424	0.00995616	0.255	0.0606102	0.0625623	0.255	0.0124782	0.0140104	0.255	0.0116815	0.00757105
0.26	0.012719	0.0104028	0.26	0.0108616	0.0101775	0.26	0.062822	0.0647193	0.26	0.012988	0.0143712	0.26	0.0121074	0.00785345
0.265	0.0130371	0.0107044	0.265	0.0112197	0.0104081	0.265	0.0649607	0.0668372	0.265	0.0135418	0.014733	0.265	0.0125304	0.00816632
0.27	0.0133574	0.0110232	0.27	0.0116198	0.0106466	0.27	0.0669731	0.0690695	0.27	0.0140972	0.0152857	0.27	0.0129535	0.00850813
0.275	0.0136612	0.0113369	0.275	0.0119322	0.0109191	0.275	0.0687373	0.0712475	0.275	0.0146493	0.0153729	0.275	0.0133836	0.00886524
0.28	0.013954	0.0116153	0.28	0.012246	0.011219	0.28	0.070752	0.0731477	0.28	0.0151929	0.0156567	0.28	0.0137993	0.00923275
0.285	0.0142425	0.0119081	0.285	0.0125698	0.0115505	0.285	0.073127	0.0751077	0.285	0.0157062	0.0160904	0.285	0.0141962	0.00958886
0.29	0.0145333	0.0121348	0.29	0.0128855	0.01191	0.29	0.0754536	0.0772687	0.29	0.0161901	0.0165117	0.29	0.0145927	0.00995183
0.295	0.0148332	0.0124559	0.295	0.0131888	0.0122712	0.295	0.0778587	0.0797329	0.295	0.0166839	0.0169846	0.295	0.0149768	0.0103671
0.3	0.0151372	0.0128985	0.3	0.0134708	0.0126344	0.3	0.0804935	0.0821845	0.3	0.0171948	0.0175094	0.3	0.0153594	0.0107795
0.305	0.0154398	0.0131982	0.305	0.013744	0.0129927	0.305	0.0829284	0.0846019	0.305	0.0177121	0.0180396	0.305	0.0157694	0.0111943
0.31	0.0157496	0.0134528	0.31	0.0140214	0.0133257	0.31	0.0851429	0.0870348	0.31	0.0182138	0.0185727	0.31	0.016204	0.0116281
0.315	0.0160785	0.0137892	0.315	0.0143115	0.0136366	0.315	0.0875305	0.0893104	0.315	0.0186918	0.0191097	0.315	0.0166374	0.0120431
0.32	0.0164276	0.014023	0.32	0.0146298	0.0139406	0.32	0.0900178	0.091321	0.32	0.0191581	0.0196473	0.32	0.0170738	0.0124016
0.325	0.0168017	0.0141551	0.325	0.0149745	0.0142191	0.325	0.0925402	0.0935104	0.325	0.0196155	0.0201745	0.325	0.0175092	0.0127733
0.33	0.0171982	0.0144643	0.33	0.0153303	0.0144754	0.33	0.0950187	0.095783	0.33	0.0200519	0.0206901	0.33	0.017935	0.0131671
0.335	0.0175988	0.0148064	0.335	0.0156849	0.0147351	0.335	0.0974257	0.0981409	0.335	0.0205319	0.0211962	0.335	0.0183383	0.0135716
0.34	0.0179657	0.0151486	0.34	0.0160406	0.0150005	0.34	0.0997622	0.100577	0.34	0.0210426	0.0216817	0.34	0.0187465	0.0139662
0.345	0.0183168	0.015506	0.345	0.0163878	0.0152761	0.345	0.102048	0.102256	0.345	0.0215409	0.0221474	0.345	0.0192119	0.0145805
0.35	0.0187181	0.0158743	0.35	0.0167216	0.015569	0.35	0.104426	0.106049	0.35	0.0220564	0.0226212	0.35	0.0196633	0.0149912
0.355	0.0191125	0.0162728	0.355	0.0170468	0.0158773	0.355	0.106953	0.108705	0.355	0.0226295	0.0231213	0.355	0.0201012	0.0155461
0.36	0.0195137	0.0166784	0.36	0.0173517	0.0161904	0.36	0.109472	0.110738	0.36	0.0231815	0.0236509	0.36	0.020559	0.0161433
0.365	0.0199422	0.0170763	0.365	0.0176247	0.0165121	0.365	0.111983	0.112992	0.365	0.0237191	0.0242192	0.365	0.0210241	0.0167019
0.37	0.0203679	0.0174669	0.37	0.0178734	0.0168525	0.37	0.114521	0.11602	0.37	0.0243869	0.0248077	0.37	0.0214604	0.0170376
0.375	0.0207299	0.0178376	0.375	0.0181128	0.0172086	0.375	0.117041	0.11691	0.375	0.0250765	0.0254001	0.375	0.021937	0.0175854
0.38	0.0210941	0.0181802	0.38	0.0183489	0.0175642	0.38	0.119513	0.11911	0.38	0.0257656	0.0260043	0.38	0.0224384	0.0179707
0.385	0.0214545	0.0185146	0.385	0.018601	0.0179394	0.385	0.122125	0.122009	0.385	0.026474	0.0264939	0.385	0.0229407	0.0183089
0.39	0.0218086	0.0188343	0.39	0.018869	0.0182351	0.39	0.124851	0.124689	0.39	0.0271784	0.027251	0.39	0.0234383	0.0187206
0.395	0.0221598	0.0191577	0.395	0.0191377	0.0185026	0.395	0.127558	0.127385	0.395	0.0277591	0.0279748	0.395	0.0239262	0.0191681
0.4	0.0225105	0.0194943	0.4	0.0194273	0.0190375	0.4	0.130197	0.130114	0.4	0.0282987	0.0285429	0.4	0.0244051	0.0196384
0.405	0.0228447	0.0198242	0.405	0.0197343	0.0189714	0.405	0.132813	0.132817	0.405	0.0288118	0.0290934	0.405	0.0248837	0.0201485
0.41	0.0231576	0.0201691	0.41	0.0200346	0.0192056	0.41	0.135411	0.13554	0.41	0.0293152	0.0297481	0.41	0.0253864	0.0206826
0.415	0.0234713	0.0205377	0.415	0.0203342	0.0196129	0.415	0.137999	0.138353	0.415	0.0298357	0.0301045	0.415	0.0258951	0.0212136
0.42	0.0237798	0.0209171	0.42	0.0206348	0.0199321	0.42	0.14057	0.141208	0.42	0.0303773	0.0305174	0.42	0.0263673	0.0217454
0.425	0.0241129	0.0213092	0.425	0.0209351	0.0199716	0.425	0.143277	0.143984	0.425	0.0309369	0.0311198	0.425	0.0267964	0.0222744
0.43	0.0245057	0.0217152	0.43	0.0212444	0.0206196	0.43	0.146037	0.146636	0.43	0.0315031	0.0317514	0.43	0.0272534	0.0227886
0.435	0.0249126	0.0221102	0.435	0.0215577	0.0209511	0.435	0.148664	0.14923	0.435	0.0320658	0.0324081	0.435	0.0276972	0.0232967
0.44	0.0253404	0.0225017	0.44	0.021893	0.0211947	0.44	0.151322	0.151776	0.44	0.0326298	0.0330894	0.44	0.0281114	0.0238018
0.445	0.0257956	0.0229032	0.445	0.0222555	0.0215386	0.445	0.154105	0.15436	0.445	0.0332038	0.0337483	0.445	0.0285408	0.0242816
0.45	0.0262318	0.0233114	0.45	0.022611	0.0218776	0.45	0.156865	0.157234	0.45	0.0337705	0.0343895	0.45	0.0289794	0.024744
0.455	0.026631	0.0237308	0.455	0.0229487	0.022217	0.455	0.159615	0.160079	0.455	0.0343236	0.0350301	0.455	0.029351	0.0252076
0.46	0.0270505	0.0241652	0.46	0.0232988	0.0225713	0.46	0.162413	0.162774	0.46	0.0348788	0.0356663	0.46	0.0296859	0.0256802
0.465	0.0274609	0.0246187	0.465	0.0236503	0.0229342	0.465	0.165128	0.165438	0.465	0.0354518	0.0363138	0.465	0.0300317	0.0261749
0.47	0.0278602	0.0250793	0.47	0.0240105	0.023312	0.47	0.16772	0.168099	0.47	0.036031	0.036983	0.47	0.0303909	0.0267486
0.475	0.0282608	0.0255379	0.475	0.0243866	0.0236982	0.475	0.170207	0.170554	0.475	0.0366398	0.0376571	0.475	0.0307827	0.0273547
0.48	0.0286598	0.026004	0.48	0.0247763	0.0240779	0.48	0.17294	0.173153	0.48	0.0372882	0.038312	0.48	0.0312155	0.0279396
0.485	0.0290504	0.0264841	0.485	0.025166	0.024442	0.485	0.175849	0.175966	0.485	0.0379561	0.0389667	0.485	0.0316801	0.0285327
0.49	0.0294393	0.0269628	0.49	0.0255403	0.0247976	0.49	0.178762	0.178785	0.49	0.0386457	0.0396367	0.49	0.0321643	0.0291337
0.495	0.0298289	0.0274273	0.495	0.0258957	0.0251536	0.495	0.181744	0.181529	0.495	0.0393497	0.0402977	0.495	0.0326808	0.0296885
0.5	0.0302007	0.0278768	0.5	0.0262388	0.0255175	0.5	0.184853	0.184268	0.5	0.0400634	0.0409623	0.5	0.0332375	0.0302334
0.505	0.0305446	0.0283012	0.505	0.0265718	0.0259016	0.505	0.18777	0.187026	0.505	0.0407784	0.0417472	0.505	0.0338299	0.0307849
0.51	0.0308688	0.0286226	0.51	0.0269022	0.0262938	0.51	0.190655	0.189789	0.51	0.041471	0.0424753	0.51	0.0344525	0.0312931
0.515	0.0311862	0.0290183	0.515	0.0272322	0.0266957	0.515	0.193619	0.192636	0.515	0.0421145	0.0431308	0.515	0.0350871	0.0317751
0.52	0.0315041	0.0293334	0.52	0.0275541	0.0271158	0.52	0.196547	0.195541	0.52	0.0427375	0.0437757	0.52	0.0357085	0.0322611
0.525	0.0318367	0.0296516	0.525	0.027865	0.027541	0.525	0.199366	0.198395	0.525	0.0433442	0.0444101	0.525	0.0363051	0.0327277
0.53	0.0321843	0.0301009	0.53	0.0281755	0.0279592	0.53	0.202066	0.201119	0.53	0.0439101	0.044913	0.53	0.0368762	0.0332057
0.535	0.0325343	0.0305907	0.535	0.0284902	0.0283874	0.535	0.204663	0.203762	0.535	0.0445319	0.0454425	0.535	0.037434	0.0337032
0.54	0.0328725	0.0309316	0.54	0.0288127	0.0288131	0.54	0.207285	0.206376	0.54	0.0452191	0.0460044	0.54	0.0379921	0.0342008
0.545	0.0332002	0.0313416	0.545	0.0291533	0.0292124	0.545	0.210014	0.20909	0.545	0.045914	0.0465714	0.545	0.0385358	0.0347003
0.55	0.0335202	0.0317704	0.55	0.0294993	0.0295952	0.55	0.212853	0.211627	0.55	0.046626	0.0471579	0.55	0.0390552	0.0352325
0.555	0.0338355	0.0320941	0.555	0.0298351	0.0299803	0.555	0.21578	0.21391	0.555	0.0473839	0.0477924	0.555	0.0395786	0.0357078
0.56	0.0341581	0.0324613	0.56	0.0301603	0.0303781	0.56	0.218723	0.21767	0.56	0.0481237	0.0484801	0.56	0.0400888	0.0364243
0.565	0.0344855	0.0328888	0.565	0.0304806	0.0307902	0.565	0.221672	0.219202	0.565	0.0488226	0.0492212	0.565	0.0405809	0.0369463
0.57	0.0348063	0.0333178	0.57	0.0307896	0.0312225	0.57	0.224645	0.221817	0.57	0.04951	0.0499946	0.57	0.0410947	0.037439
0.575	0.0351219	0.0337217	0.575	0.0311047	0.0316714	0.575	0.227618	0.225203	0.575	0.0501905	0.0507687	0.575	0.0416391	0.0381272
0.58	0.0354506	0.0341155	0.58	0.0314349	0.0321175	0.58	0.230602	0.228402	0.58	0.0508924	0.051534	0.58	0.042172	0.0388282
0.585	0.0357915	0.0345116	0.585	0.0317517	0.032541	0.585	0.233606	0.23	0.585	0.0515946	0.0523055	0.585	0.0426949	0.0392609
0.59	0.0361497	0.0349094	0.59	0.0320535	0.0329455	0.59	0.236513	0.233891	0.59	0.0522958	0.0530801	0.59	0.0432205	0.039925
0.595	0.0365295	0.035326	0.595	0.0323608	0.0333328	0.595	0.239326	0.236641	0.595	0.0530048	0.0538742	0.595	0.0437403	0.0406139
0.6	0.0369191	0.0357487	0.6	0.0326776	0.0337033	0.6	0.242151	0.238927	0.6	0.0537026	0.0547006	0.6	0.044246	0.0411041
0.605	0.0373008	0.0361486	0.605	0.0330012	0.0340651	0.605	0.245001	0.241859	0.605	0.054353	0.0555143	0.605	0.0447473	0.0416611
0.61	0.0376763	0.0365394	0.61	0.0333611	0.0344234	0.61	0.247927	0.245028	0.61	0.055006	0.0563429	0.61	0.0452593	0.0422753
0.615	0.0380556	0.0369274	0.615	0.0337472	0.0347394	0.615	0.250955	0.248092	0.615	0.0557105	0.0571731	0.615	0.0457608	0.0428905
0.62	0.038445	0.0373017	0.62	0.0341281	0.0350887	0.62	0.254018	0.251073	0.62	0.0564288	0.0580083	0.62	0.0462298	0.0434934
0.625	0.038856	0.0376801	0.625	0.0344909	0.0354561	0.625	0.257064	0.253994	0.625	0.0571491	0.0589134	0.625	0.0466847	0.0440677
0.63	0.0392781	0.0380882	0.63	0.0348343	0.0355225	0.63	0.260065	0.256886	0.63	0.0578771	0.0598111	0.63	0.0471498	0.044619
0.635	0.0396953	0.0384861	0.635	0.0351577	0.0369846	0.635	0.263065	0.259844	0.635	0.0585841	0.0606476	0.635	0.047599	0.0451385
0.64	0.0401223	0.0388808	0.64	0.0354805	0.035841	0.64	0.26618	0.26293	0.64	0.0592545	0.0614582	0.64	0.04809	0.04565
0.645	0.0405632	0.0392971	0.645	0.0358046	0.0349252	0.645	0.269369	0.266062	0.645	0.0599448	0.0622518	0.645	0.0486566	0.0462023
0.65	0.0410095	0.0397167	0.65	0.0361252	0.0355182	0.65	0.272496	0.269139	0.65	0.0606616	0.0629721	0.65	0.0492235	0.046779
0.655	0.041475	0.0401199	0.655	0.0364422	0.0363658	0.655	0.275569	0.272118	0.655	0.0613869	0.0637327	0.655	0.0497697	0.0473698
0.66	0.0419664	0.0405458	0.66	0.0367541	0.0355903	0.66	0.278582	0.275018	0.66	0.0621038	0.0645277	0.66	0.0503404	0.0479845
0.665	0.0424468	0.0409937	0.665	0.0370623	0.037557	0.665	0.281523	0.277895	0.665	0.0628102	0.065319	0.665	0.0509039	0.0486032
0.67	0.042905	0.041432	0.67	0.037385	0.0392799	0.67	0.284465	0.280835	0.67	0.0635007	0.0660968	0.67	0.0514222	0.0492203
0.675	0.043355	0.0418774	0.675	0.0377292	0.0394798	0.675	0.287505	0.283886	0.675	0.0641836	0.0668687	0.675	0.0519648	0.0498605
0.68	0.043808	0.0423402	0.68	0.0380976	0.0397419	0.68	0.290617	0.286958	0.68	0.064884	0.067652	0.68	0.0525215	0.0505117
0.685	0.0442715	0.0428013	0.685	0.0384825	0.04025	0.685	0.293706	0.289935	0.685	0.0656144	0.0684709	0.685	0.0530621	0.0511977
0.69	0.0447585	0.0432446	0.69	0.0388639	0.0406896	0.69	0.29681	0.292838	0.69	0.0663543	0.0693355	0.69	0.0535929	0.0519025
0.695	0.0452622	0.0436645	0.695	0.0392379	0.0411451	0.695	0.29994	0.29575	0.695	0.0670868	0.0702129	0.695	0.0541505	0.0525556
0.7	0.0457556	0.0440506	0.7	0.0396071	0.0416345	0.7	0.303095	0.298655	0.7	0.0678128	0.0710915	0.7	0.0547286	0.0531554
0.705	0.0462239	0.0444063	0.705	0.0399605	0.0421442	0.705	0.306314	0.30161	0.705	0.0685461	0.0719772	0.705	0.0553436	0.0537327
0.71	0.0466633	0.0447373	0.71	0.040305	0.0426574	0.71	0.309553	0.30461	0.71	0.0692933	0.07285	0.71	0.0560045	0.0542728
0.715	0.0470696	0.0450494	0.715	0.0406566	0.0431546	0.715	0.312669	0.307513	0.715	0.0700618	0.0737005	0.715	0.05667	0.054779
0.72	0.0474477	0.0453626	0.72	0.0410067	0.0436339	0.72	0.315723	0.310222	0.72	0.0708524	0.0745568	0.72	0.0573127	0.0552893
0.725	0.0478118	0.045673	0.725	0.0413435	0.0441004	0.725	0.318792	0.313128	0.725	0.0716361	0.0753985	0.725	0.0579397	0.0558004
0.73	0.0481551	0.0459775	0.73	0.0416773	0.0445519	0.73	0.321841	0.316071	0.73	0.0723817	0.0761833	0.73	0.0585517	0.0563098
0.735	0.0484691	0.0462887	0.735	0.0420168	0.0449998	0.735	0.324989	0.3189	0.735	0.0730945	0.0769405	0.735	0.0591492	0.0568001
0.74	0.04876	0.0466034	0.74	0.0423619	0.045442	0.74	0.328209	0.32184	0.74	0.073799	0.0776853	0.74	0.0597556	0.0572816
0.745	0.0490429	0.0469187	0.745	0.0427083	0.0458634	0.745	0.331353	0.324911	0.745	0.074501	0.0784203	0.745	0.0603726	0.0577898
0.75	0.049327	0.0472376	0.75	0.0430577	0.046256	0.75	0.334371	0.327694	0.75	0.0752255	0.0791684	0.75	0.0609878	0.0583386
0.755	0.049624	0.0475556	0.755	0.0434056	0.0466331	0.755	0.337386	0.330356	0.755	0.0759782	0.0799385	0.755	0.0615853	0.0589211
0.76	0.0499468	0.0478678	0.76	0.0437426	0.0470068	0.76	0.340391	0.333197	0.76	0.0767395	0.0807045	0.76	0.0621778	0.0594927
0.765	0.0502866	0.048193	0.765	0.0440695	0.0473843	0.765	0.343438	0.336153	0.765	0.0774983	0.0814836	0.765	0.062784	0.0601353
0.77	0.0506333	0.0485513	0.77	0.0443973	0.0477808	0.77	0.346617	0.339219	0.77	0.0782775	0.0823077	0.77	0.0634043	0.0608637
0.775	0.0509883	0.0489451	0.775	0.0447322	0.0482006	0.775	0.349821	0.342402	0.775	0.0790845	0.083172	0.775	0.0640418	0.0615354
0.78	0.0513554	0.0493578	0.78	0.0450798	0.0486242	0.78	0.352923	0.345622	0.78	0.0799208	0.0840215	0.78	0.064681	0.0621809
0.785	0.0517262	0.0497765	0.785	0.0454343	0.0490387	0.785	0.35595	0.348756	0.785	0.0807965	0.0850194	0.785	0.0652893	0.0628712
0.79	0.0521069	0.0501824	0.79	0.0457844	0.0494672	0.79	0.359036	0.351809	0.79	0.0816962	0.0861071	0.79	0.0658556	0.0635132
0.795	0.0524909	0.050555	0.795	0.0461388	0.0499172	0.795	0.36218	0.354846	0.795	0.0825831	0.0870826	0.795	0.0663947	0.0640682
0.8	0.0528541	0.0508979	0.8	0.0465113	0.0503868	0.8	0.365415	0.357884	0.8	0.083446	0.0880136	0.8	0.0668999	0.0646564
0.805	0.0531825	0.0512199	0.805	0.0469096	0.0508905	0.805	0.368791	0.36103	0.805	0.084307	0.0889862	0.805	0.0673959	0.0652455
0.81	0.0534854	0.0515515	0.81	0.0473363	0.0514355	0.81	0.372249	0.364247	0.81	0.0851547	0.0898301	0.81	0.0679039	0.0658597
0.815	0.0537702	0.0518951	0.815	0.0477905	0.0519895	0.815	0.375543	0.367396	0.815	0.085975	0.0905888	0.815	0.0684091	0.0665113
0.82	0.0540433	0.0522113	0.82	0.0482622	0.0525248	0.82	0.378637	0.370453	0.82	0.0867691	0.0914059	0.82	0.0688948	0.0671937
0.825	0.0543391	0.0525056	0.825	0.0487335	0.0530417	0.825	0.381638	0.373534	0.825	0.0875401	0.0922451	0.825	0.0693857	0.0679199
0.83	0.0546534	0.0528042	0.83	0.0491981	0.0535657	0.83	0.384631	0.376637	0.83	0.0882988	0.0930402	0.83	0.0699035	0.0686715
0.835	0.0549841	0.0530942	0.835	0.0496677	0.0540797	0.835	0.387657	0.379803	0.835	0.0891022	0.0937155	0.835	0.0704393	0.0693776
0.84	0.055341	0.053384	0.84	0.050149	0.0545794	0.84	0.390749	0.383118	0.84	0.0899473	0.0948499	0.84	0.0710117	0.0700304
0.845	0.0557192	0.0537208	0.845	0.0506341	0.055072	0.845	0.393921	0.386481	0.845	0.0908083	0.0958576	0.845	0.0716057	0.0706558
0.85	0.0561016	0.0540938	0.85	0.0511197	0.0555388	0.85	0.397199	0.389707	0.85	0.0917005	0.0967155	0.85	0.0721871	0.0712456
0.855	0.05649	0.0544823	0.855	0.0515969	0.0559561	0.855	0.400398	0.392826	0.855	0.0925909	0.0976325	0.855	0.0727484	0.0718129
0.86	0.0568716	0.0548781	0.86	0.0520589	0.0563441	0.86	0.403517	0.395991	0.86	0.0934369	0.0986646	0.86	0.0732842	0.0723774
0.865	0.0572336	0.0552821	0.865	0.0525162	0.0567154	0.865	0.406729	0.398659	0.865	0.0942871	0.0992278	0.865	0.073781	0.0729435
0.87	0.0575902	0.0556918	0.87	0.0529777	0.0570807	0.87	0.41001	0.402574	0.87	0.0951895	0.0999663	0.87	0.0742668	0.0735122
0.875	0.0579447	0.0561066	0.875	0.0534524	0.0574557	0.875	0.413206	0.406552	0.875	0.0961111	0.100875	0.875	0.0747703	0.0740773
0.88	0.0583087	0.0565359	0.88	0.0539436	0.0578293	0.88	0.416356	0.40977	0.88	0.0970313	0.101761	0.88	0.075271	0.0746432
0.885	0.0586963	0.0569808	0.885	0.0544346	0.058205	0.885	0.419452	0.412767	0.885	0.0979284	0.102661	0.885	0.0757698	0.0752332
0.89	0.0591095	0.0574377	0.89	0.0549055	0.058614	0.89	0.422504	0.416238	0.89	0.0987768	0.103598	0.89	0.0762807	0.0758453
0.895	0.0595393	0.0579077	0.895	0.055367	0.0590391	0.895	0.425543	0.418431	0.895	0.0995763	0.104512	0.895	0.0768186	0.0764584
0.9	0.0599764	0.0584016	0.9	0.0558285	0.0594789	0.9	0.42866	0.42069	0.9	0.100353	0.105409	0.9	0.077369	0.0770786
0.905	0.0604156	0.0589238	0.905	0.0562897	0.0599354	0.905	0.431879	0.42383	0.905	0.10114	0.106339	0.905	0.0779397	0.0777
0.91	0.0608502	0.0594531	0.91	0.0567612	0.0603934	0.91	0.435102	0.427121	0.91	0.101954	0.107284	0.91	0.0785406	0.0783198
0.915	0.0612664	0.0599855	0.915	0.057233	0.0608356	0.915	0.438348	0.430326	0.915	0.102815	0.108198	0.915	0.0791468	0.0789448
0.92	0.061661	0.0605347	0.92	0.0576935	0.0612836	0.92	0.441616	0.433528	0.92	0.103721	0.109129	0.92	0.0797246	0.0795809
0.925	0.0620466	0.0610881	0.925	0.0581447	0.0617911	0.925	0.44498	0.436747	0.925	0.104663	0.110062	0.925	0.0802923	0.0802339
0.93	0.0624404	0.0616038	0.93	0.0585772	0.0623196	0.93	0.44851	0.439885	0.93	0.105643	0.110957	0.93	0.0808668	0.0808977
0.935	0.0628479	0.0620873	0.935	0.058995	0.0628275	0.935	0.452037	0.443062	0.935	0.106665	0.111858	0.935	0.0814375	0.0815399
0.94	0.0632855	0.0625311	0.94	0.0594169	0.0633211	0.94	0.455483	0.446555	0.94	0.107688	0.1128	0.94	0.0820331	0.0821596
0.945	0.0637468	0.0629079	0.945	0.0598351	0.0638121	0.945	0.458895	0.449961	0.945	0.108681	0.113735	0.945	0.0826524	0.0827709
0.95	0.0642133	0.0632411	0.95	0.0602307	0.064259	0.95	0.462128	0.453166	0.95	0.109646	0.114669	0.95	0.0832595	0.0833728
0.955	0.0646913	0.0635602	0.955	0.0606143	0.0647033	0.955	0.465128	0.456358	0.955	0.110603	0.115649	0.955	0.0838353	0.0839739
0.96	0.0651626	0.0638734	0.96	0.0609902	0.0651976	0.96	0.468319	0.459537	0.96	0.111542	0.116617	0.96	0.0844032	0.084585
0.965	0.0656056	0.0641894	0.965	0.0613655	0.065708	0.965	0.471715	0.462535	0.965	0.112488	0.117575	0.965	0.0849559	0.0851896
0.97	0.0660354	0.0645079	0.97	0.0617582	0.0662008	0.97	0.475123	0.465737	0.97	0.113461	0.118565	0.97	0.085503	0.0857901
0.975	0.0664551	0.0648223	0.975	0.0621777	0.0666752	0.975	0.478521	0.469146	0.975	0.114429	0.119572	0.975	0.086066	0.0864274
0.98	0.0668353	0.0651466	0.98	0.062619	0.0671392	0.98	0.481942	0.472585	0.98	0.115357	0.120579	0.98	0.0866261	0.0870809
0.985	0.0671799	0.0654843	0.985	0.0630702	0.0675917	0.985	0.485247	0.475955	0.985	0.11628	0.121585	0.985	0.0871917	0.0877603
0.99	0.0674974	0.0658315	0.99	0.0635303	0.0680513	0.99	0.488423	0.479268	0.99	0.117223	0.122556	0.99	0.0877712	0.0884827
0.995	0.0677926	0.0661882	0.995	0.0640009	0.0685353	0.995	0.491626	0.482602	0.995	0.118169	0.12349	0.995	0.0883419	0.0892163
1	0.0680798	0.0665337	1	0.0644683	0.0690282	1	0.494902	0.485975	1	0.119163	0.124436	1	0.0889225	0.089918
